# Supplementary material for: The Zinc Finger Transcription Factor Fts2 Represses the Yeast-to-Filament Transition in the Dimorphic Yeast Yarrowia lipolytica
Source: mSphere. 2022 Nov 21;7(6):e00450-22. doi: 10.1128/msphere.00450-22 (PMC9769893; doi:10.1128/msphere.00450-22)
Supplement: TABLE S1 [file msphere.00450-22-s0002.xlsx]

## Sheet: Full data- 6397 genes
Gene ID	Gene name	WT-1	WT-2	WT-3	fts2D-1	fts2D-2	fts2D-3	log2FoldChange	P-value	Padj
gene5128	YALI0E23518g	7323.58	6874.46	6472.42	2.77556e-17	2.77556e-17	2.77556e-17	-15.7642	0	0
gene4601	YALI0E11517g	644.823	754.095	742.914	11528.2	10886.8	11658.8	3.99171	0	0
gene3611	YALI0D15906g	178.419	186.169	119.858	5170.82	6498.75	5689.25	5.15608	0	0
gene3757	YALI0D19338g	8902.27	10243.6	9462.82	27.9968	28.45	25.0286	-8.44924	0	0
gene1627	YALI0B18194g	1991.32	2470.71	2278.25	44187.3	44509.4	41852.9	4.27532	0	0
gene6566	YALI0F20174g	3902.99	3626.69	3578.12	291.294	256.798	235.265	-3.82238	0	0
gene1112	YALI0B06413g	2987.02	3387.7	2902.35	36920.6	32991.3	34544.9	3.49251	0	0
gene2348	YALI0C11165g	662.722	1024.43	974.185	323287	292588	284861	8.40265	0	0
gene6441	YALI0F17446g	34.8583	79.9647	50.5822	3978.03	4259.71	4039.44	6.19778	0	0
gene2504	YALI0C15004g	212.236	331.275	354.616	56928.8	57871.6	64369.7	7.64051	0	0
gene6003	YALI0F07535g	751.465	903.865	850.921	23331.9	25868.8	24508.9	4.87757	0	0
gene7010	YALI0F30437g	159349	167688	165233	25586.5	26267.7	27560.3	-2.63199	0	0
gene4740	YALI0E14707g	4216.93	4400.2	4066.21	209.015	185.387	213.231	-4.38038	0	0
gene5801	YALI0F03113g	489.342	593.511	553.814	8922.94	7839.38	8495.32	3.94713	0	0
gene2390	YALI0C12100g	437.542	453.199	410.551	8083.66	6358.62	7692.44	4.08699	0	0
gene3120	YALI0D04851g	2019.23	2428.26	2436.24	27472.1	32759.6	28196	3.68324	4.89026176253666e-320	2.03862799577388e-317
gene2231	YALI0C08473g	325.946	287.83	220.3	5101.93	5362.14	5643.19	4.26671	4.51571059642441e-319	1.77175231075872e-316
gene1780	YALI0B21582g	3524.22	3989.64	3723.07	33852.1	37894.9	31207.3	3.19547	8.70933e-303	3.22729e-300
gene3915	YALI0D23177g	890.052	807.523	772.852	6176.65	5778.94	6016.6	2.8621	3.98347e-283	1.39841e-280
gene5062	YALI0E22088g	133.547	142.548	146.419	16068.9	9518.36	11911.1	6.47055	2.74179e-280	9.14388e-278
gene5869	YALI0F04598g	126.59	109.019	109.26	1682.51	1816.53	1743.91	3.924	5.26228e-269	1.6714e-266
gene5148	YALI0E23925g	939.88	829.786	892.722	5568.65	5699.53	5555.1	2.66017	4.60907e-267	1.39738e-264
gene2943	YALI0D00627g	7415.26	7334.14	7550.7	35478.9	33847.7	36300.8	2.24395	1.93837e-261	5.62127e-259
gene6360	YALI0F15675g	10.9634	4.91756	17.6253	1096.38	1071.91	1293.41	6.71574	4.57874e-253	1.27251e-250
gene1869	YALI0B23496g	28191.9	28008.3	29228.8	161431	160571	188209	2.57831	4.1798e-251	1.11517e-248
gene5215	YALI0E25443g	50.8377	35.3236	50.8936	1238.81	1439.85	1387.52	4.89593	1.35966e-249	3.48804e-247
gene4145	YALI0E01210g	5961.11	5824.22	6252.53	27934.5	30174.8	28738.5	2.26762	2.64483e-248	6.5337e-246
gene2518	YALI0C15268g	54.7894	104.356	77.2234	2153.3	2610.75	2369.6	4.90858	2.07327e-244	4.93884e-242
gene375	YALI0A09559g	401.684	322.563	360.837	3528.39	3087.5	3350.68	3.20024	4.51044e-240	1.0374e-237
gene4104	YALI0E00308g	10487.1	8840	8321.22	752.414	553.715	658.723	-3.81328	5.00637e-239	1.11308e-236
gene2731	YALI0C20295g	1274.71	1570.89	1526.65	9890.59	9880.36	10295.3	2.78162	6.49558e-239	1.3976e-236
gene2794	YALI0C21758g	1354.49	1244.28	1324.32	7367.99	8544.73	8174.97	2.61833	1.2297e-234	2.56315e-232
gene6641	YALI0F21857g	160.497	115.717	112.424	1887.07	1995.94	2025.22	3.9231	1.43786e-234	2.90622e-232
gene4914	YALI0E18766g	6296.02	5855.4	5139.09	589.696	547.383	680.737	-3.2492	3.63994e-228	7.1407e-226
gene2628	YALI0C18029g	141.49	208.807	209.069	2698.77	2873.66	2592.85	3.86761	1.92916e-226	3.67642e-224
gene4366	YALI0E06105g	254.153	247.219	257.842	2256.71	2566.17	2723.98	3.31302	1.09732e-219	2.03309e-217
gene40	YALI0A01023g	800.333	722.084	845.069	4842.64	5255.97	5589.13	2.72939	1.88921e-217	3.40569e-215
gene1257	YALI0B09955g	1009.6	1177.91	1219.19	8980.04	11301.9	9836.8	3.14426	1.11098e-215	1.95006e-213
gene524	YALI0A13497g	79.72	101.838	94.039	1676.73	1466.01	1825.99	4.16958	1.29974e-214	2.22289e-212
gene2873	YALI0C23452g	13204.9	17127.4	15831.6	109084	122168	113315	2.89992	6.32691e-212	1.05501e-209
gene3061	YALI0D03465g	128.586	88.1343	127.495	1673.62	1553.05	1680.84	3.83894	1.33536e-207	2.1724e-205
gene1266	YALI0B10109g	100.666	80.5387	116.114	1344.14	1398.24	1389.52	3.80327	4.03379e-207	6.40604e-205
gene2876	YALI0C23518g	591.045	518.68	548.068	3498.59	4155.46	3952.34	2.80737	1.11198e-203	1.72486e-201
gene3318	YALI0D09185g	149.476	207.272	179.769	1860.65	2036.65	1975.17	3.44921	1.67289e-202	2.53595e-200
gene5473	YALI0E31108g	2204.59	2905.97	2877.34	19156.5	20300.6	20027	2.89663	1.91813e-195	2.8431e-193
gene5070	YALI0E22286g	725.557	665.402	989.726	10609.5	9570.4	9566.51	3.644	2.25289e-195	3.26668e-193
gene4019	YALI0D25630g	46031.4	40587.2	41548.4	9555.04	9002.96	8337.16	-2.2525	5.54088e-193	7.86333e-191
gene1097	YALI0B06028g	52.8272	58.1128	37.7104	1124.78	1370.59	1147.26	4.60098	9.1749e-193	1.27493e-190
gene6921	YALI0F28193g	944.806	1038.71	1344.85	14.1546	10.3758	11.0127	-6.52449	2.35237e-192	3.2021e-190
gene1904	YALI0C00869g	203.278	284.622	310.931	3375.78	3716.24	3230.55	3.69245	5.99905e-191	8.00273e-189
gene2970	YALI0D01221g	200.335	205.754	179.459	1567.11	1613.73	1556.71	3.01228	2.58791e-190	3.38458e-188
gene841	YALI0A21351g	40661.3	40236	44694.4	172423	180697	194282	2.1239	3.67698e-190	4.71643e-188
gene2990	YALI0D01716g	888.037	886.408	883.108	3933.28	4221.22	4261.68	2.2236	1.95123e-188	2.45561e-186
gene1686	YALI0B19492g	17915.3	15526.4	15572.8	2861.71	2576.8	3103.4	-2.52029	2.29918e-188	2.83992e-186
gene5987	YALI0F07128g	447.525	368.836	427.596	2938.75	3583.79	3341.67	2.98786	3.87855e-187	4.70362e-185
gene1258	YALI0B09977g	1252.82	1139.11	1300.22	5905.87	5579.49	6081.67	2.25147	1.51795e-182	1.80799e-180
gene3231	YALI0D07304g	6720.57	6453.39	7219.45	32253.6	29634.9	27996.7	2.14023	2.57307e-177	3.01094e-175
gene1142	YALI0B07117g	1169.12	1176.46	966.096	6348.74	7495.25	7142.84	2.66239	5.4461e-177	6.26301e-175
gene771	YALI0A19646g	420.589	447.841	434.2	2551.78	2552.26	2958.24	2.62907	4.37128e-176	4.94177e-174
gene6899	YALI0F27709g	20.9251	30.9916	19.9757	2130.92	1444.49	1385.54	6.09134	5.47503e-176	6.08641e-174
gene257	YALI0A06633g	3371.76	3341.21	3205.02	11942.3	12340.6	12975.2	1.9091	2.06474e-173	2.25767e-171
gene2505	YALI0C15026g	634.87	617.362	739.178	3920.6	4677.06	4766.22	2.74744	7.59576e-167	8.17156e-165
gene6615	YALI0F21285g	53.8404	26.4084	40.3416	952.321	1137.77	1164.27	4.75665	2.81678e-166	2.98221e-164
gene4232	YALI0E03124g	816.31	727.325	630.883	4611.04	5457.58	4717.18	2.764	1.50211e-164	1.56548e-162
gene4988	YALI0E20427g	13838.8	14445.3	11015.7	1208.63	1324.78	1609.75	-3.24577	1.69882e-164	1.74325e-162
gene3703	YALI0D18084g	461.497	399.521	330.213	3584.87	3124.8	3100.41	3.03977	3.85472e-164	3.8956e-162
gene4944	YALI0E19426g	416.586	457.949	517.96	7074.96	4772.54	5623.18	3.64912	3.32785e-163	3.31295e-161
gene1073	YALI0B05478g	1739.2	1643.87	1746.08	6540.66	7445.2	7057.75	2.03667	3.44199e-159	3.37619e-157
gene844	YALI0A21417g	9488.34	9609.04	9413.94	2515.19	2484.81	2754.02	-1.87849	4.2998e-159	4.15648e-157
gene6814	YALI0F25839g	2.98458	6.0669	11.6987	451.901	537.342	473.522	6.14506	3.82792e-158	3.64746e-156
gene331	YALI0A08360g	277.088	283.889	217.26	1969.42	2323.53	2145.36	3.04409	1.27851e-157	1.20108e-155
gene1294	YALI0B10736g	14827.5	14472	14036.2	44981.5	45226.2	46517.1	1.65757	7.72793e-157	7.15907e-155
gene592	YALI0A15378g	0	5.09808	18.3109	745.819	870.297	993.077	6.83365	1.53388e-156	1.40151e-154
gene601	YALI0A15576g	901	835.187	900.935	3692.83	4232.12	4089.49	2.18792	7.5091e-154	6.76834e-152
gene231	YALI0A05951g	123.589	125.141	115.396	1013.19	1055.83	995.095	3.06952	8.47055e-154	7.53314e-152
gene4335	YALI0E05423g	219.255	217.095	275.633	1752.45	1769.91	1639.8	2.86149	3.70383e-152	3.25059e-150
gene5470	YALI0E31031g	753.474	824.831	781.656	5063.27	6979.22	6918.58	3.00579	3.84895e-149	3.33409e-147
gene1199	YALI0B08558g	2408	2122.15	2023.2	8722.97	9306.21	9465.39	2.06833	1.70053e-148	1.45417e-146
gene3689	YALI0D17798g	4893.66	4761.93	5315.13	16803.9	16791.5	17568.3	1.77335	3.18692e-148	2.69073e-146
gene6685	YALI0F22847g	880.065	878.6	860.082	3439.25	3878.42	3613.97	2.06076	6.82229e-148	5.68808e-146
gene6225	YALI0F12617g	3260.12	3236.21	3189.95	10443.1	10120.1	10704.7	1.69058	1.10349e-146	9.08673e-145
gene5162	YALI0E24211g	7513.96	7116.15	6070.09	1380.28	1414.89	1238.37	-2.35968	1.56814e-145	1.27555e-143
gene4981	YALI0E20251g	368.752	438.78	392.893	2497.37	3243	2683.95	2.80971	1.71741e-139	1.38014e-137
gene2509	YALI0C15114g	1890.71	1829.82	1681.8	6910.61	6805.91	6329.95	1.891	4.37967e-139	3.47766e-137
gene108	YALI0A02673g	18054.8	15844.4	17006.3	4755.83	4223.67	4748.21	-1.89037	1.29042e-137	1.0126e-135
gene3089	YALI0D04136g	1606.63	1665.5	1635.23	5652.9	6208.7	5617.17	1.83218	3.39872e-137	2.63599e-135
gene3204	YALI0D06688g	172.381	200.156	325.157	7386.68	5764.67	5577.13	4.74317	3.55957e-137	2.729e-135
gene2598	YALI0C17237g	11319.3	9951.19	9553.47	2519.02	2189.96	2453.69	-2.10503	5.1231e-137	3.88308e-135
gene2746	YALI0C20691g	247.142	347.456	299.612	2509.86	2127.07	2230.45	2.93981	4.82185e-136	3.61368e-134
gene5749	YALI0F01947g	625.905	692.227	607.557	3778.66	4325.7	3326.67	2.56837	5.03436e-136	3.73102e-134
gene3951	YALI0D23947g	31790.9	29224	30363.2	6231.67	5868.94	4579.05	-2.45367	1.85121e-133	1.35688e-131
gene3389	YALI0D10681g	239.172	294.88	318.836	1904.67	2266.21	1984.18	2.85182	5.63389e-133	4.08457e-131
gene1767	YALI0B21318g	4926.55	5340.17	4861.14	15880.5	17399.6	16215.8	1.70971	2.30138e-132	1.65056e-130
gene3091	YALI0D04180g	631.904	561.431	616.061	2587.14	2449.64	2719.98	2.10088	7.95188e-131	5.64245e-129
gene2058	YALI0C04455g	80.7331	80.5081	73.762	853.481	1003.61	1117.21	3.65796	8.42702e-131	5.91665e-129
gene1103	YALI0B06160g	8.95975	14.7641	25.9004	433.775	426.868	455.497	4.74215	3.21499e-130	2.23375e-128
gene2376	YALI0C11781g	1612.63	1546.25	1543.79	5003.6	5299.06	5220.73	1.72255	8.671e-130	5.96243e-128
gene1381	YALI0B12738g	1277.73	1290.18	1333.85	4204.75	4337.88	4515.95	1.74299	2.07648e-128	1.41328e-126
gene5862	YALI0F04444g	3599.98	3740.06	3559.49	11041.4	11361.4	10626.7	1.59918	2.43565e-128	1.64099e-126
gene2143	YALI0C06460g	1828.93	1713.63	1483.37	6771.54	6547.38	6526.17	1.98036	3.23104e-128	2.1551e-126
gene1071	YALI0B05434g	560.106	588.686	716.509	3608.53	4617.58	3890.27	2.70007	5.4977e-127	3.63066e-125
gene1782	YALI0B21626g	2246.5	2267.73	2211.55	8627.75	10791.8	9001.89	2.07888	1.89132e-125	1.23678e-123
gene2865	YALI0C23298g	2838.5	2947.05	3569.37	442.685	381.962	299.343	-3.05616	3.71496e-124	2.4057e-122
gene4720	YALI0E14234g	12948.8	13047.6	14043	37966.1	40437.1	38127.9	1.54131	4.04964e-122	2.59722e-120
gene2874	YALI0C23474g	228.225	237.522	273.81	1308.36	1391.48	1441.58	2.48716	2.73678e-120	1.73851e-118
gene5706	YALI0F00990g	4541.86	4398.88	4203.24	13404.7	14495.4	12973.2	1.63645	3.46152e-120	2.17815e-118
gene4751	YALI0E14971g	25.9199	17.2268	21.997	373.242	371.785	361.398	4.08479	1.92517e-119	1.20008e-117
gene6166	YALI0F11297g	7513.92	8062.37	7245.1	21814.3	22665.4	23083.3	1.56556	4.85729e-119	2.99983e-117
gene5655	YALI0E34881g	2131.89	2163.17	1937.46	6700.67	6707.88	6437.07	1.67009	3.16737e-118	1.9382e-116
gene6656	YALI0F22187g	33288.9	32050.7	37926.5	6631.72	5908.08	4679.16	-2.58422	4.17929e-118	2.53417e-116
gene4295	YALI0E04532g	614.978	517.854	512.31	2991.47	3871.32	3100.41	2.59772	1.28352e-117	7.71267e-116
gene3612	YALI0D15928g	2342.16	2777.49	2495.37	9331.06	11279.6	10479.5	2.02909	2.831e-117	1.68596e-115
gene6867	YALI0F26983g	1868.74	2174.75	2116.46	7610.25	8755.26	7549.29	1.95669	3.25439e-117	1.92095e-115
gene1376	YALI0B12606g	575.096	553.55	494.293	2181.82	2472.02	2301.53	2.09739	6.01922e-117	3.52177e-115
gene3072	YALI0D03740g	19.9433	15.8523	4.41728	1494.53	845.58	1449.58	6.51787	3.86792e-115	2.24339e-113
gene1122	YALI0B06688g	714.643	572.368	649.338	3109.4	3538.29	3997.37	2.45889	8.04124e-115	4.62371e-113
gene2141	YALI0C06424g	68741.7	63189.7	56877	13075.1	9640.72	12324.5	-2.42976	1.23955e-114	7.06652e-113
gene4465	YALI0E08492g	9.96733	13.3581	4.1358	284.245	336.899	311.342	5.02878	8.77681e-112	4.96113e-110
gene101	YALI0A02497g	9430.55	9325.38	7980.15	2652.17	2613.31	2641.9	-1.75764	1.54854e-111	8.67964e-110
gene6279	YALI0F13849g	2414.92	2620.9	2739.64	8892.57	8083.01	8137.94	1.69188	2.74191e-111	1.52405e-109
gene2728	YALI0C20251g	44.8456	50.8292	48.883	623.546	557.903	510.568	3.54542	1.96602e-110	1.08375e-108
gene949	YALI0B02464g	3289.02	3342.94	3307.15	1058.03	965.201	925.021	-1.75214	3.76083e-110	2.05613e-108
gene4533	YALI0E10043g	4562.81	3962.17	3814.99	13474.7	13216.9	14112.5	1.72516	4.12443e-110	2.23658e-108
gene6515	YALI0F19030g	534.235	462.68	494.21	1981.78	2168.26	2310.53	2.11519	9.93989e-110	5.3467e-108
gene5354	YALI0E28548g	157.433	227.8	249.851	1609.82	1840.04	1690.86	3.01735	1.92303e-109	1.02613e-107
gene4017	YALI0D25586g	77.7548	70.0994	50.188	766.609	1000.94	861.948	3.72317	5.04808e-109	2.67228e-107
gene3087	YALI0D04092g	189.385	190.377	129.52	1855.93	2625.94	2876.14	3.85172	2.05005e-108	1.07668e-106
gene2973	YALI0D01287g	423.584	447.091	411.526	1632.95	1731.44	1810.98	2.01126	2.48295e-108	1.29385e-106
gene6982	YALI0F29865g	2239.53	2163.32	2229.44	6268.8	6577.5	6154.76	1.51853	4.88356e-108	2.52506e-106
gene3756	YALI0D19316g	654.813	678.626	646.141	2285.05	2233.4	2196.41	1.76142	9.9634e-108	5.11199e-106
gene4135	YALI0E00990g	3174.43	3073	2753.57	9007.87	9395.04	9084.97	1.60997	1.50814e-107	7.67883e-106
gene4746	YALI0E14839g	1028.58	1043.45	898.213	3540.16	3383.34	3387.72	1.79408	2.57644e-107	1.30189e-105
gene1380	YALI0B12716g	2293.36	2336.45	2001.61	8443.93	7264.68	8032.82	1.83946	3.1848e-107	1.59719e-105
gene2000	YALI0C03135g	982.717	947.069	1061.61	3452.9	3668.52	4082.47	1.90574	3.76317e-106	1.87316e-104
gene5961	YALI0F06556g	1409.31	1388.51	1245.32	186.693	230.151	251.268	-2.59944	4.1094e-106	2.03035e-104
gene1866	YALI0B23452g	1207.95	1285.79	1403.7	4711.5	5193.44	5826.38	2.01334	1.42409e-105	6.98432e-104
gene582	YALI0A15125g	1871.74	2072.36	1980.06	7134.78	6067.13	6815.48	1.75659	1.55023e-105	7.54745e-104
gene4915	YALI0E18788g	1150.15	1208.9	1293.99	4795.12	4017.49	4545.99	1.87138	3.76319e-105	1.81887e-103
gene2134	YALI0C06259g	6.9752	5.0795	11.8106	301.049	328.869	399.427	5.43796	5.3458e-104	2.56522e-102
gene5494	YALI0E31537g	567.12	518.012	532.244	1938.87	1869.84	1948.14	1.83176	2.58573e-103	1.23191e-101
gene2739	YALI0C20471g	535.238	519.876	401.387	27.4979	22.8304	18.0222	-4.39989	5.22857e-103	2.47338e-101
gene614	YALI0A15906g	83.7017	130.688	86.6396	1037.72	1388.09	1371.5	3.65324	1.27087e-102	5.96953e-101
gene4482	YALI0E08932g	54.8051	61.0221	78.338	742.708	1007.35	813.898	3.72471	2.39187e-101	1.11565e-99
gene780	YALI0A19844g	3306.01	2878.47	2578.16	10924.4	10502.6	11927.1	1.92806	5.09755e-101	2.3529e-99
gene782	YALI0A19888g	12943.8	11971	10653.7	3787.59	3671.69	3539.89	-1.69321	5.11499e-101	2.3529e-99
gene4896	YALI0E18348g	220.254	223.452	261.584	1801.43	2720	2789.05	3.37334	9.90518e-101	4.52518e-99
gene2991	YALI0D01738g	721.564	803.308	898.12	3167.58	3270.72	2939.23	1.95333	1.98599e-100	9.01125e-99
gene3146	YALI0D05401g	57.8028	64.8728	60.027	549.961	487.538	496.548	3.06621	5.67833e-100	2.55908e-98
gene2834	YALI0C22660g	436.538	442.241	460.61	1629.65	1695.65	1577.74	1.87235	9.91104e-100	4.43669e-98
gene5296	YALI0E27247g	72.7317	88.839	129.548	1147.85	1407.44	1631.77	3.84664	6.10562e-99	2.71497e-97
gene3619	YALI0D16247g	1642.52	1609.18	1648.49	4825.15	5751	5283.8	1.6942	8.01288e-99	3.53946e-97
gene1665	YALI0B18986g	574.117	444.709	504.012	2304.37	2244.53	2060.27	2.11826	1.36037e-98	5.96951e-97
gene5514	YALI0E31889g	778.349	1041.03	1094.67	5675.35	4691.74	5411.94	2.43702	6.86582e-98	2.99314e-96
gene2006	YALI0C03267g	3430.54	3513.22	3664.68	1210.61	1177.44	1231.35	-1.55084	1.58174e-97	6.85077e-96
gene2462	YALI0C13926g	2662.12	2716.45	2502.12	7920.67	7914.38	7126.83	1.54238	1.90701e-97	8.20628e-96
gene2540	YALI0C15785g	11.9606	15.0826	6.56909	259.007	305.977	267.296	4.58748	2.33258e-97	9.97326e-96
gene6803	YALI0F25597g	824.25	835.864	807.553	2828.35	3574.42	3273.59	1.97048	3.83481e-97	1.62918e-95
gene5748	YALI0F01925g	1715.26	1863.13	1881.58	5167.02	5155.6	5062.56	1.49473	4.70615e-97	1.98671e-95
gene6384	YALI0F16159g	2211.64	2006.68	2021.05	5825.44	5901.91	6336.95	1.5335	7.11674e-96	2.98545e-94
gene3145	YALI0D05379g	892.028	818.397	923.67	2759.84	2860.81	3020.31	1.71479	1.15622e-95	4.82e-94
gene768	YALI0A19580g	954.797	1031.68	1063.19	3077.3	3315.19	3104.41	1.63891	5.0742e-95	2.10217e-93
gene1102	YALI0B06138g	5401.97	5521.3	5603.6	13307.5	14030.6	13700	1.31213	6.65089e-95	2.73836e-93
gene722	YALI0A18469g	851.198	714.642	670.758	3311.81	2904.71	2943.23	2.0334	2.07152e-94	8.4767e-93
gene5320	YALI0E27786g	209.294	210.436	235.152	1049.99	973.46	1023.12	2.21977	5.62542e-94	2.2879e-92
gene1976	YALI0C02607g	597.992	689.817	592.889	2133.9	2273.92	2156.37	1.80132	1.61169e-92	6.51511e-91
gene2300	YALI0C10010g	3351.84	2925.23	2980.06	9681.39	10218.3	11882	1.77946	1.19016e-91	4.78214e-90
gene1675	YALI0B19206g	2055.15	2053.58	1968.46	5438.16	5604.6	5211.73	1.41889	4.25959e-91	1.70128e-89
gene4348	YALI0E05709g	4069.43	3792.39	4151.43	15656.9	12257.6	13383.7	1.78171	7.14195e-91	2.83552e-89
gene1203	YALI0B08690g	3332.89	3323	3085.57	10655.7	8896.05	10140.1	1.60774	7.32251e-91	2.89001e-89
gene5245	YALI0E26125g	2603.29	2740.28	3048.36	8386.66	8085.98	7831.6	1.53472	8.09542e-91	3.17626e-89
gene4789	YALI0E15862g	282.075	268.611	226.599	1437.54	1912.02	2043.23	2.79316	2.58519e-89	1.00837e-87
gene2454	YALI0C13750g	1173.09	1095.74	1167.64	3263.78	3167.74	3207.52	1.48861	4.38628e-89	1.70096e-87
gene2983	YALI0D01529g	5371.08	5356.17	5188.62	14379.2	12961	14942.4	1.40957	4.79105e-88	1.84718e-86
gene4475	YALI0E08756g	484.38	449.41	544.994	1733.08	1911.25	1893.08	1.90634	1.14672e-87	4.39576e-86
gene3396	YALI0D10835g	17371.1	16825.3	15824.8	41075.9	44616.1	40764.8	1.33792	2.09988e-87	8.00355e-86
gene6044	YALI0F08415g	61883.5	62613.3	53916	18402.2	15195	14113.5	-1.90278	2.58688e-87	9.80369e-86
gene1279	YALI0B10384g	613.935	740.844	609.058	2453.24	2826.3	2432.68	1.97175	3.78159e-87	1.42504e-85
gene2059	YALI0C04477g	1054.5	1026.74	865.653	74.675	35.5768	81.082	-3.93735	4.19756e-87	1.57291e-85
gene1267	YALI0B10131g	152.486	157.342	162.373	732.731	774.146	744.818	2.2531	5.17862e-87	1.92969e-85
gene3677	YALI0D17534g	2540.57	2153.76	1875.37	7915.54	8386.59	8008.79	1.88718	2.29058e-86	8.48787e-85
gene58	YALI0A01452g	2427.89	2589.69	2497.52	7404.26	6581.61	7822.58	1.53701	6.32242e-86	2.32987e-84
gene376	YALI0A09592g	3660.78	3774.91	3666.88	8775	9309.5	9156.05	1.29458	9.50095e-86	3.48194e-84
gene4030	YALI0D25872g	3072.71	3763.39	3635.22	13158.6	10876.1	11939.1	1.78056	1.61774e-84	5.89635e-83
gene1217	YALI0B09009g	1080.41	863.831	1118.48	4049.97	3700.26	4428.85	1.99236	7.64771e-84	2.7723e-82
gene4583	YALI0E11143g	1089.38	1159.52	866.511	4826.68	3952.54	4435.87	2.0838	1.31155e-83	4.72866e-82
gene1637	YALI0B18392g	3315.92	3304.68	3780.91	1101.63	1107.84	1193.31	-1.61156	1.71909e-83	6.16471e-82
gene4871	YALI0E17787g	41228.5	36484.1	35680.9	14659.8	13055	12872.1	-1.48215	2.25531e-82	8.04435e-81
gene4589	YALI0E11319g	902.011	870.175	743.198	2741.31	2901.97	3189.49	1.81062	2.68166e-82	9.51419e-81
gene3772	YALI0D19734g	14629.2	14110.1	13304.1	5672.07	5620.22	5969.55	-1.28436	3.21982e-82	1.13631e-80
gene5611	YALI0E33913g	1373.44	1227.74	1245.62	3486.8	3521.21	3608.96	1.46446	4.26521e-82	1.49731e-80
gene2137	YALI0C06325g	7524.89	7332.26	7670.43	18020.4	21292.3	20439.4	1.40726	1.51609e-81	5.2944e-80
gene6697	YALI0F23177g	1012.58	1190.75	1328.17	4059.13	3903.71	4159.56	1.78004	1.91559e-81	6.65468e-80
gene2950	YALI0D00781g	488.376	470.167	472.264	1570.02	1889.84	1678.84	1.84367	2.72602e-80	9.42101e-79
gene695	YALI0A17919g	20560.4	21103.6	20728.1	47341.8	50410.7	46028.5	1.20439	3.50155e-80	1.20388e-78
gene5984	YALI0F07062g	3045.88	2680.93	2418.99	8508.53	8938.4	8019.81	1.64402	3.85455e-80	1.31845e-78
gene3579	YALI0D15158g	1984.38	1827.18	2029.39	5003.93	5245.31	4966.45	1.3818	4.61684e-80	1.57114e-78
gene2508	YALI0C15092g	788.367	753.888	841.616	2422.01	2276.31	2539.78	1.60354	5.26188e-80	1.78156e-78
gene5700	YALI0F00858g	739.537	698.056	744.43	2104.77	2038.69	2151.36	1.52926	2.10264e-79	7.08315e-78
gene136	YALI0A03421g	304.957	384.638	352.067	2245.05	1585.67	2097.3	2.50814	2.46697e-79	8.26868e-78
gene1244	YALI0B09625g	11566.4	10816.9	10329.7	26617.5	25873.5	28321.1	1.30461	5.10012e-79	1.69243e-77
gene4283	YALI0E04268g	442.56	399.937	293.032	1803.48	2087.63	1978.17	2.368	6.18207e-79	2.03448e-77
gene1139	YALI0B07051g	14.9438	30.4269	10.5416	354.511	307.248	304.338	4.07463	6.19189e-79	2.03448e-77
gene1542	YALI0B16324g	3392.67	3661.66	3388.4	8341.59	8418.94	8356.17	1.26575	9.31294e-79	3.04497e-77
gene558	YALI0A14476g	758.472	774.829	718.693	2143.7	2364.33	2472.71	1.63086	1.21452e-78	3.95163e-77
gene6278	YALI0F13805g	946.854	859.692	899.005	2529.4	2879.2	2680.94	1.57985	1.266e-78	4.09915e-77
gene4555	YALI0E10505g	3662.81	3139.42	3118.74	9352.7	9634.36	8784.65	1.48488	1.68422e-78	5.42693e-77
gene1676	YALI0B19228g	372.746	355.905	446.738	1720.68	2406.87	2088.29	2.40308	3.00284e-78	9.6293e-77
gene4980	YALI0E20229g	89.6982	95.444	89.4614	524.646	477.468	532.582	2.48017	4.21176e-78	1.34414e-76
gene7080	YALI0F32043g	1402.32	1341.42	1441.32	3568.25	4013.09	3786.16	1.44172	4.62744e-78	1.46976e-76
gene6203	YALI0F12089g	6840.16	7340.56	7609.92	17333.1	18424	17071.7	1.27768	6.8397e-78	2.16212e-76
gene4258	YALI0E03718g	28473	28095.1	27438.1	65708.2	62911.2	71579.6	1.25285	6.94869e-78	2.18622e-76
gene1234	YALI0B09383g	7139.19	6556.59	6935.67	16678.6	17049.7	15640.2	1.25883	7.35809e-78	2.30415e-76
gene1792	YALI0B21824g	5777.73	6257.8	4909.63	786.439	863.385	1204.3	-2.56951	8.61915e-78	2.68643e-76
gene6623	YALI0F21450g	962.8	869.215	929.344	2554.35	2560.63	2507.75	1.46541	1.61542e-77	5.01156e-76
gene1659	YALI0B18854g	6930.91	5476.14	6203.26	17593	17782.4	17650.4	1.5107	2.12082e-77	6.54902e-76
gene1901	YALI0C00803g	382.711	442.278	384.742	2144.34	1634.65	2287.5	2.3255	3.38411e-77	1.04018e-75
gene6030	YALI0F08129g	357.743	517.018	616.128	2993.51	3180.76	3045.34	2.62811	7.26236e-77	2.22201e-75
gene43	YALI0A01089g	1499.94	2193.63	1899.02	9125.45	12913.6	12469.7	2.62543	1.30617e-76	3.97814e-75
gene7015	YALI0F30547g	7993.33	8203.55	7794.99	3407.31	3299.68	3057.36	-1.29684	1.32876e-76	4.02856e-75
gene1420	YALI0B13662g	1278.72	1289.01	1441.64	3677.6	4262.03	4373.79	1.61912	1.53275e-76	4.62599e-75
gene5814	YALI0F03432g	1810.95	1915.67	1844.5	4475.35	4502.3	4744.2	1.3001	1.99528e-75	5.99481e-74
gene6212	YALI0F12331g	8595.35	8017.97	7322.9	19774.5	21987.6	22589.8	1.42656	2.94858e-75	8.81929e-74
gene3957	YALI0D24101g	5857.47	5415.84	5702.87	1971.93	2287.23	2167.38	-1.40202	3.52968e-75	1.05103e-73
gene1790	YALI0B21780g	393.728	324.191	266.694	1904.44	2787.38	2844.11	2.93627	4.42991e-75	1.31322e-73
gene2971	YALI0D01243g	436.533	442.93	491.704	1431.36	1430.58	1506.65	1.67308	4.38744e-74	1.29488e-72
gene4430	YALI0E07744g	43307.5	41942	39886.7	100819	91191.1	100695	1.22593	4.93861e-74	1.45112e-72
gene5112	YALI0E23192g	2773.75	2710.77	2671.49	6429.25	7345.2	7528.26	1.38474	8.14461e-74	2.38266e-72
gene4098	YALI0E00176g	6109.6	6102.2	6708.19	14746.6	14308.3	14446.9	1.20149	3.49753e-73	1.01871e-71
gene5344	YALI0E28336g	4636.54	4520.43	4308.41	1084.18	1244.73	1496.63	-1.81594	9.74806e-73	2.82694e-71
gene6812	YALI0F25795g	4312.58	4901.89	5016.88	11499.5	12128	11846	1.31773	1.32066e-72	3.81333e-71
gene5001	YALI0E20713g	1698.36	1467.14	1479.55	4145.57	4096.01	4031.43	1.40156	1.44988e-72	4.1684e-71
gene1912	YALI0C01067g	74.7758	43.0701	50.6113	460.274	436.198	477.521	3.02631	2.12876e-72	6.09392e-71
gene2609	YALI0C17567g	36431.5	37018.5	31338.9	13456.3	12904.8	11512.6	-1.46822	3.77447e-72	1.07589e-70
gene3557	YALI0D14608g	11561.4	11235.3	12231.8	5123.71	5139.36	4786.26	-1.21866	4.11175e-72	1.16704e-70
gene6182	YALI0F11627g	910.966	858.902	910.823	2470.95	2297.79	2422.66	1.42448	6.11143e-72	1.72726e-70
gene414	YALI0A10483g	74.7309	104.568	97.4778	520.825	550.521	516.569	2.51809	7.92325e-72	2.22988e-70
gene1793	YALI0B21846g	7725.24	7930.68	6280.89	1275.89	1555.91	1869.03	-2.22235	1.45061e-71	4.06536e-70
gene5106	YALI0E23089g	11986	12049.4	12649.1	5195.79	5437.34	5597.14	-1.17654	1.62051e-71	4.5225e-70
gene1835	YALI0B22792g	1026.57	1127.51	1020.7	2865.7	3450.44	3244.56	1.58932	1.74098e-71	4.83849e-70
gene4268	YALI0E03938g	3744.5	4143.84	3487.37	1296.2	1355.06	1406.54	-1.48784	2.53382e-71	7.01269e-70
gene6815	YALI0F25861g	11420.9	10274	9393.76	25731	27503.7	27342	1.3738	2.59814e-71	7.161e-70
gene4937	YALI0E19272g	1408.3	1418.12	1344.78	3741.38	3385.27	3853.22	1.39609	3.04234e-71	8.35079e-70
gene2319	YALI0C10450g	976.739	999.334	976.153	2563.97	2484.83	2715.98	1.39491	6.35755e-71	1.7379e-69
gene799	YALI0A20350g	13522.9	13743.8	11031.1	4365.96	3706.03	4189.6	-1.64299	1.11284e-70	3.02964e-69
gene3158	YALI0D05665g	5560.45	5367.87	5747.55	12564.5	13934.1	12561.8	1.22801	1.20681e-70	3.27214e-69
gene6705	YALI0F23353g	3827.25	3439.43	3437.53	1021.31	1222.17	1252.37	-1.61535	1.91698e-70	5.17663e-69
gene4657	YALI0E12705g	732.537	792.957	833.053	2408.92	2156.51	2273.5	1.53681	1.99927e-70	5.37708e-69
gene5298	YALI0E27291g	5090.04	4872.99	4244.94	1532.04	1251.77	1549.69	-1.71259	4.86184e-70	1.30235e-68
gene3195	YALI0D06501g	1313.65	1236.61	983.965	3746.95	3927.07	3991.38	1.72156	6.40184e-70	1.70801e-68
gene1368	YALI0B12430g	783.358	944.065	894.852	3254.24	2627.39	3135.44	1.78186	7.00865e-70	1.86246e-68
gene803	YALI0A20438g	4374.45	3980.46	3243.2	884.717	914.251	1092.19	-2.00425	1.30063e-69	3.44253e-68
gene849	YALI0B00154g	315.947	380.231	239.098	1486.37	1555.52	1510.66	2.28081	2.03127e-69	5.35517e-68
gene2881	YALI0C23661g	108.646	113.283	79.7673	628.012	559.408	571.63	2.53694	2.2777e-69	5.9812e-68
gene1179	YALI0B08118g	9315.92	9486.07	8732.34	19869.8	21465	20391.4	1.1644	4.65441e-69	1.21745e-67
gene3218	YALI0D06996g	4097.34	3833.79	3889.55	8953.02	10223.1	10637.7	1.33449	1.08336e-67	2.82266e-66
gene5523	YALI0E32065g	4994.32	5325.76	5271	11965.3	14400.2	12846.1	1.33038	3.53807e-67	9.18247e-66
gene2195	YALI0C07590g	504.343	423.367	434.846	60.4416	28.2156	42.0473	-3.36812	5.01165e-67	1.29565e-65
gene651	YALI0A16841g	312.924	377.862	414.018	1452.43	1498.4	1826.99	2.11281	5.08661e-67	1.30995e-65
gene4891	YALI0E18238g	45024.8	48529.3	46728.6	21870.4	20469.8	19116	-1.19066	7.51211e-67	1.92715e-65
gene5497	YALI0E31581g	833.198	934.816	950.634	2654.17	2501.29	2981.26	1.58181	1.99706e-66	5.1036e-65
gene4437	YALI0E07898g	3364.77	3551.25	3419.79	7793.62	7415.83	7996.77	1.16677	3.56184e-66	9.06773e-65
gene2961	YALI0D01023g	43.8495	51.8336	44.2665	390.519	359.368	488.522	3.13972	3.77927e-66	9.58468e-65
gene358	YALI0A09086g	201.319	225.954	209.321	886.669	1218.81	1111.22	2.33592	4.04399e-66	1.02172e-64
gene3320	YALI0D09229g	10847.8	10003.3	10967.5	4640.57	4876.94	4686.15	-1.1636	5.63599e-66	1.41857e-64
gene2765	YALI0C21087g	6008.96	6166.16	5431.91	13519.1	15444.2	14034.4	1.28769	6.43783e-66	1.6143e-64
gene3269	YALI0D08140g	13435.2	13817.5	13209.3	27885.8	28465.4	27611.3	1.05308	7.98592e-66	1.99498e-64
gene439	YALI0A11099g	913.965	795.528	889.888	2363.86	2354.12	2262.49	1.42603	8.67053e-66	2.15793e-64
gene1407	YALI0B13354g	234.222	201.09	255.51	928.336	974.476	1115.21	2.12872	8.93649e-66	2.21585e-64
gene6834	YALI0F26279g	100.661	98.565	111.927	589.729	818.024	663.732	2.73497	1.08695e-65	2.68517e-64
gene1674	YALI0B19184g	419.613	378.133	389.182	1217.88	1487.46	1405.54	1.7914	1.43441e-65	3.53045e-64
gene2409	YALI0C12518g	66.7558	78.3422	113.958	590.86	588.639	596.654	2.7806	3.58379e-65	8.78818e-64
gene1929	YALI0C01463g	1605.63	1639.89	1695.77	4747.95	4055.72	4086.49	1.38386	3.8445e-65	9.39296e-64
gene6544	YALI0F19690g	688.689	736.222	745.534	1887.86	1956.31	2079.28	1.44839	7.55555e-65	1.83925e-63
gene2087	YALI0C05236g	16.9471	13.9434	12.4461	180.257	173.424	169.187	3.57728	8.69166e-65	2.10812e-63
gene6660	YALI0F22297g	823.256	862.562	749.878	2163.58	2492.47	2313.54	1.51494	1.44109e-64	3.48264e-63
gene6831	YALI0F26191g	11762.8	11918.7	11337	5498.52	5502.07	5099.6	-1.12109	1.84071e-64	4.43233e-63
gene6961	YALI0F29249g	1408.33	1177.58	1226.17	3475.13	3380.38	3826.19	1.48649	2.64497e-64	6.34602e-63
gene3034	YALI0D02761g	2144.87	1935.28	1788.6	5002.72	4827.5	5010.5	1.33789	3.5689e-64	8.53209e-63
gene3003	YALI0D02024g	462.479	415.995	382.935	1292.42	1369.44	1295.42	1.64767	5.50369e-64	1.31106e-62
gene5610	YALI0E33891g	1239.91	1020.44	976.545	5050.77	4766.99	3634.01	2.05491	7.47906e-64	1.77528e-62
gene3350	YALI0D09889g	83357.9	83526.9	73862.2	34541.9	31821.3	28621.4	-1.34174	1.38419e-63	3.27395e-62
gene6256	YALI0F13343g	1362.42	1613.61	1557.56	3988.19	4299.28	3807.19	1.41537	1.71809e-63	4.04935e-62
gene5207	YALI0E25201g	179.383	241.687	183.262	948.37	1137.91	930.028	2.31711	5.8338e-63	1.37012e-61
gene3945	YALI0D23815g	5271.42	5552	4577.71	1730.82	1736.63	1989.17	-1.49723	5.92321e-63	1.38624e-61
gene5474	YALI0E31130g	153.468	163.007	215.385	830.006	954.893	861.948	2.31678	6.26556e-63	1.46123e-61
gene5227	YALI0E25740g	2572.44	2383.98	2122.81	6564.99	5946.16	7009.69	1.46296	6.83845e-63	1.58929e-61
gene775	YALI0A19734g	3157.47	3133.01	3121.32	6565.48	6690.84	6650.3	1.08059	1.13471e-62	2.62795e-61
gene1871	YALI0C00110g	341.869	305.456	331.24	1147.26	1260.35	1037.15	1.81571	1.13965e-62	2.63027e-61
gene6191	YALI0F11825g	68.7694	70.866	68.5786	395.613	347.65	411.447	2.46929	1.28467e-62	2.95474e-61
gene2197	YALI0C07634g	35.8746	56.9085	24.5006	595.155	877.682	1031.11	4.41113	1.64705e-62	3.7752e-61
gene3173	YALI0D06017g	1477.05	1602.56	1641.69	3681.86	3637.62	3704.07	1.22366	3.60303e-62	8.23021e-61
gene5294	YALI0E27203g	113.654	72.8448	70.831	793.465	678.937	609.68	3.01315	5.02824e-62	1.14465e-60
gene6869	YALI0F27027g	2224.57	2386.15	2231.29	5078.63	5415.09	5028.52	1.18124	1.22638e-61	2.7823e-60
gene6480	YALI0F18282g	7240.83	7399.72	7830.12	15454.6	15544.6	15647.2	1.05388	1.25716e-61	2.84246e-60
gene6832	YALI0F26213g	413.599	489.338	460.896	1676.98	2381.59	2492.72	2.26389	1.60856e-61	3.6247e-60
gene6992	YALI0F30063g	373.79	303.866	273.361	1134.87	1263.24	1219.34	1.92562	2.05245e-61	4.60937e-60
gene4187	YALI0E02112g	9653.82	8729.48	7818.72	2575.63	2753.98	3246.55	-1.61143	2.18433e-61	4.88909e-60
gene2070	YALI0C04774g	1798.98	1956.67	1978.18	4826.28	5421.19	4544	1.36708	6.90145e-61	1.53955e-59
gene4325	YALI0E05203g	1285.72	1222.05	1167.69	3267.52	2994.2	3596.94	1.42318	8.65785e-61	1.92493e-59
gene6797	YALI0F25465g	807.343	638.911	681.915	2019.83	2272.6	2185.4	1.60562	2.2865e-60	5.06676e-59
gene5622	YALI0E34155g	2609.31	2445.02	2301.81	5472.39	5537.8	5622.17	1.17645	2.41698e-60	5.33817e-59
gene6041	YALI0F08349g	1102.34	1029.58	1009.69	2507.31	2502.66	2558.81	1.26811	3.99532e-60	8.79498e-59
gene3459	YALI0D12232g	253.178	217.46	200.563	815.913	936.785	872.959	1.96563	3.86637e-59	8.48312e-58
gene255	YALI0A06589g	1114.31	1052.89	876.976	2772.09	3056.22	2897.18	1.51773	5.52763e-59	1.20883e-57
gene6240	YALI0F13013g	860.147	760.792	806.061	2276.51	2688.41	3058.34	1.72482	9.53967e-59	2.0794e-57
gene4784	YALI0E15730g	4352.46	4890.03	4542.62	9701.46	10114.8	9861.83	1.10598	1.03564e-58	2.25006e-57
gene4531	YALI0E09999g	5614.24	6239.99	6647.94	2590.27	2635.9	2614.87	-1.23842	1.14433e-58	2.47814e-57
gene5812	YALI0F03388g	4526.91	4197.4	4260.19	9627.63	8849.71	9441.36	1.10457	1.34647e-58	2.90646e-57
gene143	YALI0A03597g	11842.5	11849.4	11814.6	24213.5	28299	25397.9	1.13363	7.41794e-58	1.59605e-56
gene1246	YALI0B09669g	1668.43	1688.95	1684.1	3869.09	3565.04	3718.08	1.14567	9.2024e-58	1.97363e-56
gene6835	YALI0F26301g	811.277	943.332	832.32	2214.7	2597.77	2646.9	1.52663	1.45277e-57	3.10576e-56
gene2043	YALI0C04114g	2585.38	2496.5	2492.83	5342.93	5204.94	5328.85	1.06764	3.14557e-57	6.70319e-56
gene3736	YALI0D18898g	1638.52	1710.88	1726.53	3842.58	4204.52	3709.08	1.21148	3.37006e-57	7.1587e-56
gene3679	YALI0D17578g	204.313	233.237	192.966	20.2565	29.3113	22.0251	-3.14273	5.57603e-57	1.1807e-55
gene1392	YALI0B12980g	725.552	763.46	937.59	2310.72	2357.65	2380.61	1.53979	7.57186e-57	1.59824e-55
gene112	YALI0A02783g	111.561	237.306	247.928	1910.39	1743.69	1924.11	3.22252	1.66549e-56	3.50435e-55
gene2551	YALI0C16049g	9848.15	10171.9	8458.46	4017.79	4115.22	4037.43	-1.22677	2.04927e-56	4.29831e-55
gene4406	YALI0E07073g	10626.6	10088.8	9616.61	4753.98	4896.62	4905.38	-1.05942	4.00386e-56	8.37172e-55
gene6884	YALI0F27379g	3478.41	3241.02	3345.09	7191.24	6838.66	7353.07	1.08736	4.71785e-56	9.83378e-55
gene704	YALI0A18062g	12466.4	12448.9	12896.4	24620.2	26551	24809.2	1.00679	8.94055e-56	1.85774e-54
gene5549	YALI0E32571g	226.254	221.361	195.482	741.468	902.318	834.916	1.9439	1.18836e-55	2.46161e-54
gene3129	YALI0D05041g	1153.17	1079.42	1057.4	3201.07	3197.36	4233.63	1.69205	1.30545e-55	2.69578e-54
gene930	YALI0B02024g	7.96663	15.0089	14.4908	155.97	178.338	144.163	3.66231	1.38911e-55	2.85968e-54
gene3813	YALI0D20680g	37095.2	39819.2	36718.7	78439.1	79529	73204.4	1.02454	2.81347e-55	5.7741e-54
gene3295	YALI0D08690g	5444.86	5248.99	4483.65	1680.41	1693.45	2023.21	-1.49187	5.39313e-55	1.10344e-53
gene3935	YALI0D23617g	15353.8	14897	13750.8	7275.16	6673.08	6624.28	-1.09673	6.66888e-55	1.36029e-53
gene7031	YALI0F30899g	6036.84	6406.07	6568.15	3103.91	2913.52	2948.24	-1.0839	6.90964e-55	1.4051e-53
gene6824	YALI0F26081g	1136.23	1006.38	1075.02	2876.33	2894.28	2502.76	1.36273	8.60998e-55	1.74555e-53
gene3121	YALI0D04873g	1672.45	1405.59	1532.54	3939.03	3543.61	3815.19	1.29355	8.91502e-55	1.80191e-53
gene472	YALI0A12111g	485.362	508.477	581.628	1457.17	1471.25	1424.57	1.46772	9.2924e-55	1.87252e-53
gene5183	YALI0E24673g	27598.9	26416.5	26322.6	51227.9	55507.1	52364.5	0.985733	1.03376e-54	2.07686e-53
gene4433	YALI0E07788g	651.839	582.526	617.639	1532.96	1634.19	1603.76	1.36517	1.26983e-54	2.54347e-53
gene5505	YALI0E31757g	56.7796	106.801	90.1147	558.526	547.946	608.663	2.75501	1.90242e-54	3.79914e-53
gene5060	YALI0E22044g	918.958	825.851	788.836	2269.15	2656.12	2210.43	1.49295	3.11046e-54	6.19307e-53
gene4953	YALI0E19635g	1790.02	1794.43	1914.38	3805.23	4025.1	4068.46	1.11391	3.95143e-54	7.84405e-53
gene4722	YALI0E14256g	1940.5	2450.51	1921.95	632.939	467.057	576.631	-1.91201	7.32169e-54	1.44913e-52
gene3567	YALI0D14872g	232.226	268.66	186.83	923.443	1056.29	1205.31	2.20954	1.05146e-53	2.07491e-52
gene3821	YALI0D20878g	5146.84	5064.22	4801.31	10500.5	11298.2	10012	1.08306	1.45357e-53	2.85764e-52
gene5661	YALI0E35046g	2669.02	4397.57	3500.49	15700	23229	21158.2	2.50768	1.45667e-53	2.85764e-52
gene3104	YALI0D04466g	2296.37	1948.6	2034.5	4751.85	5507.48	5524.06	1.32948	2.44697e-53	4.78631e-52
gene2760	YALI0C20977g	92.6915	99.0982	82.6276	387.224	396.124	446.483	2.15887	3.13106e-53	6.10648e-52
gene2403	YALI0C12364g	611.959	563.107	655.512	1722.52	2071.21	2334.55	1.74335	4.68363e-53	9.10781e-52
gene3326	YALI0D09339g	4385.4	3653.94	3883.65	8858.36	9236.45	8841.71	1.17583	5.46537e-53	1.05971e-51
gene5093	YALI0E22803g	984.705	1003.38	1070.45	2419.71	2930	2591.85	1.37648	6.86646e-53	1.32752e-51
gene3182	YALI0D06237g	1256.8	1314.29	1227.32	2964.18	2719.91	2883.16	1.17311	9.70839e-53	1.87153e-51
gene3732	YALI0D18810g	767.445	837.778	640.931	2030.94	2165.74	2140.35	1.49429	1.35046e-52	2.59583e-51
gene3806	YALI0D20526g	54574.9	57320.6	69578.8	25218.4	23708.1	22315.5	-1.34892	2.80101e-52	5.3686e-51
gene4550	YALI0E10395g	3194.35	3191.2	2824.46	6876.79	6371.11	6840.51	1.12464	4.84466e-52	9.25899e-51
gene6502	YALI0F18722g	5908.28	5822.41	6398.87	12434.4	12953.6	11846	1.0385	4.87184e-52	9.28433e-51
gene6399	YALI0F16511g	1667.47	1472.72	1376.39	3666.31	4171.22	3650.01	1.34602	5.77058e-52	1.09657e-50
gene1441	YALI0B14124g	352.803	426.581	381.816	1242.04	1087.8	1155.27	1.58486	6.31573e-52	1.19676e-50
gene3993	YALI0D25014g	5241.51	5186.33	5299.2	12641.7	11300.5	10565.6	1.13384	7.32903e-52	1.38483e-50
gene365	YALI0A09284g	1996.31	2272.14	2451.45	5122.58	5586.23	5355.88	1.25764	7.54703e-52	1.422e-50
gene4760	YALI0E15147g	338.868	290.798	397.599	1281.71	1124.14	1144.26	1.79093	1.3912e-51	2.6139e-50
gene4745	YALI0E14817g	1703.29	1830.35	2034.39	4208.62	4336.96	4720.17	1.25297	2.56419e-51	4.80425e-50
gene1885	YALI0C00451g	2771.74	2904.87	3034.64	6039.93	5995.08	5829.4	1.03646	3.12296e-51	5.83477e-50
gene2883	YALI0C23705g	2033.17	2585.09	2512.17	5913.88	5836.85	6050.64	1.31993	4.09045e-51	7.62103e-50
gene5325	YALI0E27896g	6249.16	6106.12	5920.13	11573.1	12123.8	12683.9	0.993074	5.9788e-51	1.11083e-49
gene6269	YALI0F13607g	2666.1	2541.46	2845.97	5960.91	7317.77	6331.95	1.28401	6.76183e-51	1.25282e-49
gene5616	YALI0E34037g	35477.6	39277.9	38852.9	17950.6	18772.5	19625.5	-1.01165	8.02092e-51	1.48198e-49
gene6801	YALI0F25553g	108.654	97.1443	75.9247	475.157	595.099	664.717	2.61962	1.97652e-50	3.64183e-49
gene5230	YALI0E25806g	1227.93	1081.89	1037.25	2629.06	2710.41	2950.23	1.30777	1.98891e-50	3.65456e-49
gene2074	YALI0C04884g	894.955	1217.64	1294.93	3852.01	3527.35	3612.97	1.68984	2.34259e-50	4.29259e-49
gene2067	YALI0C04730g	4039.47	4185.62	6367.48	708.189	359.76	439.493	-3.27972	2.64409e-50	4.8318e-49
gene3125	YALI0D04939g	18888	18151.1	18388.5	8549.28	9109.14	9757.7	-1.01568	3.07573e-50	5.60522e-49
gene2763	YALI0C21043g	20195.6	20050.1	19621.6	10402.6	10377	9364.29	-0.989895	4.99441e-50	9.07704e-49
gene2959	YALI0D00979g	551.146	608.796	596.548	1491.12	1456.13	1670.83	1.39441	6.8932e-50	1.24939e-48
gene6994	YALI0F30107g	362.775	445.348	353.528	1160.56	1266.3	1432.56	1.73048	1.1581e-49	2.09336e-48
gene3515	YALI0D13552g	1309.63	1372.82	1301.72	2907.27	2819.72	2774.05	1.09297	1.95181e-49	3.51854e-48
gene5704	YALI0F00946g	358.807	387.214	306.323	1001.72	1102.59	1095.2	1.60128	3.13364e-49	5.63379e-48
gene5233	YALI0E25850g	1630.55	1682.66	1784.63	3689.74	3521.37	3532.88	1.07627	3.63977e-49	6.52615e-48
gene5238	YALI0E25982g	15819.2	14940.1	12502.3	5615.49	5892.63	6312.92	-1.27966	4.30039e-49	7.68997e-48
gene228	YALI0A05885g	4742.15	5208.49	5450.96	10540	10312.8	10889	1.04351	5.67186e-49	1.01153e-47
gene4639	YALI0E12331g	1145.14	1490.81	1398.39	4677.76	3597	4114.52	1.61869	8.39767e-49	1.49366e-47
gene4774	YALI0E15510g	680.753	689.02	492.598	1961.98	2325.44	2526.76	1.87073	1.22224e-48	2.16817e-47
gene6442	YALI0F17468g	2636.24	2281.14	2192.01	5994.5	5396.54	6576.21	1.33743	1.65423e-48	2.92671e-47
gene4889	YALI0E18194g	975.767	875.604	854.653	2062.18	2127.39	2242.46	1.24843	2.0179e-48	3.56068e-47
gene5649	YALI0E34771g	512.307	480.804	445.096	1262.51	1194.77	1287.41	1.37949	2.12565e-48	3.74092e-47
gene6551	YALI0F19844g	1127.24	1072.98	1175.72	2798	2500.78	2498.75	1.2088	3.7657e-48	6.6098e-47
gene810	YALI0A20570g	5770.74	6173.31	5480.44	2728.34	2894.25	2635.9	-1.07765	5.39393e-48	9.44292e-47
gene3950	YALI0D23925g	3040.87	2856.53	2862.34	6153.72	6186.39	7269.97	1.16254	5.40886e-48	9.44426e-47
gene5010	YALI0E20911g	668.783	616.92	610.883	1846.5	1513.81	1715.88	1.42057	5.82485e-48	1.01441e-46
gene1033	YALI0B04510g	1307.66	1135.02	1132.28	2668.7	2996.11	3100.4	1.29331	9.34955e-48	1.624e-46
gene6117	YALI0F10131g	6837.2	6672.67	6316.74	12299.8	13196.7	12909.2	0.953588	1.26472e-47	2.19109e-46
gene872	YALI0B00704g	65282.2	63008.6	61864.2	34993.3	34731.1	33965.3	-0.874905	1.57299e-47	2.71809e-46
gene5565	YALI0E32901g	12848.2	11580.2	10086.6	3835.78	3897.3	4787.24	-1.46301	1.85036e-47	3.18912e-46
gene6777	YALI0F25003g	5563.45	5329.81	5116.87	10174.2	10399	10244.2	0.944522	2.07866e-47	3.57337e-46
gene4951	YALI0E19558g	20096	18002.6	20515.3	38098.7	38085.8	38794.6	0.972161	2.19347e-47	3.76105e-46
gene993	YALI0B03564g	48617.8	49770.1	52017.4	91800.9	94624.3	91268.2	0.884655	2.42394e-47	4.14556e-46
gene6136	YALI0F10549g	169.438	169.711	158.247	523.671	587.872	541.596	1.73	2.47504e-47	4.22213e-46
gene2751	YALI0C20801g	413.597	467.869	492.929	1185.02	1405.72	1407.54	1.54048	3.48462e-47	5.92919e-46
gene322	YALI0A08165g	1992.37	1750.17	1896.76	3822.13	4223.27	4179.59	1.11628	1.28634e-46	2.18318e-45
gene5561	YALI0E32813g	9834.21	9345.01	8610.51	4567.21	4378.65	3950.35	-1.10758	1.32189e-46	2.23781e-45
gene1260	YALI0B09991g	8363.11	7501.4	8080.35	16511.6	15168.7	15590.1	0.981417	1.86005e-46	3.14089e-45
gene6622	YALI0F21428g	52873.6	59060	54530.7	104242	119008	117893	1.03513	2.00194e-46	3.37196e-45
gene6898	YALI0F27687g	1525.91	1458.57	1561.23	3120.26	3302.71	3079.38	1.06405	2.34948e-46	3.94737e-45
gene1586	YALI0B17292g	1068.42	1133.04	1161.21	2801.4	2413.33	2545.8	1.20725	2.87424e-46	4.81689e-45
gene713	YALI0A18271g	526.213	568.559	712.326	1900.77	1670.95	1898.08	1.59888	3.31105e-46	5.53502e-45
gene2003	YALI0C03201g	3522.23	3816.17	3730.05	1853.08	1691.06	1795.97	-1.05089	4.94853e-46	8.25167e-45
gene587	YALI0A15257g	1834.88	1865.72	1780.06	3806.17	3544.7	3906.28	1.03825	5.13958e-46	8.54888e-45
gene4617	YALI0E11891g	11417.9	11475.7	10438.7	5611.95	5744.22	5853.42	-0.953932	9.08525e-46	1.50743e-44
gene2023	YALI0C03652g	1777.08	1747.64	1637.41	3405.11	3612.06	3560.91	1.03418	1.38245e-45	2.28807e-44
gene6338	YALI0F15169g	736.528	762.94	837.659	1797.44	1794.18	1770.95	1.19926	1.76526e-45	2.91442e-44
gene2478	YALI0C14344g	467.409	591.908	549.981	1430.95	1553.77	1760.92	1.5596	3.26868e-45	5.38323e-44
gene2019	YALI0C03564g	838.229	790.587	662.756	2018.12	2238.23	2619.86	1.58441	4.8907e-45	8.03473e-44
gene903	YALI0B01408g	9867.1	8956.36	8963.14	20794.1	17790.3	18901.8	1.04889	7.46947e-45	1.22411e-43
gene6038	YALI0F08283g	7310.64	6487.84	6087.61	2709.1	3060.92	3054.35	-1.17263	1.11028e-44	1.81509e-43
gene942	YALI0B02332g	26971	25513.5	24806.5	13920.2	12605.4	12008.2	-1.00408	1.69507e-44	2.76433e-43
gene6165	YALI0F11275g	1157.12	1239.53	1335.36	3074.98	3663.84	4355.76	1.5718	1.88829e-44	3.07192e-43
gene3691	YALI0D17842g	211.299	183.754	224.061	664.584	854.226	791.867	1.90045	1.97361e-44	3.20291e-43
gene4276	YALI0E04114g	2128.91	1878.56	2111.47	4429.34	4069.41	4442.87	1.08139	2.76236e-44	4.47207e-43
gene5817	YALI0F03498g	1444.2	1158.56	1415.17	3331.11	3459.99	3079.39	1.29729	2.78686e-44	4.50081e-43
gene3052	YALI0D03179g	2559.45	3047.24	2445.49	6154.87	6315.22	5856.43	1.1858	9.83685e-44	1.58483e-42
gene6984	YALI0F29909g	48703.5	43642.6	43534.9	20157.5	17800.5	14622.1	-1.36972	1.48438e-43	2.38574e-42
gene2164	YALI0C06886g	122256	129698	127116	70913.3	69663.2	71665.7	-0.83675	2.02575e-43	3.24802e-42
gene3709	YALI0D18271g	9831.2	9717.13	10020	5433.6	5386.99	5080.58	-0.89479	2.35634e-43	3.76902e-42
gene5022	YALI0E21175g	7942.5	7829.92	7784.84	4230.69	4321.67	4230.65	-0.882037	2.44313e-43	3.89849e-42
gene3221	YALI0D07062g	2717.88	3854.84	3130.45	15214	10165.5	11762.9	1.93654	2.56713e-43	4.08657e-42
gene2489	YALI0C14630g	7279.68	8669.32	8091.42	16055.5	17974.2	16361	1.06755	2.59967e-43	4.12852e-42
gene3974	YALI0D24475g	3180.4	3041.25	2893.5	1457.02	1525.66	1413.56	-1.05251	3.99128e-43	6.32348e-42
gene4383	YALI0E06519g	1456.14	1422.1	1455.28	2870.69	2831.23	2901.18	0.989521	4.81943e-43	7.61745e-42
gene2288	YALI0C09680g	15339.8	17297.5	15210.7	32251.2	31476.8	29800.7	0.966844	4.83665e-43	7.62659e-42
gene170	YALI0A04323g	2573.37	3101.31	3167.31	7263.29	6570.29	8097.88	1.31068	4.86031e-43	7.64581e-42
gene3287	YALI0D08536g	29169.7	27044.2	25257.3	14254.1	14182.6	13965.3	-0.942198	5.37388e-43	8.43382e-42
gene6461	YALI0F17886g	2127.91	2192.27	1868.28	4397.81	4377.2	4946.42	1.14802	6.29217e-43	9.85183e-42
gene5741	YALI0F01771g	14347.1	14889	15231.1	8153.98	7485.6	8120.91	-0.903949	6.51465e-43	1.01763e-41
gene2768	YALI0C21186g	1485.04	1529.83	1561.37	3299.82	3004.94	3063.36	1.03415	9.12289e-43	1.42172e-41
gene5559	YALI0E32769g	5507.63	5449.79	5121.83	10373.8	9925.95	9822.79	0.905474	9.78303e-43	1.52104e-41
gene6876	YALI0F27203g	1222.95	1054.57	1055.22	2423.51	2799.8	2896.17	1.28413	9.87047e-43	1.53107e-41
gene1433	YALI0B13948g	3083.76	2459.73	2571.86	1129.71	1037.45	1110.22	-1.30764	1.03179e-42	1.59676e-41
gene3901	YALI0D22847g	31196.9	28396.8	30598.8	16020.6	16733.8	16103.7	-0.884409	1.0898e-42	1.68263e-41
gene4865	YALI0E17655g	9165.43	8253.27	8739.79	16352.1	16778.3	15879.4	0.905847	1.48776e-42	2.29177e-41
gene6808	YALI0F25707g	1420.27	1470.4	1182.72	3247.89	4083.91	3472.82	1.40647	1.84673e-42	2.83818e-41
gene2386	YALI0C12012g	5489.68	5380.22	5691.35	2948.83	2828.64	2618.88	-0.979542	2.09132e-42	3.20668e-41
gene5658	YALI0E34947g	893.025	876.795	857.744	1810.11	1869.4	1883.07	1.0814	2.59635e-42	3.97193e-41
gene4137	YALI0E01034g	7006.62	7085.13	7218.03	3617.04	3934.59	3750.12	-0.915244	3.33868e-42	5.09588e-41
gene6511	YALI0F18920g	1673.44	1435.31	1599.36	3220.09	3506.85	3342.67	1.09703	3.94233e-42	6.0035e-41
gene2582	YALI0C16863g	540.206	482.737	541.197	1272.65	1464.55	1647.8	1.48728	4.69598e-42	7.1349e-41
gene5117	YALI0E23287g	50103.8	48203	43907.5	25774.1	24669.9	25056.5	-0.913517	5.22351e-42	7.91836e-41
gene5373	YALI0E28930g	8355.11	8313.88	9056.58	4410.43	4446.38	4665.12	-0.927737	6.27264e-42	9.48719e-41
gene3905	YALI0D22913g	285.057	302.395	228.286	821.751	952.174	1021.11	1.77454	7.86896e-42	1.18746e-40
gene1419	YALI0B13640g	6218.27	5857.65	5745.34	11686.4	10657.7	11437.6	0.92266	9.28392e-42	1.39783e-40
gene1080	YALI0B05654g	171.455	163.306	94.6502	1338.91	836.184	984.087	2.87891	9.5744e-42	1.43832e-40
gene2772	YALI0C21296g	201.319	250.347	182.564	797.307	759.498	685.76	1.81946	1.1508e-41	1.7249e-40
gene557	YALI0A14454g	1314.64	1219.54	1097.63	2766.1	2628.23	2609.87	1.13928	1.24464e-41	1.86138e-40
gene367	YALI0A09383g	16762.1	16925.2	15912.6	7885.77	6010.98	7501.23	-1.21266	1.58012e-41	2.35781e-40
gene5313	YALI0E27654g	9129.55	8821.48	8078.46	4043.01	3855.15	4538.97	-1.06552	2.21343e-41	3.29544e-40
gene633	YALI0A16379g	121666	104182	104845	56981.3	55999.1	51726.8	-1.00559	3.06248e-41	4.54938e-40
gene3116	YALI0D04785g	3318.95	2919.22	2911.8	6064.84	5978.5	6486.11	1.01786	3.54783e-41	5.25868e-40
gene5127	YALI0E23496g	1834.88	1819.17	1793.24	3853.11	3507.84	3468.81	0.991585	3.79742e-41	5.61615e-40
gene5073	YALI0E22352g	95388.7	95174.9	91253.9	52685.5	55035	51608.7	-0.822777	3.91153e-41	5.77211e-40
gene3040	YALI0D02893g	19700.3	20104.8	22077.9	11211.8	10856.8	11126.2	-0.898436	3.9407e-41	5.80231e-40
gene1299	YALI0B10846g	28.9048	35.3996	17.9896	239.305	353.164	420.444	3.61272	6.09216e-41	8.95037e-40
gene3766	YALI0D19558g	7996.33	7507.84	7828.53	4018.55	3183.78	3483.83	-1.12603	6.36083e-41	9.32456e-40
gene5309	YALI0E27588g	35.8633	51.7075	60.1759	393.213	276.39	332.366	2.75948	6.47437e-41	9.47019e-40
gene2105	YALI0C05621g	17415.9	19600	20824.1	10042.2	9223.58	9269.18	-1.01917	6.61493e-41	9.65461e-40
gene573	YALI0A14861g	159.492	120.049	126.554	486.036	477.336	550.597	1.89752	8.16972e-41	1.18978e-39
gene4842	YALI0E17127g	2901.34	2758.06	2573.36	5392.79	5200.72	5687.24	0.983351	9.64999e-41	1.4023e-39
gene1915	YALI0C01133g	1857.78	1981.78	2085.37	3942.69	3834.93	3823.2	0.969897	1.08754e-40	1.57694e-39
gene5905	YALI0F05434g	441.53	438.915	422.385	1049.82	1020.94	1008.11	1.24014	1.09477e-40	1.58397e-39
gene1530	YALI0B16060g	8557.44	8760.31	8499.17	4684.16	4866.81	4755.22	-0.851878	1.21984e-40	1.76111e-39
gene1129	YALI0B06831g	75155.2	78440.6	78343.8	44765.7	44793.7	43866.2	-0.79771	1.55632e-40	2.24204e-39
gene2635	YALI0C18183g	8959.1	9045.86	9289.74	5037.81	5165.62	4950.44	-0.848929	1.81619e-40	2.61077e-39
gene5411	YALI0E29755g	608.005	567.023	425.143	1532.58	1542.17	1561.71	1.53322	1.83023e-40	2.6253e-39
gene1032	YALI0B04488g	2027.23	2070.86	2139.73	4035.65	3912.47	3863.24	0.921461	2.50071e-40	3.57935e-39
gene1554	YALI0B16588g	741.521	741.129	777.301	1557.87	1767.31	1711.88	1.15607	3.53326e-40	5.04643e-39
gene2517	YALI0C15246g	1454.13	1525.31	1642.45	3032.56	3352.78	3185.5	1.05039	3.68899e-40	5.25759e-39
gene3477	YALI0D12628g	2530.57	2293.97	2515.22	4910.22	4594.94	4764.23	0.959739	4.01782e-40	5.71405e-39
gene17	YALI0A00506g	1838.85	1944.41	1922.41	3651.07	3948.08	3584.94	0.970651	5.28767e-40	7.50399e-39
gene4540	YALI0E10175g	18901.9	18173.2	17441.4	33445.8	31416	34271.6	0.862648	5.90254e-40	8.35879e-39
gene5648	YALI0E34749g	13645.5	11836.1	10542.8	5161.61	5063.69	4198.62	-1.32051	6.15678e-40	8.70037e-39
gene1198	YALI0B08536g	10897.6	10471.5	10656.4	5558.18	6124.43	5718.28	-0.880298	6.53363e-40	9.21339e-39
gene3986	YALI0D24816g	10689.3	11694.7	10267.4	19737.1	21132.3	21781.9	0.939969	7.48125e-40	1.05274e-38
gene4941	YALI0E19360g	24520.2	25718.9	22922.3	43571.9	45842.7	44092.4	0.86765	7.75863e-40	1.08948e-38
gene6652	YALI0F22099g	1344.53	1330.03	1168.48	2842.67	2625.07	2691.96	1.08546	7.82391e-40	1.09633e-38
gene1997	YALI0C03091g	12.9541	10.2349	21.3201	120.046	129.101	153.162	3.18743	8.42182e-40	1.17764e-38
gene6434	YALI0F17292g	565.124	525.058	539.487	1332.51	1191.89	1391.52	1.2652	9.62059e-40	1.34245e-38
gene5408	YALI0E29689g	2109.96	2140.92	2128.09	4423.51	3931.85	4624.07	1.02504	9.64134e-40	1.34254e-38
gene3991	YALI0D24970g	13064.4	13065.1	13863.5	6974.12	7590.4	7383.1	-0.865778	1.32692e-39	1.84386e-38
gene5426	YALI0E30107g	618.943	522.424	657.572	1436.19	1512.14	1464.61	1.29602	1.36015e-39	1.88612e-38
gene1410	YALI0B13420g	8196.65	8220.61	8455.66	4278.56	4723.74	4416.85	-0.890539	1.6151e-39	2.235e-38
gene5594	YALI0E33539g	33655.7	35212.7	35955.4	64708.7	65756.9	59537.4	0.858069	1.92336e-39	2.65607e-38
gene3106	YALI0D04510g	1869.77	1717.25	1795.42	847.41	804.649	870.953	-1.09237	3.22695e-39	4.44706e-38
gene3465	YALI0D12386g	2147.83	2244.39	2117.59	4144.8	3956.13	4133.54	0.909996	4.59083e-39	6.31358e-38
gene2775	YALI0C21362g	78092.4	80193.6	74693	42188.6	42072.6	45769.2	-0.841368	1.02098e-38	1.40123e-37
gene4562	YALI0E10659g	55.8226	36.0605	56.8232	288.793	256.753	233.262	2.39269	1.15992e-38	1.58863e-37
gene6901	YALI0F27753g	2389.05	2084.24	2155.51	5346.41	4507.37	5856.42	1.24499	1.44008e-38	1.9683e-37
gene3165	YALI0D05797g	11764.7	12027.7	12413.2	6961.25	6905.29	6682.34	-0.817041	1.82223e-38	2.48554e-37
gene1488	YALI0B15125g	26966	29236	24937	51953	49558.5	50603.6	0.906614	1.89213e-38	2.57561e-37
gene2211	YALI0C07975g	770.454	725.868	612.508	1907.51	1613.11	1917.1	1.36574	2.35315e-38	3.19664e-37
gene5937	YALI0F06094g	1662.48	1346.72	1545.57	3160.15	3348.64	3340.67	1.11301	2.5169e-38	3.41214e-37
gene5670	YALI0F00176g	7681.38	7504.17	6835.84	13952.9	13092.7	13604.9	0.884189	2.60342e-38	3.52227e-37
gene334	YALI0A08448g	2233.55	2064.73	2443.04	4529.91	4709.18	4392.83	1.01658	3.06317e-38	4.1359e-37
gene1567	YALI0B16874g	4106.3	3890.49	4121.21	7391.89	8799.76	7877.65	0.989933	3.67263e-38	4.94878e-37
gene3504	YALI0D13266g	25.9142	28.1313	21.1825	153.62	172.667	138.157	2.61176	4.2616e-38	5.73082e-37
gene5077	YALI0E22440g	25.9094	36.2834	22.5687	161.248	159.627	152.169	2.46254	5.81359e-38	7.80214e-37
gene3649	YALI0D16929g	595.978	720.839	737.385	1615.79	1624.15	1586.74	1.23276	5.97884e-38	8.0078e-37
gene3325	YALI0D09333g	606.99	498.835	611.599	1398.71	1531.03	1771.93	1.45337	6.15736e-38	8.23037e-37
gene386	YALI0A09812g	4416.28	4396.83	3734.99	8256.14	8153.45	8415.24	0.983813	6.41141e-38	8.55283e-37
gene3893	YALI0D22638g	5968.13	4678.93	5220.22	10922.8	11203.1	11098.2	1.06625	6.60232e-38	8.78991e-37
gene908	YALI0B01540g	4527.87	5229.23	4964.07	2240.3	2266.97	2575.82	-1.05555	7.20944e-38	9.57908e-37
gene1918	YALI0C01199g	3.98196	5.11845	12.8298	105.24	126.962	175.179	4.22348	7.85121e-38	1.04111e-36
gene4123	YALI0E00726g	22642.4	23035.5	22397.8	38954.1	41257.2	38228	0.798877	8.13798e-38	1.07699e-36
gene1836	YALI0B22814g	54.8182	48.6905	58.3315	215.517	223.778	251.27	2.09441	9.73709e-38	1.28607e-36
gene6767	YALI0F24761g	1448.16	1457.87	1565.72	4064.11	3091.65	3456.8	1.2474	9.86974e-38	1.30101e-36
gene1213	YALI0B08921g	32910.2	32726.4	32768.9	18037.6	17170.6	14668.1	-0.980334	1.12459e-37	1.47949e-36
gene2309	YALI0C10208g	19159.1	19389.3	18836.3	34025.3	37987.6	33109.4	0.873251	1.1922e-37	1.56535e-36
gene1506	YALI0B15510g	48783.2	53109.4	48530.8	91118.5	91936.9	85710.1	0.837284	1.36419e-37	1.78765e-36
gene830	YALI0A21076g	10051.5	9747.17	9099.4	5385.94	5034.19	5336.86	-0.874919	1.75154e-37	2.29074e-36
gene3438	YALI0D11726g	1105.35	984.391	837.92	2228.89	2345.09	2429.66	1.25723	1.93098e-37	2.52047e-36
gene6714	YALI0F23573g	3818.29	3249.4	3353.1	6827.34	6759.92	7485.21	1.01588	1.94083e-37	2.52838e-36
gene4669	YALI0E13035g	28828.8	29539.5	28328.4	17259.9	16653.4	16514.1	-0.78175	2.8216e-37	3.66863e-36
gene6550	YALI0F19822g	579.026	724.246	779.363	1713.84	2164.84	2058.26	1.51127	2.99641e-37	3.88834e-36
gene2710	YALI0C19844g	676.746	714.931	602.127	1561.37	1457.51	1697.86	1.24097	3.35952e-37	4.35107e-36
gene3453	YALI0D12100g	1298.67	1183.65	1369.72	522.894	537.445	583.635	-1.22789	3.54072e-37	4.57686e-36
gene4788	YALI0E15840g	45.8624	39.57	18.4796	284.01	229.349	299.322	2.9525	3.82888e-37	4.93977e-36
gene5455	YALI0E30701g	28.9037	33.4924	22.57	162.146	166.19	143.162	2.45632	3.86564e-37	4.97758e-36
gene6722	YALI0F23749g	10189	12394.2	11646.5	5800.89	5021.57	4807.29	-1.13077	4.02972e-37	5.17884e-36
gene3566	YALI0D14850g	9941.8	11641.5	10715.1	5715.84	5707.78	5761.32	-0.91039	5.66488e-37	7.2663e-36
gene5635	YALI0E34441g	2378.05	2633.55	2540.08	4822.56	4575.76	5050.54	0.936064	5.86768e-37	7.51198e-36
gene5873	YALI0F04686g	1099.38	898.286	789.132	2545.84	2251.56	2568.82	1.40181	5.88198e-37	7.51586e-36
gene2314	YALI0C10311g	12600.9	13964	12722.7	6575.43	5528.05	6833.49	-1.05271	7.29986e-37	9.30977e-36
gene5802	YALI0F03135g	339.839	459.685	359.399	1027.27	1114.11	1120.23	1.49115	8.60225e-37	1.09498e-35
gene5895	YALI0F05236g	311.976	249.026	301.448	836.335	839.2	1038.13	1.65409	8.91217e-37	1.13227e-35
gene4934	YALI0E19206g	2818.6	2948.36	2616.2	6032.73	8256.04	8826.67	1.46317	9.50915e-37	1.20582e-35
gene2263	YALI0C09141g	1.72554e+06	1.69685e+06	1.60629e+06	986140	990418	939152	-0.786335	1.51453e-36	1.91688e-35
gene4090	YALI0D27258g	771.443	745.972	651.164	1712.47	1530.52	1711.88	1.19115	1.83805e-36	2.32193e-35
gene1809	YALI0B22220g	907.968	895.792	943.638	1908.09	2447.14	2108.32	1.2339	2.2194e-36	2.79838e-35
gene1178	YALI0B08096g	1671.41	1681.59	1834.55	3405.17	3444.32	3188.51	0.952963	2.30325e-36	2.89861e-35
gene3400	YALI0D10923g	856.141	835.361	900.617	1707.4	1871.59	1951.14	1.09334	2.35556e-36	2.95887e-35
gene5417	YALI0E29887g	3217.25	3439.21	3475.27	6105.16	7413.01	7086.78	1.02389	2.38128e-36	2.98556e-35
gene3251	YALI0D07722g	611.96	657.288	551.897	1450.5	1345.15	1349.48	1.18509	3.412e-36	4.2698e-35
gene4102	YALI0E00264g	4931.6	3733.2	3850.55	11711.4	10872.2	9321.25	1.35005	3.76957e-36	4.70844e-35
gene6711	YALI0F23507g	813.316	667.872	713.476	1796.89	1585.58	1890.07	1.26482	3.94736e-36	4.92129e-35
gene747	YALI0A19074g	15499.3	14379.1	13698.1	7860.73	7412.67	6485.13	-1.00191	5.63921e-36	7.01745e-35
gene7020	YALI0F30657g	742.539	677.165	676.901	1549.29	1505.38	1800.97	1.21137	6.03943e-36	7.50149e-35
gene2547	YALI0C15939g	62896.1	65409.9	56289.7	34193.7	34174.3	32751	-0.868353	6.27227e-36	7.77621e-35
gene2132	YALI0C06215g	1879.72	1835.35	1992.59	3529.58	3669.74	4073.46	0.982174	6.86078e-36	8.49006e-35
gene6926	YALI0F28325g	26.9266	13.801	9.23887	186.544	147.363	224.235	3.46128	7.56213e-36	9.34063e-35
gene5150	YALI0E23969g	10662.4	10807.2	9356.98	19640.1	18584.7	18828.7	0.88795	9.10369e-36	1.1224e-34
gene877	YALI0B00814g	1899.71	1601.2	1417.72	511.614	524.262	652.703	-1.54239	1.44308e-35	1.77589e-34
gene5752	YALI0F02013g	2944.2	3025.75	2330.68	1186.84	1153.96	1016.12	-1.30621	1.75716e-35	2.15842e-34
gene298	YALI0A07601g	106.656	88.855	92.0225	344.675	357.568	302.339	1.80345	1.95031e-35	2.39128e-34
gene4547	YALI0E10329g	4054.47	3905.23	4330.77	7476.75	8077.13	7310.03	0.895752	1.97821e-35	2.42104e-34
gene6968	YALI0F29491g	4844.84	4892.09	4668.95	8222.96	8609.14	8338.15	0.804751	2.27443e-35	2.77848e-34
gene6416	YALI0F16896g	3377.71	3365.63	4079.66	7135.71	7326.17	7321.04	1.00961	2.35337e-35	2.86965e-34
gene1404	YALI0B13288g	1261.82	1130.22	1019.53	2777.44	2362.23	2606.86	1.18274	2.72514e-35	3.31691e-34
gene1336	YALI0B11704g	5086.03	5225.16	5067.31	2718.16	2978.47	2694.96	-0.874392	3.03754e-35	3.69042e-34
gene940	YALI0B02266g	4619.6	4426.69	4354.57	7919.18	7659.84	8241.04	0.829792	3.4486e-35	4.18221e-34
gene4990	YALI0E20471g	3744.55	3188.64	2904.66	1392.01	1081.98	1344.47	-1.36497	4.07853e-35	4.93717e-34
gene6433	YALI0F17270g	1532.88	1509.48	1569.97	2840.41	3396.75	3125.43	1.02107	4.43648e-35	5.36075e-34
gene5496	YALI0E31559g	5624.23	5666.16	6015.2	10114.7	12186.9	12334.5	1.00099	5.05173e-35	6.09314e-34
gene984	YALI0B03344g	1891.7	1761.03	1829.66	3317.25	3359.4	3578.92	0.903621	5.1073e-35	6.14904e-34
gene4398	YALI0E06853g	23514.5	23099.9	23327	14126.2	13872.3	13459.8	-0.754442	6.82476e-35	8.20201e-34
gene6106	YALI0F09878g	203.287	255.374	296.179	830.267	870.713	752.834	1.70108	7.75443e-35	9.30253e-34
gene4400	YALI0E06897g	399.66	394.798	436.883	975.272	923.572	1073.17	1.27227	7.87938e-35	9.43545e-34
gene1893	YALI0C00605g	50601.2	52485.5	52883.7	28895.4	31736	28547.3	-0.806545	8.46104e-35	1.01122e-33
gene815	YALI0A20680g	8336.18	8313.95	8918.59	4777.87	4959.19	4837.31	-0.810884	8.47487e-35	1.01122e-33
gene6466	YALI0F17996g	5689.02	5759.31	5461.55	9896.08	9605.44	9648.59	0.785484	1.01294e-34	1.20648e-33
gene5852	YALI0F04213g	1935.55	1957.84	1698.15	4445.63	3639.82	3904.29	1.10021	1.04745e-34	1.24536e-33
gene6099	YALI0F09691g	1720.25	1559.01	2057.58	8642.9	5098.34	6285.91	1.90717	1.08581e-34	1.28867e-33
gene3804	YALI0D20482g	280.09	272.575	187.51	881.071	819.144	790.873	1.74898	1.6155e-34	1.91392e-33
gene183	YALI0A04609g	1676.41	1616.79	1744.5	3173.39	3041.28	3150.46	0.895281	1.67532e-34	1.98128e-33
gene783	YALI0A19910g	653.855	565.475	493.864	185.536	165.666	166.184	-1.72609	2.00139e-34	2.36271e-33
gene4033	YALI0D25938g	1416.26	1556.45	1523.59	3114.86	2750.98	2997.29	0.979391	2.27787e-34	2.68435e-33
gene5159	YALI0E24145g	779.416	674.945	744.562	1525.7	1532.17	1647.8	1.09817	2.53218e-34	2.97878e-33
gene3272	YALI0D08206g	3043.85	3095.95	2765.51	5329.27	5588.73	5397.93	0.872816	2.59116e-34	3.04279e-33
gene2014	YALI0C03465g	9204.34	7574.85	7364.54	17270.1	15702.6	16503.1	1.03504	2.76609e-34	3.24249e-33
gene2901	YALI0C24101g	154638	145768	130205	79571.5	79352.5	77190.7	-0.866909	2.81211e-34	3.29066e-33
gene5048	YALI0E21780g	5596.32	5646.03	6038.31	10212.5	9944.13	9866.83	0.797222	3.27288e-34	3.82314e-33
gene5765	YALI0F02277g	5767.76	6042.12	5326.58	9913.36	11150.3	11065.1	0.906357	3.30935e-34	3.85898e-33
gene3965	YALI0D24277g	402.682	336.876	343.162	843.831	923.694	951.04	1.32739	3.87144e-34	4.50654e-33
gene3050	YALI0D03135g	55203.8	51570.5	54555.7	88386.9	99973.3	95002.3	0.812627	4.42975e-34	5.14747e-33
gene3240	YALI0D07502g	54.8211	50.6436	49.1464	195.168	221.827	197.219	1.98533	4.99159e-34	5.79025e-33
gene6458	YALI0F17820g	30217.2	26838.8	29815.8	50387.6	49903	52824	0.817706	5.10734e-34	5.91423e-33
gene1690	YALI0B19602g	61.7884	74.7311	60.3877	234.976	307.209	303.328	2.09726	5.28456e-34	6.10884e-33
gene3708	YALI0D18249g	1733.23	1619.41	1696.21	3053.68	3172.94	3076.38	0.881838	5.31661e-34	6.13526e-33
gene2681	YALI0C19217g	1639.52	1665.28	1694.81	791.804	876.314	781.862	-1.02973	5.68278e-34	6.54649e-33
gene1401	YALI0B13200g	2252.49	2042.15	2278.92	6134.94	4516.39	4944.43	1.2467	5.9342e-34	6.82433e-33
gene1847	YALI0B23056g	2131.89	2093.74	1997.99	3731.22	3670.72	3737.1	0.839414	6.69321e-34	7.68394e-33
gene3452	YALI0D12078g	9571.08	9268.16	8569.97	16117.1	15542.7	16553.2	0.814613	7.69148e-34	8.8148e-33
gene2824	YALI0C22394g	13483	16502.3	14476.4	6986.58	4944.48	5670.23	-1.33679	7.77554e-34	8.89586e-33
gene2002	YALI0C03179g	7304.64	6942.42	7024.12	12075.7	13077.7	11922.1	0.801455	8.44208e-34	9.64189e-33
gene6262	YALI0F13453g	13616.6	13186	12737.5	7825.85	7829.06	7414.14	-0.777404	1.04292e-33	1.18911e-32
gene4869	YALI0E17743g	2102.99	1997.26	2003.66	3736.24	3536.56	3824.19	0.862472	1.04553e-33	1.19005e-32
gene4339	YALI0E05511g	4392.31	5135.35	5314.93	9427.29	9253.09	9623.56	0.93142	1.36882e-33	1.55537e-32
gene5498	YALI0E31603g	63.7586	83.641	124.481	507.158	836.607	832.901	2.99704	1.56823e-33	1.77893e-32
gene6110	YALI0F09966g	130074	122712	124043	77602.4	70866.8	71758.8	-0.774887	1.66913e-33	1.89017e-32
gene3681	YALI0D17622g	2061.1	1999.06	2537.01	998.393	952.465	912.005	-1.20353	2.1253e-33	2.40267e-32
gene5821	YALI0F03575g	3033.9	2497.9	2941.76	5683.47	5411.48	5516.06	0.97163	2.2067e-33	2.49048e-32
gene6894	YALI0F27599g	2777.74	2688.99	2572.9	4847.24	4626.99	5024.51	0.850522	2.6737e-33	3.01243e-32
gene3230	YALI0D07282g	51338.7	45294	43943.9	96204.3	87749.1	83307.5	0.926888	2.73137e-33	3.07222e-32
gene4244	YALI0E03388g	4230.85	4908.1	5014.32	8735.61	9364.75	10305.3	1.00505	2.73938e-33	3.07604e-32
gene3870	YALI0D22110g	4782.05	5040.46	4311.81	2166.41	2416.58	1897.09	-1.12549	2.75784e-33	3.09156e-32
gene494	YALI0A12705g	307.92	431.487	482.714	1173.96	1447.78	1451.59	1.73654	3.13393e-33	3.50727e-32
gene6176	YALI0F11517g	1060.5	904.391	845.681	1953.38	2162.09	2105.31	1.14529	3.76521e-33	4.2067e-32
gene3616	YALI0D16181g	297.971	366.492	407.676	909.603	978.616	1034.13	1.44705	4.62018e-33	5.15328e-32
gene1268	YALI0B10153g	25877.6	26477.8	27556.7	46568.3	42968.4	46874.5	0.77154	5.16888e-33	5.75567e-32
gene1883	YALI0C00407g	26524.5	27033.7	28367.5	44280.1	46252.5	46546.1	0.742641	6.76862e-33	7.52445e-32
gene2344	YALI0C11011g	16841.8	17980.4	17243.8	10359.4	10484.4	10001	-0.755363	7.12479e-33	7.90721e-32
gene3299	YALI0D08778g	2479.74	2370.74	2263.57	1275.77	1243.39	1237.36	-0.921284	7.63891e-33	8.46371e-32
gene3782	YALI0D19976g	12326.9	12547.1	12360.1	7666.73	7266.09	7274.99	-0.745421	8.59505e-33	9.50729e-32
gene1927	YALI0C01419g	893	890.863	1108.89	2287.05	2022.21	2269.49	1.18661	9.52276e-33	1.0516e-31
gene4965	YALI0E19899g	2115.96	1887.48	2039.78	1034.71	917.262	841.933	-1.11194	9.61712e-33	1.06027e-31
gene2841	YALI0C22792g	273.098	246.108	262.86	640.934	619.791	673.736	1.30711	9.85125e-33	1.08429e-31
gene6991	YALI0F30041g	1146.22	941.7	921.244	2255.46	2294.46	2077.29	1.1386	1.05986e-32	1.16463e-31
gene5931	YALI0F05984g	1617.61	1618.53	1434.96	2907.08	3440.15	3166.48	1.02513	1.21937e-32	1.3377e-31
gene5935	YALI0F06061g	3770.38	4658.59	4498.62	1984.72	2103.26	2185.39	-1.0433	1.22279e-32	1.33925e-31
gene5940	YALI0F06160g	71829.3	76258.8	75387.7	43922.8	46384.5	44046.4	-0.734106	1.84094e-32	2.01297e-31
gene5506	YALI0E31766g	8080.01	9114.65	9049.73	4434.36	5008.87	4766.23	-0.885415	2.81437e-32	3.07231e-31
gene490	YALI0A12573g	32.9045	17.1159	21.0505	175.374	153.981	130.15	2.68821	3.35604e-32	3.65765e-31
gene2802	YALI0C21912g	1393.35	1429.37	1425.94	2580.65	2588	2534.78	0.858454	3.61865e-32	3.93743e-31
gene5890	YALI0F05126g	2358.15	2193.12	2125.36	3882.51	4133.35	4102.5	0.859465	3.75889e-32	4.08335e-31
gene2796	YALI0C21789g	5036.17	5456.71	5711.56	2880.83	2962.28	3075.37	-0.861451	3.83424e-32	4.15844e-31
gene2747	YALI0C20713g	100.653	117.4	114.719	335.135	318.789	365.396	1.61421	4.10936e-32	4.44958e-31
gene4708	YALI0E13970g	2238.55	1959.12	2096.32	4062.96	3984.03	3720.09	0.903011	4.11955e-32	4.45339e-31
gene2708	YALI0C19800g	11409.9	11395.8	11152	18998.9	20612.6	18514.3	0.775326	4.36547e-32	4.7116e-31
gene1436	YALI0B14014g	25394.3	23639.2	22953.7	13962.1	14424.1	13782.1	-0.77165	5.10402e-32	5.49981e-31
gene3445	YALI0D11880g	1547.81	1713.68	1743.16	3423.28	3099.56	3098.4	0.943459	5.40996e-32	5.82006e-31
gene6417	YALI0F16918g	7510.94	7645.76	7321.62	12101.7	12723.6	12993.3	0.750352	5.52434e-32	5.93355e-31
gene2487	YALI0C14586g	3585.02	3898.35	3816.83	6870.24	7606.81	6520.16	0.893647	5.61615e-32	6.02246e-31
gene6079	YALI0F09251g	4465.12	4418.46	3948.39	8419.23	7484.99	8895.76	0.950411	5.8275e-32	6.23908e-31
gene1067	YALI0B05346g	11842.5	12540.3	12251.1	7168.74	7525.33	6996.68	-0.756226	8.41967e-32	8.99987e-31
gene4824	YALI0E16709g	9860.07	11493.4	11414.8	6157.68	5868.86	5964.55	-0.86488	8.85829e-32	9.45357e-31
gene5841	YALI0F04015g	16983.3	17248.3	17590.5	10387.3	10706.7	9978.96	-0.737924	9.87945e-32	1.05265e-30
gene1532	YALI0B16104g	57570.9	60449.4	59001.8	36369.7	36707.7	35725.2	-0.702226	1.16744e-31	1.24192e-30
gene5915	YALI0F05654g	14926.2	15070.3	13835	8701.66	7837.5	7325.05	-0.877016	1.21011e-31	1.28526e-30
gene5478	YALI0E31218g	467.415	582.42	512.734	1183.69	1472.05	1247.37	1.31967	1.83261e-31	1.94332e-30
gene4878	YALI0E17941g	2971.07	3327.89	3067.77	6770.55	5570.93	6009.6	0.970297	1.91801e-31	2.03066e-30
gene6365	YALI0F15763g	238.227	198.002	198.83	655.74	570.604	749.811	1.63707	2.04172e-31	2.15523e-30
gene5367	YALI0E28809g	1116.26	1277.31	1111.47	2317.74	2209.9	2357.59	0.973198	2.04214e-31	2.15523e-30
gene1664	YALI0B18964g	4151.15	4131.38	4059.56	7607.13	7195.12	6776.45	0.806061	2.51887e-31	2.65416e-30
gene4651	YALI0E12595g	3187.38	3264.36	2532.43	1379.61	1229.4	1381.51	-1.1708	2.88562e-31	3.03582e-30
gene3092	YALI0D04202g	2517.59	2560.44	2607.16	4405.65	5087.2	4579.03	0.87238	3.63054e-31	3.8135e-30
gene5518	YALI0E31955g	48437.4	53323.9	55522.1	28596.7	30952.9	30424.4	-0.805803	4.00656e-31	4.20184e-30
gene4051	YALI0D26367g	18272	17973.2	16762.9	10574.5	10402.2	9500.44	-0.798513	4.10975e-31	4.3033e-30
gene462	YALI0A11803g	5.98247	6.23141	0.205802	82.9319	78.386	54.0663	4.00482	5.41119e-31	5.65715e-30
gene4361	YALI0E05995g	7270.76	6701.18	6501.49	12235.7	12717.3	11319.4	0.824973	6.84317e-31	7.14303e-30
gene424	YALI0A10703g	1709.31	1777.24	1445.57	3389.83	3736.68	3191.51	1.0639	7.17123e-31	7.47376e-30
gene3054	YALI0D03245g	91746.9	96349.6	83604.9	48159.6	51520	53730	-0.824674	7.8408e-31	8.15884e-30
gene3981	YALI0D24629g	16468.1	14400.6	14374.2	8248.24	8525.08	8772.63	-0.824671	9.96841e-31	1.03566e-29
gene6359	YALI0F15653g	0	5.48586	0.0959455	46.4425	50.2826	59.0617	4.6043	1.06748e-30	1.10732e-29
gene6518	YALI0F19096g	1086.37	1124.19	1158.85	2163.82	2031.18	2323.54	0.952528	1.09977e-30	1.13905e-29
gene125	YALI0A03091g	71.764	80.0976	52.6146	8.73759	0.111197	1.00224	-4.23054	1.12441e-30	1.16276e-29
gene1606	YALI0B17710g	8296.3	8946.5	9127.91	4829.98	5058.71	5284.8	-0.797448	1.13212e-30	1.16892e-29
gene5916	YALI0F05676g	217260	220501	223512	133510	140522	136015	-0.689461	1.22938e-30	1.26738e-29
gene3671	YALI0D17402g	8927.21	8913.12	8781.65	5341.91	5494.07	5223.74	-0.729286	1.32205e-30	1.36081e-29
gene4993	YALI0E20537g	2207.66	2046.37	1913.03	3672.18	3747.2	3999.39	0.888159	1.32799e-30	1.36482e-29
gene3989	YALI0D24860g	1522.92	1462.92	1580.63	2902.84	2671.19	3073.37	0.921891	1.83736e-30	1.88541e-29
gene3742	YALI0D19030g	6444.5	6256.39	6162.11	3367.59	3776	3672.03	-0.802933	2.55406e-30	2.61684e-29
gene709	YALI0A18183g	5006.29	5225.14	5175.74	8732.7	10186.7	8815.68	0.847892	3.48271e-30	3.56283e-29
gene6900	YALI0F27731g	663.819	543.921	550.166	1272.98	1270.72	1283.41	1.12203	3.51841e-30	3.59384e-29
gene4434	YALI0E07810g	8906.28	8787.95	8884.1	5466.77	4932.35	4668.13	-0.818501	4.10138e-30	4.18291e-29
gene25	YALI0A00682g	178.415	135.289	189.446	522.629	484.406	565.615	1.64564	4.29788e-30	4.37662e-29
gene6909	YALI0F27929g	5013.25	5619.77	5458.05	2933.42	3144.23	3011.31	-0.824369	4.84358e-30	4.9248e-29
gene3592	YALI0D15466g	1348.45	1759.89	1724.3	3885.5	3499.76	3343.68	1.15073	6.38953e-30	6.48678e-29
gene820	YALI0A20790g	1772.13	1578.2	1248.63	505.537	475.612	620.668	-1.52129	6.85082e-30	6.94452e-29
gene5724	YALI0F01408g	550.178	556.604	453.348	1278.21	1199.92	1108.22	1.19935	6.90159e-30	6.98537e-29
gene2784	YALI0C21560g	167558	175763	169849	101267	108389	95587.9	-0.749488	6.92062e-30	6.99402e-29
gene5923	YALI0F05808g	49004.5	57035.9	59391.4	29635.1	31417.1	30157.1	-0.858985	6.99787e-30	7.06139e-29
gene2888	YALI0C23815g	1286.69	1362.96	1391.19	2393.31	2461.68	2635.89	0.890534	8.02076e-30	8.08134e-29
gene6602	YALI0F20966g	6873.08	6388.14	6400.68	3884.45	3649.92	3319.65	-0.856941	8.60502e-30	8.65693e-29
gene6231	YALI0F12749g	15703.6	14708.7	14149.2	24692.1	24285.5	25428.9	0.739566	8.97554e-30	9.0161e-29
gene4336	YALI0E05445g	2891.34	3005.49	3053.44	1743.1	1651.71	1585.75	-0.84503	1.00597e-29	1.009e-28
gene4956	YALI0E19701g	70820.7	80598.1	72036.4	42228	43973.6	44752.1	-0.770965	1.07788e-29	1.0795e-28
gene763	YALI0A19470g	32231.5	30860	30263.5	19638.4	17863.8	17288	-0.768734	1.15844e-29	1.15844e-28
gene5079	YALI0E22484g	16856.8	15424.9	17169.3	9491.91	10117.9	9387.31	-0.770073	1.2705e-29	1.2686e-28
gene1111	YALI0B06391g	75.7667	60.2797	45.2609	227.802	293.472	280.304	2.13893	1.43263e-29	1.42835e-28
gene1930	YALI0C01485g	218.279	229.698	175.411	550.021	619.707	558.616	1.46787	1.46746e-29	1.46089e-28
gene1164	YALI0B07623g	2634.21	2517.16	2702.25	4590.27	4355.41	4583.03	0.785148	1.86963e-29	1.85848e-28
gene1442	YALI0B14146g	143050	143109	140786	86982.2	91583.3	89478.2	-0.671599	2.12149e-29	2.10571e-28
gene2500	YALI0C14872g	890.047	838.328	783.907	1580.6	1641.39	1705.87	0.970866	2.13086e-29	2.11186e-28
gene6782	YALI0F25113g	1716.24	2070.04	1989.22	3738.74	5136.88	4876.35	1.25145	2.59103e-29	2.56412e-28
gene2696	YALI0C19558g	591.001	728.325	661.656	149.243	228.006	205.222	-1.76573	2.63804e-29	2.60677e-28
gene2564	YALI0C16456g	6617.89	7357.43	7416.85	4150.44	4009.67	4173.58	-0.794288	2.73644e-29	2.7e-28
gene1210	YALI0B08844g	6882.03	6715.8	7341.98	4235.54	4038.02	3998.39	-0.770448	2.96568e-29	2.92188e-28
gene2243	YALI0C08745g	998.672	1057.69	887.258	1855.66	1994.75	2029.22	0.996478	3.50479e-29	3.44793e-28
gene571	YALI0A14806g	78785.1	76033.1	70091.3	45244.8	46104	43561.8	-0.737368	3.67361e-29	3.60869e-28
gene3405	YALI0D11022g	3793.36	3470.12	3449.7	6388.66	5898.9	6327.94	0.797173	3.74614e-29	3.67453e-28
gene1358	YALI0B12188g	6705.62	7117.36	6352.45	11511.6	11846.1	10973.1	0.766582	4.54959e-29	4.45606e-28
gene5454	YALI0E30679g	373.746	378.359	404.122	836.055	812.27	815.896	1.09273	4.65575e-29	4.55335e-28
gene5596	YALI0E33583g	55.8067	69.4643	57.7831	210.228	232.07	199.223	1.80293	4.74946e-29	4.6382e-28
gene425	YALI0A10725g	111932	118890	115153	72006.4	73365.1	69044.8	-0.690256	4.88647e-29	4.76502e-28
gene4882	YALI0E18029g	18543.1	18771.3	18366.6	11846.9	11231.9	10740.8	-0.719246	5.16355e-29	5.02787e-28
gene5737	YALI0F01672g	469.41	524.569	568.451	1245.85	1064.31	1248.37	1.18849	5.97289e-29	5.80746e-28
gene5028	YALI0E21329g	5727.89	5827.38	5716.65	9130.72	10412.3	10514.5	0.799059	5.98994e-29	5.81556e-28
gene3851	YALI0D21626g	6920.88	7618.63	7913.02	4147.28	4283.07	4408.84	-0.806295	6.61434e-29	6.41245e-28
gene2433	YALI0C13178g	764.453	723.423	768.912	1482.77	1448.25	1701.86	1.03801	6.73026e-29	6.51537e-28
gene6188	YALI0F11759g	116216	113412	108395	69428.8	69407	61961	-0.75139	8.27193e-29	7.9962e-28
gene4105	YALI0E00330g	28250.8	25640.6	27062.1	44451.4	47572.7	43283.5	0.741078	8.81402e-29	8.50789e-28
gene2994	YALI0D01804g	13547.8	13934.5	13720.1	8506.76	8741.5	8396.22	-0.68415	1.07146e-28	1.03275e-27
gene2269	YALI0C09262g	75060.5	75953.6	74044.2	47144.7	48541.6	46882.5	-0.658662	1.17907e-28	1.13483e-27
gene6751	YALI0F24387g	62243.3	61455.3	59935.4	39459.4	38614.9	37553.2	-0.667344	1.4466e-28	1.39032e-27
gene520	YALI0A13387g	121610	117641	120079	76623.5	76609.3	74311.6	-0.659156	1.52664e-28	1.46513e-27
gene3837	YALI0D21318g	8887.35	8531.71	8618.91	5398.81	5354.13	5295.81	-0.6981	1.77014e-28	1.69639e-27
gene4571	YALI0E10879g	1060.46	1214.73	956.08	2319.09	2262.82	2098.31	1.04659	1.88124e-28	1.80027e-27
gene6287	YALI0F14047g	32954.1	31387.8	31722.1	20220.9	20261.9	18889.7	-0.694192	2.03009e-28	1.93992e-27
gene4686	YALI0E13442g	1907.66	1833.49	1592.04	3559.15	3575.36	3180.5	0.950946	2.32439e-28	2.21798e-27
gene831	YALI0A21098g	2424.92	2169.8	2373.48	1270.05	1283.98	1180.3	-0.899554	2.45057e-28	2.33505e-27
gene105	YALI0A02607g	3614.96	3271.71	3184.67	1945.62	1750.21	1753.93	-0.885531	2.74665e-28	2.61343e-27
gene6315	YALI0F14663g	9026.85	10299	10713.5	5792.77	5476.59	5663.22	-0.826834	3.1753e-28	3.01699e-27
gene2844	YALI0C22836g	55514.7	65728.5	59125.7	32654.2	29509.4	35199.6	-0.889488	3.24963e-28	3.08322e-27
gene4450	YALI0E08162g	36057.7	32937.6	32959.1	19245.4	21329.8	18551.4	-0.786115	3.52021e-28	3.3352e-27
gene273	YALI0A06974g	11430.9	10619.2	10421.1	19057.8	19543.3	23904.2	0.944771	3.5968e-28	3.40293e-27
gene1214	YALI0B08943g	27582	25638.9	27329.6	15655.3	17053	16223.8	-0.71916	3.84856e-28	3.63597e-27
gene822	YALI0A20834g	121.606	107.384	102.108	330.163	303.125	374.403	1.6039	4.10034e-28	3.86836e-27
gene5980	YALI0F06974g	37.8578	63.6581	47.9037	236.173	203.305	192.216	2.07365	4.19981e-28	3.95544e-27
gene6806	YALI0F25663g	1159.14	1166.43	1080.87	2006.18	2086.31	2208.42	0.8863	4.20451e-28	3.95544e-27
gene5540	YALI0E32395g	1307.66	1128.61	1224.21	2358.42	2218.89	2259.48	0.901936	4.23017e-28	3.97398e-27
gene4975	YALI0E20119g	12960.7	13288.4	13172.1	8171.4	8147.69	8383.2	-0.674327	4.43548e-28	4.16099e-27
gene4851	YALI0E17347g	6171.4	6389.51	6323.02	10418.6	10628	9860.83	0.710744	5.25247e-28	4.9205e-27
gene3161	YALI0D05697g	13290.6	16308.5	16268.6	8563.11	7587.1	7909.68	-0.930708	5.2667e-28	4.92691e-27
gene6362	YALI0F15697g	2928.21	3110.37	3235.18	5495.92	6239.01	5272.8	0.874913	5.75624e-28	5.37733e-27
gene6128	YALI0F10373g	902.997	822.911	882.769	433.164	387.076	390.431	-1.10563	6.55996e-28	6.11957e-27
gene5654	YALI0E34852g	10365.4	10095.5	10588.6	6431.74	6494.61	6328.95	-0.689229	6.88524e-28	6.41405e-27
gene4183	YALI0E02024g	38029.1	37828.6	40841	19296.7	17191	12758	-1.24471	6.89532e-28	6.41447e-27
gene1453	YALI0B14399g	13465.1	13758.9	13238.6	8585.46	8421.15	7981.77	-0.695322	6.9095e-28	6.41872e-27
gene2279	YALI0C09482g	10.9679	7.84212	5.17977	69.4725	65.4937	90.0928	3.19622	7.11184e-28	6.59749e-27
gene1643	YALI0B18524g	2250.46	2533.66	2618.48	4290.4	4452.86	4442.88	0.833071	8.07712e-28	7.48256e-27
gene6286	YALI0F14025g	1107.33	1021.85	949.262	2071.5	1867.01	2099.3	0.97144	8.53174e-28	7.89275e-27
gene6764	YALI0F24695g	121359	128368	130030	76977.3	81905.9	76162.6	-0.692146	8.78084e-28	8.11194e-27
gene1613	YALI0B17864g	943.872	813.982	873.339	1847.1	1622.08	1924.11	1.03601	9.1593e-28	8.44987e-27
gene5624	YALI0E34199g	789.368	797.436	758.827	1575.27	1408.42	1558.71	0.953427	9.37229e-28	8.63442e-27
gene4866	YALI0E17677g	3639.85	3529.23	4048.92	6465.47	6433.19	6418.05	0.784586	9.97579e-28	9.17772e-27
gene3241	YALI0D07524g	1171.12	1050.61	970.303	2045.07	2026.26	2245.46	0.98398	1.0258e-27	9.42439e-27
gene2516	YALI0C15237g	3101.63	3381.5	3490.72	1889.91	1896.43	1709.88	-0.859455	1.21219e-27	1.11214e-26
gene4409	YALI0E07139g	3019.92	3110.51	3035.73	4922.25	5265.82	5066.56	0.734497	1.21405e-27	1.11233e-26
gene5289	YALI0E27093g	617.939	601.219	623.509	1216.72	1161.42	1177.29	0.948876	1.30161e-27	1.19091e-26
gene6858	YALI0F26785g	1901.68	1783.45	1596.71	3244.76	3215.45	3186.5	0.868233	1.32992e-27	1.21515e-26
gene3242	YALI0D07535g	45985.5	55366.1	50863.6	85487.7	101623	95440.8	0.892376	1.35537e-27	1.23671e-26
gene1794	YALI0B21868g	927.901	953.914	926.054	313.507	401.038	432.465	-1.29272	1.49438e-27	1.36168e-26
gene2636	YALI0C18205g	11204.6	12128	11273.3	7196.65	7053.47	6585.23	-0.732012	1.61036e-27	1.46536e-26
gene6804	YALI0F25619g	33.9047	17.1722	16.468	126.65	190.334	159.174	2.81053	1.61345e-27	1.46617e-26
gene840	YALI0A21307g	24753.4	22409.7	23611.9	40341.6	37364.2	38295	0.712883	1.67743e-27	1.52224e-26
gene3227	YALI0D07216g	5856.44	6858.95	6237.78	2960.93	3416.93	3568.91	-0.930535	1.74452e-27	1.58097e-26
gene3454	YALI0D12122g	10852.8	11085.6	10780.1	6757.79	6773.2	6952.63	-0.675693	1.78141e-27	1.61221e-26
gene7047	YALI0F31229g	897.004	980.815	837.931	2009.3	1710.68	1786.96	1.01934	1.8529e-27	1.67464e-26
gene5094	YALI0E22825g	63.7829	71.9108	65.0023	207.639	227.216	268.286	1.80502	1.90927e-27	1.72325e-26
gene1052	YALI0B04928g	3753.49	3734.76	3442.81	5956.76	6151.59	6554.19	0.771247	2.11685e-27	1.90802e-26
gene4629	YALI0E12133g	40580.6	39239.6	40224.4	25379.1	25976.5	25265.7	-0.647756	2.18103e-27	1.96322e-26
gene6494	YALI0F18546g	2405.98	2326.82	2378.75	3966.12	4114.95	3859.24	0.747565	2.32364e-27	2.08878e-26
gene4059	YALI0D26532g	286.053	289.725	249.48	626.26	644.782	721.785	1.26976	2.33046e-27	2.09209e-26
gene4088	YALI0D27214g	60.7888	62.7083	79.7167	266.612	215.193	233.258	1.8183	2.55568e-27	2.29118e-26
gene2396	YALI0C12232g	110.639	108.637	87.8897	313.095	343.647	284.318	1.61057	3.01413e-27	2.69855e-26
gene1495	YALI0B15290g	1185.09	993.508	921.735	2028.63	2364.72	2218.43	1.09181	3.21713e-27	2.87644e-26
gene1085	YALI0B05764g	6947.84	6365.37	6344.6	10874	10604.7	10760.8	0.713695	3.60535e-27	3.21924e-26
gene316	YALI0A08041g	6511.29	5703.84	6444.63	10373.7	10427.9	10916	0.765583	3.69161e-27	3.29185e-26
gene6648	YALI0F22011g	2884.39	2709.58	2782.5	1261.09	1257.99	1592.73	-1.02654	3.69675e-27	3.29203e-26
gene6503	YALI0F18744g	3119.6	3185.05	2907.07	5306.07	4982.91	5372.9	0.765391	3.88289e-27	3.45318e-26
gene3609	YALI0D15862g	4080.4	3686.76	3764.96	6648.46	6325.64	7210.91	0.807683	4.84299e-27	4.30129e-26
gene5153	YALI0E24035g	734.526	835.219	844.248	1758.18	1487.46	1692.86	1.0333	4.9492e-27	4.38978e-26
gene5886	YALI0F05038g	3899.02	3760.53	2989.95	1725.94	1632.87	1789.96	-1.04865	5.06049e-27	4.48253e-26
gene5644	YALI0E34650g	2369.1	2336.64	2313.02	4126.2	3858.67	4566	0.838539	5.13207e-27	4.53991e-26
gene3451	YALI0D12056g	22303.6	22196.5	24936	14085.7	14171	13461.8	-0.734902	5.20454e-27	4.59791e-26
gene4986	YALI0E20383g	1212.97	1183.84	1083.66	2067.78	2123.01	2318.54	0.902277	5.39726e-27	4.76187e-26
gene678	YALI0A17490g	712.592	782.976	920.773	1610.43	1754.19	1851.03	1.11064	6.11338e-27	5.38655e-26
gene679	YALI0A17512g	2642.2	2572.96	2326.55	4351.33	4662.19	4270.69	0.816011	6.36411e-27	5.60008e-26
gene1655	YALI0B18788g	327.884	383.312	382.129	773.158	895.647	824.906	1.18895	6.49296e-27	5.70593e-26
gene2202	YALI0C07744g	76.7064	137.337	128.647	484.077	540.605	425.476	2.08078	6.69334e-27	5.87429e-26
gene5589	YALI0E33429g	1262.8	1157.06	1162.41	568.286	638.948	552.611	-1.02631	6.99664e-27	6.1324e-26
gene6842	YALI0F26455g	4767.08	5257.16	4825.44	7969.6	8405.05	8352.17	0.735274	7.20855e-27	6.30985e-26
gene3358	YALI0D10065g	7333.51	8053.2	8154.36	4522.11	4842.55	4574.02	-0.756206	7.41262e-27	6.47997e-26
gene6973	YALI0F29645g	1447.16	1548.48	1518.85	2668.61	2758.66	2526.78	0.816885	7.56605e-27	6.60544e-26
gene3141	YALI0D05291g	23044.1	22400	20783.2	13734.8	13758.1	13279.6	-0.699898	7.74108e-27	6.74941e-26
gene3739	YALI0D18964g	27683.7	24761	21310.7	11719.8	11359.6	8581.44	-1.22004	7.94351e-27	6.91687e-26
gene6146	YALI0F10824g	10.9589	18.6545	11.2677	154.41	101.219	210.213	3.48952	8.18156e-27	7.11486e-26
gene787	YALI0A19998g	425.581	432.9	411.386	999.987	859.562	872.962	1.10559	8.22708e-27	7.14514e-26
gene4609	YALI0E11693g	525.256	480.328	512.266	1202.29	981.489	1248.36	1.17768	9.25766e-27	8.02973e-26
gene1777	YALI0B21527g	19740.1	22251.1	20965.3	12805.8	12942.7	12813.1	-0.707239	9.8095e-27	8.49732e-26
gene2539	YALI0C15741g	9793.31	10373	10745.9	16358.9	17743	16628.3	0.714671	9.93033e-27	8.59083e-26
gene3011	YALI0D02189g	170.403	234.354	208.934	520.319	558.756	571.624	1.42626	1.14113e-26	9.85921e-26
gene6543	YALI0F19668g	3535.19	3732.06	3728.69	5895.61	5962.15	6092.69	0.707037	1.14675e-26	9.89496e-26
gene1756	YALI0B21076g	81032.6	87951.1	84237.9	50341	54674.5	52427.6	-0.685606	1.27325e-26	1.09723e-25
gene6068	YALI0F08987g	525.282	442.018	404.159	1021.88	1064.78	1265.38	1.28853	1.28886e-26	1.10925e-25
gene6996	YALI0F30151g	12683.7	12546.9	12798.9	8176.4	7932.95	7413.14	-0.69295	1.30047e-26	1.1178e-25
gene4920	YALI0E18898g	2902.32	2928.78	2734.39	4652.35	5236.86	4832.31	0.78064	1.30706e-26	1.12202e-25
gene720	YALI0A18425g	740.523	804.856	728.417	297.37	348.809	257.292	-1.33215	1.32316e-26	1.13438e-25
gene1722	YALI0B20372g	26989	26075.6	25538.8	15583.7	16992.6	16368	-0.683568	1.54035e-26	1.31889e-25
gene1455	YALI0B14443g	967.8	882.116	772.61	2024.05	1680.71	2118.32	1.15041	1.59878e-26	1.36716e-25
gene2110	YALI0C05731g	88.693	95.1309	112.707	267.181	299.624	294.321	1.53952	1.86257e-26	1.5907e-25
gene5348	YALI0E28424g	13815.9	13029.6	12119.3	7599.16	7583.26	8114.9	-0.742116	1.87844e-26	1.6022e-25
gene2498	YALI0C14828g	2992.05	2580.86	2556.12	4862.24	4833.9	4685.15	0.822866	2.00675e-26	1.70946e-25
gene2051	YALI0C04301g	339.874	358.305	279.569	733.238	771.037	800.875	1.23479	2.02524e-26	1.723e-25
gene4809	YALI0E16346g	93182.1	91574.8	91024.7	58193.1	60092.4	53673.9	-0.681468	2.15157e-26	1.82815e-25
gene2187	YALI0C07414g	25801.9	24045.5	24459.8	16065.1	15224.3	15189.7	-0.676844	2.39967e-26	2.03637e-25
gene2969	YALI0D01199g	740.541	739.095	644.877	1402.38	1348.46	1368.5	0.95395	2.81704e-26	2.38751e-25
gene1846	YALI0B23034g	268.112	248.867	258.088	656.396	584.202	761.824	1.3693	2.85304e-26	2.41495e-25
gene3419	YALI0D11308g	2397.01	2324.29	2330.08	1380.99	1181.04	1124.24	-0.934752	3.06022e-26	2.58703e-25
gene2538	YALI0C15719g	5512.57	6323.93	6885.86	11576.9	10901.5	11289.4	0.851116	3.29992e-26	2.78613e-25
gene1475	YALI0B14861g	13655.4	13405.6	12532.4	7396.18	8192.72	8218.02	-0.734159	3.66395e-26	3.08957e-25
gene2448	YALI0C13618g	4516.93	4286.43	4611.41	2668.3	2744.16	2687.95	-0.727614	3.97401e-26	3.3468e-25
gene3979	YALI0D24585g	27577	27314.5	26480.5	16938.5	17742.2	17279	-0.647221	4.87189e-26	4.09779e-25
gene1872	YALI0C00165g	1036.52	1181.73	1103.27	2005.23	1972.41	2053.25	0.860064	5.02077e-26	4.2177e-25
gene82	YALI0A02090g	1037.53	1098.25	1071.36	1929.98	1850.41	1901.09	0.824983	5.05596e-26	4.24192e-25
gene6043	YALI0F08393g	67977.2	72151.3	82109.8	40770.6	43451	43940.2	-0.794129	5.70355e-26	4.77923e-25
gene6513	YALI0F18964g	4581.76	3926.7	3339.68	10824.6	7866.94	9673.62	1.25941	6.26005e-26	5.23896e-25
gene476	YALI0A12199g	702.683	532.592	670.496	1312.72	1554.84	1456.6	1.18238	6.40495e-26	5.35351e-25
gene5600	YALI0E33671g	428.565	437.067	447.31	965.014	1045.96	848.942	1.12293	7.21061e-26	6.01937e-25
gene4198	YALI0E02343g	650.8	752.059	793.496	1391.02	1520.32	1593.74	1.03658	7.30466e-26	6.09026e-25
gene4066	YALI0D26730g	1079.39	1068.62	1210.47	2073.47	1970.53	2180.39	0.891252	7.90819e-26	6.58522e-25
gene5131	YALI0E23584g	137955	143751	154978	84129.1	90158.8	92294.3	-0.712008	9.24979e-26	7.69278e-25
gene4597	YALI0E11451g	1161.15	1006.4	1044.94	2040.24	1898.59	2019.22	0.891468	1.06112e-25	8.81407e-25
gene482	YALI0A12353g	3226.24	3154.88	3081.34	5319.28	4941.94	5381.9	0.72527	1.23903e-25	1.0279e-24
gene4446	YALI0E08085g	3730.51	4984.94	4029.8	9535.34	8094.61	10388.4	1.13634	1.40425e-25	1.16352e-24
gene6658	YALI0F22231g	4237.85	4720.75	4044.8	7499.97	7972.25	7182.89	0.800448	1.41511e-25	1.17107e-24
gene5458	YALI0E30767g	1337.57	1176.38	1096.32	2223.22	2888.81	2654.91	1.10463	1.55163e-25	1.28245e-24
gene2380	YALI0C11858g	318.926	350.944	331.561	716.174	695.318	807.879	1.14742	1.64285e-25	1.35616e-24
gene4162	YALI0E01562g	1588.74	1511.59	1050.23	538.098	493.165	508.559	-1.4302	1.83879e-25	1.51604e-24
gene1435	YALI0B13992g	898.003	873.865	927.729	1629.79	1572.17	1656.82	0.848618	2.07986e-25	1.71267e-24
gene4426	YALI0E07557g	6091.71	5436.47	4784.65	2809.31	2510.6	2972.26	-0.976138	2.08372e-25	1.71374e-24
gene3880	YALI0D22352g	24243.1	22680.4	21069.6	14238.5	12361.7	12264.5	-0.806853	2.56139e-25	2.104e-24
gene6965	YALI0F29381g	2638.2	2627.88	2534.68	4187.36	4654.04	4267.69	0.748314	2.86353e-25	2.34929e-24
gene4316	YALI0E05005g	47239.4	46455.1	47697	30490.9	31304.4	30275.2	-0.618886	2.94451e-25	2.41276e-24
gene1123	YALI0B06710g	481.392	513.688	455.893	967.817	939.317	1054.15	1.02792	3.04032e-25	2.48821e-24
gene2046	YALI0C04180g	750.503	730.818	706.262	1355.43	1323.26	1328.46	0.87281	3.4053e-25	2.78239e-24
gene337	YALI0A08558g	333.884	366.098	309.343	708.594	877.03	785.863	1.23044	3.40811e-25	2.78239e-24
gene5521	YALI0E32035g	3665.83	2983.99	2628.97	7083.24	6303.65	6237.85	1.08052	4.0345e-25	3.28975e-24
gene3244	YALI0D07568g	7190.01	7339.01	6909.68	4615	4155.84	4175.59	-0.727425	4.34402e-25	3.5378e-24
gene6052	YALI0F08613g	48943.7	48384.8	46114.2	29304.5	31800.1	29821.7	-0.657773	4.67175e-25	3.80007e-24
gene4730	YALI0E14465g	92203.3	95409.5	89206.6	58494.3	61311.8	56441	-0.651374	5.14389e-25	4.17902e-24
gene6050	YALI0F08569g	85172.8	90149.5	86686.6	57254.5	57386.1	54695	-0.629737	5.27891e-25	4.2835e-24
gene1779	YALI0B21560g	2645.18	2497.98	2609.77	4220.99	4202.13	4209.62	0.704581	5.86196e-25	4.75082e-24
gene5191	YALI0E24849g	1308.62	1269.21	1596.77	2581.52	3219.06	3217.52	1.11139	5.98464e-25	4.84436e-24
gene4822	YALI0E16665g	1712.27	1632.8	2040.88	914.981	875.164	901.99	-0.999421	6.71356e-25	5.42781e-24
gene7016	YALI0F30569g	533.202	590.276	608.192	1295.6	1073.48	1235.35	1.05846	6.80274e-25	5.49325e-24
gene6202	YALI0F12067g	9263.12	7946.21	8483.21	13659.8	14475.6	14876.3	0.743381	8.38551e-25	6.76316e-24
gene74	YALI0A01892g	4199	3955.44	3894.81	6429.14	6445.76	6517.15	0.686372	9.76739e-25	7.86817e-24
gene2439	YALI0C13354g	1968.42	2020.17	2091.97	1088.62	1209.15	1036.14	-0.867409	9.98272e-25	8.03194e-24
gene677	YALI0A17468g	44425.8	43322.1	43496.2	25501.3	29068.1	27397.1	-0.679225	1.03855e-24	8.34591e-24
gene5803	YALI0F03157g	616.968	505.257	552.982	1157.59	1439.92	1167.29	1.16796	1.05995e-24	8.50764e-24
gene4154	YALI0E01408g	216.287	189.158	213.639	459.691	507.016	472.52	1.21747	1.39055e-24	1.11478e-23
gene4936	YALI0E19250g	329.926	242.653	302.809	693.3	703.865	730.8	1.28223	1.57614e-24	1.26205e-23
gene5381	YALI0E29095g	20287.3	19742.8	21112.5	11857.2	12999.4	13162.4	-0.685511	1.66513e-24	1.3317e-23
gene3704	YALI0D18106g	5093	5191.9	5042.88	8178.79	8721.62	7837.61	0.690357	1.77143e-24	1.41502e-23
gene6763	YALI0F24673g	16140.1	17453.5	16442.8	9616.02	10421.8	10805.9	-0.698176	1.90843e-24	1.52263e-23
gene6627	YALI0F21527g	10412.2	10962.9	11719	6467.14	7028.01	6750.41	-0.709015	1.97769e-24	1.57601e-23
gene5382	YALI0E29117g	1448.17	1482.08	1374.32	2700.9	2384.66	2490.74	0.815529	1.99776e-24	1.59011e-23
gene3370	YALI0D10285g	4353.45	4996.66	4757.38	7954.17	7648.17	7708.46	0.724503	2.05548e-24	1.63409e-23
gene818	YALI0A20746g	73810.7	80450.9	89377.2	47631.9	49009.4	48672.4	-0.745557	2.09376e-24	1.66254e-23
gene4372	YALI0E06237g	5126.86	5877.36	6208.78	3273.75	3000.71	3331.65	-0.841099	2.20379e-24	1.74783e-23
gene4797	YALI0E16060g	40074.3	37251.9	35683.3	63063.8	58781.7	59107.9	0.679164	2.34768e-24	1.85974e-23
gene4530	YALI0E09977g	760.468	683.644	793.838	1472.56	1362.38	1407.55	0.9243	2.36422e-24	1.87062e-23
gene2957	YALI0D00935g	176.408	178.251	186.772	392.602	448.976	447.488	1.25073	2.45199e-24	1.93777e-23
gene554	YALI0A14366g	326.911	335.971	307.674	690.567	703.392	643.711	1.06852	2.60341e-24	2.055e-23
gene3279	YALI0D08360g	42.8553	57.5659	29.3316	184.79	211.284	166.188	2.10408	2.87226e-24	2.26454e-23
gene2759	YALI0C20955g	898.986	945.846	993.412	1689.49	1649.82	1792.96	0.855187	2.87735e-24	2.26587e-23
gene4767	YALI0E15312g	4857.77	5068.19	5609.48	2917.67	3168.11	3029.33	-0.76921	3.01028e-24	2.36776e-23
gene6440	YALI0F17424g	3490.38	2951.22	3102.16	5809.55	5609.51	5246.77	0.804381	3.11484e-24	2.44711e-23
gene4836	YALI0E16973g	1075.39	1240.38	1148.56	2169.26	2197.49	1972.17	0.871163	3.20621e-24	2.51593e-23
gene3467	YALI0D12408g	5457.81	5021.07	4796.79	8115.23	8399.49	8433.26	0.70741	3.47729e-24	2.72544e-23
gene1227	YALI0B09229g	13192	12850.6	11582.6	7814.19	7842.83	7585.33	-0.695095	4.1311e-24	3.23409e-23
gene6766	YALI0F24739g	183961	191391	187389	115400	127258	116736	-0.64692	4.27752e-24	3.34479e-23
gene4971	YALI0E20031g	140191	140389	133695	89073.9	92372.7	90035.8	-0.609746	4.53017e-24	3.5382e-23
gene1941	YALI0C01782g	14.9555	5.7988	14.3948	80.0357	124.14	157.159	3.36512	5.0467e-24	3.93702e-23
gene792	YALI0A20152g	934.838	1289.52	1083.96	346.515	415.16	480.515	-1.41286	5.41016e-24	4.21563e-23
gene6103	YALI0F09812g	594.03	546.023	556.756	1067.52	1043.98	1098.2	0.919668	5.46016e-24	4.24962e-23
gene5681	YALI0F00418g	2983.05	2803.92	2931.45	1812.53	1654.18	1594.76	-0.783701	6.33669e-24	4.92608e-23
gene6432	YALI0F17248g	26046.1	24469.7	23641.1	14623.7	16165.5	15432.9	-0.682129	6.829e-24	5.30261e-23
gene1526	YALI0B15972g	843.171	956.22	876.041	1604.18	1599.24	1619.78	0.849425	6.94015e-24	5.38265e-23
gene1161	YALI0B07557g	6090.68	6016.91	5958.88	3797.6	3925.7	3742.11	-0.656192	7.4129e-24	5.74263e-23
gene5110	YALI0E23177g	602.015	540.952	505.209	1074.95	1065.47	1085.19	0.967665	7.6343e-24	5.90729e-23
gene92	YALI0A02310g	36713.5	36987.4	35328.1	24249.3	23201.5	21599.7	-0.658969	8.04091e-24	6.2147e-23
gene2922	YALI0D00176g	18076.7	17585.5	14422.6	9325.21	9312.3	9633.57	-0.825159	8.29342e-24	6.40244e-23
gene4957	YALI0E19723g	51188.2	49953.7	48843.7	30934.1	33350.5	32834	-0.627062	8.97232e-24	6.91854e-23
gene409	YALI0A10318g	1045.52	1047.47	985.307	1788.03	1926.91	1741.92	0.824902	1.03736e-23	7.98983e-23
gene6508	YALI0F18854g	1270.74	1394.5	1444.57	2383.41	2352.1	2377.61	0.791855	1.08398e-23	8.33924e-23
gene6063	YALI0F08877g	7794.97	8329.07	8947.4	5193.45	5155.56	4999.49	-0.707732	1.10616e-23	8.50013e-23
gene5909	YALI0F05522g	109494	115970	121369	70109.5	74942.7	75114.5	-0.655653	1.20063e-23	9.21541e-23
gene723	YALI0A18524g	115.615	98.1237	130.934	357.742	296.24	325.358	1.50936	1.37635e-23	1.0552e-22
gene3248	YALI0D07656g	13449.2	12143.5	9857.6	5860.5	5391.74	6347.96	-1.01022	1.4989e-23	1.14784e-22
gene6059	YALI0F08789g	483.374	494.465	558.681	1115.37	970.968	1226.34	1.10923	1.52263e-23	1.16467e-22
gene5598	YALI0E33627g	3264.12	3193.5	2999.92	5300.41	4888.4	5372.89	0.718314	1.53522e-23	1.17296e-22
gene5513	YALI0E31867g	532.248	457.574	460.618	1066.95	921.402	1006.1	1.04603	1.64978e-23	1.25904e-22
gene5758	YALI0F02123g	19456.1	19953.4	18620.4	11124.8	12335.6	12581.8	-0.687299	1.70127e-23	1.29685e-22
gene6870	YALI0F27049g	29296.2	30641.4	32647.7	46713.4	49851	49432.3	0.657103	1.712e-23	1.30354e-22
gene1428	YALI0B13838g	5623.27	5013.19	4636.01	2424.92	2402.05	2983.26	-0.967576	1.8009e-23	1.36967e-22
gene4773	YALI0E15488g	27816.2	26240.7	25992.6	15578	17806.3	15624.2	-0.70798	1.91464e-23	1.45451e-22
gene6040	YALI0F08327g	46016.5	48316	45292.1	68792.3	76613.6	78833.5	0.683441	2.02704e-23	1.53815e-22
gene4670	YALI0E13057g	21663.7	20201	20249.1	12732.1	13610.8	13387.7	-0.644762	2.15421e-23	1.6328e-22
gene2340	YALI0C10923g	56.8071	64.968	55.3724	189.407	167.052	186.203	1.61086	2.27729e-23	1.72412e-22
gene2224	YALI0C08327g	611.942	614.866	729.315	1393.2	1208.87	1323.45	1.0065	2.32052e-23	1.75486e-22
gene4904	YALI0E18546g	159.473	133.911	169.055	396.624	406.731	507.545	1.5038	2.37215e-23	1.79187e-22
gene1671	YALI0B19118g	1942.53	1886.42	1846.07	1085.34	1121.1	1114.22	-0.773589	2.3911e-23	1.80414e-22
gene5130	YALI0E23562g	71792.4	81909	79370.9	38494.4	47581.4	45477.9	-0.825163	2.51513e-23	1.89559e-22
gene42	YALI0A01067g	7374.43	6719.08	5753.53	12369.5	11605.1	11522.7	0.838587	2.6238e-23	1.97525e-22
gene4692	YALI0E13574g	28515.8	31652	29246.9	45948.9	46386.1	46552.1	0.635276	2.68997e-23	2.02279e-22
gene3408	YALI0D11088g	236.217	190.297	264.795	661.266	551.21	697.758	1.46652	2.8382e-23	2.13184e-22
gene3409	YALI0D11110g	19070.4	18383.7	18215.1	12378.9	11964.3	12048.2	-0.613239	2.93917e-23	2.20521e-22
gene200	YALI0A05027g	3455.47	3400.41	3445.24	5212.95	5594.48	5576.12	0.669265	3.28803e-23	2.46418e-22
gene1185	YALI0B08272g	17216.6	15773.3	15225.5	10382.8	10010.3	9801.76	-0.675182	3.30804e-23	2.47468e-22
gene2111	YALI0C05753g	37932.4	36736.1	36739.1	24811.4	20740.1	22332.5	-0.714598	3.30946e-23	2.47468e-22
gene2545	YALI0C15895g	126077	125737	129293	81046.7	85237	85475.8	-0.598156	3.32096e-23	2.48049e-22
gene5350	YALI0E28468g	31502.9	31251.7	31075.1	20803.5	21068.2	19651.6	-0.608921	3.36214e-23	2.50844e-22
gene2608	YALI0C17545g	15196.3	14773.9	12940.6	6852.09	7825.79	8639.47	-0.880109	3.45207e-23	2.57266e-22
gene3625	YALI0D16357g	54998.5	48354.3	48303.6	30299.5	31069.9	26039.6	-0.794961	3.69775e-23	2.75267e-22
gene755	YALI0A19250g	1305.63	1522.29	1285.43	2401.06	2523.84	2430.67	0.837336	4.29897e-23	3.19667e-22
gene6211	YALI0F12287g	4800	4614.72	4462.42	7444.46	7515.3	7059.75	0.665885	4.3336e-23	3.21883e-22
gene1307	YALI0B11022g	2894.31	3380.88	3497.54	1730.62	1617.23	1896.07	-0.89775	4.37214e-23	3.24384e-22
gene5269	YALI0E26631g	631.913	617.763	490.511	1162.38	1189.81	1253.37	1.04924	4.84068e-23	3.58748e-22
gene1163	YALI0B07601g	4867.77	4869.69	4237.32	8072	7534.27	7645.39	0.734192	5.01942e-23	3.71582e-22
gene1807	YALI0B22176g	1287.74	1115.07	1058.28	2053.03	2114.94	2277.49	0.896414	5.04368e-23	3.72964e-22
gene2286	YALI0C09636g	53419.8	49649.4	47945.3	32829.9	32223.7	29853.8	-0.670097	5.22762e-23	3.86138e-22
gene731	YALI0A18700g	425.591	414.546	374.162	909.644	767.819	926.011	1.09976	6.98981e-23	5.15731e-22
gene4349	YALI0E05731g	9.95721	14.7436	25.937	155.778	99.8639	183.189	3.11004	8.16126e-23	6.01499e-22
gene3907	YALI0D22957g	1707.37	1280.6	1204.91	602.076	463.517	576.629	-1.35209	8.17563e-23	6.01892e-22
gene3528	YALI0D13860g	2264.44	2348.49	2162	1318.77	1345.92	1359.49	-0.752111	8.26036e-23	6.0746e-22
gene3271	YALI0D08184g	7947.45	11039.5	7805.71	18823	20914.6	18123.9	1.11072	8.30196e-23	6.09847e-22
gene4199	YALI0E02354g	876.074	843.972	933.393	1707.39	1497.75	1778.95	0.910528	9.04908e-23	6.63997e-22
gene6504	YALI0F18766g	124384	125847	133874	85477.3	82855.8	84466.7	-0.603482	9.83903e-23	7.21169e-22
gene6584	YALI0F20570g	1413.3	1402.54	1252.66	2365.94	2518.92	2265.49	0.812428	1.01297e-22	7.41658e-22
gene4341	YALI0E05555g	819.296	724.493	669.403	1375	1398.81	1555.7	0.967176	1.0648e-22	7.78755e-22
gene3526	YALI0D13794g	36157.3	43463.7	44461.8	22603.1	23003.5	25299.8	-0.807308	1.07586e-22	7.85976e-22
gene5877	YALI0F04774g	23133.8	25638.1	25904.2	16082.1	15307.7	15947.5	-0.657595	1.09032e-22	7.95668e-22
gene5502	YALI0E31691g	27500.2	28326.7	29016	18243.6	18861.4	18885.7	-0.599617	1.1729e-22	8.54999e-22
gene6015	YALI0F07777g	1064.48	852.843	981.811	1732.39	1863.56	1891.07	0.920718	1.18182e-22	8.60561e-22
gene3903	YALI0D22891g	106027	102562	96105	65748.6	66046.6	58860.6	-0.6764	1.20685e-22	8.77832e-22
gene5003	YALI0E20757g	21285	20810.9	18852.3	32831.3	31591.1	31357.4	0.652061	1.2225e-22	8.88243e-22
gene5791	YALI0F02893g	82746.9	80561	82448.4	55109.3	55098.2	54559.9	-0.57679	1.24146e-22	9.01036e-22
gene4978	YALI0E20185g	2259.47	2215.09	2204.14	1361.14	1325.61	1348.48	-0.726687	1.28979e-22	9.35101e-22
gene21	YALI0A00594g	46642.4	45236.4	47208.8	29971.4	31744.4	29695.6	-0.605564	1.34157e-22	9.7158e-22
gene1599	YALI0B17556g	497.34	529.47	462.193	944.157	944.545	967.06	0.937806	1.4111e-22	1.02083e-21
gene1059	YALI0B05126g	8704.96	8406.69	8578.36	12807.4	15577.5	14409.8	0.736081	1.45331e-22	1.05023e-21
gene1282	YALI0B10450g	10427.2	11020.5	9923.64	6656.2	6805.74	6350.98	-0.663209	1.53123e-22	1.10534e-21
gene2577	YALI0C16753g	5938.21	5308.47	5177.08	8517.26	9548.67	9192.09	0.730622	1.59373e-22	1.14921e-21
gene323	YALI0A08195g	11.956	18.6057	12.4448	81.2677	127.378	82.0953	2.74014	1.60798e-22	1.15823e-21
gene6692	YALI0F23067g	82.7376	60.6737	72.1399	214.405	218.434	276.293	1.7178	1.65658e-22	1.19195e-21
gene5740	YALI0F01738g	1798.02	1669.54	1592.3	2837.92	2782.18	2831.11	0.739636	1.73135e-22	1.24441e-21
gene5705	YALI0F00968g	3485.37	3638.78	3378.79	6818.2	5445.83	6231.84	0.8165	1.85758e-22	1.3337e-21
gene3212	YALI0D06864g	139.54	129.212	131.028	304.483	381.083	341.375	1.35921	1.96246e-22	1.40748e-21
gene6113	YALI0F10032g	8191.66	8338.67	8613.25	5171.11	5482.8	5527.06	-0.635985	2.07517e-22	1.48673e-21
gene5119	YALI0E23342g	792.365	806.5	701.097	1491.4	1334.29	1484.63	0.905363	2.1097e-22	1.50984e-21
gene1523	YALI0B15906g	5292.36	5411.08	4504.39	3061.4	2868.89	2798.08	-0.801158	2.24615e-22	1.60577e-21
gene311	YALI0A07887g	252.137	289.494	310.653	607.665	671.135	611.674	1.14957	2.56973e-22	1.83513e-21
gene564	YALI0A14608g	4218.93	3947.27	4167.83	7291.71	6317.26	7825.58	0.79753	2.58402e-22	1.84336e-21
gene842	YALI0A21373g	134.571	130.877	78.2323	357.415	396.706	406.442	1.75363	2.67126e-22	1.90355e-21
gene1531	YALI0B16082g	593.017	607.637	604.129	289.046	310.957	286.316	-1.02657	2.71012e-22	1.92919e-21
gene1490	YALI0B15180g	719.582	732.96	854.129	1377.06	1487.38	1592.74	0.951038	2.89133e-22	2.05599e-21
gene423	YALI0A10681g	392.661	498.381	455.982	994.366	879.11	962.055	1.07364	2.89631e-22	2.05734e-21
gene2852	YALI0C23034g	672.775	564.685	633.279	1132.55	1202.13	1239.36	0.934293	3.08935e-22	2.19212e-21
gene2352	YALI0C11231g	1744.17	1801.53	1920.3	998.43	1092.83	923.021	-0.8588	3.26535e-22	2.31455e-21
gene4846	YALI0E17215g	373.762	346.762	356.031	157.994	138.615	164.177	-1.22163	3.30803e-22	2.34231e-21
gene5830	YALI0F03751g	116.599	124.849	145.637	303.411	337.236	327.358	1.32362	3.63354e-22	2.57006e-21
gene1170	YALI0B07755g	5604.3	5229.51	5748.64	10186.8	13563.6	9783.75	1.01594	3.86802e-22	2.73302e-21
gene3222	YALI0D07084g	7705.3	7454.07	7203.22	4706.63	4726.11	4071.48	-0.727714	3.94461e-22	2.78418e-21
gene5533	YALI0E32241g	3612.94	3869.74	3531.74	2247.7	2343.47	2160.38	-0.706617	4.0928e-22	2.88573e-21
gene5375	YALI0E28963g	34592.6	34659.8	37348	24123.6	22432	22236.4	-0.631794	4.15505e-22	2.92653e-21
gene6028	YALI0F08085g	4.98042	6.06715	9.50734	47.8735	57.0116	65.0677	3.04103	4.27968e-22	3.01113e-21
gene2064	YALI0C04587g	1794.04	1527.12	1670.6	3048.24	2739.4	2910.19	0.801734	4.47203e-22	3.14315e-21
gene977	YALI0B03146g	98.6722	105.247	86.3958	236.172	295.831	283.308	1.48493	4.5163e-22	3.17091e-21
gene5178	YALI0E24563g	301.02	283.679	214.006	632.389	776.597	675.744	1.38303	4.68943e-22	3.28901e-21
gene5288	YALI0E27071g	80327.9	87623.6	95615	50725.4	56311.1	53552.8	-0.714796	5.96588e-22	4.17987e-21
gene4246	YALI0E03432g	24074.7	22615.2	24279.2	15244.1	16006	15069.5	-0.615562	6.12964e-22	4.29011e-21
gene7046	YALI0F31207g	35414.8	36828.5	34772.7	23490.1	24078.1	21661.8	-0.628397	6.27625e-22	4.38811e-21
gene5047	YALI0E21758g	2432.89	2457.66	2257.6	1466.69	1424.6	1362.5	-0.748965	6.38673e-22	4.46068e-21
gene935	YALI0B02156g	437.529	467.854	470.485	220.784	189.985	214.234	-1.13584	6.59537e-22	4.60158e-21
gene2972	YALI0D01265g	12707.6	12788.4	12565.7	8179.34	8660.36	8287.1	-0.599269	6.7263e-22	4.68803e-21
gene1182	YALI0B08206g	7224.92	6509.53	6506.13	10594.2	12245.7	10761.8	0.731095	6.81702e-22	4.74629e-21
gene5196	YALI0E24959g	873.105	815.557	765.561	1453.59	1546.1	1426.57	0.849719	7.28426e-22	5.06632e-21
gene279	YALI0A07106g	1044.52	1039.71	941.765	1710.51	2070	1831.01	0.889663	7.82872e-22	5.43933e-21
gene2896	YALI0C23991g	1640.57	1436.31	1208.88	2818.03	2648.24	3008.3	0.983065	8.1938e-22	5.68706e-21
gene5279	YALI0E26873g	2378.05	2593.18	2561.86	4121.07	3907.09	4066.46	0.683226	8.84329e-22	6.13147e-21
gene833	YALI0A21131g	675.74	660.46	731.536	1347.96	1196.09	1261.39	0.881553	8.85543e-22	6.13351e-21
gene6774	YALI0F24937g	144.516	112.435	184.619	593.059	505.41	430.485	1.78873	9.13198e-22	6.3185e-21
gene2585	YALI0C16929g	3253.18	2908.29	2613.41	5065.82	4923.35	5194.7	0.790689	9.44075e-22	6.52537e-21
gene5014	YALI0E20999g	308.004	253.165	233.85	786.219	636.068	620.689	1.36076	9.74117e-22	6.72604e-21
gene6326	YALI0F14905g	1424.26	1406.08	1233.34	2265.3	2364.38	2377.61	0.784852	1.1181e-21	7.71222e-21
gene5823	YALI0F03619g	108.645	110.517	84.3845	250.78	273.614	282.307	1.40408	1.2672e-21	8.73166e-21
gene1074	YALI0B05500g	3819.25	3866.31	4054.83	2562.89	2242.15	2359.59	-0.711637	1.50373e-21	1.03507e-20
gene3430	YALI0D11572g	3280.02	3917.81	3961.25	2066.8	1950.16	2225.44	-0.837768	1.54436e-21	1.06195e-20
gene657	YALI0A17020g	9075.74	8869.75	7839.15	5405.03	4888.47	5355.88	-0.720386	1.57523e-21	1.08206e-20
gene3695	YALI0D17930g	45718.5	43502	45541.9	30148.3	30208.5	30267.2	-0.57243	1.58159e-21	1.08531e-20
gene6795	YALI0F25421g	322.913	357.116	332.888	729.015	646.243	682.75	1.02252	1.73126e-21	1.18679e-20
gene4538	YALI0E10144g	27574	29068.8	25664.4	17212.1	18063.9	17689.4	-0.63609	1.74098e-21	1.19223e-20
gene821	YALI0A20812g	614.934	624.655	710.207	304.592	254.243	311.337	-1.16196	1.92094e-21	1.31412e-20
gene6357	YALI0F15609g	2119.92	2183.73	2219.4	3662.9	3309.71	3528.87	0.687486	1.9877e-21	1.3584e-20
gene475	YALI0A12177g	18679.7	14735	14557.3	32863.5	34841.5	27370.1	0.986855	2.71613e-21	1.85431e-20
gene3489	YALI0D12903g	134588	136682	144021	91069.4	95183	90758.6	-0.584179	2.8859e-21	1.9682e-20
gene6484	YALI0F18359g	4862.74	5638.09	5692.06	2648.7	2897.47	3317.63	-0.869478	3.07985e-21	2.09832e-20
gene4605	YALI0E11605g	10137.2	10077.9	9030.09	6435.62	5766.33	5640.2	-0.712827	3.20878e-21	2.18393e-20
gene5717	YALI0F01210g	11881.4	10931.8	9236.87	5448.62	5492.82	6388	-0.8872	3.47191e-21	2.36062e-20
gene3356	YALI0D10021g	17.9305	27.2417	28.9521	106.373	98.2064	96.1072	2.01936	3.67162e-21	2.49386e-20
gene2847	YALI0C22924g	901.004	894.587	807.256	1848.14	1456.06	1777.95	0.965244	4.31698e-21	2.92922e-20
gene6372	YALI0F15895g	197.316	243.416	249.721	550.433	494.495	529.581	1.18987	4.35555e-21	2.95239e-20
gene3861	YALI0D21912g	811.307	746.211	754.995	1356.74	1432.04	1308.44	0.824779	4.54208e-21	3.0757e-20
gene3368	YALI0D10263g	112004	115007	120781	71956	76680	79183.9	-0.610338	4.70404e-21	3.18214e-20
gene5391	YALI0E29315g	191.378	196.64	127.29	494.37	476.808	460.508	1.47197	4.81514e-21	3.254e-20
gene3773	YALI0D19756g	1503.02	1278.21	1311.86	763.246	742.42	692.765	-0.896361	4.89688e-21	3.30589e-20
gene2160	YALI0C06820g	94952.2	97505.5	96299.5	62860.4	67508.8	63246.4	-0.576684	4.98851e-21	3.36434e-20
gene5747	YALI0F01903g	2955.15	3013.07	2587.44	4905.44	4667.61	4561.01	0.723682	5.1664e-21	3.48079e-20
gene4330	YALI0E05313g	227.257	208.943	187.029	45.3547	22.7041	60.058	-2.27473	5.22582e-21	3.51728e-20
gene5085	YALI0E22627g	674.77	643.728	543.878	1194.55	1477.65	1218.34	1.06162	5.42401e-21	3.64699e-20
gene4608	YALI0E11671g	9699.64	9530.98	9639.96	6522.62	6077.86	6409.03	-0.602651	5.47642e-21	3.67852e-20
gene2927	YALI0D00275g	2138.88	1920.07	1952.51	3316.4	3144.07	3318.64	0.702131	5.60882e-21	3.76366e-20
gene6413	YALI0F16852g	2357.15	2145.65	2184.77	3818.97	3409.15	3766.13	0.717511	5.65582e-21	3.79139e-20
gene3140	YALI0D05269g	669.773	614.879	667.35	1221.67	1107.25	1236.35	0.870154	5.88284e-21	3.93961e-20
gene5943	YALI0F06226g	4032.56	3755.21	3695.55	2332.14	2500.65	2259.48	-0.695628	6.05683e-21	4.05206e-20
gene1887	YALI0C00495g	3565.12	3297.85	3366.09	6322.12	5151.61	6128.72	0.78337	6.33306e-21	4.23261e-20
gene6109	YALI0F09944g	9.96784	7.77726	9.74003	60.096	56.032	59.0647	2.66416	6.961e-21	4.64764e-20
gene5910	YALI0F05544g	60936.7	63142.6	62508.1	40540	43540.7	41052.1	-0.576426	7.63413e-21	5.09197e-20
gene5763	YALI0F02233g	795.341	789.094	849.177	1365.07	1512.58	1694.85	0.909901	9.11639e-21	6.07456e-20
gene4387	YALI0E06611g	737.504	883.314	930.241	1606.65	1695.45	1526.68	0.920837	9.20199e-21	6.12548e-20
gene5278	YALI0E26851g	12126.5	12580.4	12550.6	8397.69	8404.06	8172.97	-0.577042	9.4538e-21	6.28683e-20
gene2456	YALI0C13794g	455.499	378.526	429.005	815.913	848.318	810.892	0.971216	9.66231e-21	6.41909e-20
gene6281	YALI0F13937g	250.14	326.211	286.282	780.94	703.584	1115.2	1.59149	1.03955e-20	6.89933e-20
gene6559	YALI0F20020g	1305.64	1312.2	1290.51	2366.91	2027.05	2360.59	0.78967	1.10416e-20	7.32082e-20
gene3367	YALI0D10234g	2665.06	3372.3	3584.64	1743.9	1598.52	1644.81	-0.947744	1.17263e-20	7.76707e-20
gene4522	YALI0E09801g	1448.15	1681.05	1547.31	908.223	867.859	787.872	-0.866856	1.21526e-20	8.04145e-20
gene56	YALI0A01419g	8053.11	8541.57	8957.61	4351.16	5168.8	5382.9	-0.778063	1.23503e-20	8.16417e-20
gene7051	YALI0F31317g	21153.4	22512.6	23929.8	13932.8	14291.1	15134.6	-0.640583	1.27493e-20	8.41959e-20
gene1604	YALI0B17666g	39760.4	37122.6	34787.1	24608.7	23396.5	21260.3	-0.689027	1.33564e-20	8.81178e-20
gene2021	YALI0C03608g	2086.07	1810.73	1805.01	3304.45	3103.99	3132.44	0.742702	1.38126e-20	9.10378e-20
gene4742	YALI0E14751g	14024.2	13715.8	13453.9	9186.17	9296.75	8346.17	-0.618664	1.4059e-20	9.25701e-20
gene2999	YALI0D01936g	119.594	105.858	155.753	360.467	353.396	321.358	1.44356	1.45412e-20	9.56507e-20
gene3178	YALI0D06149g	4842.87	4554.84	3827.23	2157.9	2148.7	2612.85	-0.934682	1.52003e-20	9.98876e-20
gene3810	YALI0D20614g	82486.7	87291.3	95876.9	55350.4	58307.6	57116.7	-0.63745	1.69526e-20	1.11293e-19
gene2215	YALI0C08096g	933.861	1018.4	1105.26	1701.82	1968.43	2097.29	0.915644	1.837e-20	1.20479e-19
gene3577	YALI0D15114g	4688.36	4741.99	4260.05	2854.27	2659.65	2279.51	-0.812761	1.87367e-20	1.22764e-19
gene4632	YALI0E12199g	3494.32	3945.03	3690.04	5687.52	5886.68	5909.49	0.651315	1.89668e-20	1.24149e-19
gene5989	YALI0F07194g	1460.16	1346.31	1198.12	729.098	709.672	726.797	-0.887233	1.93226e-20	1.26354e-19
gene6742	YALI0F24167g	31089.3	29755.2	28068.7	51114.2	44380.5	45533	0.665515	1.93618e-20	1.26487e-19
gene5252	YALI0E26279g	1678.41	1553.85	1608.37	924.316	899.322	994.086	-0.780295	1.98265e-20	1.29396e-19
gene1538	YALI0B16236g	1282.7	1415.45	1485.93	2327.87	2303.39	2519.76	0.773657	2.00266e-20	1.30574e-19
gene3369	YALI0D10274g	1565.77	1688.03	1444.73	903.921	792.513	885.97	-0.863236	2.00944e-20	1.30888e-19
gene117	YALI0A02915g	34773	36203.5	33939.9	22183.9	24009.9	23608.9	-0.587985	2.07165e-20	1.34809e-19
gene6557	YALI0F19976g	619.943	626.471	525.295	1069.45	1158.38	1106.21	0.910053	2.09932e-20	1.36476e-19
gene770	YALI0A19624g	241.196	237.723	238.541	475.342	528.559	479.529	1.04679	2.1636e-20	1.40518e-19
gene1081	YALI0B05676g	1229.93	1133.12	972.224	2089.65	1943.01	2033.23	0.862115	2.21534e-20	1.43738e-19
gene739	YALI0A18898g	1525.94	1337.07	1300.11	2457.04	2309.01	2357.59	0.774785	2.38211e-20	1.54409e-19
gene1560	YALI0B16720g	3732.55	3526.72	3837.1	2381.96	2392.78	2252.48	-0.658694	2.93562e-20	1.90103e-19
gene442	YALI0A11157g	20286.3	20230.3	19437.1	13734.3	13491.3	12799.1	-0.582971	2.99944e-20	1.94047e-19
gene4991	YALI0E20493g	8834.51	9236.41	9846.61	6122.13	6128.41	5848.42	-0.625097	3.2307e-20	2.08806e-19
gene1558	YALI0B16676g	893.019	919.907	872.508	1475.25	1509.39	1661.82	0.790246	3.3556e-20	2.16669e-19
gene4715	YALI0E14124g	8961.08	9709.56	10159.7	5884.46	6347.16	6184.79	-0.646654	3.70515e-20	2.39008e-19
gene6859	YALI0F26807g	6308.96	6106.18	5764.03	3959.72	3996.58	3849.23	-0.623032	3.94435e-20	2.54192e-19
gene3866	YALI0D22022g	35751.7	37191.2	35010.1	24856.9	24401.5	23771.1	-0.563868	4.11962e-20	2.6523e-19
gene6122	YALI0F10219g	6930.87	6705.12	7604.44	4295.04	4560.01	4582.03	-0.660486	4.24913e-20	2.73305e-19
gene2372	YALI0C11671g	15510.2	17805.1	16951	10832.5	9601.8	10837.9	-0.6846	4.29874e-20	2.76229e-19
gene5236	YALI0E25916g	1725.23	1787.64	1869.19	1077.28	1088.16	1095.2	-0.722664	4.59104e-20	2.9466e-19
gene1903	YALI0C00847g	5302.3	5341.12	5466.6	8271.96	7774.13	8545.38	0.610392	4.5944e-20	2.9466e-19
gene767	YALI0A19558g	459.537	359.503	224.791	75.1412	41.9278	58.0643	-2.57312	5.18734e-20	3.32369e-19
gene3641	YALI0D16753g	96736.2	90939.2	88271.2	62836.6	62188.2	58798.6	-0.586073	5.47477e-20	3.50448e-19
gene5703	YALI0F00924g	10631.5	9962.62	10080.6	5868.01	6723.44	6750.41	-0.665588	5.52934e-20	3.53602e-19
gene3956	YALI0D24079g	422.611	371.18	365.275	806.92	713.706	785.861	0.992692	5.64499e-20	3.60652e-19
gene876	YALI0B00792g	17309.2	17552.4	18149.3	10561.7	11674.1	12079.3	-0.627542	5.78183e-20	3.69041e-19
gene5846	YALI0F04103g	8178.68	10151.4	9067.77	5476.76	5234.95	5684.24	-0.740741	5.91673e-20	3.7729e-19
gene5768	YALI0F02343g	62008.1	61347.6	62737.9	88061.2	90457.9	93624.8	0.548342	6.23383e-20	3.97131e-19
gene1905	YALI0C00891g	7669.42	7215.12	7296.94	11090.6	10756.7	11594.7	0.592339	6.43958e-20	4.09847e-19
gene3517	YALI0D13596g	34790.9	35022	35571.8	23807.7	24703.4	23447.7	-0.550436	6.87703e-20	4.37271e-19
gene1750	YALI0B20944g	853.179	781.54	698.928	1642.73	1342.69	1514.66	0.947072	7.77778e-20	4.94074e-19
gene3364	YALI0D10175g	1949.53	1848.5	1509.69	3102.29	3172.58	3594.94	0.894283	7.95528e-20	5.04869e-19
gene4034	YALI0D26015g	1280.73	1241.18	1248.86	1992.72	2032.54	2037.24	0.684882	8.49293e-20	5.38478e-19
gene6631	YALI0F21637g	1304.63	1412.73	1493.3	808.767	817.649	784.864	-0.803763	8.98198e-20	5.68944e-19
gene6189	YALI0F11781g	3436.54	3349.66	3401.25	2138.86	2276.19	2152.36	-0.633705	9.34477e-20	5.91362e-19
gene5342	YALI0E28292g	4597.66	4608.74	4501.12	6690.83	7176.35	6890.56	0.598392	9.73174e-20	6.15267e-19
gene1681	YALI0B19360g	1958.48	1867.05	1859.42	2910.25	2978.45	3215.52	0.679141	9.91339e-20	6.26158e-19
gene4598	YALI0E11473g	33.8659	60.8544	56.9453	167.614	174.914	215.228	1.87682	9.9682e-20	6.29024e-19
gene3156	YALI0D05621g	7818.91	8291.31	7522.68	5342.03	4647.55	4598.05	-0.695853	1.03408e-19	6.51922e-19
gene1245	YALI0B09647g	6631.9	5846.84	5799.48	10926.6	9150.55	10825.9	0.757693	1.03759e-19	6.53516e-19
gene1808	YALI0B22198g	1479.07	1486.33	1398.71	2366.68	2267.14	2552.8	0.719255	1.0535e-19	6.62907e-19
gene5444	YALI0E30481g	14533.5	13971.3	12447.6	8826.36	8777.89	7951.74	-0.680382	1.11165e-19	6.98844e-19
gene1473	YALI0B14817g	1430.22	1382.44	1527.7	2400.16	2302.65	2681.93	0.767382	1.19086e-19	7.47932e-19
gene4043	YALI0D26213g	311.963	278.158	329.212	664.23	587.389	711.774	1.09592	1.24396e-19	7.80548e-19
gene4189	YALI0E02156g	2811.62	2752.61	2800.68	4953.99	4150.78	4514.96	0.703729	1.26347e-19	7.92045e-19
gene5472	YALI0E31086g	1297.67	1299.04	1291.61	2100.56	2010.39	2207.42	0.7005	1.27824e-19	8.00553e-19
gene3741	YALI0D19008g	670.75	694.845	743.826	1185.34	1273.66	1231.35	0.807208	1.28777e-19	8.05764e-19
gene326	YALI0A08239g	6082.71	6124.74	5746.71	9086.47	8766.09	9065.95	0.58412	1.64307e-19	1.02711e-18
gene469	YALI0A12023g	3190.35	3171.34	3274.89	4988.98	4818.18	4796.27	0.600018	1.65457e-19	1.03333e-18
gene1444	YALI0B14201g	2273.42	2139.63	2194.22	3380.74	3980.59	3499.85	0.716651	1.659e-19	1.03513e-18
gene1765	YALI0B21274g	95.658	136.254	120.887	287.957	324.022	369.396	1.47472	1.67473e-19	1.04397e-18
gene1467	YALI0B14685g	3290.09	2733.49	2198.15	1267.75	1240.39	1376.51	-1.08165	1.7913e-19	1.11559e-18
gene1155	YALI0B07403g	2809.63	3054.85	2359.66	4609.5	5612.69	6176.77	0.995402	1.8167e-19	1.13035e-18
gene6548	YALI0F19778g	5892.37	5228.91	5072.03	8552.26	8403.13	8395.22	0.646491	1.81932e-19	1.13093e-18
gene1326	YALI0B11440g	458.467	519.464	411.453	916.567	920.275	870.959	0.96068	1.95932e-19	1.21682e-18
gene1075	YALI0B05522g	1206.99	1143.63	1010.86	1947.14	1880.05	1938.13	0.777385	2.20586e-19	1.36866e-18
gene2191	YALI0C07502g	24192.3	21693	21516.6	15322.7	13992.5	13905.3	-0.641001	2.22167e-19	1.37719e-18
gene5888	YALI0F05082g	11168.7	12240.6	14528.8	6830.92	7396.74	7539.27	-0.801458	2.2313e-19	1.38187e-18
gene1709	YALI0B20064g	1489.05	1298.3	1374.89	2251.29	2463	2266.49	0.745874	2.24726e-19	1.39047e-18
gene3135	YALI0D05159g	19917.5	19791.8	21339.7	13923.9	13730.9	13508.8	-0.568487	2.26445e-19	1.39981e-18
gene79	YALI0A02024g	131.568	137.76	102.936	40.51	24.1873	18.0243	-2.15619	2.34365e-19	1.44742e-18
gene5805	YALI0F03201g	30847.1	31648.3	28417.4	20442.6	20375.1	20025	-0.579467	2.36024e-19	1.45632e-18
gene6589	YALI0F20680g	45.8451	55.5176	38.6352	242.192	144.697	243.258	2.16335	2.48249e-19	1.53033e-18
gene911	YALI0B01606g	471.417	544.722	457.303	928.623	891.339	973.064	0.921178	2.57042e-19	1.58308e-18
gene5203	YALI0E25113g	210.32	172.666	171.977	421.901	424.037	388.431	1.15232	2.6993e-19	1.66092e-18
gene2895	YALI0C23969g	90228	86819.4	82761.5	59548.2	59591	57605.2	-0.555799	2.8529e-19	1.75381e-18
gene6678	YALI0F22693g	16227.9	15412.8	13613.3	9923.77	9261.08	9165.06	-0.674724	2.86623e-19	1.76038e-18
gene1685	YALI0B19470g	692.661	678.001	953.378	341.701	292.283	270.304	-1.36236	2.91695e-19	1.78989e-18
gene1427	YALI0B13816g	1910.66	1733.5	1544.39	886.733	918.485	1015.11	-0.880004	2.95621e-19	1.81231e-18
gene4859	YALI0E17545g	5972.04	6628.98	7078.42	4188.91	4072.95	3728.1	-0.714608	3.09994e-19	1.89868e-18
gene6826	YALI0F26125g	4315.61	4383.54	3987.11	2650.91	2738.96	2336.57	-0.715688	3.17423e-19	1.9424e-18
gene5620	YALI0E34111g	32480.6	34968.9	36002.8	22891.3	23085.3	23578.9	-0.572707	3.26186e-19	1.99419e-18
gene3085	YALI0D04048g	1162.12	1197.75	1186.3	1839.18	1941.4	2061.26	0.719747	3.35802e-19	2.0511e-18
gene2684	YALI0C19283g	286.073	230.227	232.016	524.949	521.495	551.603	1.0939	3.52635e-19	2.15194e-18
gene6485	YALI0F18370g	9176.38	9154.24	9333.96	13432.9	13260.1	13665	0.544877	4.08798e-19	2.4924e-18
gene137	YALI0A03443g	3051.82	3029.88	3003.97	4625.53	4600.08	4470.91	0.592094	4.09531e-19	2.49423e-18
gene3807	YALI0D20548g	1276.75	1193.92	1172.35	1922.67	1983.5	2013.21	0.699778	4.09846e-19	2.49423e-18
gene2640	YALI0C18293g	115.609	129.729	116.498	264.259	271.543	285.311	1.17917	4.36123e-19	2.65172e-18
gene4427	YALI0E07579g	149.494	169.159	150.812	61.1408	54.8501	53.0598	-1.47005	4.56899e-19	2.77552e-18
gene3247	YALI0D07634g	15355.8	15365.1	13101	9168.71	9045.69	7681.44	-0.758992	4.81698e-19	2.9235e-18
gene2544	YALI0C15873g	48829	49901.6	58491.5	32741	33025.9	33666	-0.660966	5.05634e-19	3.06598e-18
gene1992	YALI0C02981g	43529.8	41868.1	36362	64208.9	62486.3	63707.9	0.644969	5.30449e-19	3.21353e-18
gene3659	YALI0D17116g	53135.7	57175.5	58434.6	37599	39077.6	37055.7	-0.569212	5.38233e-19	3.25773e-18
gene6750	YALI0F24365g	8705.91	10548.6	10386.1	6207.82	6134.12	5783.35	-0.709515	5.73432e-19	3.46762e-18
gene2711	YALI0C19866g	46.8309	83.5936	37.0093	380.253	254.47	261.295	2.41818	5.99721e-19	3.62331e-18
gene4584	YALI0E11165g	2413.98	1982.56	2073.85	3663.28	3475.94	3626.98	0.734712	6.28239e-19	3.79217e-18
gene4807	YALI0E16294g	5059.09	5416.05	6205.58	3310.11	3271.69	3492.83	-0.727133	6.46084e-19	3.89637e-18
gene6892	YALI0F27555g	34983.3	32944.6	33928.3	23428.3	23713.5	22787	-0.542567	6.55531e-19	3.94976e-18
gene15	YALI0A00440g	4721.24	4909.44	4993.15	3215.73	3242.81	3253.57	-0.59039	6.90901e-19	4.15913e-18
gene3286	YALI0D08514g	11272.4	12130.9	10541.6	7250.21	7636.98	6922.6	-0.638475	7.00142e-19	4.21095e-18
gene2709	YALI0C19822g	15667.7	16329.7	16346.8	22624.1	25332.8	24727.1	0.588222	7.59771e-19	4.56547e-18
gene3108	YALI0D04554g	18862.1	17985.8	18659.7	13032.5	12316.9	12427.6	-0.555043	7.96346e-19	4.78094e-18
gene4089	YALI0D27236g	12674.7	11891.3	11394.9	18186	17672	17786.5	0.576931	8.0774e-19	4.84499e-18
gene1937	YALI0C01694g	1002.69	854.492	818.492	1762.63	1495.72	1834.01	0.928323	8.11849e-19	4.86526e-18
gene4826	YALI0E16753g	14938.1	16840.4	17492.9	10197.6	10724	10776.8	-0.636339	8.32569e-19	4.98495e-18
gene2131	YALI0C06193g	1242.87	1218.91	1087.61	1968.15	1900.85	2086.29	0.745751	9.82205e-19	5.87561e-18
gene5922	YALI0F05803g	59472.5	63370.1	61472.3	38992.8	41890.7	43177.4	-0.571163	1.02995e-18	6.15572e-18
gene35	YALI0A00913g	5161.77	5122.3	5529.52	3535.89	3482.29	3374.71	-0.605198	1.06792e-18	6.37693e-18
gene2159	YALI0C06798g	20076	19248.4	18418.7	13244	11707.3	12835.1	-0.611685	1.07154e-18	6.39283e-18
gene6775	YALI0F24959g	105734	116459	114932	76036.5	76593.4	76670.2	-0.556046	1.12818e-18	6.72473e-18
gene2009	YALI0C03355g	27033.8	27554.7	29065.8	19108.6	19347.2	18812.7	-0.546655	1.22767e-18	7.31123e-18
gene5492	YALI0E31493g	4630.57	4383.35	3866.92	7421.41	7037.66	6579.23	0.707525	1.26596e-18	7.53253e-18
gene2033	YALI0C03872g	51214.1	54189.7	61174	34463.3	35195.5	36908.5	-0.644402	1.28483e-18	7.638e-18
gene887	YALI0B01034g	22621.5	23436.4	25322.8	16392.2	15493.5	15682.2	-0.585408	1.39577e-18	8.29012e-18
gene1848	YALI0B23078g	2235.55	2103.79	2161.18	3398.55	3202.35	3443.78	0.628128	1.45377e-18	8.62692e-18
gene4987	YALI0E20405g	50434.7	47251.4	47586.3	32328.2	33626.1	29084.9	-0.612179	1.51044e-18	8.95522e-18
gene4173	YALI0E01804g	386.712	427.611	328.542	718.406	849.134	844.923	1.0761	1.64426e-18	9.73996e-18
gene3725	YALI0D18656g	256.122	318.925	298.128	577.767	648.011	741.803	1.17151	1.66153e-18	9.83357e-18
gene6868	YALI0F27005g	584.064	560.446	516.019	931.616	1043.3	1056.16	0.866586	1.79322e-18	1.06035e-17
gene6649	YALI0F22033g	1431.25	1313.75	1237.81	2076.17	2425.26	2324.55	0.776289	1.80711e-18	1.06762e-17
gene121	YALI0A03003g	7204.93	8163.41	8378.97	4928.92	5084.89	5177.68	-0.644477	1.81857e-18	1.07344e-17
gene5198	YALI0E25003g	612.983	514.272	523.05	1102.33	978.125	1008.11	0.904433	1.87421e-18	1.1053e-17
gene5024	YALI0E21219g	67777.8	72517.1	76669.6	47118	48433.5	49806.7	-0.577836	1.89075e-18	1.11407e-17
gene5232	YALI0E25845g	4579.72	4934.77	4233.35	7114.81	8008.36	7059.75	0.689724	1.90809e-18	1.1233e-17
gene7074	YALI0F31911g	6721.6	6087.46	5868.17	4102.52	3701.02	4004.39	-0.661341	1.9262e-18	1.13296e-17
gene2738	YALI0C20449g	11869.4	11316.9	11110.7	7751.23	7870.92	7026.72	-0.598693	2.01554e-18	1.18446e-17
gene3232	YALI0D07326g	20719.9	21647.3	21928.5	14700.2	15016.1	14377.8	-0.544132	2.02966e-18	1.19171e-17
gene839	YALI0A21285g	162.471	146.776	136.53	305.608	341.963	352.383	1.16276	2.15067e-18	1.26165e-17
gene2266	YALI0C09218g	111528	118098	114161	76183	80373.3	80333.2	-0.537317	2.2116e-18	1.29626e-17
gene5642	YALI0E34573g	47466.6	56708.1	60086.8	32979.3	29273.3	34052.4	-0.770277	2.48539e-18	1.45545e-17
gene5317	YALI0E27720g	5107.95	5531.53	5136.06	3530.87	3456.21	3444.78	-0.596791	2.49096e-18	1.45743e-17
gene3172	YALI0D05995g	18540.1	17340.5	17994.5	12579.1	12100.8	11250.4	-0.584323	2.68746e-18	1.57102e-17
gene4480	YALI0E08888g	1043.52	1087.84	1019.36	1808.87	1651.02	1701.87	0.712061	2.77033e-18	1.61804e-17
gene5854	YALI0F04268g	7740.18	7354.15	7442.4	5211.01	5033.66	4900.38	-0.573281	2.92377e-18	1.70617e-17
gene4504	YALI0E09372g	630.898	611.751	623.722	1053.72	1205.67	1052.16	0.826593	2.94325e-18	1.71604e-17
gene3162	YALI0D05731g	42058.6	48225.4	55536.1	28717.5	28025.7	29504.4	-0.757599	2.98323e-18	1.73783e-17
gene1009	YALI0B03982g	277468	270852	250220	183697	179605	164228	-0.598116	2.99143e-18	1.74108e-17
gene2561	YALI0C16390g	924.937	823.099	810.561	1641.02	1419.66	1453.6	0.81937	3.02865e-18	1.76121e-17
gene1566	YALI0B16852g	1.98742	12.6609	3.91571	52.9198	52.2689	40.0477	2.9055	3.24785e-18	1.88704e-17
gene4159	YALI0E01496g	7617.57	7846.49	8237.45	5383.26	5357.45	5198.71	-0.5722	3.5321e-18	2.0504e-17
gene826	YALI0A20944g	3077.78	2526.58	2413.84	4438.79	4949.46	4558.01	0.798182	3.61299e-18	2.09553e-17
gene1699	YALI0B19844g	197.361	164.829	165.72	70.2232	57.4196	66.0721	-1.44131	3.65632e-18	2.11758e-17
gene3219	YALI0D07018g	13576.7	14398.1	16627	8950.99	9725.37	8909.78	-0.69311	3.65735e-18	2.11758e-17
gene6753	YALI0F24431g	23323.2	26650	20518	38612.3	38144.2	40166.1	0.729947	3.93572e-18	2.27678e-17
gene357	YALI0A09064g	3166.46	2890.73	2722.73	4819.03	4393.36	4762.23	0.670396	4.1305e-18	2.38739e-17
gene4908	YALI0E18634g	15378.7	14690.8	12802.6	9452.49	8087.66	7751.52	-0.761319	4.39519e-18	2.53817e-17
gene4114	YALI0E00528g	473.457	390.383	357.698	777.928	847.478	912.995	1.05424	4.41082e-18	2.54499e-17
gene1385	YALI0B12826g	81328.6	86831	87264.3	56190.2	60443.9	58198.9	-0.546936	4.4836e-18	2.58476e-17
gene5380	YALI0E29073g	91486.7	92577.6	92516.6	65357	65626	62086.2	-0.518582	4.7775e-18	2.7518e-17
gene2198	YALI0C07656g	1427.24	1474.51	1272.41	848.314	779.266	751.83	-0.810848	4.803e-18	2.76411e-17
gene5111	YALI0E23185g	18500.3	19768.9	19636.7	13197.4	12164.5	13450.8	-0.577073	4.91472e-18	2.82597e-17
gene5623	YALI0E34170g	16970.4	16893.9	14979.1	11020.4	10784.7	10528.6	-0.595217	4.94339e-18	2.84e-17
gene6879	YALI0F27269g	332.884	370.496	315.338	675.53	622.503	728.793	0.991198	5.25676e-18	3.01743e-17
gene5837	YALI0F03927g	1324.59	1191.77	1265.78	1934.88	2141.93	2259.47	0.74426	5.46996e-18	3.13711e-17
gene5175	YALI0E24497g	8590.34	8302.52	8771.08	5844.06	5895.84	5821.39	-0.547228	5.48197e-18	3.1413e-17
gene965	YALI0B02852g	6457.46	6307.83	6462.36	4307.07	4441.35	4307.73	-0.558491	5.51484e-18	3.15743e-17
gene2336	YALI0C10846g	2749.81	2932.93	3051.69	1877.14	1864.97	1863.05	-0.639611	5.82818e-18	3.33396e-17
gene5548	YALI0E32542g	18712.6	18070.7	18251.5	12764.5	12780.3	11575.7	-0.568106	5.89318e-18	3.36825e-17
gene5457	YALI0E30745g	1249.85	1168.7	1104.33	585.453	705.107	656.72	-0.856785	6.22013e-18	3.55208e-17
gene4763	YALI0E15224g	2428.88	2702.61	2615.82	1627.08	1668.55	1629.79	-0.653656	6.28464e-18	3.58585e-17
gene6482	YALI0F18326g	536.256	386.894	430.008	899.251	912.856	1009.1	1.05991	6.49039e-18	3.70008e-17
gene1781	YALI0B21604g	7714.26	7544	7571.95	5231.25	5289.9	4941.43	-0.562171	7.65378e-18	4.35958e-17
gene3729	YALI0D18744g	4901.61	5622.15	5879.94	3394.81	3495.81	3412.75	-0.670811	7.77068e-18	4.42239e-17
gene3895	YALI0D22682g	4070.42	4092.84	4141.01	2800.37	2675.1	2741.01	-0.582222	7.8273e-18	4.45082e-17
gene2514	YALI0C15224g	18014.9	18701.4	18570.4	12561.1	13121.1	11823	-0.55989	8.17938e-18	4.64706e-17
gene4079	YALI0D27016g	12623.9	11369.5	10195.1	7426.94	6977.5	6897.58	-0.682547	8.2706e-18	4.69488e-17
gene1496	YALI0B15304g	22181	22949.7	23771.4	16022	16025.7	15270.8	-0.542093	8.2895e-18	4.70161e-17
gene2174	YALI0C07128g	15895	16314	16076.9	10879.3	11557.3	10568.6	-0.549008	8.30775e-18	4.70796e-17
gene7085	YALI0F32175g	481.359	591.426	614.873	997.331	1109.55	1142.25	0.945019	9.03625e-18	5.11645e-17
gene4115	YALI0E00550g	97568.4	101078	119175	62057.7	67996.1	67971.6	-0.682525	9.04536e-18	5.11727e-17
gene4267	YALI0E03916g	357.801	398.496	338.614	761.273	672.387	687.758	0.953168	9.07895e-18	5.13191e-17
gene1206	YALI0B08748g	6484.33	7170.72	8059.74	4519.61	4236.92	4548.99	-0.706331	9.08935e-18	5.13345e-17
gene5950	YALI0F06358g	1027.59	991.65	859.274	1666.93	1822.33	2313.52	1.01104	9.29954e-18	5.24771e-17
gene341	YALI0A08646g	6241.19	5962.7	5721.08	4137.05	3883.01	3878.26	-0.591096	9.63939e-18	5.43489e-17
gene6472	YALI0F18106g	11833.5	11073.9	10751.4	16930.3	16002.4	16782.4	0.562677	1.00106e-17	5.63942e-17
gene3554	YALI0D14542g	11098	11344.3	11065	7919.86	7299.55	7726.48	-0.546084	1.20773e-17	6.79796e-17
gene1804	YALI0B22125g	1962.42	2279.26	2428.26	1358.39	1121.24	1229.35	-0.845765	1.22073e-17	6.8653e-17
gene2145	YALI0C06490g	21460.4	21703	22176.9	30205.2	32455.1	31372.4	0.525165	1.38111e-17	7.76077e-17
gene6913	YALI0F28017g	1139.17	1322.35	1299.4	2526.19	1961.57	2463.7	0.886512	1.42833e-17	8.01932e-17
gene1020	YALI0B04224g	82179.7	96842.8	109188	51399.7	57265	58420.1	-0.786543	1.48316e-17	8.32016e-17
gene1920	YALI0C01243g	7296.65	7422.6	7534.8	5189.48	5016.67	5016.51	-0.547655	1.50718e-17	8.4478e-17
gene4263	YALI0E03828g	21272	20879.2	22746.1	14951	14739.4	14932.4	-0.54027	1.57091e-17	8.79762e-17
gene6974	YALI0F29667g	20070	20556.5	19660.8	13531.9	14313.4	13912.3	-0.529941	1.61949e-17	9.06209e-17
gene1464	YALI0B14619g	2823.6	2827.75	2368.94	1449.56	1488.98	1694.85	-0.792095	1.66377e-17	9.29562e-17
gene4157	YALI0E01452g	43063.3	52155.3	56275.4	28238.4	28607.5	31880	-0.771821	1.66401e-17	9.29562e-17
gene6193	YALI0F11869g	14484.7	14230.5	14532	10196.8	10077.5	9923.9	-0.518078	1.87657e-17	1.04742e-16
gene2965	YALI0D01111g	3868.1	3181.12	4146.14	6645.8	5979.14	6846.51	0.798851	2.15889e-17	1.204e-16
gene3153	YALI0D05547g	10429.2	11444.4	10984	7368.54	6389.99	7432.15	-0.632603	2.31923e-17	1.29233e-16
gene702	YALI0A18029g	403.655	412.861	384.637	690.637	760.84	837.911	0.929253	2.32166e-17	1.29261e-16
gene4502	YALI0E09306g	1800	1706.96	1746.57	2708.17	2644.14	2664.93	0.610033	2.389e-17	1.32899e-16
gene6252	YALI0F13255g	6989.69	6841.36	6548.94	4455.24	4742.96	4121.53	-0.613839	2.49265e-17	1.3855e-16
gene2908	YALI0C24255g	65788.5	66387.3	68101.9	44764.1	48220.9	46756.3	-0.519265	2.53432e-17	1.40749e-16
gene6532	YALI0F19426g	170.456	136.024	128.254	332.044	314.126	346.377	1.18935	2.57333e-17	1.42796e-16
gene2395	YALI0C12210g	2541.49	2957.2	2845.54	1797.11	1698.68	1708.88	-0.680679	2.67887e-17	1.48529e-16
gene6115	YALI0F10076g	10966.4	12023.1	11550.3	7755.44	8067.34	7767.53	-0.550186	2.7027e-17	1.49726e-16
gene1770	YALI0B21384g	1443.2	1398.75	1321.83	2196.45	2396.69	2122.34	0.688745	2.89133e-17	1.60043e-16
gene2553	YALI0C16148g	1492.03	1409.82	1410.55	2319.51	2927.02	2336.57	0.813794	2.92514e-17	1.6178e-16
gene6809	YALI0F25729g	21386.6	22203.2	22686.7	15635.9	13423	14821.3	-0.594763	2.99549e-17	1.65533e-16
gene6184	YALI0F11671g	5370.1	4948.52	4727.07	3406.42	3200.89	3191.51	-0.618581	3.04445e-17	1.681e-16
gene5447	YALI0E30547g	804.306	855.169	848.536	1465.42	1308.42	1595.74	0.801253	3.20481e-17	1.76808e-16
gene6773	YALI0F24915g	2541.53	2360.53	2566.52	3781.99	3655.12	3974.36	0.612084	3.2213e-17	1.77571e-16
gene5729	YALI0F01496g	34581.6	39095.2	32469.8	22834.7	22298.6	23726	-0.624387	3.28568e-17	1.80858e-16
gene6710	YALI0F23485g	5230.51	6236.09	6357.04	10190.9	8963	9928.9	0.70654	3.28636e-17	1.80858e-16
gene2472	YALI0C14190g	8901.28	9767.61	9554.04	15042.4	13235.7	14304.7	0.593511	3.35163e-17	1.84298e-16
gene5386	YALI0E29227g	377.734	384.571	399.484	711.796	693.207	844.916	0.953688	3.37433e-17	1.85393e-16
gene2221	YALI0C08228g	101.669	101.72	78.214	219.158	319.021	274.3	1.52694	3.55838e-17	1.95345e-16
gene4688	YALI0E13486g	53325.1	53224.6	57585.5	38968.1	37705.9	36350.9	-0.538191	3.66815e-17	2.01205e-16
gene3549	YALI0D14432g	2188.66	2493.28	2705.73	1422.92	1480.45	1503.65	-0.745104	3.68001e-17	2.0169e-16
gene4849	YALI0E17303g	2609.3	2593.81	2484.64	3738.01	4019.03	3815.19	0.58945	3.76427e-17	2.06138e-16
gene428	YALI0A10813g	2360.14	2120.97	2255.21	1387.69	1460.82	1417.56	-0.659129	3.84229e-17	2.10238e-16
gene2123	YALI0C06017g	7.98014	1.60806	2.59965	36.891	45.2042	32.0379	3.19053	3.93627e-17	2.15204e-16
gene3384	YALI0D10593g	51355.6	50009.5	50829.4	36763.8	35096.4	35352.8	-0.505399	3.95284e-17	2.15933e-16
gene6295	YALI0F14223g	86721.6	85788.1	79474.1	58658.2	59284.1	56093.6	-0.53397	4.02592e-17	2.19745e-16
gene1365	YALI0B12364g	6032.88	6039.02	5702.63	4160.02	3906.98	3925.31	-0.567612	4.04085e-17	2.2038e-16
gene3583	YALI0D15268g	18312.9	17582.1	17448.3	12608.9	12420.3	12172.4	-0.519927	4.0779e-17	2.22219e-16
gene1253	YALI0B09845g	29718.8	30179.3	29070.8	21518.9	20214.6	20453.5	-0.516651	4.10351e-17	2.23432e-16
gene4000	YALI0D25168g	40980.3	38282.2	40138.7	57443.5	64265.5	56289.8	0.576038	4.72673e-17	2.57156e-16
gene5051	YALI0E21846g	7291.66	7463.74	7532.4	5175.28	5104.4	5098.6	-0.535256	4.79868e-17	2.60857e-16
gene1820	YALI0B22462g	705.643	785.16	643.759	1173.25	1328.26	1302.43	0.831686	4.85768e-17	2.63849e-16
gene6749	YALI0F24343g	369.747	416.354	427.234	824.522	702.454	777.853	0.926549	5.02109e-17	2.72503e-16
gene107	YALI0A02651g	9207.29	9398.97	8024	5187.89	6016.88	5515.06	-0.671926	5.06747e-17	2.74797e-16
gene4731	YALI0E14487g	13772.1	12468.5	13538.6	9335.06	8868.66	8853.72	-0.555782	5.1721e-17	2.80243e-16
gene5463	YALI0E30877g	30455.4	31478.8	33939.1	22523	21712.1	21546.7	-0.543352	5.29422e-17	2.86627e-16
gene2682	YALI0C19239g	113.61	115.95	143.01	266.54	293.916	283.311	1.1813	5.56788e-17	3.01198e-16
gene3657	YALI0D17086g	1749.14	1905.75	2032.44	1074.89	1154.19	1195.31	-0.731936	5.70945e-17	3.08607e-16
gene3795	YALI0D20262g	7030.57	6382.21	5920.05	10007.8	9644.35	9909.88	0.612523	5.90409e-17	3.18869e-16
gene1719	YALI0B20306g	38389.9	38221	34373.8	54615.5	53979.3	53257.5	0.544259	5.94695e-17	3.20924e-16
gene2133	YALI0C06237g	14479.7	14430.1	13814.9	19661.8	21715.2	23080.3	0.593153	6.33081e-17	3.41362e-16
gene3397	YALI0D10857g	3191.34	3267.6	3382.27	4664.69	5128.84	4955.44	0.583602	6.42927e-17	3.46391e-16
gene6499	YALI0F18656g	5415.95	5073.55	4905.35	3470.4	3454.58	3131.44	-0.614393	6.49224e-17	3.49501e-16
gene6087	YALI0F09427g	650.84	634.843	578.451	1052.43	1144.44	1031.14	0.790599	6.56775e-17	3.53281e-16
gene1787	YALI0B21714g	282.069	267.472	253.845	590.991	481.524	584.637	1.04434	6.84147e-17	3.67708e-16
gene2745	YALI0C20669g	3029.91	2767.17	2831.67	4360.89	4236.54	4317.74	0.581962	6.98439e-17	3.75088e-16
gene1386	YALI0B12848g	69954.6	75993.6	81901.3	47234.2	50689.5	52185.3	-0.60207	7.18492e-17	3.85546e-16
gene2643	YALI0C18381g	4562.77	4436.92	4737.31	3014.94	3183.08	3051.35	-0.570632	7.86465e-17	4.21682e-16
gene1640	YALI0B18458g	9905.94	9369.37	10993.1	6597.61	6488.23	6819.48	-0.604393	7.93288e-17	4.24999e-16
gene1859	YALI0B23298g	774.406	735.199	900.397	1385.22	1525.25	1351.49	0.82335	8.34495e-17	4.46716e-16
gene1211	YALI0B08866g	50785.5	53042.1	57198.7	33577.7	38276.3	34871.3	-0.593416	8.74368e-17	4.67685e-16
gene408	YALI0A10310g	6623.88	7163.35	7065.14	4579.62	4694.89	4852.32	-0.561856	8.85323e-17	4.73166e-16
gene4218	YALI0E02794g	13936.5	14399.5	14338.7	9665.14	9990.74	10178.2	-0.516486	8.98748e-17	4.79956e-16
gene6222	YALI0F12551g	7251.77	8693.01	8018.16	4657.79	5329.31	5045.54	-0.673001	9.0936e-17	4.85235e-16
gene5353	YALI0E28534g	6139.53	5656.5	5548.59	8339.01	9242.67	10376.4	0.688609	9.20343e-17	4.90702e-16
gene4689	YALI0E13508g	9020.9	9113.33	9017.55	12375.5	13689.6	14244.6	0.569939	1.00122e-16	5.334e-16
gene1022	YALI0B04268g	5898.33	5516.6	5544.46	7983.22	8963.36	8355.17	0.57692	1.01103e-16	5.38192e-16
gene2268	YALI0C09240g	260.118	302.162	278.948	544.066	574.295	511.566	0.952971	1.02282e-16	5.44037e-16
gene5311	YALI0E27616g	5346.15	5519.52	5693.79	3688.06	3836.83	3766.13	-0.5525	1.04505e-16	5.55418e-16
gene1399	YALI0B13156g	7593.67	7052.34	7374.83	10792.3	11504.7	10292.3	0.565515	1.10005e-16	5.8418e-16
gene1346	YALI0B11913g	3996.65	4247.69	4405.65	2921.06	2466.86	2494.74	-0.681667	1.11894e-16	5.93743e-16
gene2800	YALI0C21868g	7868.74	7945.13	8451.43	5367.75	5722.07	5484.02	-0.550005	1.20885e-16	6.40941e-16
gene6155	YALI0F11055g	56829.4	58851.8	51601.6	34692.1	39551.5	36029.6	-0.601284	1.26156e-16	6.68356e-16
gene3713	YALI0D18359g	684.734	676.303	552.613	1066.63	1264.36	1284.4	0.916413	1.30903e-16	6.92952e-16
gene263	YALI0A06743g	1733.23	1576.52	1626.88	2541.07	2641.23	2459.7	0.630343	1.37748e-16	7.28612e-16
gene5312	YALI0E27632g	3985.7	4130.78	3960.56	6162.08	5787.86	5769.34	0.553055	1.38079e-16	7.29781e-16
gene3246	YALI0D07612g	1578.74	1508.48	1578.66	2354.28	2500.83	2325.56	0.62197	1.44203e-16	7.61548e-16
gene4685	YALI0E13420g	11926.2	11056.4	10513.3	7285.01	7729.02	6545.19	-0.635815	1.47381e-16	7.77712e-16
gene6070	YALI0F09031g	342.874	308.388	295.623	585.118	580.686	591.649	0.891231	1.48284e-16	7.81693e-16
gene6802	YALI0F25575g	638.873	628.557	610.729	1028.6	1109.19	1018.12	0.747759	1.48369e-16	7.81693e-16
gene6163	YALI0F11231g	51340.7	50263.9	51180.3	36035.3	37080.3	34265.6	-0.508766	1.49345e-16	7.86211e-16
gene1119	YALI0B06600g	4330.55	4333.2	4412.47	6852.39	7640.71	6170.79	0.660064	1.65382e-16	8.69912e-16
gene3779	YALI0D19910g	9176.39	8899.16	8438.74	6258.12	5839.35	6006.59	-0.550388	1.65505e-16	8.69912e-16
gene4423	YALI0E07491g	1009.63	1033.33	1038.17	1609.9	1581.2	1657.82	0.654336	1.71541e-16	9.00929e-16
gene4995	YALI0E20581g	39459.3	46181.7	43647.5	28726.4	29642.5	28682.5	-0.570681	1.72914e-16	9.07422e-16
gene1006	YALI0B03916g	6159.45	6184.76	6222.71	8487.63	9423.38	9324.23	0.552562	2.08398e-16	1.09278e-15
gene2533	YALI0C15576g	4.98189	0.639295	12.669	40.1175	55.8007	67.0678	3.1899	2.2405e-16	1.17393e-15
gene2657	YALI0C18667g	2262.45	2227.25	2267.39	3644.38	3263.93	3321.65	0.598845	2.36426e-16	1.2378e-15
gene3551	YALI0D14476g	795.351	726.608	820.971	1271.81	1261.94	1376.51	0.739896	2.41392e-16	1.26281e-15
gene4109	YALI0E00418g	27382.6	26341.7	29258.6	18087.2	19921.4	18299.1	-0.559491	2.42973e-16	1.27009e-15
gene5948	YALI0F06314g	15546.1	15640.1	14800.8	11099.6	10473.6	10475.5	-0.520927	2.48888e-16	1.29999e-15
gene6102	YALI0F09790g	161319	185156	194651	113942	118269	122273	-0.610239	2.51932e-16	1.31486e-15
gene5647	YALI0E34727g	130.567	113.977	139.851	272.598	326.298	389.415	1.36251	2.86124e-16	1.49214e-15
gene5739	YALI0F01716g	1411.29	1363.18	1516.6	2434.33	2388.07	2115.33	0.693841	2.86501e-16	1.49294e-15
gene5582	YALI0E33297g	472.454	377.692	402.919	748.851	820.743	784.862	0.909578	3.00493e-16	1.56463e-15
gene1725	YALI0B20438g	4851.8	5030.78	5308.16	3422.86	3419.7	3475.81	-0.557734	3.11075e-16	1.61846e-15
gene3798	YALI0D20328g	17283.3	17722.1	18124.9	12711.8	12567.3	11967.1	-0.512374	3.25211e-16	1.69069e-15
gene5335	YALI0E28182g	2991	3063.62	3416.64	1958.09	2135.53	1906.1	-0.658587	3.34917e-16	1.73979e-15
gene1826	YALI0B22594g	2093.99	2313.53	2261.06	1378.49	1446.17	1457.6	-0.639359	3.41248e-16	1.7713e-15
gene1090	YALI0B05874g	1754.12	1827.32	2190.03	3112.85	3253.84	3118.42	0.717387	3.44421e-16	1.78638e-15
gene2265	YALI0C09185g	883.061	893.837	793.871	1472.35	1330.86	1491.63	0.739781	3.56215e-16	1.84612e-15
gene6114	YALI0F10054g	3978.71	4278.63	4138.74	2719.88	2873.98	2763.03	-0.569193	3.60555e-16	1.86716e-15
gene1533	YALI0B16126g	6249.14	6936.5	6345.69	4514.02	4276.59	4375.8	-0.568929	3.7382e-16	1.93435e-15
gene3398	YALI0D10879g	2811.66	2379.98	2187.84	3998.85	4049.25	4095.49	0.718206	3.80189e-16	1.96578e-15
gene598	YALI0A15488g	65.7652	80.4944	90.7941	177.934	220.76	219.237	1.38232	3.93942e-16	2.03532e-15
gene5515	YALI0E31911g	71829.3	75001.9	70840.1	49694.6	53435.6	49309.1	-0.513956	4.31314e-16	2.22668e-15
gene1261	YALI0B09999g	3219.28	2786.95	2947.8	1991.24	1818.74	1898.08	-0.648934	4.35249e-16	2.24525e-15
gene808	YALI0A20526g	10415.2	11194.8	11512.7	7660.37	7663.9	7631.38	-0.528888	4.5812e-16	2.36141e-15
gene39	YALI0A01001g	1656.48	1620.03	1500.6	2469.63	2361.68	2568.82	0.630933	4.64962e-16	2.39483e-15
gene6306	YALI0F14465g	89566.1	91495.2	97148.4	61671.7	63474.1	67764.4	-0.528237	4.79463e-16	2.46761e-15
gene3337	YALI0D09603g	3722.56	3936.44	4102.3	5898.17	5575.15	6385	0.602811	4.87289e-16	2.50595e-15
gene5617	YALI0E34045g	6241.19	6282.45	5385.93	3939.19	3948.75	3844.22	-0.610595	4.97663e-16	2.55733e-15
gene6964	YALI0F29359g	1103.35	1000.12	874.225	1698.6	1620.38	1816.99	0.785667	5.60259e-16	2.87677e-15
gene6250	YALI0F13211g	1035.58	869.216	854.981	1583.19	1510.53	1557.71	0.752889	5.67545e-16	2.91194e-15
gene6897	YALI0F27665g	11579.4	11375.1	12549.5	8353.51	8111.19	8112.91	-0.530394	5.69612e-16	2.92028e-15
gene6304	YALI0F14421g	1887.71	1811.26	1741.2	1106.52	1215.15	1107.22	-0.666819	5.70045e-16	2.92028e-15
gene3768	YALI0D19602g	1418.26	1585.06	1343.12	2208.63	2590.45	2389.62	0.724673	5.78493e-16	2.96128e-15
gene1758	YALI0B21120g	15120.6	14693	14633.9	20564.6	21443.5	20662.7	0.495633	5.86379e-16	2.99917e-15
gene6029	YALI0F08107g	648.859	512.755	615.753	310.647	287.488	267.298	-1.03712	5.86793e-16	2.99917e-15
gene1895	YALI0C00649g	4552.82	4596.91	4079.22	6402.39	6803.03	7647.38	0.656163	5.92765e-16	3.02737e-15
gene2700	YALI0C19646g	21.9102	43.3377	37.6317	147.314	102.597	135.146	1.89891	6.05385e-16	3.08945e-15
gene6563	YALI0F20108g	781.389	815.892	780.59	1268.07	1243.55	1295.42	0.67858	6.25394e-16	3.18913e-15
gene3884	YALI0D22440g	3267.09	3287.4	3609.02	5035.42	5146.22	4905.39	0.570309	6.33015e-16	3.22552e-15
gene315	YALI0A08019g	4299.66	4056.74	4107.22	2601.73	2819.42	2894.17	-0.584244	7.14072e-16	3.63577e-15
gene2889	YALI0C23837g	23.9296	16.5208	12.7175	67.2357	74.9988	66.0739	1.9525	7.44975e-16	3.79022e-15
gene4251	YALI0E03564g	1262.8	1125.11	1265.1	2109.47	1817.23	2163.37	0.738275	7.60173e-16	3.8646e-15
gene3594	YALI0D15510g	3644.83	3712.65	3738.61	5314.61	5215.4	5610.15	0.540682	7.63296e-16	3.87752e-15
gene1759	YALI0B21142g	61.8051	50.5558	47.0098	160.713	135.772	206.215	1.65386	8.23785e-16	4.18162e-15
gene5133	YALI0E23628g	1170.1	1056.09	1189.17	2178.13	1734.05	1947.14	0.77966	8.28976e-16	4.20477e-15
gene5675	YALI0F00286g	9833.2	9346.38	9492.16	6814.1	6661.42	6681.34	-0.508268	8.71421e-16	4.4167e-15
gene2840	YALI0C22770g	3266.09	3117.27	3736.51	5328.85	5595.21	5008.5	0.655236	8.93828e-16	4.52683e-15
gene6740	YALI0F24123g	116512	119641	115237	83350	83099.8	85865.3	-0.477858	9.32862e-16	4.72093e-15
gene3433	YALI0D11627g	3132.54	3204.55	3407.57	2219.24	2129.88	2196.41	-0.573486	9.7029e-16	4.90662e-15
gene6420	YALI0F16984g	8126.88	8375.61	8300.68	5770.83	5974.25	5678.24	-0.509609	1.01526e-15	5.13015e-15
gene1493	YALI0B15246g	642.859	591.196	660.881	1073.65	1053.92	1023.13	0.734689	1.02314e-15	5.16606e-15
gene7034	YALI0F30965g	14.9586	8.66479	5.30704	57.3413	55.5788	105.102	2.88802	1.02899e-15	5.19163e-15
gene2373	YALI0C11693g	31750.1	31167.6	32081.2	23087.4	22218.7	22837.1	-0.47928	1.05241e-15	5.3058e-15
gene3234	YALI0D07370g	26056.1	26601.5	24571.8	18348	18314.8	16937.6	-0.526955	1.05499e-15	5.31478e-15
gene468	YALI0A12001g	2944.15	3219.54	3519.19	5286.61	4702.81	5385.91	0.667578	1.05596e-15	5.31567e-15
gene6665	YALI0F22421g	5674.06	5950.07	5592.3	3871.32	4102.35	3882.26	-0.538574	1.10944e-15	5.58066e-15
gene3568	YALI0D14894g	11219.6	10622	10175.5	7560.61	7447.01	7025.72	-0.539195	1.11458e-15	5.6023e-15
gene882	YALI0B00924g	5957.14	5933.53	5188.82	3892.25	3738.89	3493.84	-0.618603	1.13457e-15	5.69849e-15
gene1503	YALI0B15444g	56447.7	54172.7	49149.5	37088.9	36195.9	36932.5	-0.535669	1.1856e-15	5.95032e-15
gene4903	YALI0E18524g	1500.03	1360.29	1186.23	2112.24	2508.38	2365.6	0.78691	1.26343e-15	6.33613e-15
gene2588	YALI0C16995g	28135.1	26776.1	24576.1	46448.4	37823.5	40527.5	0.650819	1.31023e-15	6.56592e-15
gene1819	YALI0B22440g	7996.32	8222.9	7621.66	5575.86	5076.67	5593.14	-0.553291	1.37306e-15	6.8756e-15
gene2117	YALI0C05885g	1658.45	1908.65	1616.94	2689.62	3167.75	3795.15	0.89656	1.47998e-15	7.40288e-15
gene8	YALI0A00286g	14532.5	15888.1	17240.5	10377.7	10896.2	10704.8	-0.575659	1.48058e-15	7.40288e-15
gene4080	YALI0D27038g	3232.23	3158.53	2965.69	5391.49	4505.38	4714.18	0.643131	1.48812e-15	7.43503e-15
gene2856	YALI0C23122g	5414.92	5608.81	5629.35	3799.92	3965.61	3807.18	-0.525193	1.51505e-15	7.5639e-15
gene2951	YALI0D00803g	4955.49	4562.32	4150.45	7296.28	6873.66	6745.41	0.613524	1.52901e-15	7.62267e-15
gene3934	YALI0D23595g	10575.7	10176	10447.1	14873.9	16835.5	14477.9	0.565925	1.5291e-15	7.62267e-15
gene1468	YALI0B14707g	1396.36	1365.04	1166.44	694.339	715.592	818.89	-0.818127	1.53532e-15	7.64794e-15
gene525	YALI0A13519g	3134.54	3260.97	3137.38	2130.04	2087.74	2232.45	-0.563616	1.57423e-15	7.83592e-15
gene2062	YALI0C04543g	4453.14	4482.84	4415.35	6351.63	6865.79	6228.84	0.54226	1.61949e-15	8.0552e-15
gene4353	YALI0E05819g	141154	136244	137712	201019	195728	186087	0.489597	1.62392e-15	8.07121e-15
gene4818	YALI0E16577g	1015.65	934.005	746.636	1630.56	1704.64	1543.7	0.854588	1.67441e-15	8.31593e-15
gene4523	YALI0E09823g	2114.89	2569	3153.42	1226.39	1140.77	1458.59	-1.03465	1.67608e-15	8.31806e-15
gene6180	YALI0F11605g	2241.52	2403.17	2025.96	3366.71	3374.25	3570.92	0.627537	1.7197e-15	8.52815e-15
gene4857	YALI0E17479g	9650.8	9941.4	9513.23	6763.7	7053.11	6507.15	-0.51828	1.72907e-15	8.56829e-15
gene1051	YALI0B04906g	5764.79	5242.03	5223.13	3687.62	3602.4	3744.11	-0.556654	1.76941e-15	8.76167e-15
gene4814	YALI0E16478g	723.592	708.118	681.81	1124.08	1118.04	1170.28	0.690548	1.77611e-15	8.7883e-15
gene5531	YALI0E32208g	17898.3	19269.4	20562.6	12668	13072.8	13604.9	-0.553081	1.7955e-15	8.87769e-15
gene5820	YALI0F03567g	38021.1	38913.4	35409.4	25446.8	26700.9	26766.4	-0.509653	1.8798e-15	9.28759e-15
gene1573	YALI0B17006g	1231.89	1103.86	1347.11	1933.64	2465.4	2116.33	0.823152	1.90309e-15	9.3957e-15
gene4613	YALI0E11803g	1176.09	1149.03	1003.48	1787	1737.91	2000.19	0.730237	1.96112e-15	9.67505e-15
gene2139	YALI0C06369g	359464	345038	292288	220946	220835	203802	-0.626691	1.99888e-15	9.85406e-15
gene6169	YALI0F11363g	16468	16535.8	16844.6	12219.3	10892.7	11608.7	-0.521554	2.02639e-15	9.98227e-15
gene3088	YALI0D04114g	959.803	918.493	945.343	1440.34	1718.73	1503.65	0.722979	2.04497e-15	1.00664e-14
gene2084	YALI0C05148g	24757.3	31312.4	29676.1	17668.2	18644.5	18394.2	-0.648373	2.09239e-15	1.02922e-14
gene2055	YALI0C04389g	2072.05	2606.58	2240	3482.16	4401.73	4327.74	0.819333	2.1127e-15	1.03845e-14
gene307	YALI0A07799g	3545.14	3932.82	4395.64	2135.28	2297.53	2613.86	-0.752696	2.12721e-15	1.04481e-14
gene3662	YALI0D17182g	1928.55	2050.23	2016.62	2816.89	3432.34	3360.68	0.680138	2.1984e-15	1.07898e-14
gene2542	YALI0C15829g	2444.85	2405.76	2337.75	1476.68	1608.02	1633.79	-0.608094	2.21106e-15	1.08439e-14
gene5169	YALI0E24365g	1168.08	1268.49	1345.26	1936.6	1953.03	2087.29	0.660774	2.34576e-15	1.14961e-14
gene5721	YALI0F01320g	3296.04	3018.07	2418.97	1605.53	1558.73	1752.92	-0.828846	2.34749e-15	1.14962e-14
gene219	YALI0A05577g	3172.42	3244.49	2971.83	4545.21	4484.3	4903.38	0.569075	2.40671e-15	1.17775e-14
gene648	YALI0A16775g	7946.46	7882.38	9702.88	5291.72	5044.59	5621.16	-0.677782	2.43058e-15	1.18856e-14
gene2837	YALI0C22719g	353.822	363.106	328.599	588.86	650.1	699.761	0.88919	2.51362e-15	1.22827e-14
gene3500	YALI0D13156g	2686.04	2423.14	2793.38	3960.36	4072.88	3894.28	0.594445	2.56689e-15	1.25334e-14
gene3312	YALI0D09042g	77.7377	91.4461	69.3056	186.579	180.425	190.208	1.21804	2.56869e-15	1.25334e-14
gene2363	YALI0C11473g	91559.5	105043	113304	62868.9	66365.5	70542.4	-0.633441	2.63658e-15	1.28553e-14
gene2176	YALI0C07172g	571.064	675.274	697.057	1249.76	1089.91	1100.21	0.824517	2.66387e-15	1.29788e-14
gene2387	YALI0C12034g	56977.9	55034.5	52389.8	76086.5	77374.7	76819.3	0.486133	2.83136e-15	1.37848e-14
gene870	YALI0B00660g	1515.96	1410.06	1293.11	2101.78	2307.36	2437.67	0.697597	2.88656e-15	1.40433e-14
gene5918	YALI0F05720g	11489.7	11785.3	10559.9	7924.36	7275.92	6346.98	-0.65097	2.98288e-15	1.45013e-14
gene144	YALI0A03641g	248.159	264.849	284.095	500.755	474.833	495.543	0.885422	2.99583e-15	1.45537e-14
gene4358	YALI0E05929g	9022.92	8531.17	7783.91	12322.2	13511	12119.3	0.582633	3.1609e-15	1.53444e-14
gene5577	YALI0E33187g	3142.52	3101.5	3107.82	2136.96	2188.42	2012.21	-0.561399	3.19495e-15	1.54984e-14
gene5983	YALI0F07040g	48.8361	44.3154	55.7217	134.509	136.486	197.203	1.65316	3.2751e-15	1.58756e-14
gene4279	YALI0E04169g	1266.79	1150.74	1213.22	2077.25	1807.56	1892.08	0.670847	3.34574e-15	1.62063e-14
gene4828	YALI0E16797g	6937.85	6438.34	7303.9	4792.57	4728.91	4501.95	-0.560067	3.37952e-15	1.63581e-14
gene4458	YALI0E08360g	3709.64	3416.84	3377.57	2472.63	2145.19	2237.46	-0.615081	3.58307e-15	1.73307e-14
gene2948	YALI0D00737g	9199.31	9564.05	8619.98	5325.33	6276.17	6271.88	-0.61588	3.68069e-15	1.779e-14
gene6836	YALI0F26323g	11028.2	10495.4	9659.89	7096.57	7332.67	6859.53	-0.55089	3.69278e-15	1.78355e-14
gene2227	YALI0C08393g	168.451	132.976	163.356	60.2333	44.006	65.0679	-1.45028	3.76764e-15	1.81839e-14
gene2821	YALI0C22341g	5941.18	5886.87	5555.94	4062.73	3755.71	4099.5	-0.544524	3.80612e-15	1.83564e-14
gene711	YALI0A18227g	2622.24	2776.72	2689.53	1790.52	1861.22	1804.98	-0.568206	3.87346e-15	1.86676e-14
gene6756	YALI0F24497g	13665.4	15925.6	15439	10511.1	9989.92	10017	-0.561155	3.90883e-15	1.88245e-14
gene2929	YALI0D00319g	6852.13	7090.52	7145.86	10411	9823.36	9723.68	0.506635	4.13207e-15	1.98852e-14
gene6666	YALI0F22429g	4784.02	5198.21	5137.57	3272.83	3245.64	3622.97	-0.576157	4.19359e-15	2.01667e-14
gene3413	YALI0D11176g	21965.7	21093.4	22285.7	30765.6	35506.4	30350.3	0.56426	4.26957e-15	2.05173e-14
gene5185	YALI0E24717g	6508.26	7058.02	7694.68	4398.33	4814.17	4769.23	-0.604672	4.50032e-15	2.16106e-14
gene6264	YALI0F13497g	1588.71	1461.1	1542.12	2332	2247.8	2571.82	0.639495	4.57268e-15	2.19423e-14
gene6942	YALI0F28677g	3851.17	3432.32	3510.65	5609.79	5067.49	5460.99	0.580454	4.74987e-15	2.27761e-14
gene4649	YALI0E12551g	793.339	830.404	880.821	1533.47	1286.47	1366.5	0.742305	4.95554e-15	2.37453e-14
gene2034	YALI0C03894g	1767.12	1745.23	1550	2583.73	2512.14	2710.97	0.624192	5.0502e-15	2.41815e-14
gene1192	YALI0B08404g	1423.24	1463.24	1551.08	913.464	973.68	931.023	-0.65503	5.3965e-15	2.58211e-14
gene3978	YALI0D24563g	4997.3	5232.3	6133.23	3509.3	3580.13	3399.74	-0.64122	5.63399e-15	2.69381e-14
gene6427	YALI0F17138g	7862.75	7924.99	8496.58	5492.67	5810.01	5655.21	-0.518044	5.87924e-15	2.80906e-14
gene1332	YALI0B11572g	2954.17	2675.53	2608.58	1704.82	1893.6	1675.84	-0.643979	5.9415e-15	2.83678e-14
gene1317	YALI0B11242g	2316.28	2290.54	2141.32	3321.08	3213.57	3401.73	0.557847	5.9679e-15	2.84735e-14
gene3163	YALI0D05753g	65224.3	70509.9	76923.4	45107.3	50140.3	47904.6	-0.570987	6.17292e-15	2.94306e-14
gene4650	YALI0E12573g	2536.55	2729.74	2034.8	1280.09	1412.97	1450.59	-0.817752	6.75178e-15	3.21674e-14
gene6257	YALI0F13354g	1737.19	1853.48	1857.35	1168.61	1112.72	1230.35	-0.633117	6.95758e-15	3.31242e-14
gene3573	YALI0D15026g	224.272	201.065	175.049	472.948	376.466	441.483	1.10326	7.03048e-15	3.34474e-14
gene1727	YALI0B20482g	15802.3	15661.6	15876.1	11407.3	11590.7	10803.9	-0.48595	7.03891e-15	3.34637e-14
gene3966	YALI0D24299g	23385	23217.6	25483.1	16794.9	17116.2	17045.7	-0.500369	7.08151e-15	3.36422e-14
gene3790	YALI0D20152g	4192.03	4183.53	3562.49	6229.2	5807.54	6138.74	0.60605	7.18068e-15	3.40891e-14
gene2936	YALI0D00473g	568.119	531.396	509.608	839.639	1010.06	1048.14	0.847617	7.476e-15	3.54658e-14
gene1384	YALI0B12804g	49202.8	56442.2	59234.8	32409.3	37013	37318	-0.627329	7.64493e-15	3.62414e-14
gene3718	YALI0D18480g	5.97965	10.8032	0.282667	35.0073	38.8143	44.0462	2.68176	7.65126e-15	3.62457e-14
gene7063	YALI0F31559g	2665.09	2858.62	2994.08	1684.4	1801.18	1967.15	-0.643595	7.99784e-15	3.78606e-14
gene2791	YALI0C21692g	1990.35	2153.77	1956.43	1294.68	1367.82	1150.27	-0.678636	8.31584e-15	3.9338e-14
gene6746	YALI0F24277g	2530.53	2792.31	2909.57	1724.5	1751.11	1872.05	-0.622237	8.49746e-15	4.01687e-14
gene5842	YALI0F04037g	16602.6	16633.5	17922.5	11112.4	12569.5	10618.7	-0.576794	8.6213e-15	4.07253e-14
gene46	YALI0A01155g	2871.43	2757.14	2635.34	1847.38	1846.78	1882.06	-0.567807	8.71387e-15	4.11334e-14
gene2299	YALI0C09988g	15324.9	15941.9	14923	11230.9	10599.2	11015.1	-0.491874	8.93316e-15	4.21388e-14
gene4180	YALI0E01958g	474.429	414.526	463.112	855.747	737.711	800.879	0.825806	9.04481e-15	4.26353e-14
gene6713	YALI0F23551g	5700.98	5766.44	5284.7	4045.07	3491.09	3556.91	-0.594422	9.25151e-15	4.35788e-14
gene638	YALI0A16489g	1618.58	1708.1	1811.39	1151.55	1022.67	1070.18	-0.66198	9.62128e-15	4.52886e-14
gene4537	YALI0E10131g	4654.45	4934.58	5362.59	3042.87	3353.16	3439.77	-0.604244	1.01716e-14	4.78455e-14
gene1851	YALI0B23122g	9358.78	9515.73	8876.48	6541.87	6348.01	6690.34	-0.503215	1.03097e-14	4.84608e-14
gene3039	YALI0D02871g	12087.7	11121.6	11651.8	8486.06	8097.56	8063.85	-0.500005	1.11811e-14	5.25197e-14
gene5285	YALI0E27005g	87844.9	88074.2	80962.6	62557.2	61350	59234	-0.488161	1.12901e-14	5.29943e-14
gene6201	YALI0F12045g	2999.97	3297.55	3450.1	2217.75	2156.97	2106.31	-0.588375	1.16585e-14	5.46851e-14
gene2886	YALI0C23771g	3453.47	3572.87	3573.49	2548.61	2373.89	2323.55	-0.548281	1.1759e-14	5.51177e-14
gene3629	YALI0D16445g	4110.28	4166.34	4186.31	6577.69	5681.32	6082.68	0.557815	1.20776e-14	5.65713e-14
gene6352	YALI0F15477g	4280.71	4519.74	4460.24	3218.02	2873.75	2854.14	-0.567355	1.21436e-14	5.68405e-14
gene1813	YALI0B22308g	10770.1	9993.58	9114.72	6909.8	6502.52	5767.34	-0.639521	1.25326e-14	5.86203e-14
gene5926	YALI0F05874g	10389.3	11862.9	12255.8	16929.9	17371.5	16509.1	0.558247	1.26316e-14	5.90419e-14
gene4126	YALI0E00792g	159.475	132.172	164.324	293.481	332.568	317.348	1.05012	1.28379e-14	5.99639e-14
gene6772	YALI0F24893g	31681.3	30219.9	30438	22336.9	22738.2	21470.6	-0.472612	1.37435e-14	6.41491e-14
gene5243	YALI0E26081g	5851.45	6586.32	6846.36	9222.14	9909.23	9391.31	0.564732	1.53717e-14	7.16989e-14
gene1452	YALI0B14377g	69215.1	67994.3	63017	48566.1	47586.1	47044.6	-0.48365	1.61916e-14	7.54393e-14
gene308	YALI0A07821g	1117.29	1063.05	989.421	1566.74	1841.13	1716.88	0.691871	1.61963e-14	7.54393e-14
gene4402	YALI0E06941g	999.651	1160.28	990.523	1568.17	1974.64	1980.17	0.809008	1.66261e-14	7.73875e-14
gene1845	YALI0B23012g	1358.46	1374.12	1418.25	2131.85	2278.08	1981.18	0.622626	1.67026e-14	7.76894e-14
gene3316	YALI0D09141g	341.857	317.532	380.198	616.163	606.015	653.714	0.853207	1.71385e-14	7.9661e-14
gene3927	YALI0D23419g	215.281	220.42	211.821	464.732	428.767	375.421	0.970296	1.76465e-14	8.19654e-14
gene1796	YALI0B21912g	783.359	932.632	889.945	1458.42	1358.99	1425.56	0.703355	1.77903e-14	8.25756e-14
gene3281	YALI0D08404g	6677.73	6701.73	6204.34	4548.87	4688.73	4406.84	-0.521644	1.79691e-14	8.32917e-14
gene4442	YALI0E08008g	60.8018	54.9608	55.2048	134.091	136.175	171.18	1.36618	1.79695e-14	8.32917e-14
gene319	YALI0A08107g	2562.44	2582.95	2755.76	1680.8	1730.52	1851.03	-0.586202	1.83298e-14	8.49028e-14
gene6293	YALI0F14179g	191.35	209.929	215.935	367.812	407.23	449.486	0.987901	1.95175e-14	9.03412e-14
gene1373	YALI0B12540g	1422.28	1300.57	1244.98	1994.56	2290.38	2028.23	0.66914	1.95673e-14	9.05087e-14
gene1680	YALI0B19338g	15695.6	15484.3	15046.3	11244.7	10611.9	11270.4	-0.480654	2.05223e-14	9.48603e-14
gene2296	YALI0C09904g	11166.7	10952.5	10720.4	8206.56	7444.12	7254.97	-0.519556	2.06353e-14	9.53166e-14
gene5204	YALI0E25135g	10058.5	9226.71	8807.18	6420	6586.96	6468.1	-0.528714	2.08147e-14	9.6079e-14
gene4566	YALI0E10769g	546.194	461.551	526.657	267.596	281.574	278.305	-0.890395	2.10242e-14	9.69788e-14
gene5482	YALI0E31280g	804.29	859.805	1013.81	482.037	486.123	520.568	-0.846278	2.13409e-14	9.83717e-14
gene5934	YALI0F06050g	9995.66	10252.1	8961.72	6041.8	6996.67	6398.02	-0.588061	2.1382e-14	9.84928e-14
gene5349	YALI0E28446g	52.8327	43.5619	41.9629	114.604	116.602	136.145	1.40451	2.15604e-14	9.92465e-14
gene5632	YALI0E34375g	826.241	829.551	840.068	1303.59	1262.94	1301.43	0.632354	2.2334e-14	1.02737e-13
gene5546	YALI0E32505g	14464.7	13383.8	14515.6	10395.5	9821	9556.49	-0.50864	2.30593e-14	1.06e-13
gene5511	YALI0E31823g	379.723	385.235	429.341	704.667	669.302	809.879	0.871499	2.45159e-14	1.12618e-13
gene2412	YALI0C12595g	1711.29	1687.14	1662.42	2454.32	2710.35	2426.67	0.584382	2.68003e-14	1.23027e-13
gene5172	YALI0E24431g	548.167	528.38	596.909	276.847	302.285	329.356	-0.881187	2.8536e-14	1.30905e-13
gene5323	YALI0E27852g	106.679	61.2829	68.0816	276.93	210.76	226.252	1.59341	2.9933e-14	1.37219e-13
gene2806	YALI0C22000g	15017.9	14475	12514	21046.8	20562.2	20339.3	0.5603	3.35051e-14	1.53488e-13
gene2032	YALI0C03850g	9423.54	10273.7	10062.8	7179.93	7009.25	6921.6	-0.495339	3.37863e-14	1.5467e-13
gene4931	YALI0E19162g	200.363	159.707	139.789	346.166	353.906	398.431	1.13423	3.57989e-14	1.63771e-13
gene3324	YALI0D09317g	733.578	658.087	612.942	1139.33	1049	1169.28	0.743625	3.63098e-14	1.65995e-13
gene2910	YALI0C24299g	445.471	619.424	556.036	973.387	975.599	1067.17	0.895539	3.84725e-14	1.75761e-13
gene1704	YALI0B19976g	1097.34	1125.34	1065.81	1874.56	1684.31	2379.59	0.852573	3.90293e-14	1.78183e-13
gene1653	YALI0B18744g	3277.06	3601.8	3038.52	5194.79	4755.9	4966.45	0.588548	3.92998e-14	1.79295e-13
gene6301	YALI0F14355g	1500.98	1627.28	1567.92	2248.7	2338.33	2438.67	0.580709	4.21795e-14	1.92301e-13
gene3940	YALI0D23727g	6921.93	6268.38	6096.75	10226.4	8782.95	9879.84	0.582962	4.47182e-14	2.03737e-13
gene1720	YALI0B20328g	3140.53	2980.67	3012.58	2052.77	2187.03	1983.18	-0.553916	4.80114e-14	2.18591e-13
gene5575	YALI0E33143g	21987.6	22730.5	21957.5	16275	16303	15940.5	-0.458656	4.85324e-14	2.20813e-13
gene3588	YALI0D15378g	1058.48	1019.16	1011.8	1540.6	1537.87	1641.8	0.611298	4.89661e-14	2.22634e-13
gene6095	YALI0F09603g	11979	11341.1	11912.1	8301.91	8704.88	8321.14	-0.476185	5.18794e-14	2.35719e-13
gene6620	YALI0F21384g	5.98435	1.64273	2.54497	47.6415	20.2896	43.0448	3.4051	5.20708e-14	2.36427e-13
gene2249	YALI0C08877g	14605.3	14523.1	15950.7	10800	10802.8	10465.5	-0.491171	5.42983e-14	2.46374e-13
gene5638	YALI0E34507g	166.454	149.222	153.09	280.789	323.625	332.36	0.997335	5.76235e-14	2.61149e-13
gene3770	YALI0D19646g	33.8859	32.2123	37.6387	97.8644	90.4057	101.109	1.48215	5.76328e-14	2.61149e-13
gene5657	YALI0E34925g	8.9735	4.21497	7.30149	35.8456	36.6874	47.0483	2.53722	5.84674e-14	2.6475e-13
gene2184	YALI0C07326g	1921.6	1816.37	1782.61	1270.85	1101.57	1183.3	-0.633823	5.92211e-14	2.67981e-13
gene4627	YALI0E12089g	3031.88	3284.99	2975.27	4914.85	4709.44	4258.68	0.578997	5.96574e-14	2.69773e-13
gene6447	YALI0F17578g	209.311	219.239	162.125	407.837	413.754	380.421	1.02208	6.37202e-14	2.8795e-13
gene796	YALI0A20273g	301.978	333.288	335.837	590.334	555.376	699.757	0.926323	6.579e-14	2.97102e-13
gene2773	YALI0C21318g	9029.89	7791.37	8625.72	6132.54	5239.84	5473.01	-0.594762	6.69648e-14	3.02202e-13
gene3825	YALI0D20966g	13602.6	13105.8	12033.8	9386.97	9026.94	8603.45	-0.520061	6.88066e-14	3.10304e-13
gene3734	YALI0D18854g	6460.44	6936.35	6352.01	9144.41	9272.17	9310.22	0.489242	7.0528e-14	3.17853e-13
gene3990	YALI0D24926g	2570.43	2603.76	2331.31	3907.12	3522.95	3693.05	0.567277	7.09699e-14	3.19628e-13
gene2463	YALI0C13970g	30.9126	11.7377	20.8237	107.082	94.4951	69.0837	2.09004	7.19588e-14	3.23863e-13
gene5423	YALI0E30019g	3265.09	3389.95	3587.32	2288.64	2189.57	2455.69	-0.562346	7.36429e-14	3.31219e-13
gene3330	YALI0D09427g	4829.89	4671.4	4708.84	3414.08	3120.64	2730.01	-0.616783	7.77897e-14	3.49634e-13
gene3523	YALI0D13728g	66601.8	70155.3	69941.5	49272.2	50955.3	50922.9	-0.451555	7.94959e-14	3.57062e-13
gene2477	YALI0C14322g	1613.6	1663.34	1803.89	1150.19	896.736	989.088	-0.741559	8.4463e-14	3.79117e-13
gene6437	YALI0F17358g	19218.8	20436.2	22741.5	14655.5	13714.4	14462.9	-0.542603	8.54932e-14	3.83483e-13
gene2687	YALI0C19338g	458.469	507.044	414.918	833.605	746.958	872.952	0.828608	8.81306e-14	3.95048e-13
gene653	YALI0A16868g	1310.62	1406.21	1304.3	911.578	785.142	737.818	-0.723182	9.0036e-14	4.03178e-13
gene1370	YALI0B12474g	30282	30391.6	29490.3	22593.7	21953.8	21368.5	-0.451914	9.00652e-14	4.03178e-13
gene6401	YALI0F16577g	38.8692	40.2447	39.1808	98.0064	126.902	101.114	1.45692	9.96343e-14	4.45715e-13
gene3921	YALI0D23309g	3305.99	3056.69	3031.38	2237.25	1979.78	2100.31	-0.571875	1.00672e-13	4.50053e-13
gene1561	YALI0B16742g	6956.78	7180.44	7424.35	4992.24	5099.82	5253.76	-0.490573	1.03027e-13	4.60276e-13
gene3684	YALI0D17688g	167.425	217.86	172.042	65.0628	79.6364	82.0874	-1.29883	1.05412e-13	4.70613e-13
gene5991	YALI0F07216g	14012.3	13720	11054.5	8591.21	8089.79	8340.16	-0.632503	1.11454e-13	4.97256e-13
gene5025	YALI0E21241g	1889.7	1713.32	1990.95	2728.16	2831.5	3229.53	0.65227	1.25383e-13	5.59029e-13
gene1141	YALI0B07095g	4584.69	4874.48	5048.98	3376.17	3225.12	3483.82	-0.524291	1.2658e-13	5.63985e-13
gene951	YALI0B02544g	2878.42	2472.01	2770.92	4028.91	3913.19	4546.98	0.621178	1.30458e-13	5.80878e-13
gene5136	YALI0E23694g	79036.3	81905.6	85112.7	59488.8	61426.1	58187.9	-0.458187	1.32701e-13	5.90472e-13
gene6877	YALI0F27225g	730.567	703.508	717.925	1069.09	1141.75	1206.32	0.666722	1.33111e-13	5.91902e-13
gene5641	YALI0E34551g	2717.92	3024.62	2720.8	4295.55	4208.73	3927.32	0.554343	1.33731e-13	5.94263e-13
gene1633	YALI0B18304g	3045.82	3155.48	3493.71	2238.24	2177.54	2145.36	-0.562649	1.35042e-13	5.99685e-13
gene593	YALI0A15400g	2132.88	2036.12	2329.55	1390.14	1405.45	1481.62	-0.60285	1.46326e-13	6.49364e-13
gene6925	YALI0F28303g	1764.12	1643.05	1697.64	2460.48	2457.02	2503.75	0.539951	1.49875e-13	6.64672e-13
gene6596	YALI0F20834g	1072.45	1054.98	830.871	486.245	516.98	589.638	-0.89356	1.5338e-13	6.79379e-13
gene4121	YALI0E00682g	694.69	650.032	676.288	1092.6	1015.73	1087.19	0.6617	1.53395e-13	6.79379e-13
gene6800	YALI0F25531g	49925.4	56675.1	54932.3	36579.4	37290.9	39861.8	-0.506198	1.57971e-13	6.99183e-13
gene6394	YALI0F16401g	12899	12131.3	10308	7517.89	7228.94	8180.97	-0.624226	1.59966e-13	7.0754e-13
gene4719	YALI0E14212g	72528	79036.6	85492.1	53194.8	52432	57650.3	-0.53789	1.60301e-13	7.08555e-13
gene6708	YALI0F23441g	5030.24	4755.68	4262.99	3215.35	3225.42	3021.32	-0.570516	1.6909e-13	7.46909e-13
gene6054	YALI0F08657g	10257.7	11151.4	13214.1	7449.05	7367.58	7648.39	-0.623898	1.75025e-13	7.72611e-13
gene3470	YALI0D12474g	7088.32	8166.99	8359.32	5281.71	5244.92	5538.08	-0.555686	1.75613e-13	7.74697e-13
gene1484	YALI0B15037g	2953.13	3181.35	3224.45	2241.19	2101.23	2045.25	-0.550512	1.77394e-13	7.82035e-13
gene2081	YALI0C05082g	37132.1	43359.1	48744.8	25588.5	27244	28984.8	-0.659517	1.84625e-13	8.13376e-13
gene4379	YALI0E06435g	9165.42	9054.48	9379.05	6433.74	6929.79	6423.05	-0.480196	1.94239e-13	8.55164e-13
gene6572	YALI0F20306g	61380.2	60411.1	65239.4	46185.2	45741.6	44498.9	-0.455125	1.96383e-13	8.64035e-13
gene5719	YALI0F01254g	771.414	801.542	847.885	1221.61	1491.58	1280.41	0.721817	2.11974e-13	9.32017e-13
gene1695	YALI0B19734g	1028.58	996.781	899.156	618.578	600.999	561.621	-0.715614	2.12874e-13	9.35357e-13
gene1016	YALI0B04136g	5885.33	6339.31	7091.38	4371.42	4404.97	4283.7	-0.564376	2.14869e-13	9.43501e-13
gene1353	YALI0B12078g	5214.58	5598.99	6093.84	3928.59	3837.25	3876.26	-0.53795	2.26572e-13	9.94232e-13
gene6586	YALI0F20614g	860.126	893.671	857.638	1512.62	1252.58	1437.58	0.686928	2.27692e-13	9.98493e-13
gene278	YALI0A07084g	10231.8	12095.8	9908.32	7208.42	7403.41	6916.6	-0.582628	2.41922e-13	1.0602e-12
gene6743	YALI0F24189g	32.9099	11.7554	17.4364	88.5186	75.4957	74.0836	1.93597	2.49513e-13	1.09275e-12
gene6172	YALI0F11429g	121.596	92.4811	147.276	272.288	381.872	464.491	1.62804	2.50078e-13	1.0945e-12
gene5516	YALI0E31933g	1434.2	1540.51	1556.34	1022.99	996.744	925.021	-0.621197	2.51199e-13	1.09869e-12
gene6273	YALI0F13695g	675.755	616.666	656.602	1028.75	990.649	1103.21	0.680573	2.70249e-13	1.18123e-12
gene4546	YALI0E10307g	2713.95	2574.15	2619.89	1868.22	1803.03	1605.77	-0.583252	2.84974e-13	1.24478e-12
gene3490	YALI0D12925g	936.857	1086.7	961.952	1515.97	1586.3	1536.69	0.634699	3.03545e-13	1.32503e-12
gene671	YALI0A17336g	2298.33	2365.08	2169.44	3355.07	3825.37	3185.51	0.600599	3.04579e-13	1.32867e-12
gene507	YALI0A13013g	956.831	939.553	742.725	1746.51	1360.66	1843.01	0.907195	3.05658e-13	1.33251e-12
gene2501	YALI0C14938g	17.9465	13.9872	9.01601	52.5484	51.4267	55.0596	1.93388	3.06568e-13	1.33561e-12
gene794	YALI0A20207g	2548.5	2621.05	2504.01	1602.34	1686.08	1856.03	-0.577386	3.08098e-13	1.34139e-12
gene2964	YALI0D01089g	20526.5	19726.6	19043.5	14200.4	14842.5	13827.2	-0.468071	3.10172e-13	1.34954e-12
gene3180	YALI0D06193g	992.712	851.622	892.012	1378.81	1438.67	1612.76	0.694989	3.16186e-13	1.37481e-12
gene5114	YALI0E23221g	1605.64	1699.1	1541.95	2258.98	2517.96	2465.7	0.578402	3.28168e-13	1.42598e-12
gene2451	YALI0C13706g	15160.4	16012.4	16027.5	11514	11449.1	9999.99	-0.51791	3.31922e-13	1.44135e-12
gene362	YALI0A09196g	3.98528	5.26955	4.8944	31.7845	49.3204	25.032	2.87173	3.33533e-13	1.44741e-12
gene6664	YALI0F22367g	2535.52	2785.46	2796.4	1743.99	1838.65	1908.09	-0.564217	3.37684e-13	1.46447e-12
gene3963	YALI0D24233g	8599.33	7764.1	7499.7	11056.7	12925.4	11382.5	0.567309	3.40228e-13	1.47454e-12
gene1162	YALI0B07579g	11653.1	10527.3	10227	7508.65	7826.16	6764.43	-0.552427	3.60795e-13	1.56266e-12
gene1278	YALI0B10362g	18511.2	18476.7	17798.2	13638.9	13492.3	12691.9	-0.460222	3.6175e-13	1.56578e-12
gene5591	YALI0E33473g	10051.5	9379.45	9691.4	14020	14587.9	12748	0.505966	3.6583e-13	1.58242e-12
gene952	YALI0B02552g	832.262	701.609	644.054	1249.13	1531.04	1192.32	0.866587	3.80125e-13	1.64319e-12
gene5793	YALI0F02937g	8876.38	9343.9	8234.95	6502.58	5987.55	5952.54	-0.520521	3.80581e-13	1.64409e-12
gene1010	YALI0B04004g	1005.63	1076.47	1039.62	1505.66	1659	1578.73	0.602735	3.85709e-13	1.66517e-12
gene1019	YALI0B04202g	454.563	360.819	176.992	1158.46	953.683	1087.19	1.69268	3.87494e-13	1.67179e-12
gene610	YALI0A15796g	20.9352	15.6126	16.0605	62.7694	55.4787	92.0919	1.99192	3.89521e-13	1.67945e-12
gene1018	YALI0B04180g	35689.9	35513.2	36265.2	27345.9	26158.1	24972.4	-0.453527	3.957e-13	1.70499e-12
gene4023	YALI0D25718g	1660.45	1670.41	1737.38	1185.86	911.53	977.077	-0.719893	4.03394e-13	1.73702e-12
gene2208	YALI0C07909g	1175.07	1299.72	1190.53	775.689	756.611	812.889	-0.644498	4.19293e-13	1.8043e-12
gene4092	YALI0D27302g	5676.08	5502.22	5090.4	3853.85	3890.37	3643	-0.514933	4.19561e-13	1.8043e-12
gene5061	YALI0E22066g	854.151	823.143	871.57	1272.78	1293.47	1309.44	0.605001	4.3046e-13	1.84998e-12
gene299	YALI0A07623g	295.044	281.286	191.36	517.559	597.014	567.622	1.13158	4.33633e-13	1.86242e-12
gene6045	YALI0F08437g	15660.7	19280.7	19235.7	12261.6	11221.2	12211.4	-0.601918	4.5268e-13	1.94297e-12
gene4432	YALI0E07766g	3815.29	3748.82	3341.83	2216.84	2404.47	2595.84	-0.59623	4.73273e-13	2.03005e-12
gene3733	YALI0D18832g	62.8111	38.8716	42.093	114.791	137.902	153.162	1.49454	4.783e-13	2.0503e-12
gene4447	YALI0E08096g	14.9562	16.0458	0.507035	50.8238	52.4776	54.0587	2.24892	4.80551e-13	2.05862e-12
gene120	YALI0A02981g	10098.3	9934.09	9794.43	7431.48	7254.44	7087.78	-0.453983	4.84753e-13	2.07529e-12
gene302	YALI0A07689g	2944.2	2750.98	2578.31	1869.61	1903.54	1856.04	-0.555995	4.85366e-13	2.07658e-12
gene6056	YALI0F08701g	15397.6	15789.6	18554.4	23074.2	26768.5	25290.8	0.59505	4.87807e-13	2.08569e-12
gene2633	YALI0C18139g	8528.53	8763.35	9489.38	6281.96	6566.14	6174.78	-0.4934	5.1852e-13	2.21559e-12
gene4870	YALI0E17765g	6019.92	5751.81	5829.15	8039.3	9148.9	8002.79	0.517065	5.34462e-13	2.28224e-12
gene1919	YALI0C01221g	3802.33	3476.16	3522.82	2491.57	2573.04	2515.76	-0.51103	5.53346e-13	2.36137e-12
gene776	YALI0A19756g	4687.33	5016.52	5795.74	3292.49	3469.6	3484.82	-0.596845	5.69184e-13	2.4274e-12
gene422	YALI0A10659g	188817	186074	199144	143276	136795	142141	-0.443156	5.7162e-13	2.43623e-12
gene5267	YALI0E26587g	579.033	723.739	705.993	1101.08	1153.89	1086.19	0.733855	5.83821e-13	2.48664e-12
gene5708	YALI0F01034g	2010.29	2013.99	2067.8	1402.88	1389.41	1411.55	-0.534911	5.95534e-13	2.53491e-12
gene3937	YALI0D23661g	1365.44	1306.41	1421.58	879.48	932.246	804.891	-0.645426	6.52532e-13	2.77576e-12
gene6889	YALI0F27489g	3071.77	2833.79	2794.2	1959.15	2085.47	1869.06	-0.557311	6.85552e-13	2.91436e-12
gene2437	YALI0C13310g	6398.66	6331.2	5606.98	4404.25	3975.83	4215.63	-0.541799	6.8599e-13	2.91437e-12
gene5619	YALI0E34089g	1728.25	1609.96	1605.16	2473.22	2284.32	2522.77	0.558687	7.29183e-13	3.09589e-12
gene2586	YALI0C16951g	723.564	791.166	848.629	1482.1	1201.04	1270.4	0.743267	7.31314e-13	3.10297e-12
gene3675	YALI0D17490g	5188.67	5977.95	5148.93	3871.73	3177.98	3526.87	-0.625174	7.32534e-13	3.10617e-12
gene1247	YALI0B09713g	251.165	270.794	217.905	514.387	432.774	602.648	1.06603	7.70659e-13	3.26575e-12
gene5695	YALI0F00726g	5.98436	3.49412	0.159083	29.733	24.1754	29.0314	2.99746	7.76706e-13	3.28929e-12
gene1091	YALI0B05896g	77445.6	82803.5	86160.6	55725.5	59799.7	61267.3	-0.47901	8.15656e-13	3.45205e-12
gene1066	YALI0B05302g	8867.43	8526.98	7578.68	5948.74	5106.67	5733.29	-0.572795	8.20615e-13	3.47083e-12
gene3203	YALI0D06655g	147.495	168.999	166.037	314.97	296.37	386.413	1.04769	8.49902e-13	3.59243e-12
gene2699	YALI0C19624g	3291.04	2924.24	3134.54	2203.69	2119.54	2149.36	-0.530123	8.60003e-13	3.63282e-12
gene6517	YALI0F19074g	11970.1	11280.1	11076.5	8302.28	8565.65	7932.71	-0.469056	8.69144e-13	3.66911e-12
gene2949	YALI0D00759g	105.611	144.209	186.818	54.471	34.5928	33.0399	-1.83875	9.02164e-13	3.80609e-12
gene310	YALI0A07865g	123.613	100.479	78.6295	216.66	239.686	277.296	1.27468	9.13644e-13	3.85209e-12
gene7	YALI0A00264g	79698.1	74979.9	80602.4	57167	59472.1	56055.5	-0.446151	9.61735e-13	4.05229e-12
gene1854	YALI0B23188g	18135.5	17534.9	17660.8	12751.7	13537.2	11774.9	-0.486613	9.77486e-13	4.11606e-12
gene6570	YALI0F20262g	199.306	231.45	286.178	473.178	465.687	501.547	1.00721	1.01614e-12	4.27614e-12
gene2853	YALI0C23056g	398.664	389.471	439.189	769.675	649.908	699.769	0.789744	1.03154e-12	4.33821e-12
gene1522	YALI0B15884g	3200.32	3455.45	3125.75	2273.15	2330.03	2232.45	-0.517507	1.03545e-12	4.35189e-12
gene712	YALI0A18249g	5651.12	6528.41	5995.57	4403.14	3500.87	3828.2	-0.631183	1.05852e-12	4.44606e-12
gene3637	YALI0D16643g	29963	29289.8	30268.6	21827.8	22797.4	21826	-0.429953	1.07824e-12	4.52605e-12
gene1744	YALI0B20856g	27553.1	28693.2	28588.3	21278.7	21196.1	19727.7	-0.447665	1.09342e-12	4.58687e-12
gene51	YALI0A01331g	1725.24	1647.22	1841.91	1046.44	1225.78	991.096	-0.676411	1.09621e-12	4.59569e-12
gene1329	YALI0B11506g	2640.19	2704.94	2596.92	3877.81	3536.87	3963.35	0.51873	1.09734e-12	4.59753e-12
gene1270	YALI0B10197g	621.939	590.075	553.81	338.312	363.436	338.373	-0.764702	1.10146e-12	4.61189e-12
gene1711	YALI0B20108g	3630.9	3388.75	3505.26	4792.57	5038.94	4875.35	0.482619	1.10509e-12	4.62419e-12
gene1580	YALI0B17160g	91.6744	137.534	99.802	251.539	229.887	267.289	1.18366	1.1192e-12	4.68031e-12
gene5986	YALI0F07106g	60.7915	54.5626	81.7816	150.995	156.232	158.173	1.24457	1.13222e-12	4.73175e-12
gene2398	YALI0C12276g	5642.17	5581.42	5745.5	7964.93	7590.06	7687.44	0.454069	1.16604e-12	4.87006e-12
gene230	YALI0A05929g	977.724	1016.54	1089.82	565.157	695.498	583.645	-0.742501	1.17511e-12	4.90489e-12
gene4191	YALI0E02200g	1373.44	1262.32	1141.67	1793.36	2265.41	2242.45	0.73749	1.19335e-12	4.97789e-12
gene1520	YALI0B15840g	12035.8	13229	11346.4	8712.91	8742.43	7823.6	-0.534493	1.20757e-12	5.03404e-12
gene6119	YALI0F10153g	7396.29	8423.76	8991.06	5904.19	5419.61	5496.04	-0.560534	1.23545e-12	5.14705e-12
gene6058	YALI0F08745g	95202.3	101553	107193	64976.4	72048.9	75476.8	-0.516355	1.26961e-12	5.2861e-12
gene2578	YALI0C16775g	6621.88	8056.95	7003.8	4600.8	5167.11	4590.04	-0.594998	1.27698e-12	5.31344e-12
gene6285	YALI0F14003g	7107.27	7835.16	7112.69	5005.97	5205.86	5406.93	-0.498129	1.29933e-12	5.40309e-12
gene5004	YALI0E20779g	2920.26	2812.08	2795.01	3943.68	4216.25	3893.28	0.498928	1.31861e-12	5.47981e-12
gene3630	YALI0D16467g	19914.5	19908.4	20172.6	15195.6	14216.7	12728	-0.509565	1.39036e-12	5.77439e-12
gene5580	YALI0E33253g	13097.3	12607.7	13807	9050.14	9375	9963.93	-0.476895	1.39928e-12	5.80784e-12
gene3090	YALI0D04158g	1111.28	1032.08	1343.51	637.769	717.929	673.74	-0.780535	1.45151e-12	6.02088e-12
gene2270	YALI0C09284g	7213.95	7090.82	6294.34	3906.41	3883.91	4999.47	-0.687671	1.47793e-12	6.12665e-12
gene5893	YALI0F05192g	4964.43	4683.92	5350.49	3568.14	3256.15	3548.89	-0.531345	1.48124e-12	6.13658e-12
gene2801	YALI0C21890g	30061.7	29690.2	30964.3	22492.1	22977.7	21962.1	-0.427909	1.48589e-12	6.15202e-12
gene2353	YALI0C11253g	57.8069	53.0812	63.1638	117.917	150.219	158.168	1.29198	1.51819e-12	6.28183e-12
gene2868	YALI0C23364g	18600.9	18134.6	18013.2	24765	26892.9	23958.3	0.465801	1.51963e-12	6.28392e-12
gene6719	YALI0F23683g	2306.33	2009.01	2102.77	3343.44	3086.84	3028.33	0.55984	1.53105e-12	6.32718e-12
gene4812	YALI0E16434g	4760.14	4469.58	4240.25	6420.45	6446.61	6118.72	0.494926	1.53824e-12	6.35296e-12
gene6593	YALI0F20768g	11524.5	12538.9	14416.8	8070.35	8418.04	9072.95	-0.590074	1.58614e-12	6.54675e-12
gene4794	YALI0E15994g	4983.38	4857.77	4734.94	3304.96	3671.75	3215.54	-0.516577	1.61189e-12	6.64893e-12
gene1023	YALI0B04290g	1260.8	1222.88	1212.36	1755.85	1801.07	1845.02	0.54714	1.67661e-12	6.9116e-12
gene4304	YALI0E04719g	15915.9	16044.3	14052.1	11228.5	10845.2	10622.7	-0.492978	1.68584e-12	6.94536e-12
gene7035	YALI0F30987g	30943.8	30599.1	27608	20245.2	20961.6	22367.5	-0.487891	1.73693e-12	7.15145e-12
gene393	YALI0A09933g	146029	164648	162337	119457	102315	106737	-0.525931	1.77104e-12	7.28738e-12
gene5460	YALI0E30811g	61207.8	68316.5	64618	42783.7	47488.7	47966.7	-0.489992	1.77851e-12	7.31361e-12
gene3065	YALI0D03575g	10093.3	9851.53	10582.1	7553.94	7519.93	7053.75	-0.464066	1.82085e-12	7.48311e-12
gene6941	YALI0F28655g	5053.14	5365.47	4839.4	8083.64	6987.13	7088.79	0.538344	1.87944e-12	7.71912e-12
gene710	YALI0A18205g	137800	142983	138476	99709.1	108405	101101	-0.439251	1.92551e-12	7.90349e-12
gene697	YALI0A17946g	2527.54	3006.41	2788.44	1956.31	1729.89	1793.97	-0.602392	1.94704e-12	7.98693e-12
gene4031	YALI0D25894g	570.074	671.159	641.736	1087.55	939.026	1178.28	0.767394	1.9812e-12	8.12207e-12
gene1608	YALI0B17754g	2664.06	3494.22	3503.35	5048.23	5329.68	5048.54	0.675081	2.0048e-12	8.21378e-12
gene1494	YALI0B15268g	9676.71	9407.62	9663.05	7185.67	7101.48	6858.53	-0.442965	2.02335e-12	8.28469e-12
gene1821	YALI0B22484g	6278.07	6052.92	5604.1	8089.58	8701.34	8326.14	0.485504	2.02749e-12	8.29653e-12
gene5206	YALI0E25179g	58.8039	65.932	49.6517	159.271	139.439	240.245	1.62546	2.04756e-12	8.37352e-12
gene5334	YALI0E28153g	8158.8	7267.42	7196.14	5418.11	4931.79	5402.93	-0.521987	2.08744e-12	8.53138e-12
gene5181	YALI0E24629g	2314.27	2374.27	2421.18	1268.21	1633.35	1581.73	-0.665968	2.1995e-12	8.98386e-12
gene5186	YALI0E24739g	2103.03	1748.74	1617.89	2767.92	2868.9	3104.4	0.67597	2.26924e-12	9.26304e-12
gene4653	YALI0E12628g	3768.39	4394.08	4513.98	3026.91	2590	2626.89	-0.620274	2.34057e-12	9.54837e-12
gene4103	YALI0E00286g	635.903	601.812	494.016	282.056	281.123	336.361	-0.944975	2.42438e-12	9.88424e-12
gene2902	YALI0C24123g	248.168	222.933	291.651	469.282	473.27	462.509	0.883305	2.44203e-12	9.95012e-12
gene1696	YALI0B19756g	13884.7	14486.6	12738.3	18583.7	20055.1	18876.7	0.484262	2.49201e-12	1.01476e-11
gene3690	YALI0D17820g	145.523	120.918	143.853	276.541	249.167	271.297	0.960467	2.52909e-12	1.02923e-11
gene6590	YALI0F20702g	122713	119922	122107	92281.2	91489	90761.6	-0.409892	2.55989e-12	1.04113e-11
gene2166	YALI0C06930g	2657.16	2363.23	2402.66	3668.46	3475.77	3485.83	0.518219	2.61035e-12	1.061e-11
gene305	YALI0A07755g	352.784	464.939	467.049	706.902	871.101	960.042	0.982147	2.7679e-12	1.12435e-11
gene3626	YALI0D16379g	8589.35	8175.89	8259.4	6153.32	5799.6	6269.88	-0.457439	2.98294e-12	1.21097e-11
gene6046	YALI0F08459g	2238.51	2311.64	2724.76	1608.95	1422.25	1614.77	-0.646039	3.12266e-12	1.26692e-11
gene4147	YALI0E01254g	10900.6	11142.5	10587.2	8217.93	7972.02	7959.74	-0.434229	3.25391e-12	1.31937e-11
gene866	YALI0B00572g	19643.5	18556.5	19469.3	13941.3	14629.3	14031.4	-0.436892	3.29103e-12	1.33361e-11
gene824	YALI0A20900g	648.862	597.233	509.684	891.771	1134.12	1163.27	0.860364	3.29344e-12	1.33377e-11
gene1584	YALI0B17248g	249.19	195	222.58	455.815	381.053	473.514	0.975089	3.49122e-12	1.41301e-11
gene4645	YALI0E12463g	4428.23	4292.96	4255.31	3203.92	3073.12	3112.42	-0.466618	3.50149e-12	1.41631e-11
gene7001	YALI0F30261g	900.002	843.998	902.197	1439.14	1249.98	1387.52	0.624577	3.85123e-12	1.55683e-11
gene6407	YALI0F16709g	6646.85	6092.87	5704.6	4360	4351.43	4253.67	-0.508713	3.86269e-12	1.56052e-11
gene4743	YALI0E14773g	1064.46	976.765	1050.24	1495.26	1510.46	1618.77	0.581394	4.00334e-12	1.61636e-11
gene5534	YALI0E32263g	273.051	347.35	384.388	169.931	144.238	157.173	-1.09091	4.09151e-12	1.65096e-11
gene4611	YALI0E11737g	1038.55	970.035	982.389	1586.16	1403.83	1528.68	0.595881	4.11143e-12	1.65799e-11
gene5691	YALI0F00638g	9750.46	9549.13	10128.5	7122.58	7293.11	7304.02	-0.438116	4.53811e-12	1.82895e-11
gene629	YALI0A16214g	10439.2	10727.1	10729.5	15394.1	14086.1	14079.5	0.449749	4.54659e-12	1.83127e-11
gene1225	YALI0B09163g	88.7034	90.0774	88.1425	209.78	167.272	185.204	1.07536	4.55813e-12	1.8348e-11
gene2816	YALI0C22231g	3420.58	3501.19	3462.43	2462.04	2425.33	2578.83	-0.475904	4.59188e-12	1.84728e-11
gene5618	YALI0E34067g	487.362	533.649	511.237	780.631	812.432	908.99	0.706786	4.72374e-12	1.89918e-11
gene1412	YALI0B13464g	3807.31	3702.14	3568.33	2652	2675.87	2657.92	-0.472405	4.8505e-12	1.94896e-11
gene1734	YALI0B20636g	2409.95	2609.89	2496.31	1522.31	1630.24	1843.01	-0.589788	5.0975e-12	2.04698e-11
gene4506	YALI0E09427g	293.015	298.846	318.556	498.953	503.493	580.629	0.798485	5.46583e-12	2.19357e-11
gene6120	YALI0F10175g	1934.55	1853.8	1927.29	2562.22	2781.81	2878.15	0.524427	5.52121e-12	2.21446e-11
gene4007	YALI0D25322g	12007.9	11472.6	11145.1	8019.7	8004.34	8917.78	-0.473337	5.68674e-12	2.27948e-11
gene5189	YALI0E24805g	9088.66	10254.1	9307.89	6578.99	7104.45	6807.47	-0.483869	5.89047e-12	2.35972e-11
gene6418	YALI0F16940g	14455.8	13251.2	13346.3	10494.2	8825	9363.28	-0.517126	6.04685e-12	2.42092e-11
gene3236	YALI0D07414g	1903.66	1853.39	1729.26	1310.22	1202.5	1172.29	-0.573903	6.11762e-12	2.44778e-11
gene247	YALI0A06369g	1675.4	1828.38	1757.48	2494.28	2513.85	2468.71	0.50675	6.27217e-12	2.50812e-11
gene1960	YALI0C02233g	1233.86	1350.75	1411.45	1918.64	2002.67	1956.15	0.556853	6.36337e-12	2.54306e-11
gene4640	YALI0E12353g	9721.54	10573.3	10903.5	6959.07	7696.47	7595.34	-0.487717	6.40588e-12	2.55852e-11
gene1513	YALI0B15664g	7873.74	7875.8	7172.02	5306.89	5748.11	5373.9	-0.48087	6.57162e-12	2.62314e-11
gene4343	YALI0E05599g	15503.3	13852.9	12463.9	10158.2	8685.5	8642.49	-0.605435	6.7702e-12	2.70079e-11
gene4895	YALI0E18326g	3041.83	3178.92	3680.09	4668.29	4909.06	4902.38	0.548821	7.14e-12	2.84661e-11
gene4056	YALI0D26466g	27.9042	37.1466	22.645	73.5825	89.1704	118.12	1.66883	7.27155e-12	2.89733e-11
gene6907	YALI0F27885g	3582.04	3709.23	3723.86	5357.74	4791.96	5751.3	0.529844	7.62614e-12	3.0368e-11
gene3938	YALI0D23683g	66339.6	66932.1	65440.1	51780.8	48803.3	47857.5	-0.420762	7.63999e-12	3.0405e-11
gene3266	YALI0D08052g	2887.38	2778.17	2629.35	4921.37	3850.96	4044.45	0.627899	7.71818e-12	3.06978e-11
gene378	YALI0A09636g	4293.66	4249.68	4798.71	2982.55	3258.18	3105.41	-0.513462	7.7364e-12	3.07376e-11
gene2507	YALI0C15070g	1401.3	1642.53	1544.52	2565.06	2101.64	2619.87	0.667436	7.73738e-12	3.07376e-11
gene5023	YALI0E21197g	3233.23	3064.93	2826.71	4641.46	5352.26	4153.57	0.632304	7.8533e-12	3.11795e-11
gene5804	YALI0F03179g	243347	236045	224872	179060	175832	163335	-0.442536	8.6397e-12	3.42812e-11
gene4880	YALI0E17985g	26429.8	27170.2	27892	20176	20621.3	20391.4	-0.413384	8.80652e-12	3.49224e-11
gene5322	YALI0E27830g	74277.1	82644.6	86266.7	56088.3	60848.6	57365	-0.480492	8.83998e-12	3.50343e-11
gene3041	YALI0D02915g	764.453	640.171	854.905	1333.65	1158.91	1350.48	0.767212	9.1276e-12	3.61527e-11
gene6852	YALI0F26675g	2163.76	2365.72	2441.36	1516.35	1635.33	1623.78	-0.545878	9.15991e-12	3.62591e-11
gene3189	YALI0D06391g	2712.93	2923.31	3073.48	3911.83	4248.5	4251.66	0.511078	9.89656e-12	3.91519e-11
gene4247	YALI0E03476g	11293.3	11485.5	10137	14855.8	14907.3	16193.8	0.481309	1.0051e-11	3.97393e-11
gene4912	YALI0E18722g	17911.2	23026.1	21941.5	29295.3	33673.1	33504.8	0.617527	1.01982e-11	4.02973e-11
gene2748	YALI0C20735g	8316.25	8191.67	8465.5	6277.45	6227.77	6053.65	-0.428158	1.02751e-11	4.05771e-11
gene1638	YALI0B18414g	1711.28	1708.75	1819.05	1176.53	1241.76	1188.31	-0.538613	1.03021e-11	4.06596e-11
gene3283	YALI0D08448g	10782	11250.9	10919.4	8215.13	8334.38	8041.83	-0.422304	1.03746e-11	4.09216e-11
gene2302	YALI0C10054g	970.758	1005.57	961.663	635.992	617.477	667.729	-0.612831	1.05549e-11	4.16082e-11
gene4676	YALI0E13189g	4787	5487.7	5524.62	3777.53	3727.49	3588.94	-0.509937	1.06502e-11	4.19592e-11
gene5930	YALI0F05962g	114188	107133	101422	82156.2	73800.8	77680.3	-0.466105	1.09218e-11	4.30039e-11
gene2196	YALI0C07612g	1316.59	1452.63	1354.21	1889.16	2100.54	2073.27	0.555227	1.10707e-11	4.35645e-11
gene4703	YALI0E13860g	17.9421	16.6042	14.8553	56.7828	48.2975	61.0647	1.74083	1.13196e-11	4.45174e-11
gene3970	YALI0D24387g	132922	131987	152003	95935.9	101168	102429	-0.477018	1.16238e-11	4.5687e-11
gene879	YALI0B00858g	7684.36	7466.09	7636.54	5812.07	5563.96	5244.76	-0.455018	1.18884e-11	4.66993e-11
gene6187	YALI0F11737g	27.9133	25.4517	16.5412	82.9683	65.3352	65.0741	1.59617	1.21575e-11	4.77284e-11
gene3624	YALI0D16335g	20303.3	18698.2	18725.3	14769.3	13555.8	13876.2	-0.45186	1.25526e-11	4.92505e-11
gene3258	YALI0D07876g	369.783	307.769	350.691	187.29	187.138	192.21	-0.858427	1.26025e-11	4.94173e-11
gene4554	YALI0E10483g	207.282	249.336	271.289	610.066	412.862	575.626	1.1333	1.27699e-11	5.00441e-11
gene4369	YALI0E06171g	812.286	775.674	881.747	1192.54	1286.33	1283.41	0.607893	1.28926e-11	5.04953e-11
gene1616	YALI0B17930g	14039.2	14502	13802.5	19788.1	19262.9	18165.9	0.434258	1.3003e-11	5.08981e-11
gene152	YALI0A03861g	524.257	523.866	481.559	813.635	764.886	856.936	0.670263	1.32579e-11	5.18538e-11
gene6389	YALI0F16291g	46286.6	45414.1	45421.3	33737.9	35812.9	33019.3	-0.418883	1.32627e-11	5.18538e-11
gene1065	YALI0B05280g	8002.31	7767.17	7247.72	10644	10294.4	10359.4	0.443202	1.3564e-11	5.30007e-11
gene6699	YALI0F23221g	19714.2	18312.9	17765.6	13631.7	13719.5	13827.2	-0.438243	1.3653e-11	5.33172e-11
gene3031	YALI0D02695g	1981.42	1701.43	1692.59	1252.03	1143.12	1090.2	-0.624659	1.44151e-11	5.62603e-11
gene509	YALI0A13057g	4222.88	4544.74	4955.16	6254.37	6756.55	6469.1	0.505576	1.56643e-11	6.10999e-11
gene2199	YALI0C07678g	1546.88	1172.61	1317.63	2124.35	2249.79	2036.24	0.667155	1.5996e-11	6.23572e-11
gene7032	YALI0F30921g	993.704	888.588	899.498	1488.53	1346.43	1813.97	0.740899	1.60978e-11	6.27177e-11
gene4856	YALI0E17457g	1813.91	2137.69	2277.74	1247.69	1438.2	1227.35	-0.670854	1.62082e-11	6.31107e-11
gene1024	YALI0B04312g	114477	102555	90722.5	71876.7	72145.9	68552.3	-0.533822	1.68774e-11	6.56783e-11
gene5718	YALI0F01232g	8968.08	9028.72	8513.16	6749.61	6245.51	6498.13	-0.443483	1.75818e-11	6.83658e-11
gene6446	YALI0F17556g	10775	11841.2	11490.2	8365.42	8580.69	8251.06	-0.436852	1.75886e-11	6.83658e-11
gene745	YALI0A19030g	3034.88	2794.05	3055.71	1892.46	1958.88	2215.42	-0.550289	1.76555e-11	6.8586e-11
gene854	YALI0B00286g	591.036	543.268	579.494	883.437	859.241	911.998	0.631998	1.77332e-11	6.88477e-11
gene3623	YALI0D16313g	5906.27	5933.23	6957.86	4344.96	4296.99	4462.9	-0.520071	1.804e-11	6.9998e-11
gene3883	YALI0D22418g	2681.07	2552.41	2534.59	1855	1777.55	1889.07	-0.492264	1.91486e-11	7.42565e-11
gene6429	YALI0F17182g	1353.49	1371.01	1272.85	1928.99	1949.1	1856.04	0.519789	1.9971e-11	7.74005e-11
gene964	YALI0B02838g	2482.73	2346.97	2315.8	3530.55	3484.23	3128.44	0.50534	2.02217e-11	7.83267e-11
gene4284	YALI0E04290g	174.401	166.936	247.715	397.794	399.792	477.515	1.11329	2.03543e-11	7.87945e-11
gene1135	YALI0B06963g	3358.79	3334.91	3349.9	2298.8	2554.17	2346.58	-0.480834	2.0739e-11	8.02372e-11
gene6776	YALI0F24981g	476.371	665.159	559.187	941.255	976.409	1016.11	0.785997	2.14912e-11	8.30991e-11
gene1325	YALI0B11418g	2430.9	2379.55	2290.21	3803.04	3075.77	3772.13	0.585176	2.16455e-11	8.36473e-11
gene2251	YALI0C08921g	16.934	37.5818	14.2667	81.5313	72.1917	82.0889	1.7577	2.27902e-11	8.80202e-11
gene3069	YALI0D03663g	844.182	905.473	791.285	1262.74	1240.41	1386.52	0.613231	2.293e-11	8.85086e-11
gene1993	YALI0C03003g	9963.8	8799.36	7751.83	6172.62	5839.19	5876.45	-0.567859	2.33514e-11	9.00831e-11
gene3004	YALI0D02046g	858.186	677.684	641.658	1270	1146.75	1531.67	0.858415	2.40546e-11	9.27021e-11
gene2048	YALI0C04235g	645.825	662.977	791.438	393.123	430.709	409.45	-0.767639	2.40581e-11	9.27021e-11
gene5368	YALI0E28831g	16.9422	14.6843	21.6246	48.186	85.5736	63.0701	1.88625	2.4139e-11	9.29604e-11
gene1576	YALI0B17061g	5726.9	5565.85	5412.56	4206.58	4071.05	4043.44	-0.439144	2.49008e-11	9.58388e-11
gene3066	YALI0D03597g	892.051	832.498	700.712	499.268	468.522	396.445	-0.829967	2.55628e-11	9.833e-11
gene3552	YALI0D14498g	1695.32	1858.75	1894.84	2570.67	2573.29	2580.83	0.503753	2.61461e-11	1.00515e-10
gene1849	YALI0B23100g	15497.3	15224.2	13375.9	10896	10591.7	9712.67	-0.499209	2.61772e-11	1.00577e-10
gene4119	YALI0E00638g	35644.1	32877.8	28602.1	23779.7	21638	20626.7	-0.556395	2.88338e-11	1.10721e-10
gene1631	YALI0B18282g	16481	14566.4	15596.1	20981.4	20853.2	21486.6	0.441068	2.94638e-11	1.13075e-10
gene4545	YALI0E10285g	2279.39	2294.53	2407.46	1550.15	1741.9	1555.71	-0.526584	2.9743e-11	1.1408e-10
gene178	YALI0A04521g	1.98816	6.13378	9.39856	22.5655	51.8041	49.0499	2.80971	3.04489e-11	1.16721e-10
gene6130	YALI0F10439g	1259.79	1272.53	1376.05	808.54	904.017	884.97	-0.589719	3.19708e-11	1.22484e-10
gene1045	YALI0B04796g	3933.91	3519.27	3232	4907.9	5210.36	5446.97	0.542302	3.3407e-11	1.27913e-10
gene2637	YALI0C18227g	7912.58	8404.45	8575.21	6346.31	6079.49	5689.25	-0.458307	3.4063e-11	1.3035e-10
gene4796	YALI0E16038g	2649.16	2632.17	2582.16	3686.56	4493.23	3589.95	0.581431	3.4712e-11	1.32758e-10
gene4133	YALI0E00946g	505.286	582.377	627.024	886.917	988.177	910.001	0.699961	3.48276e-11	1.33123e-10
gene3627	YALI0D16401g	14972	14468.1	15264.2	11049.3	11340	11284.4	-0.408755	3.50462e-11	1.33882e-10
gene5450	YALI0E30602g	67930.3	75761.8	72447.7	48934.5	55976.6	51615.7	-0.465596	3.56956e-11	1.36285e-10
gene4392	YALI0E06721g	1261.79	1250.98	1224.61	1811.45	2362.13	1826.01	0.682302	3.60437e-11	1.37535e-10
gene3797	YALI0D20306g	1253.83	1245.35	1059.96	1783.77	1710.66	2001.19	0.625979	3.72959e-11	1.42232e-10
gene7006	YALI0F30371g	650.862	510.353	560.545	1033.99	867.517	1171.27	0.835703	3.8096e-11	1.452e-10
gene5255	YALI0E26345g	4106.28	4372.82	4413.37	6269.15	5875.54	5653.21	0.46542	3.83189e-11	1.45966e-10
gene6101	YALI0F09768g	1880.69	2136.66	2291.34	1373.11	1314.67	1476.61	-0.598716	3.86433e-11	1.47118e-10
gene1197	YALI0B08514g	3326.88	3544.01	3652.34	2583.47	2403.91	2561.81	-0.478624	3.89535e-11	1.48214e-10
gene6174	YALI0F11473g	20423.8	20429.2	21781.3	16018.9	15486.5	15479	-0.414652	3.90848e-11	1.48629e-10
gene6896	YALI0F27643g	5875.39	5801.59	6153.56	4285.49	4368.68	4500.94	-0.438607	3.9716e-11	1.50943e-10
gene2836	YALI0C22704g	3904.96	4072.1	4028.56	2984.66	2709.82	2964.25	-0.471052	4.09549e-11	1.55563e-10
gene5341	YALI0E28270g	4161.12	3856.99	4299.19	2853.84	3027.21	2469.72	-0.560597	4.25824e-11	1.61653e-10
gene2360	YALI0C11407g	105974	102919	104182	81825.4	78825.8	77153.7	-0.396718	4.36333e-11	1.65548e-10
gene6552	YALI0F19866g	4689.32	5592.77	5605.14	3766.05	3654.69	3619.98	-0.524866	4.55045e-11	1.7255e-10
gene4311	YALI0E04873g	1742.19	1682.33	1826.35	1156.58	1278.99	1165.28	-0.544396	4.55306e-11	1.72551e-10
gene675	YALI0A17424g	5306.3	4947.23	5330.66	3926.48	3748.31	3726.09	-0.450505	4.57608e-11	1.73325e-10
gene1621	YALI0B18062g	5800.64	5849.98	5872.92	4122.44	4502.59	4279.7	-0.441694	4.58381e-11	1.73519e-10
gene5538	YALI0E32351g	7177.05	7386.06	7274.66	5642.74	5221.11	5298.82	-0.433928	4.67278e-11	1.76786e-10
gene1798	YALI0B22000g	1347.49	1430.27	1463.3	980.614	977.436	950.045	-0.543972	4.69493e-11	1.77524e-10
gene511	YALI0A13101g	8739.83	8552.45	9341.63	6486.04	6796.29	6066.67	-0.460921	4.70277e-11	1.77719e-10
gene4290	YALI0E04422g	17398.9	18893.6	16227.7	12711.3	12779.6	12817.1	-0.455368	4.70575e-11	1.77731e-10
gene2490	YALI0C14652g	9792.34	9545.13	9201.64	7368.57	6950.09	6840.51	-0.431586	4.71723e-11	1.78064e-10
gene1449	YALI0B14311g	941.84	1049.5	1014.9	656.766	684.959	610.676	-0.62301	4.83994e-11	1.82593e-10
gene3047	YALI0D03069g	7086.31	8127.01	9498.34	5364.85	5630.72	5199.71	-0.609515	4.89819e-11	1.84686e-10
gene6912	YALI0F27995g	1291.66	1434.66	1520	2066.05	2141.67	2005.2	0.549414	5.04335e-11	1.90052e-10
gene5778	YALI0F02607g	1275.75	1265.24	1144.86	835.551	736.65	837.916	-0.612571	5.08991e-11	1.91608e-10
gene4671	YALI0E13079g	202.317	210.627	223.225	353.397	360.889	423.456	0.838876	5.09039e-11	1.91608e-10
gene3029	YALI0D02651g	239.206	250.501	210.325	381.776	470.015	419.461	0.858328	5.14853e-11	1.93687e-10
gene4681	YALI0E13299g	376.76	350.591	315.623	613.681	541.486	606.663	0.755691	5.1748e-11	1.94566e-10
gene1180	YALI0B08140g	8683.03	8425.01	8712.66	11545	15089.3	12116.3	0.585586	5.21473e-11	1.95956e-10
gene6837	YALI0F26345g	5140.87	4814.93	4493.67	3459.05	3519.82	3435.77	-0.472712	5.22915e-11	1.96388e-10
gene1118	YALI0B06578g	6629.88	6860.84	6549.81	4947.42	5099.39	4826.3	-0.430424	5.24078e-11	1.96714e-10
gene2042	YALI0C04092g	14684	13539.9	12945.9	10237.9	10041.1	10073.1	-0.439841	5.37457e-11	2.01622e-10
gene3737	YALI0D18920g	16183	15764.9	15126.1	11851	12039.1	11404.5	-0.415564	5.40637e-11	2.02701e-10
gene4706	YALI0E13926g	6202.31	6004.63	5883.35	8011.97	7910.57	8288.1	0.420345	5.52768e-11	2.07133e-10
gene1540	YALI0B16280g	12182.3	12444	12182.8	9126.51	8658.12	9604.54	-0.426401	5.56912e-11	2.08488e-10
gene4771	YALI0E15400g	3181.43	2634.11	2539.64	1657.68	1594.53	1972.15	-0.67743	5.5701e-11	2.08488e-10
gene2780	YALI0C21472g	24030.8	23556.9	24692.6	17830.3	18808.5	17905.7	-0.406181	5.57945e-11	2.08721e-10
gene6080	YALI0F09273g	21578	21645.5	20991.4	15966.9	16700.3	14669.1	-0.440024	5.61443e-11	2.09912e-10
gene5685	YALI0F00506g	192980	189485	185239	145096	144387	145039	-0.385713	5.80395e-11	2.16876e-10
gene3585	YALI0D15312g	29889.3	30050.2	26566.1	21636.1	21451.7	20397.4	-0.446438	6.11346e-11	2.28313e-10
gene3183	YALI0D06259g	3060.79	2891.95	3252.01	2157.41	2274.78	2003.21	-0.516106	6.25523e-11	2.33477e-10
gene6813	YALI0F25817g	3793.33	3857.28	4356.99	5833.3	5523.15	5452.99	0.485887	6.27938e-11	2.34248e-10
gene3719	YALI0D18502g	251.18	204.725	229.871	390.022	426.023	388.429	0.812685	6.30933e-11	2.35233e-10
gene211	YALI0A05357g	1026.58	969.23	972.649	1405.82	1414.58	1488.63	0.537455	6.32416e-11	2.35654e-10
gene6167	YALI0F11319g	669.802	596.349	488.234	1040.42	940.451	981.078	0.754769	6.72532e-11	2.50463e-10
gene1280	YALI0B10406g	10247.8	10280.8	9013.2	7210.18	7308.83	6868.54	-0.466208	6.74627e-11	2.51103e-10
gene1072	YALI0B05456g	1824.93	1826.94	1471.61	953.045	945.394	1186.29	-0.732202	6.77102e-11	2.51884e-10
gene2071	YALI0C04796g	1723.26	1687.36	1558.12	2623.83	2219.66	2442.68	0.55234	6.84044e-11	2.54324e-10
gene2872	YALI0C23430g	492.358	461.921	515.301	785.768	722.846	830.906	0.672073	6.95923e-11	2.58597e-10
gene3255	YALI0D07810g	834.193	1009.91	894.436	1423.03	1358.73	1370.51	0.599947	7.65296e-11	2.84216e-10
gene892	YALI0B01166g	885.071	828.038	719.923	509.635	413.047	501.546	-0.772033	7.82538e-11	2.90458e-10
gene434	YALI0A10967g	3686.7	3699.65	3565.67	4652.21	5361.74	5642.19	0.51513	7.88852e-11	2.92639e-10
gene2721	YALI0C20075g	1876.69	2294.02	2599.42	1378.74	1431.27	1405.54	-0.683254	7.91751e-11	2.93551e-10
gene3628	YALI0D16423g	14327.2	13644.9	12999.5	9762.06	9859.94	10618.7	-0.438238	8.06733e-11	2.98939e-10
gene4113	YALI0E00506g	1215.92	1421.61	1249.44	808.769	880.189	865.949	-0.60645	8.08639e-11	2.99479e-10
gene6609	YALI0F21153g	22028.5	21717.2	25666.6	16605.2	16480	16862.5	-0.474657	8.1674e-11	3.02312e-10
gene1134	YALI0B06941g	5650.15	5881.31	5104.24	4113.86	3983.1	3854.23	-0.477359	8.19541e-11	3.0318e-10
gene4741	YALI0E14729g	2485.75	2169.57	1916.6	1217.49	1049.05	1496.62	-0.804272	8.25258e-11	3.05126e-10
gene72	YALI0A01848g	14.9598	5.0058	7.51256	36.8117	42.0309	38.0422	2.07799	8.43573e-11	3.11725e-10
gene4306	YALI0E04763g	591.021	663.54	561.384	887.324	1013.33	970.064	0.658808	8.79977e-11	3.24997e-10
gene3421	YALI0D11352g	486.387	457.897	454.164	676.544	774.21	814.888	0.695106	8.86928e-11	3.27383e-10
gene2661	YALI0C18755g	6433.53	6624.59	6637.2	5045.11	4908.01	4620.08	-0.434388	9.00994e-11	3.32391e-10
gene3503	YALI0D13255g	3.9906	0.81728	0.0801597	10.3388	35.929	36.0349	3.94086	9.11616e-11	3.36124e-10
gene1775	YALI0B21494g	1960.47	1906.76	1755.13	1344.22	1244.96	1311.44	-0.527426	9.22198e-11	3.39838e-10
gene4700	YALI0E13750g	8971.08	8274.51	8419.75	6157.99	5714.44	6638.28	-0.471321	9.48619e-11	3.49381e-10
gene1451	YALI0B14355g	8880.38	9016.04	7715.8	6210.79	6192.42	6059.65	-0.472454	9.67821e-11	3.56256e-10
gene5115	YALI0E23243g	20293.3	19012.9	19275.4	26777.7	26049.7	24992.4	0.409715	9.72025e-11	3.57607e-10
gene5831	YALI0F03795g	2008.34	1601.37	1651.06	2515.53	2671.34	2806.07	0.603245	9.82799e-11	3.61371e-10
gene6104	YALI0F09834g	18607.9	17968.7	16924.3	13980.8	12754.8	12325.5	-0.453779	1.00497e-10	3.69321e-10
gene946	YALI0B02409g	9259.11	9963.03	8543.38	6413.9	5076.81	6616.25	-0.616666	1.03985e-10	3.81927e-10
gene6657	YALI0F22209g	2750.87	2283.78	2074.37	1610.68	1214.16	1390.53	-0.753813	1.04329e-10	3.82979e-10
gene327	YALI0A08261g	8021.24	7958.42	7985.23	11714.2	10156	10741.8	0.44468	1.05185e-10	3.8591e-10
gene3191	YALI0D06413g	6414.62	6053.61	5732.36	4539.4	4326.77	4448.88	-0.450945	1.08659e-10	3.98435e-10
gene5188	YALI0E24783g	3129.54	3353.45	3472.45	2404.65	2436.26	2387.62	-0.461589	1.10038e-10	4.03269e-10
gene1928	YALI0C01441g	1187.06	1150	966.054	1711.48	1595.17	1696.86	0.598245	1.11512e-10	4.08449e-10
gene6580	YALI0F20482g	81142.2	87673.7	89977.9	59541.3	61118.9	68107.8	-0.455188	1.17074e-10	4.28586e-10
gene6412	YALI0F16819g	234082	230243	214968	170803	175366	167563	-0.403029	1.17591e-10	4.30083e-10
gene4444	YALI0E08052g	353.827	339.135	328.29	199.591	199.696	206.225	-0.754313	1.17612e-10	4.30083e-10
gene3466	YALI0D12400g	63217.1	60314.3	60296.1	48491	45025.7	45645.1	-0.401558	1.17926e-10	4.30994e-10
gene6635	YALI0F21725g	14987	15555.1	16038.2	12173.9	11305.2	11429.5	-0.415958	1.18415e-10	4.32547e-10
gene6545	YALI0F19712g	54.806	61.9777	74.8992	137.3	133.568	137.15	1.09346	1.20521e-10	4.39999e-10
gene267	YALI0A06809g	2751.83	2461.69	2746.22	1878.06	1752.75	1945.13	-0.512771	1.22617e-10	4.47404e-10
gene2369	YALI0C11605g	20987.9	23715.1	23391.1	14265.3	16094.2	17326	-0.514048	1.23657e-10	4.50954e-10
gene6918	YALI0F28127g	3210.25	3955	3705.34	5168.48	5246.75	5135.64	0.516432	1.24058e-10	4.52166e-10
gene2673	YALI0C19063g	419.606	360.907	448.632	729.866	641.743	684.752	0.744083	1.25853e-10	4.5846e-10
gene6021	YALI0F07909g	4138.19	4031.31	4305.56	3039.78	3105.81	3075.38	-0.435866	1.28528e-10	4.6795e-10
gene4359	YALI0E05951g	4052.51	3685.49	3327.51	2266.7	2128.61	2721.97	-0.636721	1.28973e-10	4.69314e-10
gene2556	YALI0C16225g	5.98016	6.13426	4.98552	26.9045	26.4223	35.0358	2.33731	1.32346e-10	4.81325e-10
gene3845	YALI0D21530g	32747.7	34957	32760.8	26160.2	25068.6	22904.2	-0.438507	1.33507e-10	4.85283e-10
gene3492	YALI0D12969g	1342.52	1391.32	1252.3	1891.1	1877.53	1882.07	0.502546	1.36531e-10	4.96005e-10
gene2878	YALI0C23562g	2827.57	2737.63	2842.06	2017.46	1975.96	2112.32	-0.46116	1.37465e-10	4.99123e-10
gene1923	YALI0C01331g	558.126	578.608	615.522	868.984	964.152	867.956	0.624315	1.38301e-10	5.01887e-10
gene3569	YALI0D14916g	12010.9	12534.2	12173	15412.4	17415.5	16605.2	0.428828	1.39825e-10	5.07141e-10
gene3714	YALI0D18381g	80.7516	53.6763	59.1505	186.403	128.195	201.212	1.41065	1.42979e-10	5.18297e-10
gene5607	YALI0E33825g	749.494	804.796	732.094	1208.19	1088.72	1124.24	0.581161	1.46207e-10	5.29712e-10
gene2581	YALI0C16841g	644.864	556.921	622.142	879.86	962.589	1018.11	0.649376	1.47819e-10	5.35262e-10
gene6210	YALI0F12243g	613.959	546.432	630.152	959.689	867.003	1091.19	0.705315	1.48798e-10	5.38513e-10
gene2282	YALI0C09548g	2954.14	2979.96	3070.58	2268.32	2006.13	2188.4	-0.477673	1.49329e-10	5.40145e-10
gene3720	YALI0D18546g	2245.51	2374.09	2090.31	1669.26	1443.43	1402.55	-0.571198	1.49508e-10	5.40498e-10
gene3149	YALI0D05467g	27282	26380.9	24882.6	17618.1	20469.9	19151	-0.456671	1.52291e-10	5.5026e-10
gene392	YALI0A09922g	90588.7	92611.9	109766	63377.3	69394.7	71964	-0.516963	1.53493e-10	5.54305e-10
gene2676	YALI0C19107g	100376	112036	92974.8	136943	142113	142431	0.464825	1.55653e-10	5.61799e-10
gene6236	YALI0F12925g	25.9251	18.337	10.4979	50.836	62.8372	81.082	1.81224	1.56274e-10	5.63735e-10
gene6387	YALI0F16225g	5.97567	14.3494	5.23067	90.974	31.0666	58.0652	2.77418	1.60586e-10	5.78978e-10
gene4959	YALI0E19767g	17096	15838.7	16377.8	12523.9	12523.6	10995.1	-0.452214	1.64011e-10	5.91008e-10
gene3036	YALI0D02805g	5458.79	5434.1	5083.94	3854.02	4055.72	3924.31	-0.433465	1.66892e-10	6.01062e-10
gene4179	YALI0E01936g	1595.64	1915.89	1961.45	2646.09	2753.14	2643.9	0.55555	1.67015e-10	6.0118e-10
gene661	YALI0A17127g	46189.9	44371.1	44042	35618	33405.7	31493.6	-0.421235	1.68026e-10	6.04496e-10
gene5174	YALI0E24475g	75051.6	80006.5	77736.2	53605.7	59154	60499.4	-0.426157	1.6831e-10	6.05188e-10
gene5769	YALI0F02365g	2175.71	2473.34	2581.58	1725.63	1614.38	1649.81	-0.534496	1.69874e-10	6.10485e-10
gene3211	YALI0D06842g	3008.94	3274.72	3481.73	2234.02	2288.25	2409.64	-0.494229	1.72584e-10	6.19891e-10
gene3522	YALI0D13706g	16668.4	16290.9	16644.2	13112.5	12258.7	12141.3	-0.402933	1.8262e-10	6.55585e-10
gene6611	YALI0F21197g	7509.96	7360.86	6632.94	5072.45	4619.59	5464.99	-0.504612	1.89827e-10	6.81091e-10
gene4979	YALI0E20207g	512.284	492.448	573.357	992.279	862.522	774.861	0.737616	1.90694e-10	6.83832e-10
gene6390	YALI0F16313g	1417.28	1414.81	1262.42	812.56	993.064	822.909	-0.640668	1.92205e-10	6.8888e-10
gene3484	YALI0D12793g	2897.29	3815.79	3286.62	2186.43	2298.56	1940.14	-0.638321	1.93892e-10	6.94553e-10
gene6691	YALI0F23045g	1545.85	1485.03	1497.18	2365.26	1962.4	2426.66	0.577354	1.94295e-10	6.95623e-10
gene1611	YALI0B17820g	396.654	449.5	475.762	264.292	225.522	265.288	-0.806072	2.04196e-10	7.3068e-10
gene4078	YALI0D26994g	1706.31	1756.55	1652.96	2300.72	2414.42	2363.59	0.467759	2.04595e-10	7.31714e-10
gene4535	YALI0E10087g	3383.7	3566.96	3452.74	2349.37	2643.31	2545.79	-0.46539	2.09758e-10	7.49776e-10
gene3059	YALI0D03399g	26225.5	25215.3	25852.5	20124	19856	18890.7	-0.392754	2.15026e-10	7.68198e-10
gene4570	YALI0E10857g	5188.68	5314.95	5462.75	4000.74	3964.94	4010.4	-0.414705	2.15208e-10	7.68435e-10
gene4996	YALI0E20603g	14698.9	15658.4	15816.9	11417.6	11154.7	12071.2	-0.414443	2.15693e-10	7.69755e-10
gene6483	YALI0F18348g	1924.59	1867.45	1701.46	2486.96	2753.86	2565.82	0.505974	2.24611e-10	8.01152e-10
gene5843	YALI0F04059g	12810.3	11514.9	12004.3	9010.84	9349.08	8361.19	-0.443172	2.29873e-10	8.19483e-10
gene6066	YALI0F08943g	1611.64	1419.79	1527.49	2163.95	2211.36	2091.3	0.50458	2.30213e-10	8.20256e-10
gene6758	YALI0F24541g	2139.88	2071.43	1733.12	3028.83	3140.52	2727	0.580998	2.30762e-10	8.21775e-10
gene5190	YALI0E24827g	1813.93	1912.63	2038.79	1305.38	1379.9	1363.5	-0.509825	2.32968e-10	8.29187e-10
gene873	YALI0B00726g	9298.96	9643.7	10398.1	7544.55	7184.84	6807.48	-0.445837	2.36356e-10	8.40796e-10
gene3586	YALI0D15334g	39255	35818	35561.8	50166.3	47839.6	48950.7	0.409587	2.41973e-10	8.60321e-10
gene5677	YALI0F00330g	91.6587	148.545	144.46	280.428	278.242	267.295	1.102	2.4516e-10	8.71187e-10
gene4425	YALI0E07535g	10809.9	12735.1	11777.9	8468.53	7605.79	8893.76	-0.500453	2.46522e-10	8.7556e-10
gene597	YALI0A15466g	501.331	460.064	521.366	277.85	318.805	299.328	-0.727021	2.47491e-10	8.78535e-10
gene1878	YALI0C00297g	76.7662	43.8131	59.9431	143.768	161.294	129.147	1.26653	2.65611e-10	9.42354e-10
gene1416	YALI0B13552g	13130.2	14537.4	13397.6	10516.7	10256.6	9950.93	-0.418584	2.66737e-10	9.45847e-10
gene6848	YALI0F26587g	4407.29	4938.66	4023.43	2978.49	3060.5	3260.57	-0.524174	2.85321e-10	1.01121e-09
gene5139	YALI0E23749g	1494.98	1858.21	1590.67	1147.51	1004.53	1067.17	-0.618721	2.87407e-10	1.01806e-09
gene966	YALI0B02860g	18008.9	16525.8	16743.8	13434.8	12585.9	12071.3	-0.428782	2.87634e-10	1.01832e-09
gene2393	YALI0C12166g	3271.1	3076.07	2989.95	4737.77	4091.15	4246.66	0.486028	2.88284e-10	1.0199e-09
gene3160	YALI0D05687g	383.694	446.999	466.012	219.281	241.856	268.288	-0.830118	2.88386e-10	1.0199e-09
gene6395	YALI0F16423g	95.6758	109.689	93.4294	50.7047	36.8583	41.0461	-1.20865	2.91187e-10	1.02926e-09
gene1728	YALI0B20504g	62377.8	65982.2	75286.4	44736.4	50384.5	49531.4	-0.493477	2.92651e-10	1.03389e-09
gene3961	YALI0D24189g	7576.74	6779.45	7085.26	10331.3	9042.99	10309.3	0.469451	2.96341e-10	1.04637e-09
gene3706	YALI0D18150g	8908.27	9627.2	8599.05	6947.91	6681.68	6186.8	-0.453506	3.03684e-10	1.07173e-09
gene1701	YALI0B19888g	883.022	951.47	1163.63	1691.62	1552.65	1503.66	0.664122	3.07207e-10	1.08359e-09
gene3992	YALI0D24992g	4924.58	4821.15	4606.77	3595.93	3302.94	3641.99	-0.445157	3.11552e-10	1.09833e-09
gene4910	YALI0E18678g	1725.25	1682.92	1577.52	2408.1	2189.97	2570.81	0.523816	3.13666e-10	1.10521e-09
gene4321	YALI0E05115g	6316.87	7958.05	8752.58	4967.92	4861.74	5146.65	-0.620576	3.18482e-10	1.12158e-09
gene6495	YALI0F18568g	7886.68	7770.06	8558.71	5837.07	6260.31	5866.44	-0.43078	3.26675e-10	1.14983e-09
gene2150	YALI0C06600g	2415.94	2491.62	2420.6	1810.89	1677.39	1815.99	-0.46592	3.28331e-10	1.15505e-09
gene32	YALI0A00847g	12034.9	10836	10215.2	8406.39	7799.6	7107.81	-0.505008	3.32554e-10	1.16929e-09
gene7073	YALI0F31867g	3917.93	3769.12	3909.82	5108.43	5098.75	5216.73	0.411579	3.33247e-10	1.17111e-09
gene6687	YALI0F22935g	7374.37	8512.79	7811.8	5676.25	6043.48	5487.03	-0.46208	3.35751e-10	1.17928e-09
gene3461	YALI0D12276g	3254.14	3099.01	3617.08	2317.2	2449.65	2345.58	-0.486934	3.52097e-10	1.23605e-09
gene3200	YALI0D06589g	4580.69	4773.47	5428.06	7089.45	7354.06	6493.14	0.502425	3.61522e-10	1.26847e-09
gene2862	YALI0C23232g	2985.02	3307.34	3349.02	2413.05	2122.49	2306.53	-0.494127	3.64737e-10	1.27907e-09
gene1418	YALI0B13618g	6870.08	7217.76	6583.37	10050.6	9590.24	8705.57	0.455433	3.79805e-10	1.33122e-09
gene791	YALI0A20130g	48.8109	79.0399	86.8062	176.348	155.553	167.183	1.21714	3.81398e-10	1.3361e-09
gene693	YALI0A17875g	1503	1550.04	1212.43	793.595	796.99	987.07	-0.726883	3.91427e-10	1.37051e-09
gene3497	YALI0D13104g	111654	119194	114763	89780.6	89711.6	84327.6	-0.3896	3.96218e-10	1.38656e-09
gene5199	YALI0E25025g	182978	191288	209034	134181	149409	146074	-0.44103	4.09092e-10	1.43086e-09
gene6419	YALI0F16962g	19.9338	19.2003	19.586	53.2043	58.0729	57.0623	1.51254	4.09703e-10	1.43224e-09
gene3792	YALI0D20196g	49.8461	46.6326	24.5712	131.02	97.569	104.117	1.44808	4.12191e-10	1.44019e-09
gene2737	YALI0C20427g	2132.88	2239.26	2062.84	1607.21	1405.37	1236.37	-0.598472	4.16583e-10	1.45477e-09
gene1400	YALI0B13178g	834.239	757.748	714.294	1052.85	1313.37	1380.51	0.699332	4.194e-10	1.46384e-09
gene4411	YALI0E07183g	12996.7	11976.7	12001	9688.87	9105.75	8669.52	-0.428875	4.2124e-10	1.46949e-09
gene6022	YALI0F07931g	1570.76	1534.99	1516.89	1095.71	1127.58	1020.13	-0.511444	4.4252e-10	1.54292e-09
gene2024	YALI0C03674g	10232.9	9896.33	9987.45	7365.7	7991.61	7300.02	-0.410746	4.45276e-10	1.55172e-09
gene4861	YALI0E17589g	214.285	194.33	234.939	365.791	353.838	369.404	0.761332	4.68579e-10	1.63208e-09
gene1822	YALI0B22506g	51105.5	53813.1	38847.8	28380.5	27254.3	33767.1	-0.685355	4.71803e-10	1.64244e-09
gene4942	YALI0E19382g	861.106	955.748	975.113	1403.4	1359.63	1310.44	0.545467	4.93087e-10	1.71564e-09
gene6453	YALI0F17710g	1030.59	953.949	811.998	1416.01	1375.97	1457.6	0.602687	5.02807e-10	1.74855e-09
gene2165	YALI0C06908g	3.98427	3.36917	9.36124	26.4886	25.6035	52.0485	2.64177	5.17849e-10	1.79992e-09
gene2678	YALI0C19151g	4298.7	3619.27	3577.58	5487.11	5177.19	6085.67	0.543034	5.35127e-10	1.85901e-09
gene5584	YALI0E33341g	195.371	175.893	137.627	305.176	347.178	310.343	0.91726	5.46388e-10	1.89714e-09
gene4397	YALI0E06831g	1612.64	1459.57	1419.76	1042.13	1048.15	1026.13	-0.527736	5.72559e-10	1.98698e-09
gene2402	YALI0C12342g	5374.06	5380.94	6024.22	3931.11	4314.17	3942.33	-0.461213	5.84801e-10	2.0284e-09
gene3233	YALI0D07348g	1559.78	1553.53	1879.61	988.119	1141.17	1131.24	-0.614698	5.89779e-10	2.04417e-09
gene5631	YALI0E34353g	1401.3	1697.87	1545.97	2257.79	2244.69	2185.4	0.525448	5.89958e-10	2.04417e-09
gene6296	YALI0F14245g	10891.6	11895.9	12428.4	8577.2	9023.1	8618.46	-0.425616	6.05631e-10	2.09738e-09
gene4819	YALI0E16599g	3945.85	3723.71	3742.85	2657.79	2830.91	2911.19	-0.442489	6.07867e-10	2.10403e-09
gene3676	YALI0D17512g	293.02	318.784	274.905	442.787	545.782	561.609	0.804431	6.12217e-10	2.11799e-09
gene4091	YALI0D27280g	2016.27	1914.73	2117.28	1274.92	1483.22	1439.58	-0.527289	6.17498e-10	2.13516e-09
gene4873	YALI0E17831g	3184.39	3077.2	2876.54	2264.4	2231.09	2197.41	-0.449521	6.19509e-10	2.141e-09
gene6943	YALI0F28699g	1172.12	1079.81	922.114	1689.72	1582.25	1542.7	0.600411	6.20367e-10	2.14285e-09
gene2361	YALI0C11429g	5026.2	5649.88	6132.68	3942.09	4018.4	4045.44	-0.485278	6.2702e-10	2.16471e-09
gene3150	YALI0D05489g	3846.14	4180.31	4486.91	3027.69	3085.13	2946.24	-0.46579	6.39212e-10	2.20566e-09
gene2967	YALI0D01155g	2184.68	2335.52	2649.26	1526.79	1624.3	1734.9	-0.552994	6.59113e-10	2.27316e-09
gene3348	YALI0D09845g	5164.76	5051.38	5533.08	3869.8	3963.57	3934.32	-0.420218	6.90155e-10	2.37899e-09
gene3437	YALI0D11704g	10333.5	10405.5	9895.07	7806.01	8007.87	7345.07	-0.403707	6.90906e-10	2.38034e-09
gene2079	YALI0C05038g	595.016	623.824	550.272	392.668	364.067	358.396	-0.665751	6.96337e-10	2.39782e-09
gene4905	YALI0E18568g	14664.1	11827.8	10957.4	8008.1	8237.84	8796.65	-0.580617	7.01132e-10	2.41308e-09
gene1867	YALI0B23474g	85.6961	121.474	98.1453	269.086	195.961	204.229	1.13017	7.24339e-10	2.49167e-09
gene858	YALI0B00374g	5.97472	10.5488	11.9842	59.6314	40.117	29.038	2.16584	7.31344e-10	2.51447e-09
gene6249	YALI0F13189g	3188.33	3576.53	3709.37	4741.84	4805.44	4806.28	0.454751	7.35253e-10	2.5266e-09
gene1296	YALI0B10780g	9238.17	10035.5	8930.51	12145.3	13070	12504.7	0.41913	7.54712e-10	2.59214e-09
gene4565	YALI0E10747g	2550.47	2645.83	2937.2	1939.73	2001.24	1806.99	-0.500452	7.58234e-10	2.60289e-09
gene1077	YALI0B05566g	8488.69	7798.1	7878.08	11637.7	10247.1	10732.8	0.432889	7.60446e-10	2.60914e-09
gene3971	YALI0D24409g	68859.2	66854.7	70258.1	54019.4	53482.7	48424.2	-0.401564	7.6347e-10	2.61785e-09
gene4194	YALI0E02266g	7532.94	5809.93	5119.54	9871.12	10364.2	9340.26	0.679753	7.6377e-10	2.61785e-09
gene1288	YALI0B10582g	5548.45	6307.43	6652.83	4191.52	4673.34	4221.64	-0.500191	7.68173e-10	2.6316e-09
gene411	YALI0A10362g	17063.1	17754	16912.6	13363.2	13141.4	13332.6	-0.376905	7.84363e-10	2.68568e-09
gene4883	YALI0E18051g	2522.57	2679.65	2625.75	1826.26	1970.58	1920.11	-0.45392	8.00084e-10	2.7381e-09
gene3480	YALI0D12705g	338.888	253.873	341.123	548.196	523.982	566.619	0.812195	8.03638e-10	2.74885e-09
gene1698	YALI0B19800g	16369.4	16392.8	15216.9	11294.7	10971.5	12838.1	-0.450805	8.07794e-10	2.76166e-09
gene2020	YALI0C03586g	14.9387	18.9945	36.5409	69.9991	70.0805	101.103	1.77733	8.09961e-10	2.76764e-09
gene5180	YALI0E24607g	49026.4	47167.5	48017.7	36855.2	38246.1	36369.9	-0.371528	8.12951e-10	2.77644e-09
gene1109	YALI0B06347g	178.392	226.649	172.377	358.395	388.139	321.36	0.885184	8.16581e-10	2.78741e-09
gene3392	YALI0D10747g	4535.83	5003.47	5841.82	3521.52	3455.27	3614.97	-0.537902	8.45335e-10	2.88408e-09
gene2692	YALI0C19448g	3508.29	3465.1	3519.78	2506.86	2739.07	2536.79	-0.431491	8.63249e-10	2.9437e-09
gene1324	YALI0B11396g	1825.91	1781.19	1912.04	1344.11	1349.01	1236.36	-0.489593	8.75913e-10	2.98535e-09
gene2492	YALI0C14696g	20.9398	8.37642	15.8239	51.9001	42.6107	55.0583	1.73458	8.83561e-10	3.00988e-09
gene5035	YALI0E21472g	1617.62	1575.6	1391.15	977.261	1119.02	983.083	-0.575278	8.86366e-10	3.0179e-09
gene3877	YALI0D22286g	1096.37	941.915	907.68	1438.09	1444.09	1462.6	0.560012	8.86998e-10	3.01851e-09
gene3026	YALI0D02585g	148.527	130.383	99.5894	271.113	260.969	226.255	0.999911	8.95455e-10	3.04475e-09
gene1480	YALI0B14949g	1205.97	1269.63	1218.37	1663.66	1714.44	1789.96	0.483881	8.95621e-10	3.04475e-09
gene4922	YALI0E18942g	1122.28	1021.91	916.722	1541.33	1473.96	1496.64	0.559074	9.00628e-10	3.06021e-09
gene1660	YALI0B18876g	3157.43	3726.27	3809.52	4868.07	4994.88	5167.67	0.491297	9.06065e-10	3.07711e-09
gene3167	YALI0D05841g	372.778	285.502	357.557	654.991	522.877	674.733	0.866816	9.07169e-10	3.0793e-09
gene2122	YALI0C05995g	2323.26	2200.19	2132.57	1656.78	1473.41	1607.76	-0.489895	9.56446e-10	3.24491e-09
gene6143	YALI0F10725g	941.833	1079.21	1075.5	1415.02	1554.32	1560.71	0.54852	9.6232e-10	3.26318e-09
gene6980	YALI0F29821g	3993.68	3998.64	3829.95	5441.04	4970.58	5475.01	0.426345	9.63054e-10	3.26401e-09
gene4813	YALI0E16456g	300.004	305.422	270.065	445.585	478.891	486.531	0.686182	9.66848e-10	3.2752e-09
gene5557	YALI0E32736g	10035.5	11419.3	10514.8	8301.32	6439.38	7224.93	-0.541277	9.78688e-10	3.31363e-09
gene1748	YALI0B20922g	79336.3	79389.1	75672.5	60639.4	61422.9	59828.7	-0.365905	9.83604e-10	3.32766e-09
gene1970	YALI0C02475g	755.514	627.945	617.684	998.88	1005.2	1087.19	0.626896	9.83831e-10	3.32766e-09
gene1740	YALI0B20768g	975.763	949.75	815.284	477.875	469.918	637.683	-0.789603	9.97577e-10	3.37245e-09
gene1207	YALI0B08756g	11712.9	13153.3	13111.4	9717.03	9529.93	9210.11	-0.416294	1.04947e-09	3.54608e-09
gene1183	YALI0B08228g	2142.83	2515.31	2197.39	3062.89	3435.91	3214.53	0.50189	1.05619e-09	3.56697e-09
gene6347	YALI0F15367g	769.454	744.361	621.054	1204.38	1018.49	1124.23	0.648194	1.08609e-09	3.66609e-09
gene266	YALI0A06787g	9339.85	8974.12	8898.03	7097.33	6963.25	6354.98	-0.414535	1.10568e-09	3.73035e-09
gene6033	YALI0F08165g	765.47	739.223	593.317	1079.73	1126.56	1066.17	0.639899	1.14717e-09	3.86836e-09
gene4203	YALI0E02442g	136.567	91.7149	119.596	240.822	209.683	268.287	1.04717	1.17583e-09	3.96301e-09
gene5466	YALI0E30943g	16790	16773.9	15626.6	12806.3	12096.9	12625.9	-0.390381	1.22411e-09	4.12366e-09
gene3558	YALI0D14630g	14905.3	14580.9	15409.6	11392.9	11764.2	11422.5	-0.376621	1.22623e-09	4.12871e-09
gene6270	YALI0F13629g	1184.05	1144.9	1189.76	1614.77	1603.92	1663.82	0.472914	1.23511e-09	4.1565e-09
gene4241	YALI0E03322g	1554.79	1750.57	1733.64	1240.21	1147.75	1131.25	-0.51723	1.25315e-09	4.21509e-09
gene4259	YALI0E03740g	4296.65	4633.36	4693.31	3174.8	2801.77	3520.85	-0.520164	1.27035e-09	4.27079e-09
gene76	YALI0A01958g	0	4.50875	2.45648	16.9889	29.0779	15.019	3.04022	1.29417e-09	4.34869e-09
gene992	YALI0B03542g	921.953	879.117	692.735	1263.21	1272.33	1449.58	0.675401	1.29893e-09	4.36248e-09
gene813	YALI0A20636g	1829.88	1971.37	2053.64	1283.23	1481.33	1205.33	-0.560872	1.31302e-09	4.40759e-09
gene2029	YALI0C03784g	1424.24	1472.07	1532.94	1041.23	1003.08	1085.19	-0.500474	1.32803e-09	4.45572e-09
gene2560	YALI0C16368g	689.686	682.128	806.457	484.783	433.97	455.501	-0.662758	1.34858e-09	4.52239e-09
gene1262	YALI0B10021g	4018.57	4237.67	4792.09	5772.68	6200.09	6106.7	0.47073	1.38115e-09	4.62927e-09
gene1694	YALI0B19712g	1523.9	1678.03	1621.6	1170.65	1141.81	1119.23	-0.491027	1.40605e-09	4.71037e-09
gene5268	YALI0E26609g	16920.5	17455	16376	22184.8	23049.3	21201.3	0.388395	1.41125e-09	4.72542e-09
gene6481	YALI0F18304g	14.9445	13.6999	28.3566	61.0126	50.5889	62.0665	1.62153	1.43732e-09	4.8103e-09
gene5324	YALI0E27874g	2790.68	2984.04	2819.45	4051.66	3715.58	3834.21	0.432918	1.4523e-09	4.85799e-09
gene899	YALI0B01320g	1855.8	1917.04	1984.31	2682.13	2533.73	2606.86	0.442895	1.45394e-09	4.86103e-09
gene3399	YALI0D10901g	250.169	235.753	249.302	391.173	384.567	398.436	0.676088	1.50161e-09	5.01789e-09
gene5129	YALI0E23540g	4148.17	3858.22	3935.99	5214.4	5258.34	5314.83	0.402691	1.51713e-09	5.06722e-09
gene2331	YALI0C10736g	1344.53	1351.1	1175.84	939.958	840.883	790.875	-0.590014	1.54871e-09	5.1701e-09
gene6335	YALI0F15103g	16.9439	22.2023	9.21268	52.8134	48.0128	48.0536	1.59258	1.56174e-09	5.21101e-09
gene781	YALI0A19866g	16.9483	17.7204	5.58399	45.2081	42.3575	47.0508	1.7032	1.60309e-09	5.34632e-09
[truncated: 4,398 more rows]

## Sheet: Upregulated- 743 genes
			Upregulated genes in fts2Δ vs WT
Ranking by fold change	Gene ID	Gene name	WT-1	WT-2	WT-3	fts2D-1	fts2D-2	fts2D-3	log2FoldChange	Fold Change	P-value	Padj	Protein / homologs in S. cerevisiae and other species	Cellular function
U1	gene2348	YALI0C11165g	662.722	1024.43	974.185	323287	292588	284861	8.40265	338.416	0	0	Putative adhesin. Similar to Candida albicans Hyr1, GPI-anchored hyphal cell wall protein	Cell wall protein
U2	gene2504	YALI0C15004g	212.236	331.275	354.616	56928.8	57871.6	64369.7	7.64051	199.537	0	0	Highly similar to the N-terminal region of YALI0C11165g and YALI0B18194g, both of which are similar to Candida albicans Hyr1, a GPI-anchored hyphal cell wall protein.	Putative cell wall protein
U3	gene592	YALI0A15378g	0	5.09808	18.3109	745.819	870.297	993.077	6.83365	114.06	1.53388e-156	1.40151e-154	Putative cell wall protein, 161 a.a., contains signal peptide and GPI modification site	Putative cell wall protein
U4	gene6360	YALI0F15675g	10.9634	4.91756	17.6253	1096.38	1071.91	1293.41	6.71574	105.109	4.57874e-253	1.27251e-250	No similarity, 55 a.a.
U5	gene3072	YALI0D03740g	19.9433	15.8523	4.41728	1494.53	845.58	1449.58	6.51787	91.6374	3.86792e-115	2.24339e-113	Adhesin-like protein with predicted signal peptide and GPI-modification site.	Cell wall protein
U6	gene5062	YALI0E22088g	133.547	142.548	146.419	16068.9	9518.36	11911.1	6.47055	88.6808	2.74179e-280	9.14388e-278	Weakly similar to Saccharomyces cerevisiae Tir1, cell wall mannoprotein	Cell wall protein
U7	gene6441	YALI0F17446g	34.8583	79.9647	50.5822	3978.03	4259.71	4039.44	6.19778	73.4035	0	0	Similar to Saccharomyces cerevisiae Mch5, Plasma membrane riboflavin transporter; facilitates the uptake of vitamin B2	Transporter
U8	gene6814	YALI0F25839g	2.98458	6.0669	11.6987	451.901	537.342	473.522	6.14506	70.7697	3.82792e-158	3.64746e-156	Similar to Saccharomyces cerevisiae Rny1, vacuolar RNase of the T(2) family	RNA processing
U9	gene6899	YALI0F27709g	20.9251	30.9916	19.9757	2130.92	1444.49	1385.54	6.09134	68.183	5.47503e-176	6.08641e-174	Similar to Saccharomyces cerevisiae ARN1, ARN family transporter for siderophore-iron chelates	Transporter
U10	gene4395	YALI0E06787g	2.77556e-17	2.77556e-17	2.77556e-17	6.47626	9.0307	7.00801	5.93608	61.2262	5.77914e-07	1.50809e-06	Highly similar to Yarrowia lipolytica YALI0E04851g
U11	gene871	YALI0B00682g	2.77556e-17	2.77556e-17	2.77556e-17	5.76238	6.77008	4.00523	5.5054	45.4247	2.57786e-05	5.67095e-05	No similarity, 170 a.a.
U12	gene2134	YALI0C06259g	6.9752	5.0795	11.8106	301.049	328.869	399.427	5.43796	43.35	5.3458e-104	2.56522e-102	No similarity, 120 a.a.
U13	gene2671	YALI0C19019g	2.77556e-17	2.77556e-17	2.77556e-17	1.39701	4.57229	8.00687	5.2409	37.8154	0.000190413	0.000383124	No similarity, 111 a.a.
U14	gene5710	YALI0F01078g	2.77556e-17	2.77556e-17	2.77556e-17	4.95608	0.141145	8.00687	5.22238	37.333	0.00038269	0.000742881	YlUga4, highly Similar to Saccharomyces cerevisiae Uga4, GABA (gamma-aminobutyrate) permease	GABA transporter
U15	gene3611	YALI0D15906g	178.419	186.169	119.858	5170.82	6498.75	5689.25	5.15608	35.6561	0	0	YlLip12, triacylglycerol lipase.	Lipid metabolism
U16	gene2613	YALI0C17633g	2.77556e-17	2.77556e-17	2.77556e-17	8.65049	2.3981	1.00247	5.10795	34.4862	0.000727822	0.00136991	No similarity, 206 a.a.
U17	gene4465	YALI0E08492g	9.96733	13.3581	4.1358	284.245	336.899	311.342	5.02878	32.6448	8.77681e-112	4.96113e-110	YlLip4, triacylglycerol lipase	Lipid metabolism
U18	gene2769	YALI0C21219g	2.77556e-17	2.77556e-17	2.77556e-17	3.21473	6.65723	2.00317	5.02116	32.4728	0.000664005	0.00125786	No similarity, 132 a.a.
U19	gene539	YALI0A13937g	2.77556e-17	2.77556e-17	2.77556e-17	5.02353	6.65703	0.00104533	5.01602	32.3572	0.000704748	0.00132975	No similarity, 191 a.a.
U20	gene2518	YALI0C15268g	54.7894	104.356	77.2234	2153.3	2610.75	2369.6	4.90858	30.0351	2.07327e-244	4.93884e-242	Similar to Yarrowia lipolytica YALI0F21703g
U21	gene5215	YALI0E25443g	50.8377	35.3236	50.8936	1238.81	1439.85	1387.52	4.89593	29.773	1.35966e-249	3.48804e-247	Highly similar to YALI0A08195g
U22	gene6003	YALI0F07535g	751.465	903.865	850.921	23331.9	25868.8	24508.9	4.87757	29.3964	0	0	Weakly similar to Saccharomyces cerevisiae Tir3, Cell wall mannoprotein	Cell wall protein
U23	gene6615	YALI0F21285g	53.8404	26.4084	40.3416	952.321	1137.77	1164.27	4.75665	27.0329	2.81678e-166	2.98221e-164	No similarity, 108 a.a.
U24	gene3204	YALI0D06688g	172.381	200.156	325.157	7386.68	5764.67	5577.13	4.74317	26.7815	3.55957e-137	2.729e-135	Similar to Saccharomyces cerevisiae Ftr1, high affinity iron permease; involved in the transport of iron across the plasma membrane	Iron permease
U25	gene1103	YALI0B06160g	8.95975	14.7641	25.9004	433.775	426.868	455.497	4.74215	26.7626	3.21499e-130	2.23375e-128	Highly similar to YALI0A13497g
U26	gene6359	YALI0F15653g	0	5.48586	0.0959455	46.4425	50.2826	59.0617	4.6043	24.3239	1.06748e-30	1.10732e-29	Putative adhesin. Some similarities with S. cerevisiae Flo11, GPI-anchored cell surface glycoprotein (flocculin)	Cell wall protein
U27	gene1097	YALI0B06028g	52.8272	58.1128	37.7104	1124.78	1370.59	1147.26	4.60098	24.268	9.1749e-193	1.27493e-190	Weakly similar to Neurospora crassa NCU06425.1 predicted protein
U28	gene2540	YALI0C15785g	11.9606	15.0826	6.56909	259.007	305.977	267.296	4.58748	24.0419	2.33258e-97	9.97326e-96	No similarity, 49 a.a.
U29	gene2197	YALI0C07634g	35.8746	56.9085	24.5006	595.155	877.682	1031.11	4.41113	21.2757	1.64705e-62	3.7752e-61	No similarity, 86 a.a.
U30	gene1627	YALI0B18194g	1991.32	2470.71	2278.25	44187.3	44509.4	41852.9	4.27532	19.3643	0	0	Putative adhesin. Highly similar to YALI0C11165g, which is similar to Candida albicans Hyr1, a GPI-anchored hyphal cell wall protein	Cell wall protein
U31	gene2531	YALI0C15532g	2.77556e-17	2.77556e-17	2.77556e-17	1.57108	3.35849	2.00243	4.27302	19.3334	0.0173378	0.0269627	Some similarities with Yarrowia lipolytica XPR2, Alkaline extracellular protease, Major secreted protein that belongs to the subtilisin family serine proteases	Alkaline extracellular protease
U32	gene2541	YALI0C15807g	2.77556e-17	2.77556e-17	2.77556e-17	2.46962	2.29193	2.00243	4.2685	19.2729	0.01732	0.0269413	Similar to Saccharomyces cerevisiae Dur3, Plasma membrane transporter for both urea and polyamines	Transport
U33	gene2231	YALI0C08473g	325.946	287.83	220.3	5101.93	5362.14	5643.19	4.26671	19.249	4.51571059642441E-319	1.77175231075872E-316	Putative adhesin. Weakly similar to S. cerevisiae Flo11, GPI-anchored cell surface glycoprotein (flocculin)	Cell wall protein
U34	gene1918	YALI0C01199g	3.98196	5.11845	12.8298	105.24	126.962	175.179	4.22348	18.6808	7.85121e-38	1.04111e-36	No similarity, 356 a.a.
U35	gene524	YALI0A13497g	79.72	101.838	94.039	1676.73	1466.01	1825.99	4.16958	17.9957	1.29974e-214	2.22289e-212	Weakly similar to Neurospora crassa NCU00399.1 hypothetical protein
U36	gene2390	YALI0C12100g	437.542	453.199	410.551	8083.66	6358.62	7692.44	4.08699	16.9944	0	0	Amino acid transmembrane transporter, similar to Debaryomyces hansenii DEHA0C00484g IPF 2562.1	Transporter
U37	gene4751	YALI0E14971g	25.9199	17.2268	21.997	373.242	371.785	361.398	4.08479	16.9685	1.92517e-119	1.20008e-117	Some similarities with Saccharomyces cerevisiae Rme1, Zinc finger protein involved in control of meiosis	Transcription factor
U38	gene1139	YALI0B07051g	14.9438	30.4269	10.5416	354.511	307.248	304.338	4.07463	16.8494	6.19189e-79	2.03448e-77	No similarity, 174 a.a. with 3 transmembrane domains
U39	gene634	YALI0A16401g	2.77556e-17	2.77556e-17	2.77556e-17	1.59985	2.27196	2.00226	4.06079	16.6886	0.0337483	0.0498232	No similarity, 172 a.a.
U40	gene462	YALI0A11803g	5.98247	6.23141	0.205802	82.9319	78.386	54.0663	4.00482	16.0536	5.41119e-31	5.65715e-30	Some similarities with Candida albicans Rsd1, Predicted short chain dehydrogenase; Spider biofilm induced	Metabolism
U41	gene4601	YALI0E11517g	644.823	754.095	742.914	11528.2	10886.8	11658.8	3.99171	15.9083	0	0	Ywp1, characterized cell wall protein similar to S. cerevisiae cell wall protein Cwp1	Cell wall protein
U42	gene5801	YALI0F03113g	489.342	593.511	553.814	8922.94	7839.38	8495.32	3.94713	15.4242	0	0	YlIme2, Some similarities with S. cerevisiae Ime2, Ser/thr protein kinase involved in activation of meiosis	Meiosis
U43	gene3503	YALI0D13255g	3.9906	0.81728	0.0801597	10.3388	35.929	36.0349	3.94086	15.3573	9.11616e-11	3.36124e-10	No similarity, 376 a.a.
U44	gene5869	YALI0F04598g	126.59	109.019	109.26	1682.51	1816.53	1743.91	3.924	15.179	5.26228e-269	1.6714e-266	Some similarities with Yarrowia lipolytica YALI0D03245p
U45	gene6641	YALI0F21857g	160.497	115.717	112.424	1887.07	1995.94	2025.22	3.9231	15.1694	1.43786e-234	2.90622e-232	YlDcw4. Similar to S. cerevisiae Dcw1, putative mannosidase; GPI-anchored membrane protein required for cell wall biosynthesis in bud formation	Cell wall biogenesis
U46	gene2628	YALI0C18029g	141.49	208.807	209.069	2698.77	2873.66	2592.85	3.86761	14.5971	1.92916e-226	3.67642e-224	Weakly similar to Brachydanio rerio putative b-carotene-9 10-dioxygenase	Carotene metabolism
U47	gene3087	YALI0D04092g	189.385	190.377	129.52	1855.93	2625.94	2876.14	3.85172	14.4372	2.05005e-108	1.07668e-106	Similar to Saccharomyces cerevisiae Gcy1, Glycerol dehydrogenase; involved in an alternative pathway for glycerol catabolism used under microaerobic conditions; also has mRNA binding activity	Glycerol metabolism
U48	gene1318	YALI0B11264g	0	0.899406	0.0161233	2.99857	7.90082	9.00858	3.84975	14.4175	4.24664e-05	9.15189e-05	No similarity, 159 a.a.
U49	gene5296	YALI0E27247g	72.7317	88.839	129.548	1147.85	1407.44	1631.77	3.84664	14.3865	6.10562e-99	2.71497e-97	Similar to Saccharomyces cerevisiae Tna1, High affinity nicotinic acid plasma membrane permease	Nicotinic acid transporter
U50	gene3061	YALI0D03465g	128.586	88.1343	127.495	1673.62	1553.05	1680.84	3.83894	14.3098	1.33536e-207	2.1724e-205	YlPho2, acid phosphatase, probably serves to scavenge phosphorus for growing cells	Metabolism
U51	gene1266	YALI0B10109g	100.666	80.5387	116.114	1344.14	1398.24	1389.52	3.80327	13.9604	4.03379e-207	6.40604e-205	No similarity, 300 a.a. with a signal peptide
U52	gene4482	YALI0E08932g	54.8051	61.0221	78.338	742.708	1007.35	813.898	3.72471	13.2205	2.39187e-101	1.11565e-99	No similarity, 304 a.a.
U53	gene4017	YALI0D25586g	77.7548	70.0994	50.188	766.609	1000.94	861.948	3.72317	13.2065	5.04808e-109	2.67228e-107	No similarity, 317 a.a.
U54	gene1904	YALI0C00869g	203.278	284.622	310.931	3375.78	3716.24	3230.55	3.69245	12.9282	5.99905e-191	8.00273e-189	No similarity, 526 a.a. with a transmembrane domain
U55	gene3120	YALI0D04851g	2019.23	2428.26	2436.24	27472.1	32759.6	28196	3.68324	12.8459	4.89026176253666E-320	2.03862799577388E-317	YlPhr1, cell-surface 1,3-beta-glucanosyltransferase. Highly similar to S. cerevisiae Gas1 and C. albicans Phr1 cell wall enzymes.	Cell wall protein
U56	gene930	YALI0B02024g	7.96663	15.0089	14.4908	155.97	178.338	144.163	3.66231	12.6609	1.38911e-55	2.85968e-54	Similar to Schizosaccharomyces pombe ribonuclease H, endonuclease that specifically degrades the RNA of RNA-DNA hybrids	RNA processing
U57	gene2058	YALI0C04455g	80.7331	80.5081	73.762	853.481	1003.61	1117.21	3.65796	12.6228	8.42702e-131	5.91665e-129	Contains a MARVEL domain (4 transmembrane domain), weakly similar to C. albicans Mrv2, protein of unknown function
U58	gene577	YALI0A14927g	0	2.73421	0.0482102	19.3548	16.9433	6.01027	3.65733	12.6173	3.44584e-08	1.01116e-07	No similarity, 191 a.a. with 4 transmembrane domains
U59	gene614	YALI0A15906g	83.7017	130.688	86.6396	1037.72	1388.09	1371.5	3.65324	12.5816	1.27087e-102	5.96953e-101	Similar to Saccharomyces cerevisiae Gcy1, Glycerol dehydrogenase; involved in an alternative pathway for glycerol catabolism used under microaerobic conditions	Glycerol metabolism
U60	gene4944	YALI0E19426g	416.586	457.949	517.96	7074.96	4772.54	5623.18	3.64912	12.5457	3.32785e-163	3.31295e-161	Weakly similar to Cryptococcus neoformans CIG Cytokine inducing-glycoprotein	Putative cell wall protein
U61	gene5070	YALI0E22286g	725.557	665.402	989.726	10609.5	9570.4	9566.51	3.644	12.5012	2.25289e-195	3.26668e-193	Highly similar to Yarrowia lipolytica cell wall protein precursor YlCwp1	Cell wall protein
U62	gene5135	YALI0E23672g	0	0.899406	0.0161233	2.19562	8.89713	6.00642	3.62322	12.3225	0.000246346	0.000489902	No similarity, 60 a.a.
U63	gene1299	YALI0B10846g	28.9048	35.3996	17.9896	239.305	353.164	420.444	3.61272	12.2331	6.09216e-41	8.95037e-40	Similar to Saccharomyces cerevisiae Fre2, Ferric reductase and cupric reductase	Iron transport
U64	gene2087	YALI0C05236g	16.9471	13.9434	12.4461	180.257	173.424	169.187	3.57728	11.9363	8.69166e-65	2.10812e-63	Similar to Yarrowia lipolytica YALI0C12551g
U65	gene2728	YALI0C20251g	44.8456	50.8292	48.883	623.546	557.903	510.568	3.54542	11.6756	1.96602e-110	1.08375e-108	Similar to Saccharomyces cerevisiae Gre2, 3-methylbutanal reductase and NADPH-dependent methylglyoxal reductase; stress induced (osmotic, ionic, oxidative, heat shock and heavy metals); regulated by the HOG pathway	Metabolism
U66	gene1112	YALI0B06413g	2987.02	3387.7	2902.35	36920.6	32991.3	34544.9	3.49251	11.2552	0	0	Similar to Saccharomyces cerevisiae Oye2, Conserved NADPH oxidoreductase containing flavin mononucleotide (FMN); responsible for geraniol reduction into citronellol during fermentation	Metabolism
U67	gene6146	YALI0F10824g	10.9589	18.6545	11.2677	154.41	101.219	210.213	3.48952	11.2319	8.18156e-27	7.11486e-26	No similarity, 203 a.a.
U68	gene6926	YALI0F28325g	26.9266	13.801	9.23887	186.544	147.363	224.235	3.46128	11.0141	7.56213e-36	9.34063e-35	No similarity, 285 a.a. with a signal peptide
U69	gene3318	YALI0D09185g	149.476	207.272	179.769	1860.65	2036.65	1975.17	3.44921	10.9223	1.67289e-202	2.53595e-200	Putative adhesin. Some similarities with S. cerevisiae Aga1, Anchorage subunit of a-agglutinin of a-cells	Cell wall protein
U70	gene6620	YALI0F21384g	5.98435	1.64273	2.54497	47.6415	20.2896	43.0448	3.4051	10.5934	5.20708e-14	2.36427e-13	No similarity, 191 a.a. with a signal peptide
U71	gene4896	YALI0E18348g	220.254	223.452	261.584	1801.43	2720	2789.05	3.37334	10.3628	9.90518e-101	4.52518e-99	Similar to Saccharomyces cerevisiae Gcy1, Glycerol dehydrogenase; involved in an alternative pathway for glycerol catabolism used under microaerobic conditions	Glycerol metabolism
U72	gene1941	YALI0C01782g	14.9555	5.7988	14.3948	80.0357	124.14	157.159	3.36512	10.3039	5.0467e-24	3.93702e-23	No similarity, 361 a.a. with a signal peptide
U73	gene4366	YALI0E06105g	254.153	247.219	257.842	2256.71	2566.17	2723.98	3.31302	9.93847	1.09732e-219	2.03309e-217	Similar to Candida albicans Aaf1, possible regulatory protein, possible adhesin-like
U74	gene112	YALI0A02783g	111.561	237.306	247.928	1910.39	1743.69	1924.11	3.22252	9.33419	1.66549e-56	3.50435e-55	Highly similar to Yarrowia lipolytica YALI0C21252g
U75	gene375	YALI0A09559g	401.684	322.563	360.837	3528.39	3087.5	3350.68	3.20024	9.19114	4.51044e-240	1.0374e-237	No similarity, 402 a.a.
U76	gene2279	YALI0C09482g	10.9679	7.84212	5.17977	69.4725	65.4937	90.0928	3.19622	9.16555	7.11184e-28	6.59749e-27	Zn(II)2Cys6 zinc cluster transcription factor. Weakly similar to S. cerevisiae Mal13, MAL-activator protein	Transcription factor
U77	gene1780	YALI0B21582g	3524.22	3989.64	3723.07	33852.1	37894.9	31207.3	3.19547	9.1608	8.70933e-303	3.22729e-300	Mhy1, C2H2-type zinc finger protein required for dimorphic transition	Transcription factor
U78	gene2123	YALI0C06017g	7.98014	1.60806	2.59965	36.891	45.2042	32.0379	3.19053	9.12949	3.93627e-17	2.15204e-16	No similarity, 164 a.a.
U79	gene2533	YALI0C15576g	4.98189	0.639295	12.669	40.1175	55.8007	67.0678	3.1899	9.12545	2.2405e-16	1.17393e-15	No similarity, 231 a.a.
U80	gene1997	YALI0C03091g	12.9541	10.2349	21.3201	120.046	129.101	153.162	3.18743	9.10987	8.42182e-40	1.17764e-38	No similarity, 181 a.a.
U81	gene1138	YALI0B07029g	1.99413	1.76426	0.0642039	0	21.052	18.0166	3.17709	9.04478	0.000541682	0.00103318	Similar to Saccharomyces cerevisiae Pst2, FMN-dependent NAD(P)H:quinone oxidoreductase; induced by oxidative stress in a Yap1p dependent manner	Metabolism
U82	gene4647	YALI0E12507g	1.99413	1.76426	0.0642039	11.3561	13.6542	14.0149	3.15395	8.90088	1.69133e-07	4.66548e-07	Protein with similarity to pirins, oxidative stress sensor in mammals. Highly similar to C. albicans pirin Prn1-Prn4	Stress response
U83	gene1257	YALI0B09955g	1009.6	1177.91	1219.19	8980.04	11301.9	9836.8	3.14426	8.8413	1.11098e-215	1.95006e-213	No similarity, 549 a.a.
U84	gene2961	YALI0D01023g	43.8495	51.8336	44.2665	390.519	359.368	488.522	3.13972	8.81353	3.77927e-66	9.58468e-65	No similarity, 97 a.a.
U85	gene4349	YALI0E05731g	9.95721	14.7436	25.937	155.778	99.8639	183.189	3.11004	8.63407	8.16126e-23	6.01499e-22	Weakly similar to Debaryomyces hansenii DEHA0C16368g putative oxydo-reductase
U86	gene2919	YALI0D00110g	0.997479	0	0.0161271	7.77159	1.28616	2.00316	3.10105	8.58042	0.00815432	0.0133766	No similarity, 166 a.a.
U87	gene231	YALI0A05951g	123.589	125.141	115.396	1013.19	1055.83	995.095	3.06952	8.39496	8.47055e-154	7.53314e-152	Similar to Saccharomyces cerevisiae Sng1, protein involved in 6-azauracil transport; regulates phospholipid translocation and cell wall organization; localizes to cell periphery, plasma membrane, and vacuole	Transporter
U88	gene3146	YALI0D05401g	57.8028	64.8728	60.027	549.961	487.538	496.548	3.06621	8.37572	5.67833e-100	2.55908e-98	Weakly similar to Saccharomyces cerevisiae Arn2, transporter; responsible for uptake of iron bound to the siderophore triacetylfusarinine C	Iron transporter
U89	gene331	YALI0A08360g	277.088	283.889	217.26	1969.42	2323.53	2145.36	3.04409	8.24828	1.27851e-157	1.20108e-155	YlPrb1 protease, highly similar to S. cerevisiae vacuolar B protease Prb1 and C. albicans Prb1	Protease
U90	gene6028	YALI0F08085g	4.98042	6.06715	9.50734	47.8735	57.0116	65.0677	3.04103	8.23077	4.27968e-22	3.01113e-21	No similarity, 350 a.a.
U91	gene76	YALI0A01958g	0	4.50875	2.45648	16.9889	29.0779	15.019	3.04022	8.22618	1.29417e-09	4.34869e-09	Weakly similar to Saccharomyces cerevisiae Hxt8, Protein of unknown function with similarity to hexose transporters	Transporter
U92	gene3703	YALI0D18084g	461.497	399.521	330.213	3584.87	3124.8	3100.41	3.03977	8.22362	3.85472e-164	3.8956e-162	Some similarities with Saccharomyces cerevisiae Dot6, Protein involved in rRNA and ribosome biogenesis; involved in telomeric gene silencing and filamentation	Ribosome biogenesis
U93	gene4323	YALI0E05159g	0	0	2.27826	10.2073	3.5995	5.00631	3.02682	8.15013	0.000401007	0.00077618	No similarity, 183 a.a.
U94	gene1912	YALI0C01067g	74.7758	43.0701	50.6113	460.274	436.198	477.521	3.02631	8.14722	2.12876e-72	6.09392e-71	No similarity, 358 a.a.
U95	gene5354	YALI0E28548g	157.433	227.8	249.851	1609.82	1840.04	1690.86	3.01735	8.09678	1.92303e-109	1.02613e-107	No similarity, 223 a.a.
U96	gene5294	YALI0E27203g	113.654	72.8448	70.831	793.465	678.937	609.68	3.01315	8.07323	5.02824e-62	1.14465e-60	Similar to S. cerevisiae Mep2, ammonium permease involved in regulation of pseudohyphal growth	Ammonium Transporter
U97	gene419	YALI0A10593g	1.99201	5.42484	0.127567	36.5491	19.5955	11.0173	3.01282	8.07143	1.97291e-08	5.92762e-08	Siderophore transmembrane transport, weakly similar to S. cerevisiae Sit1, ferrioxamine B transporter	Siderophore transporter
U98	gene2970	YALI0D01221g	200.335	205.754	179.459	1567.11	1613.73	1556.71	3.01228	8.06841	2.58791e-190	3.38458e-188	Weakly similar to S. cerevisiae Yel1, guanine nucleotide exchange factor specific for Arf3	Cell polarity
U99	gene5470	YALI0E31031g	753.474	824.831	781.656	5063.27	6979.22	6918.58	3.00579	8.03215	3.84895e-149	3.33409e-147	Similar to YALI0A01089. Both of them are weakly similar to Lactobacillus plantarum cell surface SD repeat protein precursor
U100	gene5695	YALI0F00726g	5.98436	3.49412	0.159083	29.733	24.1754	29.0314	2.99746	7.98591	7.76706e-13	3.28929e-12	No similarity, 123 a.a. with a transmebrane domain
U101	gene5498	YALI0E31603g	63.7586	83.641	124.481	507.158	836.607	832.901	2.99704	7.98359	1.56823e-33	1.77893e-32	Predicted phosphoesterase, similar to Kluyveromyces lactis IPF6866.1 KLLA0B14839g
U102	gene5987	YALI0F07128g	447.525	368.836	427.596	2938.75	3583.79	3341.67	2.98786	7.93296	3.87855e-187	4.70362e-185	No similarity, 402 a.a.
U103	gene4788	YALI0E15840g	45.8624	39.57	18.4796	284.01	229.349	299.322	2.9525	7.74091	3.82888e-37	4.93977e-36	Highly similar to Candida boidinii Fdh1, formate dehydrogenase	Metabolism
U104	gene2746	YALI0C20691g	247.142	347.456	299.612	2509.86	2127.07	2230.45	2.93981	7.67309	4.82185e-136	3.61368e-134	Similar to Yarrowia lipolytica XPR2, Alkaline extracellular protease, Major secreted protein that belongs to the subtilisin family serine proteases	Alkaline extracellular protease
U105	gene1790	YALI0B21780g	393.728	324.191	266.694	1904.44	2787.38	2844.11	2.93627	7.65427	4.42991e-75	1.31322e-73	Similar to Saccharomyces cerevisiae Gcy1, Glycerol dehydrogenase; involved in an alternative pathway for glycerol catabolism used under microaerobic conditions; also has mRNA binding activity	Glycerol metabolism
U106	gene1566	YALI0B16852g	1.98742	12.6609	3.91571	52.9198	52.2689	40.0477	2.9055	7.49276	3.24785e-18	1.88704e-17	No similarity, 312 a.a. with 7 transmembrane domains
U107	gene2873	YALI0C23452g	13204.9	17127.4	15831.6	109084	122168	113315	2.89992	7.46383	6.32691e-212	1.05501e-209	Putative adhesin, similar to S. cerevisiae Flo11, GPI-anchored cell surface glycoprotein (flocculin)	Cell wall protein
U108	gene5473	YALI0E31108g	2204.59	2905.97	2877.34	19156.5	20300.6	20027	2.89663	7.44683	1.91813e-195	2.8431e-193	Similar to S. cerevisiae cell wall protein Cwp1	Cell wall protein
U109	gene7034	YALI0F30965g	14.9586	8.66479	5.30704	57.3413	55.5788	105.102	2.88802	7.40254	1.02899e-15	5.19163e-15	No similarity, 287 a.a.
U110	gene1080	YALI0B05654g	171.455	163.306	94.6502	1338.91	836.184	984.087	2.87891	7.35593	9.5744e-42	1.43832e-40	Similar to S. cerevisiae Yps3, aspartic protease; member of the yapsin family of proteases involved in cell wall growth and maintenance	Cell wall protein
U111	gene362	YALI0A09196g	3.98528	5.26955	4.8944	31.7845	49.3204	25.032	2.87173	7.31943	3.33533e-13	1.44741e-12	Similar to S. cerevisiae cell wall protein Cwp1	Cell wall protein
U112	gene3915	YALI0D23177g	890.052	807.523	772.852	6176.65	5778.94	6016.6	2.8621	7.27072	3.98347e-283	1.39841e-280	No similarity, 612 a.a.
U113	gene4335	YALI0E05423g	219.255	217.095	275.633	1752.45	1769.91	1639.8	2.86149	7.26767	3.70383e-152	3.25059e-150	Putative metalloendopeptidase activity, some similarities with Neurospora crassa B23D6.090	Protease
U114	gene3389	YALI0D10681g	239.172	294.88	318.836	1904.67	2266.21	1984.18	2.85182	7.21908	5.63389e-133	4.08457e-131	Zn(II)2Cys6 zinc cluster transcription factor, similar to C. albicans orf19.4768 and S. cerevisiae Ecm22, sterol regulatory element binding protein	Transcription factor
U115	gene6804	YALI0F25619g	33.9047	17.1722	16.468	126.65	190.334	159.174	2.81053	7.01545	1.61345e-27	1.46617e-26	Weakly similar to Saccharomyces cerevisiae Mch2, Protein with similarity to mammalian monocarboxylate permeases	Transporter
U116	gene4981	YALI0E20251g	368.752	438.78	392.893	2497.37	3243	2683.95	2.80971	7.01143	1.71741e-139	1.38014e-137	No similarity, 338 a.a. with 3 coiled-coil domains
U117	gene178	YALI0A04521g	1.98816	6.13378	9.39856	22.5655	51.8041	49.0499	2.80971	7.01141	3.04489e-11	1.16721e-10	Putative ribonuclease H1	RNA processing
U118	gene2876	YALI0C23518g	591.045	518.68	548.068	3498.59	4155.46	3952.34	2.80737	7.00007	1.11198e-203	1.72486e-201	No similarity, 378 a.a.
U119	gene6542	YALI0F19646g	0	5.4247	2.48687	16.1536	20.4779	22.0229	2.80037	6.9662	3.14784e-09	1.01775e-08	Similar to S. cerevisiae Prb1, vacuolar proteinase B (yscB) with H3 N-terminal endopeptidase activity	Protease
U120	gene49	YALI0A01265g	0	1.81664	0.0321933	0	0.161197	16.0109	2.79775	6.95353	0.0180736	0.027996	No similarity, 498 a.a.
U121	gene4789	YALI0E15862g	282.075	268.611	226.599	1437.54	1912.02	2043.23	2.79316	6.93144	2.58519e-89	1.00837e-87	No similarity, 376 a.a.
U122	gene2731	YALI0C20295g	1274.71	1570.89	1526.65	9890.59	9880.36	10295.3	2.78162	6.87626	6.49558e-239	1.3976e-236	Some similarities with Saccharomyces cerevisiae Ctr1, High-affinity copper transporter of plasma membrane	Copper transport
U123	gene2409	YALI0C12518g	66.7558	78.3422	113.958	590.86	588.639	596.654	2.7806	6.87136	3.58379e-65	8.78818e-64	No similarity, 391 a.a.
U124	gene6387	YALI0F16225g	5.97567	14.3494	5.23067	90.974	31.0666	58.0652	2.77418	6.84089	1.60586e-10	5.78978e-10	Similar to YlGpr1, acetate transmembrane transporter	Acetate transporter
U125	gene4232	YALI0E03124g	816.31	727.325	630.883	4611.04	5457.58	4717.18	2.764	6.79275	1.50211e-164	1.56548e-162	Contains two Vezatin domains, which are peroxisome transmembrane receptor	Peroxisome
U126	gene5309	YALI0E27588g	35.8633	51.7075	60.1759	393.213	276.39	332.366	2.75948	6.7715	6.47437e-41	9.47019e-40	No similarity, 387 a.a.
U127	gene5505	YALI0E31757g	56.7796	106.801	90.1147	558.526	547.946	608.663	2.75501	6.75056	1.90242e-54	3.79914e-53	YlBrg1, GATA zinc finger transcription factor, similar to C. albicans Brg1 that is involved in the regulation of filamentation	Transcription factor
U128	gene2505	YALI0C15026g	634.87	617.362	739.178	3920.6	4677.06	4766.22	2.74744	6.71523	7.59576e-167	8.17156e-165	Methyltransferase, similar to C. albicans methyltransferase Crg1 that is involved in sphingolipid homeostasis	Sphingolipid homeostasis
U129	gene323	YALI0A08195g	11.956	18.6057	12.4448	81.2677	127.378	82.0953	2.74014	6.68137	1.60798e-22	1.15823e-21	Highly similar to Yarrowia lipolytica YALI0E25443g
U130	gene6834	YALI0F26279g	100.661	98.565	111.927	589.729	818.024	663.732	2.73497	6.65743	1.08695e-65	2.68517e-64	Similar to Candida albicans Prn1, protein with similarity to pirins, oxidative stress sensor in mammals.	Stress response
U131	gene40	YALI0A01023g	800.333	722.084	845.069	4842.64	5255.97	5589.13	2.72939	6.63175	1.88921e-217	3.40569e-215	Similar to Saccharomyces cerevisiae Ena5, Protein with similarity to P-type ATPase sodium pumps; member of the Na+ efflux ATPase family	Transporter
U132	gene1071	YALI0B05434g	560.106	588.686	716.509	3608.53	4617.58	3890.27	2.70007	6.49833	5.4977e-127	3.63066e-125	No similarity, 205 a.a. with one transmembrane domain
U133	gene1811	YALI0B22264g	4.98522	0	6.98655	17.5044	36.8629	21.0249	2.69733	6.48602	8.74384e-09	2.70633e-08	Weakly similar to Schizosaccharomyces pombe ribonuclease H (EC 3.1.26.4) (RNase H)	RNA processing
U134	gene490	YALI0A12573g	32.9045	17.1159	21.0505	175.374	153.981	130.15	2.68821	6.44511	3.35604e-32	3.65765e-31	Weakly similar to Kluyveromyces lactis Probable acid phosphatase	Phosphatase
U135	gene3718	YALI0D18480g	5.97965	10.8032	0.282667	35.0073	38.8143	44.0462	2.68176	6.41639	7.65126e-15	3.62457e-14	Similar to Yarrowia lipolytica Lip7, Triacylglycerol lipase	Lipid metabolism
U136	gene6109	YALI0F09944g	9.96784	7.77726	9.74003	60.096	56.032	59.0647	2.66416	6.33857	6.961e-21	4.64764e-20	No similarity, 179 a.a. with a signal peptide
U137	gene1142	YALI0B07117g	1169.12	1176.46	966.096	6348.74	7495.25	7142.84	2.66239	6.33082	5.4461e-177	6.26301e-175	Similar to Saccharomyces cerevisiae Gcy, Glycerol dehydrogenase; involved in an alternative pathway for glycerol catabolism used under microaerobic conditions	Glycerol metabolism
U138	gene5148	YALI0E23925g	939.88	829.786	892.722	5568.65	5699.53	5555.1	2.66017	6.32107	4.60907e-267	1.39738e-264	Similar to Candida albicans Aaf1, possible regulatory protein, possible adhesin-like
U139	gene2165	YALI0C06908g	3.98427	3.36917	9.36124	26.4886	25.6035	52.0485	2.64177	6.24098	5.17849e-10	1.79992e-09	No similarity, 168 a.a. with a signal peptide and a transmembrane domain
U140	gene771	YALI0A19646g	420.589	447.841	434.2	2551.78	2552.26	2958.24	2.62907	6.18629	4.37128e-176	4.94177e-174	YlBir1. Weakly similar to Schizosaccharomyces pombe Bir1 protein (Chromosome segregation protein cut17)	Cell cycle
U141	gene6030	YALI0F08129g	357.743	517.018	616.128	2993.51	3180.76	3045.34	2.62811	6.18214	7.26236e-77	2.22201e-75	Weakly similar to Saccharomyces cerevisia Yim1, Protein of unknown function; null mutant displays sensitivity to DNA damaging agents; may have a role in lipid metabolism, based on localization to lipid droplets	Lipid metabolism
U142	gene43	YALI0A01089g	1499.94	2193.63	1899.02	9125.45	12913.6	12469.7	2.62543	6.17067	1.30617e-76	3.97814e-75	Similar to YALI0E31031. Both of them are weakly similar to Lactobacillus plantarum cell surface SD repeat protein precursor
U143	gene2052	YALI0C04323g	3.98861	3.54135	0.127625	13.6688	19.2688	19.02	2.62499	6.16881	7.18085e-08	2.04948e-07	Weakly similar to Saccharomyces cerevisia Tna1, High affinity nicotinic acid plasma membrane permease; responsible for uptake of low levels of nicotinic acid	Nicotinic acid transporter
U144	gene6801	YALI0F25553g	108.654	97.1443	75.9247	475.157	595.099	664.717	2.61962	6.1459	1.97652e-50	3.64183e-49	YlStl1, Highly similar to Saccharomyces cerevisia Stl1, Glycerol proton symporter of the plasma membrane	Transporter
U145	gene2794	YALI0C21758g	1354.49	1244.28	1324.32	7367.99	8544.73	8174.97	2.61833	6.14037	1.2297e-234	2.56315e-232	Similar to Saccharomyces cerevisiae Kin4, Serine/threonine protein kinase	Cell cycle
U146	gene3504	YALI0D13266g	25.9142	28.1313	21.1825	153.62	172.667	138.157	2.61176	6.1125	4.2616e-38	5.73082e-37	No similarity, 498 a.a.
U147	gene4295	YALI0E04532g	614.978	517.854	512.31	2991.47	3871.32	3100.41	2.59772	6.0533	1.28352e-117	7.71267e-116	No similarity, 397 a.a. with one C2H2 zinc finger domain
U148	gene1869	YALI0B23496g	28191.9	28008.3	29228.8	161431	160571	188209	2.57831	5.9724	4.1798e-251	1.11517e-248	No similarity, 121 a.a. with two transmembrane domains
U149	gene5749	YALI0F01947g	625.905	692.227	607.557	3778.66	4325.7	3326.67	2.56837	5.93139	5.03436e-136	3.73102e-134	No similarity, 449 a.a. with one transmembrane domain
U150	gene346	YALI0A08800g	1.99543	0	0.0322082	5.86365	4.57182	3.00413	2.53897	5.81174	0.00548926	0.00919702	Similar to S. cerevisiae Yps3, aspartic protease; member of the yapsin family of proteases involved in cell wall growth and maintenance	Cell wall biogenesis
U151	gene5657	YALI0E34925g	8.9735	4.21497	7.30149	35.8456	36.6874	47.0483	2.53722	5.8047	5.84674e-14	2.6475e-13	Transcription factor with Zn(2)-C6 fungal-type DNA-binding domain	Transcription factor
U152	gene2881	YALI0C23661g	108.646	113.283	79.7673	628.012	559.408	571.63	2.53694	5.80357	2.2777e-69	5.9812e-68	Similar to Saccharomyces cerevisiae Prc1, Vacuolar carboxypeptidase Y (proteinase C, CPY); broad-specificity C-terminal exopeptidase involved in non-specific protein degradation in the vacuole	Protease
U153	gene584	YALI0A15169g	1.99543	0	0.0322082	6.77562	4.57172	2.00343	2.53627	5.80089	0.00944403	0.0153526	No similarity, 466 a.a. with a DUF4451 domain
U154	gene6026	YALI0F08041g	0	0	2.27826	8.60889	4.57154	0.00121387	2.52004	5.73597	0.0104728	0.016922	No similarity, 221 a.a.
U155	gene414	YALI0A10483g	74.7309	104.568	97.4778	520.825	550.521	516.569	2.51809	5.72823	7.92325e-72	2.22988e-70	No similarity, 518 a.a.
U156	gene136	YALI0A03421g	304.957	384.638	352.067	2245.05	1585.67	2097.3	2.50814	5.68884	2.46697e-79	8.26868e-78	No similarity, 172 a.a. with a signal peptide. Highly similar to Yarrowia lipolytica YALI0B06160g
U157	gene5661	YALI0E35046g	2669.02	4397.57	3500.49	15700	23229	21158.2	2.50768	5.68705	1.45667e-53	2.85764e-52	YlSsa4, Highly similar to Saccharomyces cerevisiae Ssa4, Heat shock protein that is highly induced upon stress	Stress response
U158	gene2874	YALI0C23474g	228.225	237.522	273.81	1308.36	1391.48	1441.58	2.48716	5.60673	2.73678e-120	1.73851e-118	Putative guanyl-nucleotide exchange factor for Rho GTPase. 884 a.a. with a DH domain	Cell polarity
U159	gene4980	YALI0E20229g	89.6982	95.444	89.4614	524.646	477.468	532.582	2.48017	5.57963	4.21176e-78	1.34414e-76	Putative adhesin, contains signal peptide, Ser/Thr-rich repeats and GPI modification site	Putative cell wall protein
U160	gene6191	YALI0F11825g	68.7694	70.866	68.5786	395.613	347.65	411.447	2.46929	5.53773	1.28467e-62	2.95474e-61	Weakly similar to Saccharomyces cerevisiae Fre2, Ferric reductase and cupric reductase	Iron transporter
U161	gene5077	YALI0E22440g	25.9094	36.2834	22.5687	161.248	159.627	152.169	2.46254	5.51188	5.81359e-38	7.80214e-37	Putative cell wall protein, 261 a.a., contains signal peptide and GPI modification site	Putative cell wall protein
U162	gene4045	YALI0D26257g	7.96807	23.5444	0.520823	48.5479	60.4105	70.0724	2.46018	5.50285	5.18306e-07	1.35679e-06	Putative adhesin. Weakly similar to S. cerevisiae Flo11, GPI-anchored cell surface glycoprotein (flocculin)	Cell wall protein
U163	gene1122	YALI0B06688g	714.643	572.368	649.338	3109.4	3538.29	3997.37	2.45889	5.49794	8.04124e-115	4.62371e-113	No similarity, 259 a.a.
U164	gene5455	YALI0E30701g	28.9037	33.4924	22.57	162.146	166.19	143.162	2.45632	5.48815	3.86564e-37	4.97758e-36	No similarity, 255 a.a.
U165	gene5514	YALI0E31889g	778.349	1041.03	1094.67	5675.35	4691.74	5411.94	2.43702	5.41522	6.86582e-98	2.99314e-96	Weakly similar to Oceanobacillus iheyensis hypothetical conserved protein
U166	gene1343	YALI0B11858g	3.988	1.66082	3.62749	14.5903	22.4556	14.0169	2.42832	5.38266	1.04082e-06	2.64254e-06	Similar to Yarrowia lipolytica Lip7 lipase	Lipid metabolism
U167	gene2711	YALI0C19866g	46.8309	83.5936	37.0093	380.253	254.47	261.295	2.41818	5.34495	5.99721e-19	3.62331e-18	Highly similar to Yarrowia lipolytica Pho2, Acid phosphatase, Probably serves to scavenge phosphorus for growing cells	Phosphatase
U168	gene1676	YALI0B19228g	372.746	355.905	446.738	1720.68	2406.87	2088.29	2.40308	5.28933	3.00284e-78	9.6293e-77	No similarity, 362 a.a. with a BTB domain
U169	gene4562	YALI0E10659g	55.8226	36.0605	56.8232	288.793	256.753	233.262	2.39269	5.25134	1.15992e-38	1.58863e-37	YlLip1, lipase 1	Lipid metabolism
U170	gene4283	YALI0E04268g	442.56	399.937	293.032	1803.48	2087.63	1978.17	2.368	5.16224	6.18207e-79	2.03448e-77	No similarity, 392 a.a.
U171	gene3434	YALI0D11638g	0	12.8165	0.220978	26.5629	29.2875	14.0196	2.35574	5.11858	8.92261e-05	0.000185748	No similarity, 178 a.a. with a signal peptide. Similar to Yarrowia lipolytica YALI0F09944g
U172	gene2556	YALI0C16225g	5.98016	6.13426	4.98552	26.9045	26.4223	35.0358	2.33731	5.05361	1.32346e-10	4.81325e-10	Similar to Saccharomyces cerevisiae Enb1, Ferric enterobactin transmembrane transporter	Iron transport
U173	gene358	YALI0A09086g	201.319	225.954	209.321	886.669	1218.81	1111.22	2.33592	5.04873	4.04399e-66	1.02172e-64	No similarity, 148 a.a.
U174	gene1901	YALI0C00803g	382.711	442.278	384.742	2144.34	1634.65	2287.5	2.3255	5.01238	3.38411e-77	1.04018e-75	YlAtg42, Highly similar to Saccharomyces cerevisiae Atg42, Vacuolar serine-type carboxypeptidase	Autophagy
U175	gene5207	YALI0E25201g	179.383	241.687	183.262	948.37	1137.91	930.028	2.31711	4.98333	5.8338e-63	1.37012e-61	Similar to Saccharomyces cerevisiae Yor1, Plasma membrane ATP-binding cassette (ABC) transporter	ABC Transport
U176	gene5474	YALI0E31130g	153.468	163.007	215.385	830.006	954.893	861.948	2.31678	4.98219	6.26556e-63	1.46123e-61	Similar to Candida albicans Aqr1, Protein of unknown function; repressed by fluphenazine treatment; induced by benomyl treatment and in an RHE model; regulated by Nrg1, Tup1
U177	gene5637	YALI0E34485g	3.98429	7.09387	4.95563	27.9723	16.5728	37.0359	2.31559	4.97807	9.81246e-09	3.02445e-08	Similar to Candida albicans Asm2, unknown function
U178	gene849	YALI0B00154g	315.947	380.231	239.098	1486.37	1555.52	1510.66	2.28081	4.8595	2.03127e-69	5.35517e-68	No similarity, 523 a.a. with two transmembrane domain
U179	gene2284	YALI0C09592g	7.97288	2.32099	15.1313	50.8899	24.809	46.0484	2.26782	4.81595	2.95951e-08	8.74608e-08	98 a.a. with a signal peptide, weakly similar to Neurospora crassa MAC1 interacting protein 1
U180	gene4145	YALI0E01210g	5961.11	5824.22	6252.53	27934.5	30174.8	28738.5	2.26762	4.81529	2.64483e-248	6.5337e-246	Weakly similar to S. cerevisiae Tir3, cell wall mannoprotein	Cell wall protein
U181	gene6832	YALI0F26213g	413.599	489.338	460.896	1676.98	2381.59	2492.72	2.26389	4.80285	1.60856e-61	3.6247e-60	Similar to Candida albicans Cu-binding metallothionein	Metallothionein
U182	gene6349	YALI0F15411g	4.98295	1.55874	9.3229	26.4119	24.0175	24.0269	2.2588	4.78594	1.53729e-08	4.65444e-08	Similar to Candida albicans CaZRT1, high-affinity zinc transport protein	Ion transporter
U183	gene1267	YALI0B10131g	152.486	157.342	162.373	732.731	774.146	744.818	2.2531	4.76707	5.17862e-87	1.92969e-85	Similar to Saccharomyces cerevisiae YBR096W, Putative protein of unknown function
U184	gene1258	YALI0B09977g	1252.82	1139.11	1300.22	5905.87	5579.49	6081.67	2.25147	4.76167	1.51795e-182	1.80799e-180	YlMet30, similar to S. cerevisiae Met30, F-box protein containing five copies of the WD40 motif; controls cell cycle function, sulfur metabolism, and methionine biosynthesis as part of the ubiquitin ligase complex	Cell cycle
U185	gene4447	YALI0E08096g	14.9562	16.0458	0.507035	50.8238	52.4776	54.0587	2.24892	4.75327	4.80551e-13	2.05862e-12	weakly similar to Saccharomyces cerevisiae Fre4, Ferric reductase	Iron transporter
U186	gene2943	YALI0D00627g	7415.26	7334.14	7550.7	35478.9	33847.7	36300.8	2.24395	4.73693	1.93837e-261	5.62127e-259	YlMsb2, mucin-like osmosensor involved in signal transduction, filamentous growth, and osmotic responses	Cell wall protein
U187	gene2428	YALI0C13024g	0	0	6.77217	9.83083	9.19	11.0117	2.22661	4.68031	0.000494856	0.000948473	60 a.a. with a signal peptide. Some similarities with Nitrosococcus oceani AmoA
U188	gene2990	YALI0D01716g	888.037	886.408	883.108	3933.28	4221.22	4261.68	2.2236	4.67056	1.95123e-188	2.45561e-186	No similarity, 245 a.a.
U189	gene5320	YALI0E27786g	209.294	210.436	235.152	1049.99	973.46	1023.12	2.21977	4.65819	5.62542e-94	2.2879e-92	Similar to Saccharomyces cerevisiae Rsb1, Sphingoid long-chain base (LCB) efflux transporter	Transporter
U190	gene3567	YALI0D14872g	232.226	268.66	186.83	923.443	1056.29	1205.31	2.20954	4.62527	1.05146e-53	2.07491e-52	Transcription factor with Zn(2)-C6 fungal-type DNA-binding domain	Transcription factor
U191	gene601	YALI0A15576g	901	835.187	900.935	3692.83	4232.12	4089.49	2.18792	4.55649	7.5091e-154	6.76834e-152	Similar to Saccharomyces cerevisiae Tpo1, Polyamine transporter of the major facilitator superfamily	Polyamine transporter
U192	gene4460	YALI0E08387g	11.971	0.63977	4.9862	36.1288	23.041	20.0252	2.16991	4.49995	5.44273e-07	1.42198e-06	Highly similar to Yarrowia lipolytica Metallothionein-I MTLI	Metallothionein
U193	gene858	YALI0B00374g	5.97472	10.5488	11.9842	59.6314	40.117	29.038	2.16584	4.48727	7.31344e-10	2.51447e-09	Similar to S. cerevisiae Yps3, aspartic protease; member of the yapsin family of proteases involved in cell wall growth and maintenance	Cell wall biogenesis
U194	gene6589	YALI0F20680g	45.8451	55.5176	38.6352	242.192	144.697	243.258	2.16335	4.47955	2.48249e-19	1.53033e-18	No similarity, 733 a.a. with a RING-type zinc finger domain
U195	gene2760	YALI0C20977g	92.6915	99.0982	82.6276	387.224	396.124	446.483	2.15887	4.46565	3.13106e-53	6.10648e-52	Weakly similar to Yarrowia lipolytica YALI0F18326g
U196	gene4240	YALI0E03300g	3.98156	12.576	5.12571	22.2336	21.1528	54.0483	2.1403	4.40854	2.32124e-06	5.70894e-06	Weakly similar to Yarrowia lipolytica YALI0B02112g
U197	gene3231	YALI0D07304g	6720.57	6453.39	7219.45	32253.6	29634.9	27996.7	2.14023	4.40833	2.57307e-177	3.01094e-175	Similar to Saccharomyces cerevisiae Ftr1, high affinity iron permease; involved in the transport of iron across the plasma membrane	Iron permease
U198	gene1111	YALI0B06391g	75.7667	60.2797	45.2609	227.802	293.472	280.304	2.13893	4.40436	1.43263e-29	1.42835e-28	Similar to Saccharomyces cerevisiae Hxt17, Putative transmembrane polyol transporter	Transporter
U199	gene1407	YALI0B13354g	234.222	201.09	255.51	928.336	974.476	1115.21	2.12872	4.37328	8.93649e-66	2.21585e-64	Weakly similar to Saccharomyces cerevisiae Cbf1, Basic helix-loop-helix (bHLH) protein	Transcription factor
U200	gene841	YALI0A21351g	40661.3	40236	44694.4	172423	180697	194282	2.1239	4.3587	3.67698e-190	4.71643e-188	No similarity, 88 a.a.
U201	gene1665	YALI0B18986g	574.117	444.709	504.012	2304.37	2244.53	2060.27	2.11826	4.3417	1.36037e-98	5.96951e-97	Similar to Schizosaccharomyces pombe putative membrane transporter	Transporter
U202	gene6515	YALI0F19030g	534.235	462.68	494.21	1981.78	2168.26	2310.53	2.11519	4.33247	9.93989e-110	5.3467e-108	Putative adhesin. Similar to S. cerevisiae Flo11, GPI-anchored cell surface glycoprotein (flocculin)	Cell wall protein
U203	gene651	YALI0A16841g	312.924	377.862	414.018	1452.43	1498.4	1826.99	2.11281	4.32532	5.08661e-67	1.30995e-65	YlAzf1 C2H2 zinc-finger transcription factor, similar to Saccharomyces cerevisiae Azf1 that is involved in diauxic shift	Transcription factor
U204	gene2703	YALI0C19690g	0.995878	2.70494	0.0641891	2.14905	4.66638	12.0098	2.10769	4.31	0.00477231	0.00808311	Some similarities with Schizosaccharomyces pombe Putative cyclophilin-type peptidyl-prolyl cis-trans isomerase protein
U205	gene3279	YALI0D08360g	42.8553	57.5659	29.3316	184.79	211.284	166.188	2.10408	4.29924	2.87226e-24	2.26454e-23	Weakly similar to Schizosaccharomyces pombe Hypothetical protein UPF0658 Golgi apparatus membrane protein C23H3.04
U206	gene3091	YALI0D04180g	631.904	561.431	616.061	2587.14	2449.64	2719.98	2.10088	4.28971	7.95188e-131	5.64245e-129	Similar to Candida albicans Rsd1, Predicted short chain dehydrogenase; Spider biofilm induced	Metabolism
U207	gene1376	YALI0B12606g	575.096	553.55	494.293	2181.82	2472.02	2301.53	2.09739	4.27935	6.01922e-117	3.52177e-115	No similarity, 509 a.a.
U208	gene1690	YALI0B19602g	61.7884	74.7311	60.3877	234.976	307.209	303.328	2.09726	4.27895	5.28456e-34	6.10884e-33	YlPhd1, APSES transcription factor, similar to S. cerevisiae Phd1 transcription factor	Transcription factor
U209	gene1836	YALI0B22814g	54.8182	48.6905	58.3315	215.517	223.778	251.27	2.09441	4.27051	9.73709e-38	1.28607e-36	Similar to Emericella nidulans PalH in Pal/Rim pH-sensing pathway	Signal transduction
U210	gene2463	YALI0C13970g	30.9126	11.7377	20.8237	107.082	94.4951	69.0837	2.09004	4.25761	7.19588e-14	3.23863e-13	Putative adhesin. Weakly similar to S. cerevisiae Flo11, GPI-anchored cell surface glycoprotein (flocculin)	Cell wall protein
U211	gene4583	YALI0E11143g	1089.38	1159.52	866.511	4826.68	3952.54	4435.87	2.0838	4.23922	1.31155e-83	4.72866e-82	Some similarities with Debaryomyces hansenii DEHA0F01892g
U212	gene2202	YALI0C07744g	76.7064	137.337	128.647	484.077	540.605	425.476	2.08078	4.23035	6.69334e-27	5.87429e-26	No similarity, 533 a.a. with a transmembrane domain
U213	gene1782	YALI0B21626g	2246.5	2267.73	2211.55	8627.75	10791.8	9001.89	2.07888	4.22478	1.89132e-125	1.23678e-123	YlAip5, similar to S. cerevisiae Aip5, polarisome protein that positively regulates actin assembly	Cell polarity
U214	gene72	YALI0A01848g	14.9598	5.0058	7.51256	36.8117	42.0309	38.0422	2.07799	4.22217	8.43573e-11	3.11725e-10	No similarity, 328 a.a.
U215	gene5980	YALI0F06974g	37.8578	63.6581	47.9037	236.173	203.305	192.216	2.07365	4.2095	4.19981e-28	3.95544e-27	Similar to Saccharomyces cerevisiae Ara1, D-arabinose dehydrogenase large subunit	Metabolism
U216	gene1199	YALI0B08558g	2408	2122.15	2023.2	8722.97	9306.21	9465.39	2.06833	4.19401	1.70053e-148	1.45417e-146	Serine/threonine protein kinase similar to S. cerevisiae Sks1 and C. albicans Sha3, which are involved in the adaptation to low concentrations of glucose. Tn mutation of Sha3 affects filamentous growth	Signal transduction
U217	gene6685	YALI0F22847g	880.065	878.6	860.082	3439.25	3878.42	3613.97	2.06076	4.17206	6.82229e-148	5.68808e-146	Putative cell wall protein, 193 a.a. with a signal peptide and a GPI modification site	Putative cell wall protein
U218	gene2622	YALI0C17875g	1.98559	8.77323	14.0374	31.8456	33.1565	38.0401	2.06004	4.16999	2.49905e-09	8.14296e-09	Weakly similar to Saccharomyces cerevisiae Ccw14, Covalently-linked cell wall protein 14	Cell wall protein
U219	gene5610	YALI0E33891g	1239.91	1020.44	976.545	5050.77	4766.99	3634.01	2.05491	4.15519	7.47906e-64	1.77528e-62	Similar to S. cerevisiae GPI-anchored cell wall protein Cwp1	Cell wall protein
U220	gene6282	YALI0F13959g	15.9487	11.16	16.9014	91.7155	26.7115	66.0713	2.04377	4.12321	7.55625e-07	1.94445e-06	Similar to Saccharomyces cerevisiae Opt2, Oligopeptide transporter	Oligopeptide Transporter
U221	gene1073	YALI0B05478g	1739.2	1643.87	1746.08	6540.66	7445.2	7057.75	2.03667	4.10297	3.44199e-159	3.37619e-157	YlStp3 C2H2 zinc-finger transcription factor. Some similarities with S. cerevisiae Stp3, possibly involved in pre-tRNA splicing and in uptake of branched-chain amino acids	Transcription factor
U222	gene129	YALI0A03179g	0	7.31942	0.127509	10.6077	11.4127	12.0129	2.03352	4.09403	9.0827e-05	0.000188722	No similarity, 222 a.a.
U223	gene722	YALI0A18469g	851.198	714.642	670.758	3311.81	2904.71	2943.23	2.0334	4.09368	2.07152e-94	8.4767e-93	Hoy1, the homeobox transcription involved in the regulation of filamentation	Transcription factor
U224	gene3612	YALI0D15928g	2342.16	2777.49	2495.37	9331.06	11279.6	10479.5	2.02909	4.08148	2.831e-117	1.68596e-115	Some similarities with Saccharomyces cerevisiae YNL234W, Protein of unknown function with similarity to globins; has a functional heme-binding domain
U225	gene4648	YALI0E12529g	3.98742	0.737141	5.85728	22.9596	8.34604	11.0139	2.02444	4.06833	0.00023564	0.00046931	No similarity, 191 a.a. with a signal peptide
U226	gene3356	YALI0D10021g	17.9305	27.2417	28.9521	106.373	98.2064	96.1072	2.01936	4.05404	3.67162e-21	2.49386e-20	Similar to Candida albicans C2_08660cp_a, Protein of unknown function; upregulation correlates with clinical development of fluconazole resistance; regulated by Sef1, Sfu1, and Hap43
U227	gene1866	YALI0B23452g	1207.95	1285.79	1403.7	4711.5	5193.44	5826.38	2.01334	4.03715	1.42409e-105	6.98432e-104	No similarity, 281 a.a.
U228	gene2973	YALI0D01287g	423.584	447.091	411.526	1632.95	1731.44	1810.98	2.01126	4.03135	2.48295e-108	1.29385e-106	No similarity, 258 a.a. with two transmembrane domains
U229	gene1217	YALI0B09009g	1080.41	863.831	1118.48	4049.97	3700.26	4428.85	1.99236	3.97886	7.64771e-84	2.7723e-82	Weakly similar to Saccharomyces cerevisiae Flc1, Flavin adenine dinucleotide transporter	Transporter
U230	gene610	YALI0A15796g	20.9352	15.6126	16.0605	62.7694	55.4787	92.0919	1.99192	3.97767	3.89521e-13	1.67945e-12	Adhesin-like protein, weakly similar to S. cerevisiae Dan4, cell wall mannoprotein	Cell wall protein
U231	gene3240	YALI0D07502g	54.8211	50.6436	49.1464	195.168	221.827	197.219	1.98533	3.95952	4.99159e-34	5.79025e-33	Weakly similar to Saccharomyces cerevisiae Sps1, STE20-family GCKIII protein kinase; required for prospore membrane closure, efficient spore packaging, and localization of enzymes involved in spore wall synthesis	Signal transduction
U232	gene5723	YALI0F01386g	5.97912	11.7179	0.297893	29.948	20.8154	25.0278	1.98222	3.951	2.15019e-07	5.85617e-07	Weakly similar to Saccharomyces cerevisiae Fre1, Ferric reductase and cupric reductase	Iron transporter
U233	gene2143	YALI0C06460g	1828.93	1713.63	1483.37	6771.54	6547.38	6526.17	1.98036	3.9459	3.23104e-128	2.1551e-126	Similar to Saccharomyces cerevisiae Mih1, Protein tyrosine phosphatase involved in cell cycle control and retrograde protein transport	Cell cycle
U234	gene1279	YALI0B10384g	613.935	740.844	609.058	2453.24	2826.3	2432.68	1.97175	3.92244	3.78159e-87	1.42504e-85	No similarity, 597 a.a.
U235	gene6803	YALI0F25597g	824.25	835.864	807.553	2828.35	3574.42	3273.59	1.97048	3.91898	3.83481e-97	1.62918e-95	YlFlr1, highly similar to Saccharomyces cerevisiae Flr1, Plasma membrane transporter of the major facilitator superfamily	Transporter
U236	gene3459	YALI0D12232g	253.178	217.46	200.563	815.913	936.785	872.959	1.96563	3.90584	3.86637e-59	8.48312e-58	No similarity, 535 a.a. with 3 transmembrane domains
U237	gene6867	YALI0F26983g	1868.74	2174.75	2116.46	7610.25	8755.26	7549.29	1.95669	3.88172	3.25439e-117	1.92095e-115	Similar to Candida albicans CaIFK2 probable monoxygenase
U238	gene2984	YALI0D01551g	1.98856	8.97343	4.95541	24.0542	15.1927	24.0251	1.95558	3.87873	2.15889e-06	5.32932e-06	No similarity, 122 a.a.
U239	gene2991	YALI0D01738g	721.564	803.308	898.12	3167.58	3270.72	2939.23	1.95333	3.87268	1.98599e-100	9.01125e-99	Weakly similar to Saccharomyces cerevisiae YLR460c, Member of the quinone oxidoreductase family	Metabolism
U240	gene2889	YALI0C23837g	23.9296	16.5208	12.7175	67.2357	74.9988	66.0739	1.9525	3.87044	7.44975e-16	3.79022e-15	No similarity, 252 a.a.
U241	gene5549	YALI0E32571g	226.254	221.361	195.482	741.468	902.318	834.916	1.9439	3.84743	1.18836e-55	2.46161e-54	Similar to Emericella nidulans NUDE nuclear distribution protein	Cell cycle
U242	gene3221	YALI0D07062g	2717.88	3854.84	3130.45	15214	10165.5	11762.9	1.93654	3.82786	2.56713e-43	4.08657e-42	Similar to Saccharomyces cerevisiae NADPH-dependent aldehyde reductase	Metabolism
U243	gene6743	YALI0F24189g	32.9099	11.7554	17.4364	88.5186	75.4957	74.0836	1.93597	3.82636	2.49513e-13	1.09275e-12	No similarity, 372 a.a.
U244	gene2501	YALI0C14938g	17.9465	13.9872	9.01601	52.5484	51.4267	55.0596	1.93388	3.82081	3.06568e-13	1.33561e-12	Similar to S. cerevisiae Yps3, aspartic protease; member of the yapsin family of proteases involved in cell wall growth and maintenance	Cell wall biogenesis
U245	gene780	YALI0A19844g	3306.01	2878.47	2578.16	10924.4	10502.6	11927.1	1.92806	3.80544	5.09755e-101	2.3529e-99	Weakly similar to Neurospora crassa wc-1 (White collar 1) but lacks DNA-binding domain. wc-1 may function as a transcription factor involved in light regulation	Signal transduction
U246	gene6992	YALI0F30063g	373.79	303.866	273.361	1134.87	1263.24	1219.34	1.92562	3.79901	2.05245e-61	4.60937e-60	YlAvt1, similar to Saccharomyces cerevisiae Avt1, neutral amino acid transporter	Amino acids transporter
U247	gene257	YALI0A06633g	3371.76	3341.21	3205.02	11942.3	12340.6	12975.2	1.9091	3.75574	2.06474e-173	2.25767e-171	No similarity, 164 a.a.
U248	gene6149	YALI0F10901g	3.98028	11.557	9.67526	28.4923	40.5366	27.0319	1.90733	3.75114	2.48479e-08	7.40551e-08	Putative adhesin. Some similarities with S. cerevisiae Flo11, GPI-anchored cell surface glycoprotein (flocculin)	Cell wall protein
U249	gene6099	YALI0F09691g	1720.25	1559.01	2057.58	8642.9	5098.34	6285.91	1.90717	3.75073	1.08581e-34	1.28867e-33	Similar to Saccharomyces cerevisiae Opt2, Oligopeptide transporter	Oligopeptide transporter
U250	gene4475	YALI0E08756g	484.38	449.41	544.994	1733.08	1911.25	1893.08	1.90634	3.74857	1.14672e-87	4.39576e-86	YlRas1, GTPase involved in G-protein signaling in adenylate cyclase activation	Signal transduction
U251	gene2000	YALI0C03135g	982.717	947.069	1061.61	3452.9	3668.52	4082.47	1.90574	3.747	3.76317e-106	1.87316e-104	No similarity, 961 a.a.
U252	gene3691	YALI0D17842g	211.299	183.754	224.061	664.584	854.226	791.867	1.90045	3.73331	1.97361e-44	3.20291e-43	Weakly similar to Saccharomyces cerevisiae Cld1, Mitochondrial cardiolipin-specific phospholipase	Lipid metabolism
U253	gene2700	YALI0C19646g	21.9102	43.3377	37.6317	147.314	102.597	135.146	1.89891	3.72931	6.05385e-16	3.08945e-15	Similar to Saccharomyces cerevisiae Pts2, FMN-dependent NAD(P)H:quinone oxidoreductase	Metabolism
U254	gene573	YALI0A14861g	159.492	120.049	126.554	486.036	477.336	550.597	1.89752	3.72573	8.16972e-41	1.18978e-39	Weakly similar to Candida albicans unknown function
U255	gene2509	YALI0C15114g	1890.71	1829.82	1681.8	6910.61	6805.91	6329.95	1.891	3.70892	4.37967e-139	3.47766e-137	YlCln1. Similar to C. albicans G1/S-specific cyclin Cln1	Cell cycle
U256	gene3677	YALI0D17534g	2540.57	2153.76	1875.37	7915.54	8386.59	8008.79	1.88718	3.69912	2.29058e-86	8.48787e-85	Similar to Saccharomyces cerevisiae Tgl3, Bifunctional triacylglycerol lipase and LPE acyltransferase	Lipid metabolism
U257	gene5368	YALI0E28831g	16.9422	14.6843	21.6246	48.186	85.5736	63.0701	1.88625	3.69674	2.4139e-11	9.29604e-11	No similarity, 539 a.a.
U258	gene2362	YALI0C11451g	4.97727	15.2629	6.38763	39.0345	20.1282	41.0417	1.88128	3.68401	4.53994e-07	1.19737e-06	Weakly similar to Saccharomyces cerevisiae YGL039W, Aldehyde reductase	Metabolism
U259	gene4598	YALI0E11473g	33.8659	60.8544	56.9453	167.614	174.914	215.228	1.87682	3.67263	9.9682e-20	6.29024e-19	Highly similar to Candida albicans Hak1, Putative potassium transporter	Transporter
U260	gene2834	YALI0C22660g	436.538	442.241	460.61	1629.65	1695.65	1577.74	1.87235	3.66128	9.91104e-100	4.43669e-98	Weakly similar to Saccharomyces cerevisiae Amf1, Low affinity NH4+ transporter	Ammonium transporter
U261	gene4915	YALI0E18788g	1150.15	1208.9	1293.99	4795.12	4017.49	4545.99	1.87138	3.65883	3.76319e-105	1.81887e-103	YlCwp1, characterized cell wall protein.	Cell wall protein
U262	gene4774	YALI0E15510g	680.753	689.02	492.598	1961.98	2325.44	2526.76	1.87073	3.65718	1.22224e-48	2.16817e-47	Putative homeobox domain-containing transcription factor, similar to S. cerevisiae Yhp1 and C. albicans Yox1 transcriptional repressor	Transcription factor
U263	gene2950	YALI0D00781g	488.376	470.167	472.264	1570.02	1889.84	1678.84	1.84367	3.58922	2.72602e-80	9.42101e-79	No similarity, 264 a.a.
U264	gene1380	YALI0B12716g	2293.36	2336.45	2001.61	8443.93	7264.68	8032.82	1.83946	3.57877	3.1848e-107	1.59719e-105	Similar to Saccharomyces cerevisiae Hac1, basic leucine zipper (bZIP) transcription factor (ATF/CREB1 homolog); regulates the unfolded protein response	Transcription factor
U265	gene3089	YALI0D04136g	1606.63	1665.5	1635.23	5652.9	6208.7	5617.17	1.83218	3.56075	3.39872e-137	2.63599e-135	No similarity, 387 a.a.
U266	gene5494	YALI0E31537g	567.12	518.012	532.244	1938.87	1869.84	1948.14	1.83176	3.55971	2.58573e-103	1.23191e-101	Weakly similar to Saccharomyces cerevisiae Slo1, Protein interacting with Arl3p; Arl3p is a GTPase of the Ras superfamily involved in vesicle-tethering at the Golgi	Trafficking
U267	gene4037	YALI0D26081g	1.98628	5.09834	16.1388	36.9333	19.8443	25.0288	1.82204	3.5358	3.91485e-05	8.48344e-05	Weakly similar to Candida albicans probable ferric reductase transmembrane component (EC1.16. 1.7)	Ion transporter
U268	gene2772	YALI0C21296g	201.319	250.347	182.564	797.307	759.498	685.76	1.81946	3.52948	1.1508e-41	1.7249e-40	No similarity, 350 a.a.
U269	gene4088	YALI0D27214g	60.7888	62.7083	79.7167	266.612	215.193	233.258	1.8183	3.52665	2.55568e-27	2.29118e-26	Similar to Saccharomyces cerevisiae cell wall protein Cwp1	Cell wall protein
U270	gene1871	YALI0C00110g	341.869	305.456	331.24	1147.26	1260.35	1037.15	1.81571	3.52034	1.13965e-62	2.63027e-61	Weakly similar to Neurospora crassa calcium-dependent phosphotriesterase
U271	gene6236	YALI0F12925g	25.9251	18.337	10.4979	50.836	62.8372	81.082	1.81224	3.51187	1.56274e-10	5.63735e-10	Similar to Saccharomyces cerevisiae Mep2, Ammonium permease involved in regulation of pseudohyphal growth	Ammonium permease
U272	gene4589	YALI0E11319g	902.011	870.175	743.198	2741.31	2901.97	3189.49	1.81062	3.50793	2.68166e-82	9.51419e-81	No similarity, 269 a.a.
U273	gene6354	YALI0F15543g	9.97898	0	0.159227	16.8417	11.4687	8.01091	1.80971	3.50573	0.00157117	0.00282319	C2H2 zinc finger transcription factor with three C2H2 zinc finger domains at the C-terminus. Weakly similar to C. albicans Adr1	Transcription factor
U274	gene5094	YALI0E22825g	63.7829	71.9108	65.0023	207.639	227.216	268.286	1.80502	3.49433	1.90927e-27	1.72325e-26	Some similarities with Schizosaccharomyces pombe spindle pole body associated protein Sad1	Cell polarity
U275	gene298	YALI0A07601g	106.656	88.855	92.0225	344.675	357.568	302.339	1.80345	3.49054	1.95031e-35	2.39128e-34	Predicted transmembrane protein, weakly similar to C. albicans Opy2, which plays a role in cell wall biogenesis
U276	gene5596	YALI0E33583g	55.8067	69.4643	57.7831	210.228	232.07	199.223	1.80293	3.48929	4.74946e-29	4.6382e-28	Similar to Saccharomyces cerevisiae Dur3, Plasma membrane transporter for both urea and polyamines	Transporter
U277	gene1976	YALI0C02607g	597.992	689.817	592.889	2133.9	2273.92	2156.37	1.80132	3.48539	1.61169e-92	6.51511e-91	Weakly similar to Debaryomyces hansenii DEHA0C11594g IPF 1664.1
U278	gene740	YALI0A18920g	4.98353	8.08661	0.221225	12.8332	11.7005	25.023	1.79975	3.48161	6.79231e-05	0.000142917	Similar to Saccharomyces cerevisiae Yhk8, Presumed antiporter of the major facilitator superfamily	Transporter
U279	gene4746	YALI0E14839g	1028.58	1043.45	898.213	3540.16	3383.34	3387.72	1.79408	3.46795	2.57644e-107	1.30189e-105	Weakly similar to Kluyveromyces lactis KLLA0D09174g
U280	gene1674	YALI0B19184g	419.613	378.133	389.182	1217.88	1487.46	1405.54	1.7914	3.46151	1.43441e-65	3.53045e-64	Some similarities with Neurospora crassa NCU07850.1 hypothetical protein
U281	gene4760	YALI0E15147g	338.868	290.798	397.599	1281.71	1124.14	1144.26	1.79093	3.46038	1.3912e-51	2.6139e-50	Weakly similar to C. albicans orf19.5952
U282	gene6774	YALI0F24937g	144.516	112.435	184.619	593.059	505.41	430.485	1.78873	3.45511	9.13198e-22	6.3185e-21	Similar to Saccharomyces cerevisiae YGL157w, unknown function
U283	gene2323	YALI0C10538g	0	2.67793	2.39165	7.50846	5.74109	5.00616	1.78866	3.45493	0.0142307	0.0225033	No similarity, 67 a.a.
U284	gene4399	YALI0E06875g	6.97573	5.09899	10.677	24.5061	16.5142	37.0352	1.7851	3.44642	6.34143e-06	1.49039e-05	No similarity, 366 a.a.
U285	gene1368	YALI0B12430g	783.358	944.065	894.852	3254.24	2627.39	3135.44	1.78186	3.43869	7.00865e-70	1.86246e-68	Weakly similar to Saccharomyces cerevisiae Cdc4, F-box protein required for both the G1/S and G2/M phase transitions	Cell cycle
U286	gene4348	YALI0E05709g	4069.43	3792.39	4151.43	15656.9	12257.6	13383.7	1.78171	3.43832	7.14195e-91	2.83552e-89	372 a.a. with a signal peptide. Weakly similar to Debaryomyces hansenii DEHA0B16577g
U287	gene4030	YALI0D25872g	3072.71	3763.39	3635.22	13158.6	10876.1	11939.1	1.78056	3.4356	1.61774e-84	5.89635e-83	Similar to Saccharomyces cerevisiae Sso1, Plasma membrane t-SNARE; involved in fusion of secretory vesicles at the plasma membrane and in vesicle fusion during sporulation	Trafficking
U288	gene6697	YALI0F23177g	1012.58	1190.75	1328.17	4059.13	3903.71	4159.56	1.78004	3.43436	1.91559e-81	6.65468e-80	Similar to Saccharomyces cerevisiae Rsr1, Ras-type GTPase	Signal transduction
U289	gene2300	YALI0C10010g	3351.84	2925.23	2980.06	9681.39	10218.3	11882	1.77946	3.43297	1.19016e-91	4.78214e-90	Similar to Candida albicans C2_08950wp_a, predicted homeodomain-like transcription factor; also has a metal-binding Ada DNA repair protein domain	Transcription factor
U290	gene2020	YALI0C03586g	14.9387	18.9945	36.5409	69.9991	70.0805	101.103	1.77733	3.4279	8.09961e-10	2.76764e-09	No similarity, 703 a.a.
U291	gene5409	YALI0E29711g	11.9652	10.5971	2.92943	27.7409	29.6923	33.0349	1.77571	3.42407	6.66647e-08	1.90839e-07	Weakly similar to Saccharomyces cerevisiae Ptr2, Integral membrane peptide transporter	Transporter
U292	gene3905	YALI0D22913g	285.057	302.395	228.286	821.751	952.174	1021.11	1.77454	3.4213	7.86896e-42	1.18746e-40	Similar to Saccharomyces cerevisiae Vba5, Plasma membrane protein of the Major Facilitator Superfamily (MFS)	Amino acids transporter
U293	gene3689	YALI0D17798g	4893.66	4761.93	5315.13	16803.9	16791.5	17568.3	1.77335	3.41847	3.18692e-148	2.69073e-146	No similarity, 216 a.a.
U294	gene4127	YALI0E00814g	14.9612	6.89163	2.90835	23.4399	42.4471	20.0258	1.76532	3.39949	2.14238e-05	4.74739e-05	Yarrowia lipolytica alternative oxidase possible transmembrane segments	Respiration and energy
U295	gene3756	YALI0D19316g	654.813	678.626	646.141	2285.05	2233.4	2196.41	1.76142	3.39033	9.9634e-108	5.11199e-106	No similarity, 553 a.a.
U296	gene2251	YALI0C08921g	16.934	37.5818	14.2667	81.5313	72.1917	82.0889	1.7577	3.3816	2.27902e-11	8.80202e-11	No similarity, 145 a.a. with 3 transmembrane domains
U297	gene582	YALI0A15125g	1871.74	2072.36	1980.06	7134.78	6067.13	6815.48	1.75659	3.37898	1.55023e-105	7.54745e-104	Similar to Saccharomyces cerevisiae Pho84, High-affinity inorganic phosphate (Pi) transporter; also low-affinity manganese transporter	Pi transporter
U298	gene842	YALI0A21373g	134.571	130.877	78.2323	357.415	396.706	406.442	1.75363	3.37206	2.67126e-22	1.90355e-21	Similar to S. cerevisiae cell wall protein Cwp1	Cell wall protein
U299	gene3804	YALI0D20482g	280.09	272.575	187.51	881.071	819.144	790.873	1.74898	3.36121	1.6155e-34	1.91392e-33	YlGzf1, GATA zinc finger transcription factor, similar to S. cerevisiae Gat1, transcriptional activator of nitrogen catabolite repression genes	Transcription factor
U300	gene2403	YALI0C12364g	611.959	563.107	655.512	1722.52	2071.21	2334.55	1.74335	3.34812	4.68363e-53	9.10781e-52	YlNrg1, C2H2 zinc finger transcription factor, similar to S. cerevisiae and C. albicans Nrg1	Transcription factor
U301	gene1381	YALI0B12738g	1277.73	1290.18	1333.85	4204.75	4337.88	4515.95	1.74299	3.34727	2.07648e-128	1.41328e-126	No similarity, 995 a.a. with 2 transmembrane domains
U302	gene4703	YALI0E13860g	17.9421	16.6042	14.8553	56.7828	48.2975	61.0647	1.74083	3.34228	1.13196e-11	4.45174e-11	Similar to S. cerevisiae Yps3, aspartic protease; member of the yapsin family of proteases involved in cell wall growth and maintenance	Cell wall biogenesis
U303	gene494	YALI0A12705g	307.92	431.487	482.714	1173.96	1447.78	1451.59	1.73654	3.33235	3.13393e-33	3.50727e-32	Similar to Schizosaccharomyces pombe Ribonuclease H	RNA processing
U304	gene2492	YALI0C14696g	20.9398	8.37642	15.8239	51.9001	42.6107	55.0583	1.73458	3.32782	8.83561e-10	3.00988e-09	No similarity, 217 a.a.
U305	gene6994	YALI0F30107g	362.775	445.348	353.528	1160.56	1266.3	1432.56	1.73048	3.31839	1.1581e-49	2.09336e-48	No similarity, 236 a.a.
U306	gene6136	YALI0F10549g	169.438	169.711	158.247	523.671	587.872	541.596	1.73	3.31727	2.47504e-47	4.22213e-46	Similar to S. cerevisiae Yps3, aspartic protease; member of the yapsin family of proteases involved in cell wall growth and maintenance	Cell wall biogenesis
U307	gene4533	YALI0E10043g	4562.81	3962.17	3814.99	13474.7	13216.9	14112.5	1.72516	3.30617	4.12443e-110	2.23658e-108	Weakly similar to Saccharomyces cerevisiae Rcn1, Protein involved in calcineurin regulation during calcium signaling	Signal transduction
U308	gene6240	YALI0F13013g	860.147	760.792	806.061	2276.51	2688.41	3058.34	1.72482	3.30538	9.53967e-59	2.0794e-57	Highly similar to Candida albicans Slp3, Plasma membrane protein implicated in stress response; similar to stomatin mechanoreception proteins; overexpression induces apoptotic-like cell death; absent from hyphal cells; induced by Rgt1	Stress response
U309	gene2376	YALI0C11781g	1612.63	1546.25	1543.79	5003.6	5299.06	5220.73	1.72255	3.3002	8.671e-130	5.96243e-128	No similarity, 289 a.a. with a F-box domain
U310	gene3195	YALI0D06501g	1313.65	1236.61	983.965	3746.95	3927.07	3991.38	1.72156	3.29792	6.40184e-70	1.70801e-68	Similar to Saccharomyces cerevisiae Rib7, Diaminohydroxyphoshoribosylaminopyrimidine deaminase	Metabolism
U311	gene6692	YALI0F23067g	82.7376	60.6737	72.1399	214.405	218.434	276.293	1.7178	3.28935	1.65658e-22	1.19195e-21	Weakly similar to Kluyveromyces lactis KLLA0B14839g Probable acid phosphatase	Phosphatase
U312	gene3145	YALI0D05379g	892.028	818.397	923.67	2759.84	2860.81	3020.31	1.71479	3.28248	1.15622e-95	4.82e-94	Similar to Saccharomyces cerevisiae Axl2, Integral plasma membrane protein; required for axial budding in haploid cells; localizes to the incipient bud site and bud neck	Cell polarity
U313	gene1767	YALI0B21318g	4926.55	5340.17	4861.14	15880.5	17399.6	16215.8	1.70971	3.27095	2.30138e-132	1.65056e-130	Similar to Yarrowia lipolytica YALI0A05665g
U314	gene222	YALI0A05665g	4.97203	14.9382	21.2104	38.1476	49.8879	46.0499	1.70734	3.26558	4.05064e-08	1.17998e-07	Highly similar to Yarrowia lipolytica YALI0A01265g
U315	gene781	YALI0A19866g	16.9483	17.7204	5.58399	45.2081	42.3575	47.0508	1.7032	3.25623	1.60309e-09	5.34632e-09	No similarity, 182 a.a. with a transmembrane domain
U316	gene6106	YALI0F09878g	203.287	255.374	296.179	830.267	870.713	752.834	1.70108	3.25145	7.75443e-35	9.30253e-34	Yarrowia lipolytica ANL1P interacting protein
U317	gene3000	YALI0D01958g	10.9746	1.57518	1.49611	12.0232	12.7292	22.0208	1.69756	3.24351	0.000369292	0.000717919	No similarity, 98 a.a.
U318	gene3619	YALI0D16247g	1642.52	1609.18	1648.49	4825.15	5751	5283.8	1.6942	3.23598	8.01288e-99	3.53946e-97	Similar to Saccharomyces cerevisiae Oye2, Conserved NADPH oxidoreductase containing flavin mononucleotide (FMN); responsible for geraniol reduction into citronellol during fermentation	Stress response
U319	gene1019	YALI0B04202g	454.563	360.819	176.992	1158.46	953.683	1087.19	1.69268	3.23257	3.87494e-13	1.67179e-12	Similar to Saccharomyces cerevisiae Dur3, plasma membrane transporter for both urea and polyamines	Transporter
U320	gene3129	YALI0D05041g	1153.17	1079.42	1057.4	3201.07	3197.36	4233.63	1.69205	3.23115	1.30545e-55	2.69578e-54	C2H2 zinc finger transcription factor. Weakly similar to C. albicans Bcr1, which regulates a/alpha biofilm formation, matrix, cell-surface-associated genes	Transcription factor
U321	gene6279	YALI0F13849g	2414.92	2620.9	2739.64	8892.57	8083.01	8137.94	1.69188	3.23078	2.74191e-111	1.52405e-109	No similarity, 44 a.a.
U322	gene6225	YALI0F12617g	3260.12	3236.21	3189.95	10443.1	10120.1	10704.7	1.69058	3.22787	1.10349e-146	9.08673e-145	Weakly similar to Saccharomyces cerevisiae type 2C protein phosphatase Ptc7	Phosphatase
U323	gene2074	YALI0C04884g	894.955	1217.64	1294.93	3852.01	3527.35	3612.97	1.68984	3.22621	2.34259e-50	4.29259e-49	Similar to Saccharomyces cerevisiae Ilt1, Protein of unknown function; deletion confers sensitivity to cationic compounds
U324	gene2971	YALI0D01243g	436.533	442.93	491.704	1431.36	1430.58	1506.65	1.67308	3.18894	4.38744e-74	1.29488e-72	Similar to Saccharomyces cerevisiae Oye3, Conserved NADPH oxidoreductase containing flavin mononucleotide (FMN)	Stress response
U325	gene5655	YALI0E34881g	2131.89	2163.17	1937.46	6700.67	6707.88	6437.07	1.67009	3.18234	3.16737e-118	1.9382e-116	Weakly similar to Saccharomyces cerevisiae Cld1, Mitochondrial cardiolipin-specific phospholipase	Lipid metabolism
U326	gene4056	YALI0D26466g	27.9042	37.1466	22.645	73.5825	89.1704	118.12	1.66883	3.17956	7.27155e-12	2.89733e-11	No similarity, 261 a.a., possibly noncoding
U327	gene4881	YALI0E18007g	24.9261	12.7615	19.5286	41.4839	70.1744	70.0726	1.66615	3.17368	8.1912e-09	2.54591e-08	No similarity, 254 a.a. with a transmembrane domain
U328	gene2534	YALI0C15609g	0	7.31942	0.127509	8.15386	4.80034	13.012	1.66421	3.16939	0.00348881	0.00602235	No similarity, 154 a.a.
U329	gene1294	YALI0B10736g	14827.5	14472	14036.2	44981.5	45226.2	46517.1	1.65757	3.15486	7.72793e-157	7.15907e-155	YlYhm2, Highly similar to Saccharomyces cerevisiae Yhm2, Citrate and oxoglutarate carrier protein; exports citrate from and imports oxoglutarate into the mitochondrion	Transporter
U330	gene5895	YALI0F05236g	311.976	249.026	301.448	836.335	839.2	1038.13	1.65409	3.14724	8.91217e-37	1.13227e-35	Weakly similar to Saccharomyces cerevisiae Dam1, Essential subunit of the Dam1 complex (aka DASH complex); couples kinetochores to the force produced by MT depolymerization thereby aiding in chromosome segregation	Cell cycle
U331	gene1759	YALI0B21142g	61.8051	50.5558	47.0098	160.713	135.772	206.215	1.65386	3.14675	8.23785e-16	4.18162e-15	YlTpo3, Highly similar to Saccharomyces cerevisiae Tpo3, Polyamine transporter of the major facilitator superfamily	Transporter
U332	gene3959	YALI0D24145g	15.9522	14.077	6.64292	50.1427	30.1791	37.0419	1.65368	3.14635	1.71577e-07	4.73097e-07	Weakly similar to Saccharomyces cerevisiae Fex2, Protein involved in fluoride export	Transporter
U333	gene5983	YALI0F07040g	48.8361	44.3154	55.7217	134.509	136.486	197.203	1.65316	3.14522	3.2751e-15	1.58756e-14	Weakly similar to Saccharomyces cerevisiae Fre3, Ferric reductase	Iron transporter
U334	gene3003	YALI0D02024g	462.479	415.995	382.935	1292.42	1369.44	1295.42	1.64767	3.13327	5.50369e-64	1.31106e-62	Similar to S. cerevisiae Yps3, aspartic protease; member of the yapsin family of proteases involved in cell wall growth and maintenance	Cell wall protein
U335	gene5678	YALI0F00352g	1.99201	3.54123	2.48698	9.05548	4.80019	12.0115	1.64662	3.13099	0.00511306	0.00860997	No similarity, 611 a.a.
U336	gene25	YALI0A00682g	178.415	135.289	189.446	522.629	484.406	565.615	1.64564	3.12887	4.29788e-30	4.37662e-29	No similarity, 784 a.a. with a transmembrane domain
U337	gene1909	YALI0C01001g	1.98853	1.54279	13.7103	11.8611	18.2171	23.0225	1.64559	3.12876	0.00138317	0.00250359	No similarity, 194 a.a. with 2 transmembrane domain
U338	gene5984	YALI0F07062g	3045.88	2680.93	2418.99	8508.53	8938.4	8019.81	1.64402	3.12536	3.85455e-80	1.31845e-78	Similar to Saccharomyces cerevisiae Tpo1, Polyamine transporter of the major facilitator superfamily	Transporter
U339	gene768	YALI0A19580g	954.797	1031.68	1063.19	3077.3	3315.19	3104.41	1.63891	3.1143	5.0742e-95	2.10217e-93	Weakly similar to Saccharomyces cerevisiae Ycf1, Vacuolar glutathione S-conjugate transporter	Transporter
U340	gene6365	YALI0F15763g	238.227	198.002	198.83	655.74	570.604	749.811	1.63707	3.11034	2.04172e-31	2.15523e-30	Weakly similar to Saccharomyces cerevisiae Ase1, Mitotic spindle midzone-localized microtubule bundling protein; microtubule-associated protein (MAP) family member	Cell polarity
U341	gene5706	YALI0F00990g	4541.86	4398.88	4203.24	13404.7	14495.4	12973.2	1.63645	3.109	3.46152e-120	2.17815e-118	Putative adhesin. Weakly similar to S. cerevisiae Flo11, GPI-anchored cell surface glycoprotein (flocculin)	Cell wall protein
U342	gene558	YALI0A14476g	758.472	774.829	718.693	2143.7	2364.33	2472.71	1.63086	3.09698	1.21452e-78	3.95163e-77	Some similarities with Candida albicans unknown function
U343	gene6172	YALI0F11429g	121.596	92.4811	147.276	272.288	381.872	464.491	1.62804	3.09093	2.50078e-13	1.0945e-12	Weakly similar to Yarrowia lipolytica Lip2	Lipid metabolism
U344	gene5206	YALI0E25179g	58.8039	65.932	49.6517	159.271	139.439	240.245	1.62546	3.08541	2.04756e-12	8.37352e-12	MFS transmembrane transporter	Transporter
U345	gene6481	YALI0F18304g	14.9445	13.6999	28.3566	61.0126	50.5889	62.0665	1.62153	3.07702	1.43732e-09	4.8103e-09	No similarity, 102 a.a. with a signal peptide
U346	gene1420	YALI0B13662g	1278.72	1289.01	1441.64	3677.6	4262.03	4373.79	1.61912	3.07188	1.53275e-76	4.62599e-75	Similar to Emericella nidulans Rho3 GTPase	Cell polarity
U347	gene4639	YALI0E12331g	1145.14	1490.81	1398.39	4677.76	3597	4114.52	1.61869	3.07096	8.39767e-49	1.49366e-47	Similar to Yarrowia lipolytica YALI0D23771g
U348	gene2747	YALI0C20713g	100.653	117.4	114.719	335.135	318.789	365.396	1.61421	3.06143	4.10936e-32	4.44958e-31	No similarity, 286 a.a.
U349	gene2340	YALI0C10923g	56.8071	64.968	55.3724	189.407	167.052	186.203	1.61086	3.05434	2.27729e-23	1.72412e-22	Similar to S. cerevisiae Yps3, aspartic protease; member of the yapsin family of proteases involved in cell wall growth and maintenance	Cell wall biogenesis
U350	gene2396	YALI0C12232g	110.639	108.637	87.8897	313.095	343.647	284.318	1.61057	3.05373	3.01413e-27	2.69855e-26	Similar to Saccharomyces cerevisiae Mch5, Riboflavin transporter, Plasma membrane riboflavin transporter	Transporter
U351	gene4135	YALI0E00990g	3174.43	3073	2753.57	9007.87	9395.04	9084.97	1.60997	3.05245	1.50814e-107	7.67883e-106	No similarity, 207 a.a. with a transmembrane domain
U352	gene1203	YALI0B08690g	3332.89	3323	3085.57	10655.7	8896.05	10140.1	1.60774	3.04774	7.32251e-91	2.89001e-89	No similarity, 289 a.a.
U353	gene6797	YALI0F25465g	807.343	638.911	681.915	2019.83	2272.6	2185.4	1.60562	3.04326	2.2865e-60	5.06676e-59	No similarity, 486 a.a. with a transmembrane domain
U354	gene822	YALI0A20834g	121.606	107.384	102.108	330.163	303.125	374.403	1.6039	3.03964	4.10034e-28	3.86836e-27	Weakly similar to Saccharomyces cerevisiae Hos3, Trichostatin A-insensitive homodimeric histone deacetylase (HDAC)	Cell cycle
U355	gene2508	YALI0C15092g	788.367	753.888	841.616	2422.01	2276.31	2539.78	1.60354	3.03887	5.26188e-80	1.78156e-78	Some similarities with Saccharomyces cerevisiae Gds1, Protein of unknown function; required for growth on glycerol as a carbon source
U356	gene5704	YALI0F00946g	358.807	387.214	306.323	1001.72	1102.59	1095.2	1.60128	3.03413	3.13364e-49	5.63379e-48	No similarity, 313 a.a. with 2 transmembrane domains
U357	gene5862	YALI0F04444g	3599.98	3740.06	3559.49	11041.4	11361.4	10626.7	1.59918	3.02971	2.43565e-128	1.64099e-126	Similar to Saccharomyces cerevisiae Ald5, Mitochondrial aldehyde dehydrogenase; involved in regulation or biosynthesis of electron transport chain components and acetate formation	Metabolism
U358	gene713	YALI0A18271g	526.213	568.559	712.326	1900.77	1670.95	1898.08	1.59888	3.02908	3.31105e-46	5.53502e-45	No similarity, 971 a.a. with a SWIM-type zinc finger domain
U359	gene6187	YALI0F11737g	27.9133	25.4517	16.5412	82.9683	65.3352	65.0741	1.59617	3.0234	1.21575e-11	4.77284e-11	Similar to Yarrowia lipolytica YALI0A07755g
U360	gene5323	YALI0E27852g	106.679	61.2829	68.0816	276.93	210.76	226.252	1.59341	3.01762	2.9933e-14	1.37219e-13	Highly similar to Candida albicans Xut1, Putative high-affinity, high-capacity xanthine-uric acid/H+ symporter;	Transporter
U361	gene6335	YALI0F15103g	16.9439	22.2023	9.21268	52.8134	48.0128	48.0536	1.59258	3.01588	1.56174e-09	5.21101e-09	No similarity, 83 a.a.
U362	gene364	YALI0A09262g	1.98817	9.88797	4.98507	17.2244	16.0666	19.0202	1.59165	3.01394	0.000150596	0.000306241	YlAep2, Yarrowia lipolytica Alkaline extracellular protease precursor	Protease
U363	gene6281	YALI0F13937g	250.14	326.211	286.282	780.94	703.584	1115.2	1.59149	3.01361	1.03955e-20	6.89933e-20	Similar to Saccharomyces cerevisiae Fdh1, formate dehydrogenase (NAD+)	Metabolism
U364	gene1835	YALI0B22792g	1026.57	1127.51	1020.7	2865.7	3450.44	3244.56	1.58932	3.00907	1.74098e-71	4.83849e-70	Weakly similar to Saccharomyces cerevisiae Msb3, Rab GTPase-activating protein	Cell polarity
U365	gene1441	YALI0B14124g	352.803	426.581	381.816	1242.04	1087.8	1155.27	1.58486	2.9998	6.31573e-52	1.19676e-50	Some similarities with Saccharomyces cerevisiae Lpl1, Phospholipase	Lipid metabolism
U366	gene2019	YALI0C03564g	838.229	790.587	662.756	2018.12	2238.23	2619.86	1.58441	2.99886	4.8907e-45	8.03473e-44	bHLH transcription factor, similar to C. albicans Try6 which is a regulator of yeast form adherence	Transcription factor
U367	gene5497	YALI0E31581g	833.198	934.816	950.634	2654.17	2501.29	2981.26	1.58181	2.99345	1.99706e-66	5.1036e-65	Similar to Candida albicans Asm3, Putative secreted acid sphingomyelin phosphodiesterase	Lipid metabolism
U368	gene6278	YALI0F13805g	946.854	859.692	899.005	2529.4	2879.2	2680.94	1.57985	2.98939	1.266e-78	4.09915e-77	No similarity, 971 a.a. with a INCENP_ARK-binding domain
U369	gene6165	YALI0F11275g	1157.12	1239.53	1335.36	3074.98	3663.84	4355.76	1.5718	2.97275	1.88829e-44	3.07192e-43	Weakly similar to Candida albicans Crd2, Metallothionein	Metallothionein
U370	gene1628	YALI0B18216g	19.9187	29.6475	43.9781	71.0254	79.3068	127.126	1.56598	2.96079	2.0907e-07	5.71046e-07	Putative cell wall protein with a signal peptide and GPI modification site. 633 a.a.	Putative cell wall protein
U371	gene6166	YALI0F11297g	7513.92	8062.37	7245.1	21814.3	22665.4	23083.3	1.56556	2.95992	4.85729e-119	2.99983e-117	Similar to Saccharomyces cerevisiae Erg25, C-4 methyl sterol oxidase; catalyzes the first of three steps required to remove two C-4 methyl groups from an intermediate in ergosterol biosynthesis;	Lipid metabolism
U372	gene2478	YALI0C14344g	467.409	591.908	549.981	1430.95	1553.77	1760.92	1.5596	2.94772	3.26868e-45	5.38323e-44	Highly similar to Saccharomyces cerevisiae Fdh1, NAD(+)-dependent formate dehydrogenase	Metabolism
U373	gene2462	YALI0C13926g	2662.12	2716.45	2502.12	7920.67	7914.38	7126.83	1.54238	2.91275	1.90701e-97	8.20628e-96	Weakly similar to Saccharomyces cerevisiae Clb3, B-type cyclin involved in cell cycle progression	Cell cycle
U374	gene4720	YALI0E14234g	12948.8	13047.6	14043	37966.1	40437.1	38127.9	1.54131	2.91058	4.04964e-122	2.59722e-120	Similar to Saccharomyces cerevisiae Ybt1, Transporter of the ATP-binding cassette (ABC) family; involved in bile acid transport	Transporter
U375	gene2751	YALI0C20801g	413.597	467.869	492.929	1185.02	1405.72	1407.54	1.54048	2.90891	3.48462e-47	5.92919e-46	No similarity, 78 a.a
U376	gene1392	YALI0B12980g	725.552	763.46	937.59	2310.72	2357.65	2380.61	1.53979	2.90752	7.57186e-57	1.59824e-55	YlPdr15, Highly similar to Saccharomyces cerevisiae Pdr15, Plasma membrane ATP binding cassette (ABC) transporter	Transporter
U377	gene2110	YALI0C05731g	88.693	95.1309	112.707	267.181	299.624	294.321	1.53952	2.90699	1.86257e-26	1.5907e-25	No similarity, 404 a.a.
U378	gene58	YALI0A01452g	2427.89	2589.69	2497.52	7404.26	6581.61	7822.58	1.53701	2.90193	6.32242e-86	2.32987e-84	Weakly similar to Saccharomyces cerevisiae YHR138C, Protein of unknown function
U379	gene4657	YALI0E12705g	732.537	792.957	833.053	2408.92	2156.51	2273.5	1.53681	2.90152	1.99927e-70	5.37708e-69	Yarrowia lipolytica Ras guanine-nucleotide exchange protein Cdc25p	Cell cycle
U380	gene5274	YALI0E26763g	91.6728	91.8493	155.791	440.192	235.129	319.354	1.5368	2.9015	5.28829e-09	1.67091e-08	No similarity, 95 a.a.
U381	gene5245	YALI0E26125g	2603.29	2740.28	3048.36	8386.66	8085.98	7831.6	1.53472	2.89732	8.09542e-91	3.17626e-89	Similar to S. cerevisiae GPI-anchored cell wall protein Cwp1	Cell wall protein
U382	gene6384	YALI0F16159g	2211.64	2006.68	2021.05	5825.44	5901.91	6336.95	1.5335	2.89487	7.11674e-96	2.98545e-94	Some similarities with Saccharomyces cerevisiae Gin4, Protein kinase involved in bud growth and assembly of the septin ring	Cell polarity
U383	gene5411	YALI0E29755g	608.005	567.023	425.143	1532.58	1542.17	1561.71	1.53322	2.89431	1.83023e-40	2.6253e-39	No similarity. Contains a SH3 domain at the C-terminus.
U384	gene297	YALI0A07579g	1.9925	3.56652	1.33335	8.31483	0.219165	12.0105	1.53162	2.89111	0.0244927	0.0370193	Similar to Saccharomyces cerevisiae Uga4, GABA (gamma-aminobutyrate) permease	GABA transporter
U385	gene5700	YALI0F00858g	739.537	698.056	744.43	2104.77	2038.69	2151.36	1.52926	2.88637	2.10264e-79	7.08315e-78	Weakly similar to Saccharomyces cerevisiae Msg5, Dual-specificity protein phosphatase	Phosphatase
U386	gene2221	YALI0C08228g	101.669	101.72	78.214	219.158	319.021	274.3	1.52694	2.88174	3.55838e-17	1.95345e-16	Similar to Saccharomyces cerevisiae YJR124c putative Multidrug-efflux transporter	Transporter
U387	gene6835	YALI0F26301g	811.277	943.332	832.32	2214.7	2597.77	2646.9	1.52663	2.88113	1.45277e-57	3.10576e-56	Some similarities with Saccharomyces cerevisiae Bsd2, Heavy metal ion homeostasis protein	Transporter
U388	gene5295	YALI0E27225g	13.9578	11.3693	7.67696	28.4673	36.2608	32.0353	1.52409	2.87604	8.51045e-07	2.17823e-06	Weakly similar to Saccharomyces cerevisiae Tpo1, Polyamine transporter of the major facilitator superfamily	Transporter
U389	gene5587	YALI0E33385g	15.9527	10.3752	10.008	38.0155	31.0445	36.0393	1.5235	2.87487	6.31654e-07	1.64127e-06	No similarity
U390	gene6982	YALI0F29865g	2239.53	2163.32	2229.44	6268.8	6577.5	6154.76	1.51853	2.86498	4.88356e-108	2.52506e-106	No similarity, 561 a.a. with 4 coiled-coil domains
U391	gene255	YALI0A06589g	1114.31	1052.89	876.976	2772.09	3056.22	2897.18	1.51773	2.86339	5.52763e-59	1.20883e-57	Similar to Saccharomyces cerevisiae Ktr1, Alpha-1,2-mannosyltransferase	Protein glycosylation
U392	gene6660	YALI0F22297g	823.256	862.562	749.878	2163.58	2492.47	2313.54	1.51494	2.85786	1.44109e-64	3.48264e-63	Weakly similar to Saccharomyces cerevisiae Sec7, Arf family guanine nucleotide exchange factor	Trafficking
U393	gene6419	YALI0F16962g	19.9338	19.2003	19.586	53.2043	58.0729	57.0623	1.51254	2.85312	4.09703e-10	1.43224e-09	No similarity, 131 a.a.
U394	gene6550	YALI0F19822g	579.026	724.246	779.363	1713.84	2164.84	2058.26	1.51127	2.85062	2.99641e-37	3.88834e-36	YlWor4 C2H2 zinc finger transcription factor. Weakly similar to Candida albicans Wor4, involved in transcriptional regulation of white-opaque switching	Transcription factor
U395	gene1659	YALI0B18854g	6930.91	5476.14	6203.26	17593	17782.4	17650.4	1.5107	2.84949	2.12082e-77	6.54902e-76	Weakly similar to Saccharomyces cerevisiae Mgl2, monoacylglycerol and triacylglycerol lipase	Lipid metabolism
U396	gene723	YALI0A18524g	115.615	98.1237	130.934	357.742	296.24	325.358	1.50936	2.84684	1.37635e-23	1.0552e-22	Putative cell wall protein with a signal peptide and GPI modification site, 298 a.a.	Putative cell wall protein
U397	gene4904	YALI0E18546g	159.473	133.911	169.055	396.624	406.731	507.545	1.5038	2.83589	2.37215e-23	1.79187e-22	Some similarities with Saccharomyces cerevisiae Hsp42, Small heat shock protein (sHSP) with chaperone activity; forms barrel-shaped oligomers that suppress unfolded protein aggregation	Stress response
U398	gene5748	YALI0F01925g	1715.26	1863.13	1881.58	5167.02	5155.6	5062.56	1.49473	2.81812	4.70615e-97	1.98671e-95	Similar to Candida albicans Chs4, activator of Chs3 chitin synthase; required for wild-type wall chitin content, but not for hyphal growth	Cell wall biogenesis
U399	gene3733	YALI0D18832g	62.8111	38.8716	42.093	114.791	137.902	153.162	1.49454	2.81775	4.783e-13	2.0503e-12	325 a.a. with a BTB domain. Similar to Yarrowia lipolytica YALI0C01925g
U400	gene3732	YALI0D18810g	767.445	837.778	640.931	2030.94	2165.74	2140.35	1.49429	2.81725	1.35046e-52	2.59583e-51	No similarity, 327 a.a. with two transmembrane domains
U401	gene5060	YALI0E22044g	918.958	825.851	788.836	2269.15	2656.12	2210.43	1.49295	2.81464	3.11046e-54	6.19307e-53	Similar to Saccharomyces cerevisiae Sec1, Sm-like protein involved in docking and fusion of exocytic vesicles	Trafficking
U402	gene5802	YALI0F03135g	339.839	459.685	359.399	1027.27	1114.11	1120.23	1.49115	2.81112	8.60225e-37	1.09498e-35	Zn(II)2Cys6 zinc cluster transcrition factor, similar to C. albicans Zcf5 and Cta4	Transcription factor
U403	gene2454	YALI0C13750g	1173.09	1095.74	1167.64	3263.78	3167.74	3207.52	1.48861	2.80618	4.38628e-89	1.70096e-87	YlMsn4, C2H2 zinc finger transcription factor	Transcription factor
U404	gene2582	YALI0C16863g	540.206	482.737	541.197	1272.65	1464.55	1647.8	1.48728	2.80361	4.69598e-42	7.1349e-41	Weakly similar to Saccharomyces cerevisiae Def1, RNAPII degradation factor	RNA processing
U405	gene6961	YALI0F29249g	1408.33	1177.58	1226.17	3475.13	3380.38	3826.19	1.48649	2.80206	2.64497e-64	6.34602e-63	Weakly similar to Candida albicans Rgs2, Protein of RGS superfamily	Signal transduction
U406	gene576	YALI0A14905g	10.9692	6.02554	5.12664	21.3854	18.4178	23.0244	1.48583	2.80078	6.91853e-05	0.000145435	Weakly similar to Yarrowia lipolytica YALI0C17589g
U407	gene977	YALI0B03146g	98.6722	105.247	86.3958	236.172	295.831	283.308	1.48493	2.79903	4.5163e-22	3.17091e-21	Weakly similar to Saccharomyces cerevisiae Puf3, Protein of the mitochondrial outer surface	RNA processing
U408	gene4555	YALI0E10505g	3662.81	3139.42	3118.74	9352.7	9634.36	8784.65	1.48488	2.79894	1.68422e-78	5.42693e-77	No similarity, 388 a.a.
U409	gene3770	YALI0D19646g	33.8859	32.2123	37.6387	97.8644	90.4057	101.109	1.48215	2.79366	5.76328e-14	2.61149e-13	Similar to Saccharomyces cerevisiae Mup1, High affinity methionine permease	Amino acids transporter
U410	gene2201	YALI0C07722g	10.9674	10.6212	2.90786	23.838	25.0194	22.025	1.48197	2.7933	1.98051e-05	4.40333e-05	Weakly similar to Saccharomyces cerevisiae Flr1, Plasma membrane transporter of the major facilitator superfamily	Transporter
U411	gene1765	YALI0B21274g	95.658	136.254	120.887	287.957	324.022	369.396	1.47472	2.7793	1.67473e-19	1.04397e-18	No similarity, 193 a.a. with a signal peptide and a transmembrane domain
U412	gene5391	YALI0E29315g	191.378	196.64	127.29	494.37	476.808	460.508	1.47197	2.77401	4.81514e-21	3.254e-20	Weakly similar to Saccharomyces cerevisiae Gpr1, Plasma membrane G protein coupled receptor (GPCR)	Signal transduction
U413	gene1930	YALI0C01485g	218.279	229.698	175.411	550.021	619.707	558.616	1.46787	2.76613	1.46746e-29	1.46089e-28	Similar to S. cerevisiae Smp3, alpha-1,2-mannosyltransferase involved in glycosylphosphatidylinositol-anchor biosynthesis	Protein modification
U414	gene472	YALI0A12111g	485.362	508.477	581.628	1457.17	1471.25	1424.57	1.46772	2.76585	9.2924e-55	1.87252e-53	Some similarities with Saccharomyces cerevisiae Rga1, GTPase-activating protein for polarity-regulator Cdc42 (RhoGAP)	Cell polarity
U415	gene3408	YALI0D11088g	236.217	190.297	264.795	661.266	551.21	697.758	1.46652	2.76355	2.8382e-23	2.13184e-22	Weakly similar to Saccharomyces cerevisiae Cyk3, SH3-domain protein located in the bud neck and cytokinetic actin ring	Cell polarity
U416	gene6623	YALI0F21450g	962.8	869.215	929.344	2554.35	2560.63	2507.75	1.46541	2.76143	1.61542e-77	5.01156e-76	No similarity, 1429 a.a. with a signal peptide and Ser/Thr-rich repeats
U417	gene5611	YALI0E33913g	1373.44	1227.74	1245.62	3486.8	3521.21	3608.96	1.46446	2.75961	4.26521e-82	1.49731e-80	No similarity, 588 a.a.
U418	gene5585	YALI0E33363g	28.9179	21.9724	7.12644	72.8493	37.3884	52.0584	1.46384	2.75842	4.95912e-05	0.000106187	Similar to S. cerevisiae Yps3, aspartic protease; member of the yapsin family of proteases involved in cell wall growth and maintenance	Cell wall protein
U419	gene4934	YALI0E19206g	2818.6	2948.36	2616.2	6032.73	8256.04	8826.67	1.46317	2.75713	9.50915e-37	1.20582e-35	Similar to Saccharomyces cerevisiae Isa1, Protein required for maturation of mitochondrial [4Fe-4S] proteins	Protein maturation
U420	gene5227	YALI0E25740g	2572.44	2383.98	2122.81	6564.99	5946.16	7009.69	1.46296	2.75673	6.83845e-63	1.58929e-61	Similar to Saccharomyces cerevisiae Gud1, Guanine deaminase; a catabolic enzyme of the guanine salvage pathway producing xanthine and ammonia from guanine	Metabolism
U421	gene6401	YALI0F16577g	38.8692	40.2447	39.1808	98.0064	126.902	101.114	1.45692	2.74521	9.96343e-14	4.45715e-13	Weakly similar to Saccharomyces cerevisiae Sfh5, Unusual phosphatidylinositol transfer protein (PITP) that binds heme	Cell polarity
U422	gene3325	YALI0D09333g	606.99	498.835	611.599	1398.71	1531.03	1771.93	1.45337	2.73847	6.15736e-38	8.23037e-37	96 a.a., similar to Xylella fastidiosa uncharacterized protein
U423	gene6544	YALI0F19690g	688.689	736.222	745.534	1887.86	1956.31	2079.28	1.44839	2.72903	7.55555e-65	1.83925e-63	Weakly similar to Saccharomyces cerevisiae Sap30, Component of Rpd3L histone deacetylase complex; involved in silencing at telomeres, rDNA, and silent mating-type loci; involved in telomere maintenance	Transcription regulation
U424	gene3792	YALI0D20196g	49.8461	46.6326	24.5712	131.02	97.569	104.117	1.44808	2.72845	4.12191e-10	1.44019e-09	Weakly similar to Saccharomyces cerevisiae Vba2, Permease of basic amino acids in the vacuolar membrane	Amino acids transporter
U425	gene3616	YALI0D16181g	297.971	366.492	407.676	909.603	978.616	1034.13	1.44705	2.72649	4.62018e-33	5.15328e-32	No similarity, 127 a.a.
U426	gene4032	YALI0D25916g	11.9533	25.9478	10.3491	52.3691	48.8166	32.0406	1.44361	2.72001	4.14577e-06	9.93971e-06	No similarity
U427	gene2999	YALI0D01936g	119.594	105.858	155.753	360.467	353.396	321.358	1.44356	2.71991	1.45412e-20	9.56507e-20	Weakly similar to Saccharomyces cerevisiae Eos1, Protein involved in N-glycosylation	Stress response
U428	gene7080	YALI0F32043g	1402.32	1341.42	1441.32	3568.25	4013.09	3786.16	1.44172	2.71644	4.62744e-78	1.46976e-76	Highly similar to Saccharomyces cerevisiae Bem2, Rho GTPase activating protein (RhoGAP)	Cell polarity
U429	gene2225	YALI0C08349g	15.9504	7.52796	17.9094	49.434	26.83	35.0397	1.43789	2.70924	1.63843e-05	3.68082e-05	Putative adhesin. Similar to YALI0E22550g and S. cerevisiae flocculin Flo11	Cell wall protein
U430	gene6212	YALI0F12331g	8595.35	8017.97	7322.9	19774.5	21987.6	22589.8	1.42656	2.68805	2.94858e-75	8.81929e-74	Weakly similar to Saccharomyces cerevisiae YNL194C, integral membrane protein; required for sporulation and plasma membrane sphingolipid content
U431	gene3011	YALI0D02189g	170.403	234.354	208.934	520.319	558.756	571.624	1.42626	2.68749	1.14113e-26	9.85921e-26	Weakly similar to Saccharomyces cerevisiae Pal1, Protein of unknown function thought to be involved in endocytosis
U432	gene439	YALI0A11099g	913.965	795.528	889.888	2363.86	2354.12	2262.49	1.42603	2.68706	8.67053e-66	2.15793e-64	Similar to Saccharomyces cerevisiae Kip1, Kinesin-related motor protein; required for mitotic spindle assembly, chromosome segregation, and 2 micron plasmid partitioning	Cell cycle
U433	gene6182	YALI0F11627g	910.966	858.902	910.823	2470.95	2297.79	2422.66	1.42448	2.68418	6.11143e-72	1.72726e-70	Similar to Candida albicans Cdg1, Putative cysteine dioxygenases	Amino acids metabolism
U434	gene4325	YALI0E05203g	1285.72	1222.05	1167.69	3267.52	2994.2	3596.94	1.42318	2.68175	8.65785e-61	1.92493e-59	Some similarities with Saccharomyces cerevisiae Sga1, Intracellular sporulation-specific glucoamylase	Metabolism
U435	gene5010	YALI0E20911g	668.783	616.92	610.883	1846.5	1513.81	1715.88	1.42057	2.67691	5.82485e-48	1.01441e-46	Some similarities with Neurospora crassa predicted protein
U436	gene1675	YALI0B19206g	2055.15	2053.58	1968.46	5438.16	5604.6	5211.73	1.41889	2.67379	4.25959e-91	1.70128e-89	YlClb4, Similar to Saccharomyces cerevisiae Clb4, B-type cyclin involved in cell cycle progression	Cell cycle
U437	gene749	YALI0A19118g	6.98224	1.62515	2.57267	6.25017	14.5328	10.0111	1.41673	2.6698	0.00603375	0.0100588	No similarity
U438	gene6256	YALI0F13343g	1362.42	1613.61	1557.56	3988.19	4299.28	3807.19	1.41537	2.66729	1.71809e-63	4.04935e-62	Weakly similar to Saccharomyces cerevisiae Myo1, Type II myosin heavy chain	Cytoskeleton formation
U439	gene3714	YALI0D18381g	80.7516	53.6763	59.1505	186.403	128.195	201.212	1.41065	2.65857	1.42979e-10	5.18297e-10	Highly similar to Candida albicans Bgl22, putative glucanase; induced during cell wall regeneration	Cell wall biogenesis
U440	gene2983	YALI0D01529g	5371.08	5356.17	5188.62	14379.2	12961	14942.4	1.40957	2.65659	4.79105e-88	1.84718e-86	Weakly similar to Saccharomyces cerevisiae Ddr48, DNA damage-responsive protein; expression is increased in response to heat-shock stress or treatments that produce DNA lesions	Stress response
U441	gene2137	YALI0C06325g	7524.89	7332.26	7670.43	18020.4	21292.3	20439.4	1.40726	2.65232	1.51609e-81	5.2944e-80	Weakly similar to Listeria monocytogenes serovar Lmo1777 protein
U442	gene6808	YALI0F25707g	1420.27	1470.4	1182.72	3247.89	4083.91	3472.82	1.40647	2.65087	1.84673e-42	2.83818e-41	No similarity, 578 a.a.
U443	gene5349	YALI0E28446g	52.8327	43.5619	41.9629	114.604	116.602	136.145	1.40451	2.64727	2.15604e-14	9.92465e-14	Some similarities with Saccharomyces cerevisiae Ppn1, Dual endo- and exopolyphosphatase with a role in phosphate metabolism	Phosphatase
U444	gene5823	YALI0F03619g	108.645	110.517	84.3845	250.78	273.614	282.307	1.40408	2.6465	1.2672e-21	8.73166e-21	Some similarities with Neurospora crassa DUF1479 domain-containing protein
U445	gene4610	YALI0E11715g	27.9117	28.1766	16.6149	58.7409	67.1853	69.0741	1.40344	2.64532	1.64001e-09	5.45852e-09	Weakly similar to Saccharomyces cerevisiae Bar1, Aspartyl protease secreted to periplasmic space of mating type a cell	Amino acids metabolism
U446	gene5873	YALI0F04686g	1099.38	898.286	789.132	2545.84	2251.56	2568.82	1.40181	2.64234	5.88198e-37	7.51586e-36	Weakly similar to Neurospora crassa NCU08597.1 hypothetical protein
U447	gene5001	YALI0E20713g	1698.36	1467.14	1479.55	4145.57	4096.01	4031.43	1.40156	2.64187	1.44988e-72	4.1684e-71	Similar to Saccharomyces cerevisiae Agp3, Low-affinity amino acid permease	Amino acids transporter
U448	gene4937	YALI0E19272g	1408.3	1418.12	1344.78	3741.38	3385.27	3853.22	1.39609	2.63187	3.04234e-71	8.35079e-70	Weakly similar to Saccharomyces cerevisiae Jid1, Probable Hsp40p co-chaperone	Stress response
U449	gene2319	YALI0C10450g	976.739	999.334	976.153	2563.97	2484.83	2715.98	1.39491	2.62972	6.35755e-71	1.7379e-69	Weakly similar to Saccharomyces cerevisiae YMR244W, Putative protein of unknown function
U450	gene2959	YALI0D00979g	551.146	608.796	596.548	1491.12	1456.13	1670.83	1.39441	2.62881	6.8932e-50	1.24939e-48	No similarity, 724 a.a.
U451	gene2185	YALI0C07348g	37.8766	24.7817	45.5522	71.7387	68.4769	145.139	1.39281	2.6259	2.18562e-05	4.84e-05	Similar to Saccharomyces cerevisiae Seo1, Putative permease; member of the allantoate transporter subfamily of the major facilitator superfamily	Transporter
U452	gene3109	YALI0D04576g	14.9281	44.4041	37.4522	103.046	64.8439	87.0952	1.39057	2.62181	6.249e-06	1.46919e-05	No similarity, 225 a.a. with a signal peptide
U453	gene5112	YALI0E23192g	2773.75	2710.77	2671.49	6429.25	7345.2	7528.26	1.38474	2.61126	8.14461e-74	2.38266e-72	No similarity, 97 a.a.
U454	gene1929	YALI0C01463g	1605.63	1639.89	1695.77	4747.95	4055.72	4086.49	1.38386	2.60966	3.8445e-65	9.39296e-64	Forkhead domain transcription factor, similar to S. cerevisiae Hcm1, which drives S-phase activation of genes involved in chromosome segregation, spindle dynamics, budding; also activates genes involved in respiration, use of alternative energy sources, NAD synthesis, oxidative stress resistance	Transcription factor
U455	gene5178	YALI0E24563g	301.02	283.679	214.006	632.389	776.597	675.744	1.38303	2.60816	4.68943e-22	3.28901e-21	Similar to Saccharomyces cerevisiae YPL150W, Protein kinase of unknown cellular role
U456	gene3502	YALI0D13200g	21.9296	14.5494	24.0692	52.6006	50.3107	54.0587	1.38265	2.60748	4.34874e-08	1.26278e-07	No similarity, 144 a.a.
U457	gene598	YALI0A15488g	65.7652	80.4944	90.7941	177.934	220.76	219.237	1.38232	2.60687	3.93942e-16	2.03532e-15	YlAlk7, cytochrome P450 CYP52 family member
U458	gene3579	YALI0D15158g	1984.38	1827.18	2029.39	5003.93	5245.31	4966.45	1.3818	2.60593	4.61684e-80	1.57114e-78	Similar to Saccharomyces cerevisiae gag-pol fusion protein, proteolytically processed to make the Gag, reverse transcriptase (RT), protease (PR), and integrase (IN) proteins that are required for retrotransposition
U459	gene5649	YALI0E34771g	512.307	480.804	445.096	1262.51	1194.77	1287.41	1.37949	2.60177	2.12565e-48	3.74092e-47	Weakly similar to Saccharomyces cerevisiae Amd2, Putative amidase
U460	gene1902	YALI0C00825g	31.9135	14.5715	11.7103	52.7086	44.8269	55.0587	1.37905	2.60096	1.45525e-06	3.64358e-06	Similar to Saccharomyces cerevisiae Mch4, Protein with similarity to mammalian monocarboxylate permeases; monocarboxylate permeases are involved in transport of monocarboxylic acids across the plasma membrane but mutant is not deficient in monocarboxylate transport	Transporter
U461	gene2771	YALI0C21274g	34.859	76.301	52.7984	120.574	186.258	117.136	1.37704	2.59736	5.31433e-07	1.39006e-06	Highly similar to Yarrowia lipolytica YALI0C21252g
U462	gene5093	YALI0E22803g	984.705	1003.38	1070.45	2419.71	2930	2591.85	1.37648	2.59634	6.86646e-53	1.32752e-51	Similar to Saccharomyces cerevisiae YML018C, Protein of unknown function
U463	gene6815	YALI0F25861g	11420.9	10274	9393.76	25731	27503.7	27342	1.3738	2.59153	2.59814e-71	7.161e-70	C2H2 zinc finger transcription factor, similar to S. cerevisiae Rpn4, transcription factor that stimulates expression of proteasome genes	Transcription factor
U464	gene1846	YALI0B23034g	268.112	248.867	258.088	656.396	584.202	761.824	1.3693	2.58346	2.85304e-26	2.41495e-25	Weakly similar to Schizosaccharomyces pombe Ssl3, MAU2 chromatid cohesion factor homolog
U465	gene2648	YALI0C18475g	21.9395	13.0366	6.76129	34.3319	31.1132	44.0449	1.36827	2.5816	1.1896e-05	2.70714e-05	YlMtp3 Metallothionein- III	Metallothionein
U466	gene2070	YALI0C04774g	1798.98	1956.67	1978.18	4826.28	5421.19	4544	1.36708	2.57947	6.90145e-61	1.53955e-59	Similar to Emericella nidulans Cdc11, septin cytoskeleton	Cytoskeleton
U467	gene4442	YALI0E08008g	60.8018	54.9608	55.2048	134.091	136.175	171.18	1.36618	2.57788	1.79695e-14	8.32917e-14	Putative cell wall protein with a signal peptide and GPI modification site, 453 a.a.	Putative cell wall protein
U468	gene2211	YALI0C07975g	770.454	725.868	612.508	1907.51	1613.11	1917.1	1.36574	2.57709	2.35315e-38	3.19664e-37	Weakly similar to Saccharomyces cerevisiae Syt1, Guanine nucleotide exchange factor (GEF) for Arf proteins	Trafficking
U469	gene4433	YALI0E07788g	651.839	582.526	617.639	1532.96	1634.19	1603.76	1.36517	2.57608	1.26983e-54	2.54347e-53	Weakly similar to Saccharomyces cerevisiae Dfg10, Probable polyprenol reductase	Metabolism
U470	gene6824	YALI0F26081g	1136.23	1006.38	1075.02	2876.33	2894.28	2502.76	1.36273	2.57171	8.60998e-55	1.74555e-53	No similarity, 444 a.a.
U471	gene3505	YALI0D13288g	3.97526	13.1189	22.2336	39.9273	28.8139	32.0361	1.3626	2.57148	0.000136106	0.000277878	No similarity possibly noncoding
U472	gene5647	YALI0E34727g	130.567	113.977	139.851	272.598	326.298	389.415	1.36251	2.57131	2.86124e-16	1.49214e-15	YlLte1. Similar to S. cerevisiae Lte1, protein similar to GDP/GTP exchange factors, required for mitotic exit at low temperatures	Cell cycle
U473	gene5014	YALI0E20999g	308.004	253.165	233.85	786.219	636.068	620.689	1.36076	2.5682	9.74117e-22	6.72604e-21	Weakly similar to Candida albicans Ifk2, Putative thiol-specific monooxygenase
U474	gene3212	YALI0D06864g	139.54	129.212	131.028	304.483	381.083	341.375	1.35921	2.56545	1.96246e-22	1.40748e-21	Weakly similar to Saccharomyces cerevisiae Rsn1, Membrane protein of unknown function
U475	gene2752	YALI0C20823g	63.8129	48.2076	22.558	117.666	110.834	116.127	1.35139	2.55158	2.11026e-07	5.75682e-07	Highly similar to Saccharomyces cerevisiae Opt2, Oligopeptide transporter	Oligopeptide transporter
U476	gene926	YALI0B01914g	7.97629	4.25383	6.12936	13.8093	25.5618	8.01229	1.35061	2.5502	0.00357514	0.00616022	Similar to Saccharomyces cerevisiae Seo1, Putative permease; member of the allantoate transporter subfamily of the major facilitator superfamily	Transporter
U477	gene4102	YALI0E00264g	4931.6	3733.2	3850.55	11711.4	10872.2	9321.25	1.35005	2.54922	3.76957e-36	4.70844e-35	Similar to Saccharomyces cerevisiae Ald4, Mitochondrial aldehyde dehydrogenase	Metabolism
U478	gene6399	YALI0F16511g	1667.47	1472.72	1376.39	3666.31	4171.22	3650.01	1.34602	2.54211	5.77058e-52	1.09657e-50	YlXbp1, APSES-type transcription factor. Similar to S. cerevisiae Xbp1, transcriptional repressor; binds promoter sequences of cyclin genes, CYS3, and SMF2	Transcription factor
U479	gene77	YALI0A01980g	29.9087	25.4093	16.5913	50.1966	63.7426	70.0731	1.33879	2.52939	4.20387e-08	1.22231e-07	Weakly similar to Debaryomyces hansenii unknown function
U480	gene3396	YALI0D10835g	17371.1	16825.3	15824.8	41075.9	44616.1	40764.8	1.33792	2.52786	2.09988e-87	8.00355e-86	Similar to S. cerevisiae Yps3, aspartic protease; member of the yapsin family of proteases involved in cell wall growth and maintenance	Cell wall biogenesis
U481	gene3034	YALI0D02761g	2144.87	1935.28	1788.6	5002.72	4827.5	5010.5	1.33789	2.52782	3.5689e-64	8.53209e-63	Weakly similar to Saccharomyces cerevisiae Clg1, Cyclin-like protein that interacts with Pho85p	Cell cycle
U482	gene6442	YALI0F17468g	2636.24	2281.14	2192.01	5994.5	5396.54	6576.21	1.33743	2.527	1.65423e-48	2.92671e-47	Zn(II)2Cys6 zinc cluster transcription factor, similar to C. albicans Mrr1, regulator of MDR1 transcription	Transcription factor
U483	gene3218	YALI0D06996g	4097.34	3833.79	3889.55	8953.02	10223.1	10637.7	1.33449	2.52187	1.08336e-67	2.82266e-66	Putative cell wall protein with a signal peptide and GPI modification site, 412 a.a.	Putative cell wall protein
U484	gene5523	YALI0E32065g	4994.32	5325.76	5271	11965.3	14400.2	12846.1	1.33038	2.5147	3.53807e-67	9.18247e-66	Similar to Saccharomyces cerevisiae Erg2, C-8 sterol isomerase	Lipid metabolism
U485	gene3104	YALI0D04466g	2296.37	1948.6	2034.5	4751.85	5507.48	5524.06	1.32948	2.51312	2.44697e-53	4.78631e-52	bZip transcription factor, similar to Candida albicans Met28, induced during the mating	Transcription factor
U486	gene3965	YALI0D24277g	402.682	336.876	343.162	843.831	923.694	951.04	1.32739	2.50948	3.87144e-34	4.50654e-33	Putative fungal-type cell wall protein, 163 a.a.	Putative cell wall protein
U487	gene5830	YALI0F03751g	116.599	124.849	145.637	303.411	337.236	327.358	1.32362	2.50294	3.63354e-22	2.57006e-21	Weakly similar to Saccharomyces cerevisiae Qdr2, Plasma membrane transporter of the major facilitator superfamily	Transporter
U488	gene2819	YALI0C22297g	4.98647	0.752246	3.62756	5.55139	11.183	7.00818	1.32337	2.50249	0.0201899	0.0309437	No similarity
U489	gene2883	YALI0C23705g	2033.17	2585.09	2512.17	5913.88	5836.85	6050.64	1.31993	2.49654	4.09045e-51	7.62103e-50	N-acetyl transferase. Similar to Yarrowia lipolytica YALI0F22319g
U490	gene5478	YALI0E31218g	467.415	582.42	512.734	1183.69	1472.05	1247.37	1.31967	2.49608	1.83261e-31	1.94332e-30	Weakly similar to Saccharomyces cerevisiae Sna4, Protein of unknown function
U491	gene2491	YALI0C14674g	38.8829	29.6771	21.5667	59.8275	90.4556	76.0831	1.31824	2.49361	5.1806e-08	1.49778e-07	No similarity
U492	gene6812	YALI0F25795g	4312.58	4901.89	5016.88	11499.5	12128	11846	1.31773	2.49274	1.32066e-72	3.81333e-71	Similar to Saccharomyces cerevisiae Mup1, High affinity methionine permease	Amino acids transporter
U493	gene5082	YALI0E22550g	21.9306	9.07236	28.4298	40.4669	44.724	62.0622	1.31635	2.49035	3.23308e-05	7.05881e-05	Putative adhesin. Weakly similar to S. cerevisiae Flo11, GPI-anchored cell surface glycoprotein (flocculin)	Cell wall protein
U494	gene1102	YALI0B06138g	5401.97	5521.3	5603.6	13307.5	14030.6	13700	1.31213	2.48309	6.65089e-95	2.73836e-93	Highly similar to Yarrowia lipolytica YALI0D16115g
U495	gene170	YALI0A04323g	2573.37	3101.31	3167.31	7263.29	6570.29	8097.88	1.31068	2.48058	4.86031e-43	7.64581e-42	Weakly similar to Neurospora crassa related to 2'-hydroxyisoflavone reductase
U496	gene5230	YALI0E25806g	1227.93	1081.89	1037.25	2629.06	2710.41	2950.23	1.30777	2.47558	1.98891e-50	3.65456e-49	No similarity
U497	gene2841	YALI0C22792g	273.098	246.108	262.86	640.934	619.791	673.736	1.30711	2.47445	9.85125e-33	1.08429e-31	Highly similar to Candida albicans primary-amine oxidase
U498	gene1244	YALI0B09625g	11566.4	10816.9	10329.7	26617.5	25873.5	28321.1	1.30461	2.47018	5.10012e-79	1.69243e-77	Weakly similar to Saccharomyces cerevisiae Put1, Proline oxidase; nuclear-encoded mitochondrial protein involved in utilization of proline as sole nitrogen source	Amino acids metabolism
U499	gene5814	YALI0F03432g	1810.95	1915.67	1844.5	4475.35	4502.3	4744.2	1.3001	2.46245	1.99528e-75	5.99481e-74	Weakly similar to Saccharomyces cerevisiae Atg13, Regulatory subunit of the Atg1p signaling complex; required for vesicle formation during autophagy and the cytoplasm-to-vacuole targeting (Cvt) pathway	Autophagy
U500	gene5817	YALI0F03498g	1444.2	1158.56	1415.17	3331.11	3459.99	3079.39	1.29729	2.45767	2.78686e-44	4.50081e-43	Similar to Saccharomyces cerevisiae Mup1, High affinity methionine permease	Amino acids transporter
U501	gene676	YALI0A17446g	12.9583	9.4677	13.3201	26.0361	35.0124	27.0308	1.29611	2.45566	4.93531e-05	0.000105711	No similarity
U502	gene5426	YALI0E30107g	618.943	522.424	657.572	1436.19	1512.14	1464.61	1.29602	2.45551	1.36015e-39	1.88612e-38	Glycosyltransferase, similar to C. albicans Mnn10, alpha-1,6-mannosyltransferase involved in biosynthesis and organization of cell wall polysaccharides	Cell wall protein
U503	gene376	YALI0A09592g	3660.78	3774.91	3666.88	8775	9309.5	9156.05	1.29458	2.45306	9.50095e-86	3.48194e-84	Similar to Saccharomyces cerevisiae Gpa2, Nucleotide binding alpha subunit of the heterotrimeric G protein	Signal transduction
U504	gene3121	YALI0D04873g	1672.45	1405.59	1532.54	3939.03	3543.61	3815.19	1.29355	2.45131	8.91502e-55	1.80191e-53	Similar to Saccharomyces cerevisiae Pmc1, Vacuolar Ca2+ ATPase involved in depleting cytosol of Ca2+ ions	Ca2+ transporter
U505	gene1033	YALI0B04510g	1307.66	1135.02	1132.28	2668.7	2996.11	3100.4	1.29331	2.4509	9.34955e-48	1.624e-46	Fts1, Zn(II)2Cys6 transcription factor, weakly similar to C. albicans Wor2, regulator of white-opaque switching	Transcription factor
U506	gene2353	YALI0C11253g	57.8069	53.0812	63.1638	117.917	150.219	158.168	1.29198	2.44863	1.51819e-12	6.28183e-12	Similar to Saccharomyces cerevisiae Opt2, Oligopeptide transporter	Oligopeptide transporter
U507	gene6068	YALI0F08987g	525.282	442.018	404.159	1021.88	1064.78	1265.38	1.28853	2.44279	1.28886e-26	1.10925e-25	No similarity
U508	gene2765	YALI0C21087g	6008.96	6166.16	5431.91	13519.1	15444.2	14034.4	1.28769	2.44137	6.43783e-66	1.6143e-64	Similar to Saccharomyces cerevisiae Cdc10, cell division control protein	Cytoskeleton
U509	gene6876	YALI0F27203g	1222.95	1054.57	1055.22	2423.51	2799.8	2896.17	1.28413	2.43535	9.87047e-43	1.53107e-41	No similarity
U510	gene6269	YALI0F13607g	2666.1	2541.46	2845.97	5960.91	7317.77	6331.95	1.28401	2.43515	6.76183e-51	1.25282e-49	Similar to Saccharomyces cerevisiae Seo1, Putative permease; member of the allantoate transporter subfamily of the major facilitator superfamily	Transporter
U511	gene3332	YALI0D09471g	7.96939	10.4809	13.1888	22.769	31.5754	23.0266	1.28311	2.43362	0.000136564	0.000278727	No similarity
U512	gene4936	YALI0E19250g	329.926	242.653	302.809	693.3	703.865	730.8	1.28223	2.43215	1.57614e-24	1.26205e-23	No similarity
U513	gene6203	YALI0F12089g	6840.16	7340.56	7609.92	17333.1	18424	17071.7	1.27768	2.42448	6.8397e-78	2.16212e-76	Similar to Saccharomyces cerevisiae Ycf1, Vacuolar glutathione S-conjugate transporter	Transporter
U514	gene890	YALI0B01100g	4.98193	7.06936	4.98541	7.71433	7.22931	27.0223	1.27751	2.4242	0.0146879	0.0231439	No similarity
U515	gene310	YALI0A07865g	123.613	100.479	78.6295	216.66	239.686	277.296	1.27468	2.41944	9.13644e-13	3.85209e-12	No similarity, 152 a.a. with a signal peptide
U516	gene5827	YALI0F03685g	55.8292	29.8507	49.718	91.0224	126.911	109.12	1.27423	2.4187	2.43902e-08	7.27562e-08	No similarity
U517	gene4400	YALI0E06897g	399.66	394.798	436.883	975.272	923.572	1073.17	1.27227	2.41542	7.87938e-35	9.43545e-34	Similar to Saccharomyces cerevisiae Mtm1, Mitochondrial protein of the mitochondrial carrier family	Transporter
U518	gene4059	YALI0D26532g	286.053	289.725	249.48	626.26	644.782	721.785	1.26976	2.41121	2.33046e-27	2.09209e-26	Weakly similar to Saccharomyces cerevisiae Dlt1, Protein of unknown function
U519	gene6041	YALI0F08349g	1102.34	1029.58	1009.69	2507.31	2502.66	2558.81	1.26811	2.40846	3.99532e-60	8.79498e-59	Some similarities with Saccharomyces cerevisiae Atg9, Transmembrane protein involved in forming Cvt and autophagic vesicles	Autophagy
U520	gene1878	YALI0C00297g	76.7662	43.8131	59.9431	143.768	161.294	129.147	1.26653	2.40583	2.65611e-10	9.42354e-10	No similarity, 261 a.a. with a signal peptide
U521	gene1542	YALI0B16324g	3392.67	3661.66	3388.4	8341.59	8418.94	8356.17	1.26575	2.40452	9.31294e-79	3.04497e-77	YlChs2, Chitin synthase II	Cell wall biogenesis
U522	gene1609	YALI0B17776g	11.9514	23.9729	17.2042	50.706	34.6897	43.0474	1.26537	2.40389	5.31748e-06	1.25906e-05	Similar to Kluyveromyces lactis IPF4552.1 KLLA0D12606g
U523	gene6434	YALI0F17292g	565.124	525.058	539.487	1332.51	1191.89	1391.52	1.2652	2.4036	9.62059e-40	1.34245e-38	Unfolded protein binding, similar to bacterial DnaJ and C. albicans orf19.6530	Protein folding
U524	gene6711	YALI0F23507g	813.316	667.872	713.476	1796.89	1585.58	1890.07	1.26482	2.40297	3.94736e-36	4.92129e-35	Transmembrane transporter, some similarities with Neurospora crassa Uncharacterized protein B13I18.30	Transporter
U525	gene6513	YALI0F18964g	4581.76	3926.7	3339.68	10824.6	7866.94	9673.62	1.25941	2.39398	6.26005e-26	5.23896e-25	Similar to Saccharomyces cerevisiae Opt2, Oligopeptide transporter	Oligopeptide transporter
U526	gene1234	YALI0B09383g	7139.19	6556.59	6935.67	16678.6	17049.7	15640.2	1.25883	2.39301	7.35809e-78	2.30415e-76	Weakly similar to Saccharomyces cerevisiae Num1, Protein required for nuclear migration; component of the mitochondria-ER-cortex-anchor (MECA); required for the association of mitochondria with the cell cortex and for accurate distribution of mitochondrial network
U527	gene365	YALI0A09284g	1996.31	2272.14	2451.45	5122.58	5586.23	5355.88	1.25764	2.39104	7.54703e-52	1.422e-50	Sterol binding, similar to C. albicans orf19.3226 that plays a role in intracellular sterol transport	Sterol transport
U528	gene3438	YALI0D11726g	1105.35	984.391	837.92	2228.89	2345.09	2429.66	1.25723	2.39036	1.93098e-37	2.52047e-36	Similar to Saccharomyces cerevisiae Psr1, Plasma membrane-associated protein phosphatase; involved in the general stress response and the inactivating dephosphorylation of Mep2p	Phosphatase
U529	gene574	YALI0A14883g	11.943	33.7388	28.98	75.0667	64.7691	39.0512	1.25464	2.38607	0.000154454	0.000313705	Weakly similar to Saccharomyces cerevisiae Arn1, ARN family transporter for siderophore-iron chelates	Transporter
U530	gene1345	YALI0B11902g	52.8104	91.4833	43.1418	132.287	157.072	157.17	1.25341	2.38404	1.12681e-07	3.14626e-07	C2H2 zinc finger transcription factor.	Transcription factor
U531	gene4745	YALI0E14817g	1703.29	1830.35	2034.39	4208.62	4336.96	4720.17	1.25297	2.38332	2.56419e-51	4.80425e-50	Similar to Saccharomyces cerevisiae YBL055C, 3'-->5' exonuclease and endonuclease with a possible role in apoptosis	Apoptosis
U532	gene4258	YALI0E03718g	28473	28095.1	27438.1	65708.2	62911.2	71579.6	1.25285	2.38312	6.94869e-78	2.18622e-76	No similarity, contains arrestin_N domain
U533	gene6782	YALI0F25113g	1716.24	2070.04	1989.22	3738.74	5136.88	4876.35	1.25145	2.38081	2.59103e-29	2.56412e-28	Weakly similar to Candida albicans C7_00240wp_a, Putative protein of unknown function
U534	gene2957	YALI0D00935g	176.408	178.251	186.772	392.602	448.976	447.488	1.25073	2.37961	2.45199e-24	1.93777e-23	Weakly similar to Saccharomyces cerevisiae Mmm1, ER integral membrane protein, ERMES complex subunit	Transporter
U535	gene4889	YALI0E18194g	975.767	875.604	854.653	2062.18	2127.39	2242.46	1.24843	2.37582	2.0179e-48	3.56068e-47	No similarity, 187 a.a.
U536	gene6767	YALI0F24761g	1448.16	1457.87	1565.72	4064.11	3091.65	3456.8	1.2474	2.37413	9.86974e-38	1.30101e-36	Similar to Candida albicans C1_10340wp_a, Putative MFS transporter	Transporter
U537	gene1401	YALI0B13200g	2252.49	2042.15	2278.92	6134.94	4516.39	4944.43	1.2467	2.37298	5.9342e-34	6.82433e-33	YlHap43, a bZip transcription factor. Similar to Candida albicans Hap43, CCAAT-binding factor-dependent transcription factor; repressor; also called CAP2	Transcription factor
U538	gene6901	YALI0F27753g	2389.05	2084.24	2155.51	5346.41	4507.37	5856.42	1.24499	2.37017	1.44008e-38	1.9683e-37	Weakly similar to Schizosaccharomyces pombe Ppr5, pentatricopeptide repeat-containing protein 5, mitochondrial
U539	gene5986	YALI0F07106g	60.7915	54.5626	81.7816	150.995	156.232	158.173	1.24457	2.36949	1.13222e-12	4.73175e-12	Weakly similar to Neurospora crassa N amino acid transport system protein	Amino acid transporter
U540	gene1666	YALI0B19008g	20.9252	9.76457	44.3696	52.0564	57.1715	70.0725	1.24457	2.36948	0.000877484	0.00162986	Highly similar to Candida albicans Fgr2, Protein similar to phosphate transporters	Transporter
U541	gene2710	YALI0C19844g	676.746	714.931	602.127	1561.37	1457.51	1697.86	1.24097	2.36357	3.35952e-37	4.35107e-36	No similarity, 316 a.a.
U542	gene5905	YALI0F05434g	441.53	438.915	422.385	1049.82	1020.94	1008.11	1.24014	2.36221	1.09477e-40	1.58397e-39	RING-type zinc finger protein. Some similarities with Neurospora crassa B24P11.150 conserved hypothetical protein
U543	gene2051	YALI0C04301g	339.874	358.305	279.569	733.238	771.037	800.875	1.23479	2.35346	2.02524e-26	1.723e-25	Some similarities with Danio rerio AAH44201
U544	gene1809	YALI0B22220g	907.968	895.792	943.638	1908.09	2447.14	2108.32	1.2339	2.35202	2.2194e-36	2.79838e-35	No similarity, 258 a.a.
U545	gene3665	YALI0D17248g	12.9542	17.6712	12.445	26.537	28.8215	47.0453	1.23352	2.3514	6.72894e-05	0.000141807	Putative cell wall protein with a signal peptide, HD repeats and a GPI-modification site, 301 a.a.	Putative cell wall protein
U546	gene459	YALI0A11737g	5.97806	7.90957	7.33251	12.8066	8.45495	29.0252	1.23291	2.35041	0.00701	0.0115935	No similarity
U547	gene3649	YALI0D16929g	595.978	720.839	737.385	1615.79	1624.15	1586.74	1.23276	2.35017	5.97884e-38	8.0078e-37	Weakly similar to Saccharomyces cerevisiae Rsm22, Mitochondrial ribosomal protein of the small subunit	Protein synthesis
U548	gene337	YALI0A08558g	333.884	366.098	309.343	708.594	877.03	785.863	1.23044	2.34638	3.40811e-25	2.78239e-24	No similarity
U549	gene3158	YALI0D05665g	5560.45	5367.87	5747.55	12564.5	13934.1	12561.8	1.22801	2.34243	1.20681e-70	3.27214e-69	Similar to Saccharomyces cerevisiae Vid27, Cytoplasmic protein of unknown function; possibly involved in vacuolar protein degradation	Protein degradation
U550	gene1908	YALI0C00979g	40.8806	30.6466	15.8225	56.7388	55.3997	93.0916	1.22674	2.34038	6.45289e-05	0.000136334	Highly similar to Candida albicans Asm3, Putative secreted acid sphingomyelin phosphodiesterase	Lipid metabolism
U551	gene4430	YALI0E07744g	43307.5	41942	39886.7	100819	91191.1	100695	1.22593	2.33907	4.93861e-74	1.45112e-72	Weakly similar to Saccharomyces cerevisiae Ath1, Acid trehalase required for utilization of extracellular trehalose; involved in intracellular trehalose degradation during growth recovery after saline stress	Metabolism
U552	gene3173	YALI0D06017g	1477.05	1602.56	1641.69	3681.86	3637.62	3704.07	1.22366	2.33538	3.60303e-62	8.23021e-61	Similar to Saccharomyces cerevisiae Alg5, UDP-glucose:dolichyl-phosphate glucosyltransferase; involved in asparagine-linked glycosylation in the endoplasmic reticulum	Protein modification
U553	gene3312	YALI0D09042g	77.7377	91.4461	69.3056	186.579	180.425	190.208	1.21804	2.32631	2.56869e-15	1.25334e-14	Similar to Saccharomyces cerevisiae Prc1, Vacuolar carboxypeptidase Y (proteinase C, CPY)	Protease
U554	gene4154	YALI0E01408g	216.287	189.158	213.639	459.691	507.016	472.52	1.21747	2.32539	1.39055e-24	1.11478e-23	Weakly similar to Neurospora crassa 12F11.110 putative phosphoinositide phosphatase	Lipid modification
U555	gene791	YALI0A20130g	48.8109	79.0399	86.8062	176.348	155.553	167.183	1.21714	2.32485	3.81398e-10	1.3361e-09	Highly similar to Candida albicans Alk2, N-Alkane inducible cytochrome P450	Metabolism
U556	gene3736	YALI0D18898g	1638.52	1710.88	1726.53	3842.58	4204.52	3709.08	1.21148	2.31575	3.37006e-57	7.1587e-56	Some similarities with Saccharomyces cerevisiae Pxl1, protein that localizes to sites of polarized growth; required for selection and/or maintenance of polarized growth sites	Cell polarity
U557	gene7020	YALI0F30657g	742.539	677.165	676.901	1549.29	1505.38	1800.97	1.21137	2.31558	6.03943e-36	7.50149e-35	No similarity
U558	gene6551	YALI0F19844g	1127.24	1072.98	1175.72	2798	2500.78	2498.75	1.2088	2.31145	3.7657e-48	6.6098e-47	Some similarities with Saccharomyces cerevisiae YIL067C, Uncharacterized protein of unknown function
U559	gene1586	YALI0B17292g	1068.42	1133.04	1161.21	2801.4	2413.33	2545.8	1.20725	2.30897	2.87424e-46	4.81689e-45	Weakly similar to Saccharomyces cerevisiae Fre8, Protein with sequence similarity to iron/copper reductases; involved in iron homeostasis	Iron transporter
U560	gene4310	YALI0E04851g	3.98333	5.18034	9.43568	11.2422	9.41875	22.02	1.20449	2.30456	0.00968823	0.0157228	Similar to Yarrowia lipolytica YALI0E06787g
U561	gene695	YALI0A17919g	20560.4	21103.6	20728.1	47341.8	50410.7	46028.5	1.20439	2.3044	3.50155e-80	1.20388e-78	YlTos1, Similar to Saccharomyces cerevisiae Tos1, Covalently-bound cell wall protein of unknown function	Cell wall protein
U562	gene4497	YALI0E09218g	24.9167	36.5477	10.9163	61.1422	52.6818	55.0611	1.20373	2.30335	2.01727e-05	4.4791e-05	No similarity, 93 a.a. with a signal peptide
U563	gene4098	YALI0E00176g	6109.6	6102.2	6708.19	14746.6	14308.3	14446.9	1.20149	2.29977	3.49753e-73	1.01871e-71	Similar to Saccharomyces cerevisiae Myo2, Type V myosin motor involved in actin-based transport of cargos	Trafficking
U564	gene348	YALI0A08866g	5.98126	1.55881	8.23069	8.75906	6.04618	21.0181	1.20014	2.29762	0.0272319	0.0408907	Some similarities Saccharomyces cerevisiae Sds24, Protein involved in cell separation during budding	Cell cycle
U565	gene5724	YALI0F01408g	550.178	556.604	453.348	1278.21	1199.92	1108.22	1.19935	2.29636	6.90159e-30	6.98537e-29	Sulphur transporter. Some similarities with Ralstonia solanacearum Probable transmembrane protein	Transporter
U566	gene6338	YALI0F15169g	736.528	762.94	837.659	1797.44	1794.18	1770.95	1.19926	2.29622	1.76526e-45	2.91442e-44	YlTec1, TEA/ATTS transcription factor that regulates filamentation	Transcription factor
U567	gene4811	YALI0E16390g	23.9262	21.0397	14.001	43.3782	39.1426	54.0555	1.19685	2.29238	5.15102e-06	1.22225e-05	No similarity
U568	gene1127	YALI0B06787g	31.8917	35.9988	30.7956	84.4042	67.7018	74.0821	1.19309	2.28642	1.34625e-08	4.09463e-08	No similarity
U569	gene4090	YALI0D27258g	771.443	745.972	651.164	1712.47	1530.52	1711.88	1.19115	2.28335	1.83805e-36	2.32193e-35	Some similarities with Saccharomyces cerevisiae Eaf1, Component of the NuA4 histone acetyltransferase complex	Transcription
U570	gene6372	YALI0F15895g	197.316	243.416	249.721	550.433	494.495	529.581	1.18987	2.28132	4.35555e-21	2.95239e-20	Weakly similar to Saccharomyces cerevisiae Spc34, Essential subunit of the Dam1 complex (aka DASH complex)	Cell cycle
U571	gene6532	YALI0F19426g	170.456	136.024	128.254	332.044	314.126	346.377	1.18935	2.2805	2.57333e-17	1.42796e-16	Some similarities Saccharomyces cerevisiae Gpr1, Plasma membrane G protein coupled receptor (GPCR)	Signal transduction
U572	gene1655	YALI0B18788g	327.884	383.312	382.129	773.158	895.647	824.906	1.18895	2.27986	6.49296e-27	5.70593e-26	Similar to Saccharomyces cerevisiae Rab family GTPase YPT31	Trafficking
U573	gene5737	YALI0F01672g	469.41	524.569	568.451	1245.85	1064.31	1248.37	1.18849	2.27914	5.97289e-29	5.80746e-28	Highly similar to Candida albicans beta-glucosidase. This protein is involved in the pathway cellulose degradation, which is part of glycan metabolism	Metabolism
U574	gene1395	YALI0B13046g	23.9262	21.0397	14.001	31.0558	42.3509	62.0601	1.18755	2.27766	7.37887e-05	0.000154771	Weakly similar to Saccharomyces cerevisiae Fre2, Ferric reductase and cupric reductase	Iron transporter
U575	gene1927	YALI0C01419g	893	890.863	1108.89	2287.05	2022.21	2269.49	1.18661	2.27617	9.52276e-33	1.0516e-31	Similar to Saccharomyces cerevisiae glucosamine-6-phosphate isomerase	Metabolism
U576	gene3052	YALI0D03179g	2559.45	3047.24	2445.49	6154.87	6315.22	5856.43	1.1858	2.27489	9.83685e-44	1.58483e-42	YlChs1, chitin synthase, highly similar to S. cerevisiae Chs1, which catalyzes the transfer of N-acetylglucosamine (GlcNAc) to chitin	Cell wall biogenesis
U577	gene3251	YALI0D07722g	611.96	657.288	551.897	1450.5	1345.15	1349.48	1.18509	2.27378	3.412e-36	4.2698e-35	Similar to ibberella moniliformis Klp7, Kinesin	Intracellular transport
U578	gene6698	YALI0F23199g	18.9426	13.9014	12.5025	32.7106	32.0941	39.0408	1.18444	2.27276	3.18832e-05	6.96565e-05	No similarity
U579	gene1580	YALI0B17160g	91.6744	137.534	99.802	251.539	229.887	267.289	1.18366	2.27152	1.1192e-12	4.68031e-12	Some similarities Saccharomyces cerevisiae Mum2, Protein essential for meiotic DNA replication and sporulation; cytoplasmic protein	Meiosis
U580	gene1404	YALI0B13288g	1261.82	1130.22	1019.53	2777.44	2362.23	2606.86	1.18274	2.27007	2.72514e-35	3.31691e-34	No similarity, 1057 a.a.
U581	gene476	YALI0A12199g	702.683	532.592	670.496	1312.72	1554.84	1456.6	1.18238	2.26951	6.40495e-26	5.35351e-25	No similarity, 191 a.a.
U582	gene2682	YALI0C19239g	113.61	115.95	143.01	266.54	293.916	283.311	1.1813	2.26782	5.56788e-17	3.01198e-16	Weakly similar to Yarrowia lipolytica YALI0D22462g
U583	gene6869	YALI0F27027g	2224.57	2386.15	2231.29	5078.63	5415.09	5028.52	1.18124	2.26772	1.22638e-61	2.7823e-60	Similar to Saccharomyces cerevisiae Kip2, Kinesin-related motor protein involved in mitotic spindle positioning	Cell cycle
U584	gene2640	YALI0C18293g	115.609	129.729	116.498	264.259	271.543	285.311	1.17917	2.26446	4.36123e-19	2.65172e-18	Putative adhesin, 1148 a.a. with a signal peptide, Ser/Thr-rich repeats, and a GPI modification site	Putative cell wall protein
U585	gene4609	YALI0E11693g	525.256	480.328	512.266	1202.29	981.489	1248.36	1.17768	2.26213	9.25766e-27	8.02973e-26	bZip transcription factor, similar to C. albicans Hap43, CCAAT-binding factor-dependent transcription factor; repressor	Transcription factor
U586	gene1507	YALI0B15532g	10.9624	12.2784	11.0663	33.4842	30.5375	14.0207	1.17646	2.26022	0.000840534	0.00156515	No similarity
U587	gene5622	YALI0E34155g	2609.31	2445.02	2301.81	5472.39	5537.8	5622.17	1.17645	2.2602	2.41698e-60	5.33817e-59	Some similarities with Saccharomyces cerevisiae Mrx18, Putative glycoside hydrolase of the mitochondrial intermembrane space	Metabolism
U588	gene6600	YALI0F20922g	12.9516	10.1416	27.0015	24.5457	45.1547	43.0445	1.17586	2.25927	0.000847775	0.00157819	Weakly similar to Saccharomyces cerevisiae Arn1, ARN family transporter for siderophore-iron chelates	Transporter
U589	gene3326	YALI0D09339g	4385.4	3653.94	3883.65	8858.36	9236.45	8841.71	1.17583	2.25922	5.46537e-53	1.05971e-51	Similar to Candida albicans Mds1, Protein of unknown function; induced by Mnl1 under weak acid stress
U590	gene3182	YALI0D06237g	1256.8	1314.29	1227.32	2964.18	2719.91	2883.16	1.17311	2.25497	9.70839e-53	1.87153e-51	Highly similar to Candida albicans sphingolipid delta-4 desaturase	Lipid metabolism
U591	gene3725	YALI0D18656g	256.122	318.925	298.128	577.767	648.011	741.803	1.17151	2.25248	1.66153e-18	9.83357e-18	Similar to Yarrowia lipolytica YALI0A02387g
U592	gene5803	YALI0F03157g	616.968	505.257	552.982	1157.59	1439.92	1167.29	1.16796	2.24694	1.05995e-24	8.50764e-24	C2H2 zinc finger transcription factor. Some similarities with S. cerevisiae Met32, involved in transcriptional regulation of the methionine biosynthetic genes	Transcription factor
U593	gene4437	YALI0E07898g	3364.77	3551.25	3419.79	7793.62	7415.83	7996.77	1.16677	2.24509	3.56184e-66	9.06773e-65	Weakly similar to Saccharomyces cerevisiae Clg1, Cyclin-like protein that interacts with Pho85p	Cell cycle
U594	gene3865	YALI0D22000g	23.9256	14.5313	22.9902	38.938	44.559	54.0556	1.1654	2.24296	1.19571e-05	2.71826e-05	Weakly similar to Saccharomyces cerevisiae Tpo1, Polyamine transporter of the major facilitator superfamily	Transporter
U595	gene1179	YALI0B08118g	9315.92	9486.07	8732.34	19869.8	21465	20391.4	1.1644	2.2414	4.65441e-69	1.21745e-67	Weakly similar to Saccharomyces cerevisiae Aim34, Protein of unknown function
U596	gene839	YALI0A21285g	162.471	146.776	136.53	305.608	341.963	352.383	1.16276	2.23885	2.15067e-18	1.26165e-17	No similarity
U597	gene3950	YALI0D23925g	3040.87	2856.53	2862.34	6153.72	6186.39	7269.97	1.16254	2.23851	5.40886e-48	9.44426e-47	No similarity
U598	gene5146	YALI0E23859g	22.9301	15.5522	17.2655	32.1708	41.0981	52.0523	1.16123	2.23648	2.9483e-05	6.45606e-05	YlPho89. Highly similar to S. cerevisiae Pho89, plasma membrane Na+/Pi cotransporter	Transporter
U599	gene1554	YALI0B16588g	741.521	741.129	777.301	1557.87	1767.31	1711.88	1.15607	2.22849	3.53326e-40	5.04643e-39	Similar to Saccharomyces cerevisiae Alg7, UDP-N-acetyl-glucosamine-1-P transferase	Protein modification
U600	gene5203	YALI0E25113g	210.32	172.666	171.977	421.901	424.037	388.431	1.15232	2.2227	2.6993e-19	1.66092e-18	No similarity
U601	gene3592	YALI0D15466g	1348.45	1759.89	1724.3	3885.5	3499.76	3343.68	1.15073	2.22027	6.38953e-30	6.48678e-29	No similarity
U602	gene1455	YALI0B14443g	967.8	882.116	772.61	2024.05	1680.71	2118.32	1.15041	2.21978	1.59878e-26	1.36716e-25	Similar to Saccharomyces cerevisiae Jhd2, JmjC domain family histone demethylase	Protein modification
U603	gene311	YALI0A07887g	252.137	289.494	310.653	607.665	671.135	611.674	1.14957	2.21848	2.56973e-22	1.83513e-21	Contains C2HC zinc finger domain. Weakly similar to Yarrowia lipolytica YALI0C03487p
U604	gene5679	YALI0F00374g	16.9385	29.4137	12.8908	48.7987	45.5808	39.0454	1.14947	2.21832	1.91912e-05	4.27683e-05	Similar to Saccharomyces cerevisiae Hhf2, Histone H4; core histone protein required for chromatin assembly and chromosome function	Chromosome packaging
U605	gene6461	YALI0F17886g	2127.91	2192.27	1868.28	4397.81	4377.2	4946.42	1.14802	2.21609	6.29217e-43	9.85183e-42	YlGzf2 GATA zinc finger transcription factor. Some similarities with S. cerevisiae Gat1, transcriptional activator of nitrogen catabolite repression genes	Transcription factor
U606	gene2380	YALI0C11858g	318.926	350.944	331.561	716.174	695.318	807.879	1.14742	2.21517	1.64285e-25	1.35616e-24	Zn(II)2Cys6 transcription factor, weakly similar to S. cerevisiae Lys14, transcriptional activator involved in regulating lysine biosynthesis	Transcription factor
U607	gene1246	YALI0B09669g	1668.43	1688.95	1684.1	3869.09	3565.04	3718.08	1.14567	2.21249	9.2024e-58	1.97363e-56	Highly similar to Candida albicans Hsx11, UDP-glucose:ceramide glucosyltransferase	Metabolism
U608	gene6176	YALI0F11517g	1060.5	904.391	845.681	1953.38	2162.09	2105.31	1.14529	2.21191	3.76521e-33	4.2067e-32	No similarity, lipid droplet organization	Lipid metabolism
U609	gene6186	YALI0F11715g	9.97257	4.23437	5.04366	9.45929	12.6576	21.0195	1.14299	2.20838	0.00879917	0.0143673	No similarity
U610	gene557	YALI0A14454g	1314.64	1219.54	1097.63	2766.1	2628.23	2609.87	1.13928	2.20272	1.24464e-41	1.86138e-40	Weakly similar to Saccharomyces cerevisiae Nsg2, Protein involved in regulation of sterol biosynthesis	Lipid metabolism
U611	gene6991	YALI0F30041g	1146.22	941.7	921.244	2255.46	2294.46	2077.29	1.1386	2.20167	1.05986e-32	1.16463e-31	Similar to Saccharomyces cerevisiae Opt2, Oligopeptide transporter	Oligopeptide transporter
U612	gene4446	YALI0E08085g	3730.51	4984.94	4029.8	9535.34	8094.61	10388.4	1.13634	2.19822	1.40425e-25	1.16352e-24	No similarity, 91 a.a.
U613	gene4931	YALI0E19162g	200.363	159.707	139.789	346.166	353.906	398.431	1.13423	2.19501	3.57989e-14	1.63771e-13	No similarity, 400 a.a.
U614	gene3993	YALI0D25014g	5241.51	5186.33	5299.2	12641.7	11300.5	10565.6	1.13384	2.19442	7.32903e-52	1.38483e-50	Weakly similar to Streptococcus pneumoniae cell wall surface anchor family protein, contains a signal peptide
U615	gene143	YALI0A03597g	11842.5	11849.4	11814.6	24213.5	28299	25397.9	1.13363	2.19411	7.41794e-58	1.59605e-56	YlPhr3, cell-surface 1,3-beta-glucanosyltransferase, similar to S. cerevisiae Gas3	Cell wall biogenesis
U616	gene4554	YALI0E10483g	207.282	249.336	271.289	610.066	412.862	575.626	1.1333	2.1936	1.27699e-11	5.00441e-11	Weakly similar to Saccharomyces cerevisiae Aqr1, Plasma membrane transporter of the major facilitator superfamily; member of the 12-spanner drug:H(+) antiporter DHA1 family	Transporter
U617	gene299	YALI0A07623g	295.044	281.286	191.36	517.559	597.014	567.622	1.13158	2.19099	4.33633e-13	1.86242e-12	Weakly similar to Neurospora crassa related to integral membrane protein PTH11
U618	gene1867	YALI0B23474g	85.6961	121.474	98.1453	269.086	195.961	204.229	1.13017	2.18885	7.24339e-10	2.49167e-09	No similarity, 199 a.a.
U619	gene4550	YALI0E10395g	3194.35	3191.2	2824.46	6876.79	6371.11	6840.51	1.12464	2.18047	4.84466e-52	9.25899e-51	Similar to Saccharomyces cerevisiae Puf4, Member of the PUF protein family; preferentially binds mRNAs encoding nucleolar ribosomal RNA-processing factors	RNA processing
U620	gene848	YALI0B00132g	27.8956	40.4446	40.0183	102.659	65.6876	68.0792	1.12347	2.17871	4.33309e-06	1.03665e-05	Similar to Saccharomyces cerevisiae Yps3, Aspartic protease; member of the yapsin family of proteases involved in cell wall growth and maintenance	Cell wall biogenesis
U621	gene5600	YALI0E33671g	428.565	437.067	447.31	965.014	1045.96	848.942	1.12293	2.17789	7.21061e-26	6.01937e-25	Similar to Saccharomyces cerevisiae YDR061W, Protein with similarity to ABC transporter family members	ABC transporter
U622	gene6900	YALI0F27731g	663.819	543.921	550.166	1272.98	1270.72	1283.41	1.12203	2.17652	3.51841e-30	3.59384e-29	No similarity, 347 a.a.
U623	gene603	YALI0A15642g	7.9769	5.2023	3.86351	16.8054	16.838	4.00807	1.11883	2.17171	0.0192411	0.0296023	No similarity
U624	gene322	YALI0A08165g	1992.37	1750.17	1896.76	3822.13	4223.27	4179.59	1.11628	2.16787	1.28634e-46	2.18318e-45	No similarity, 1447 a.a.
U625	gene4953	YALI0E19635g	1790.02	1794.43	1914.38	3805.23	4025.1	4068.46	1.11391	2.16431	3.95143e-54	7.84405e-53	No similarity, inositol phosphoceramide synthase regulator	Lipid metabolism
U626	gene4284	YALI0E04290g	174.401	166.936	247.715	397.794	399.792	477.515	1.11329	2.16339	2.03543e-11	7.87945e-11	No similarity
U627	gene5937	YALI0F06094g	1662.48	1346.72	1545.57	3160.15	3348.64	3340.67	1.11301	2.16297	2.5169e-38	3.41214e-37	No similarity, 614 a.a.
U628	gene5191	YALI0E24849g	1308.62	1269.21	1596.77	2581.52	3219.06	3217.52	1.11139	2.16054	5.98464e-25	4.84436e-24	Weakly similar to Saccharomyces cerevisiae Nrd1, RNA-binding subunit of Nrd1 complex	RNA processing
U629	gene3271	YALI0D08184g	7947.45	11039.5	7805.71	18823	20914.6	18123.9	1.11072	2.15953	8.30196e-23	6.09847e-22	YlSsa1, highly similar to Saccharomyces cerevisiae Ssa1, ATPase involved in protein folding and NLS-directed nuclear transport; member of HSP70 family; required for ubiquitin-dependent degradation of short-lived proteins	Protein modification
U630	gene678	YALI0A17490g	712.592	782.976	920.773	1610.43	1754.19	1851.03	1.11064	2.15941	6.11338e-27	5.38655e-26	Methylated histone binding, similar to C. albicans Pho23	Transcription
U631	gene6059	YALI0F08789g	483.374	494.465	558.681	1115.37	970.968	1226.34	1.10923	2.15731	1.52263e-23	1.16467e-22	Weakly similar to Saccharomyces cerevisiae Sln1, Transmembrane histidine phosphotransfer kinase and osmosensor; regulates MAP kinase cascade	Signal transduction
U632	gene5229	YALI0E25784g	58.7841	65.0763	105.19	141.033	178.529	174.188	1.10744	2.15463	3.94821e-07	1.05044e-06	Similar to S. cerevisiae Yps3, aspartic protease; member of the yapsin family of proteases involved in cell wall growth and maintenance	Cell wall biogenesis
U633	gene4784	YALI0E15730g	4352.46	4890.03	4542.62	9701.46	10114.8	9861.83	1.10598	2.15246	1.03564e-58	2.25006e-57	Similar to Saccharomyces cerevisiae Erg1, Squalene epoxidase; catalyzes the epoxidation of squalene to 2,3-oxidosqualene; plays an essential role in the ergosterol-biosynthesis pathway	Lipid metabolism
U634	gene787	YALI0A19998g	425.581	432.9	411.386	999.987	859.562	872.962	1.10559	2.15187	8.22708e-27	7.14514e-26	Highly similar to Yarrowia lipolytica YALI0A13695g
U635	gene2893	YALI0C23925g	26.8915	42.913	55.0008	67.7504	118.282	82.0926	1.1052	2.15129	6.53361e-05	0.000137909	Weakly similar to Saccharomyces cerevisiae Nnf1, Essential component of the outer kinetochore MIND complex; joins kinetochore subunits contacting DNA to those contacting microtubules	Cell cycle
U636	gene5458	YALI0E30767g	1337.57	1176.38	1096.32	2223.22	2888.81	2654.91	1.10463	2.15044	1.55163e-25	1.28245e-24	No similarity
U637	gene5812	YALI0F03388g	4526.91	4197.4	4260.19	9627.63	8849.71	9441.36	1.10457	2.15034	1.34647e-58	2.90646e-57	YlYap1, a bZip transcription factor. Similar to S. cerevisiae Yap1, required for oxidative stress tolerance	Transcription factor
U638	gene3573	YALI0D15026g	224.272	201.065	175.049	472.948	376.466	441.483	1.10326	2.1484	7.03048e-15	3.34474e-14	Weakly similar to Saccharomyces cerevisiae YJL163C, Putative protein of unknown function
U639	gene5677	YALI0F00330g	91.6587	148.545	144.46	280.428	278.242	267.295	1.102	2.14652	2.4516e-10	8.71187e-10	No similarity, 585 a.a.
U640	gene5852	YALI0F04213g	1935.55	1957.84	1698.15	4445.63	3639.82	3904.29	1.10021	2.14387	1.04745e-34	1.24536e-33	Yarrowia lipolytica TSR1 gene thermosensitive suppressor of 7SRNA defect involved in the signal recognition particle-dependent translocation pathway of secretory proteins
U641	gene731	YALI0A18700g	425.591	414.546	374.162	909.644	767.819	926.011	1.09976	2.14319	6.98981e-23	5.15731e-22	Similar to Saccharomyces cerevisiae Mdr1, cytoplasmic GTPase-activating protein	Membrane trafficking
U642	gene6634	YALI0F21703g	29.8906	38.5498	42.3163	62.2161	85.2312	90.0944	1.09863	2.14152	7.38864e-07	1.90426e-06	No similarity, 314 a.a.
U643	gene5159	YALI0E24145g	779.416	674.945	744.562	1525.7	1532.17	1647.8	1.09817	2.14083	2.53218e-34	2.97878e-33	Similar to Saccharomyces cerevisiae Any1, Protein involved in phospholipid flippase function	Trafficking
U644	gene6511	YALI0F18920g	1673.44	1435.31	1599.36	3220.09	3506.85	3342.67	1.09703	2.13913	3.94233e-42	6.0035e-41	No similarity
U645	gene4043	YALI0D26213g	311.963	278.158	329.212	664.23	587.389	711.774	1.09592	2.13749	1.24396e-19	7.80548e-19	Similar to Saccharomyces cerevisiae Tpk3, cAMP-dependent protein kinase catalytic subunit; promotes vegetative growth in response to nutrients via the Ras-cAMP signaling pathway	Signal transduction
U646	gene3614	YALI0D16137g	53.8367	30.8827	42.7801	87.7398	92.3228	92.1006	1.09579	2.1373	8.10803e-08	2.30032e-07	Similar to Saccharomyces cerevisiae Mup1, High affinity methionine permease	Amino acids transporter
U647	gene2684	YALI0C19283g	286.073	230.227	232.016	524.949	521.495	551.603	1.0939	2.13451	3.52635e-19	2.15194e-18	Similar to Saccharomyces cerevisiae May24, ER-assocaited high-pressure growth gene; ER chaperone for nutrient permeases
U648	gene6545	YALI0F19712g	54.806	61.9777	74.8992	137.3	133.568	137.15	1.09346	2.13385	1.20521e-10	4.39999e-10	YlAac1, ADP,ATP carrier protein 2	ATP transporter
U649	gene3400	YALI0D10923g	856.141	835.361	900.617	1707.4	1871.59	1951.14	1.09334	2.13368	2.35556e-36	2.95887e-35	Tay1, a characterized telomere-binding protein with two SANT DNA-binding domains. Similar to S. cerevisiae Tbf1	Chromosome organization
U650	gene3515	YALI0D13552g	1309.63	1372.82	1301.72	2907.27	2819.72	2774.05	1.09297	2.13313	1.95181e-49	3.51854e-48	Weakly similar to Saccharomyces cerevisiae Gpr1, Plasma membrane G protein coupled receptor (GPCR)	Signal transduction
U651	gene5454	YALI0E30679g	373.746	378.359	404.122	836.055	812.27	815.896	1.09273	2.13277	4.65575e-29	4.55335e-28	No similarity, 516 a.a. with 3 transmembrane domains
U652	gene1495	YALI0B15290g	1185.09	993.508	921.735	2028.63	2364.72	2218.43	1.09181	2.13142	3.21713e-27	2.87644e-26	Similar to Saccharomyces cerevisiae Hsv2, Phosphoinositide (PI) binding protein; involved in micronucleophagy	Autophagy
U653	gene3735	YALI0D18876g	7.97514	7.93348	3.94215	19.3221	9.43306	14.0157	1.08797	2.12575	0.0115946	0.0186082	Similar to Saccharomyces cerevisiae Hxt4, High-affinity glucose transporter	Transporter
U654	gene6884	YALI0F27379g	3478.41	3241.02	3345.09	7191.24	6838.66	7353.07	1.08736	2.12485	4.71785e-56	9.83378e-55	Weakly similar to Saccharomyces cerevisiae Sec2, Guanyl-nucleotide exchange factor for the small G-protein Sec4p	Trafficking
U655	gene3099	YALI0D04356g	13.9499	22.226	11.4561	36.3093	37.4641	29.0343	1.08678	2.12399	0.000180378	0.000363811	Similar to Candida albicans unknown function
U656	gene6652	YALI0F22099g	1344.53	1330.03	1168.48	2842.67	2625.07	2691.96	1.08546	2.12206	7.82391e-40	1.09633e-38	No similarity
U657	gene3821	YALI0D20878g	5146.84	5064.22	4801.31	10500.5	11298.2	10012	1.08306	2.11852	1.45357e-53	2.85764e-52	Similar to Saccharomyces cerevisiae Erg3, C-5 sterol desaturase; glycoprotein that catalyzes the introduction of a C-5(6) double bond into episterol, a precursor in ergosterol biosynthesis	Lipid metabolism
U658	gene5658	YALI0E34947g	893.025	876.795	857.744	1810.11	1869.4	1883.07	1.0814	2.11609	2.59635e-42	3.97193e-41	Similar to Candida albicans Unknown function IPF20013
U659	gene4276	YALI0E04114g	2128.91	1878.56	2111.47	4429.34	4069.41	4442.87	1.08139	2.11608	2.76236e-44	4.47207e-43	Weakly similar to Saccharomyces cerevisiae Mub1, MYND domain-containing protein	Protein degradation
U660	gene775	YALI0A19734g	3157.47	3133.01	3121.32	6565.48	6690.84	6650.3	1.08059	2.1149	1.13471e-62	2.62795e-61	No similarity, 509 a.a. with 8 transmembrane domains
U661	gene5521	YALI0E32035g	3665.83	2983.99	2628.97	7083.24	6303.65	6237.85	1.08052	2.11479	4.0345e-25	3.28975e-24	YlTgl1, similar to Saccharomyces cerevisiae Tgl1, Steryl ester hydrolase	Lipid metabolism
U662	gene6181	YALI0F11616g	16.9284	34.462	32.5993	62.681	54.9926	60.0657	1.08022	2.11436	7.71468e-06	1.79292e-05	Weakly similar to Saccharomyces cerevisiae YLL066W-B, Putative protein of unknown function
U663	gene3166	YALI0D05819g	36.8834	15.7826	46.3428	70.7489	70.672	67.0747	1.07718	2.1099	0.000113536	0.000233657	Similar to Saccharomyces cerevisiae Dal5, allantoate permease	Transporter
U664	gene5233	YALI0E25850g	1630.55	1682.66	1784.63	3689.74	3521.37	3532.88	1.07627	2.10858	3.63977e-49	6.52615e-48	No similarity, 111 a.a. with a transmembrane domain
U665	gene4173	YALI0E01804g	386.712	427.611	328.542	718.406	849.134	844.923	1.0761	2.10833	1.64426e-18	9.73996e-18	Weakly similar to Saccharomyces cerevisiae Pfa5, Palmitoyltransferase with autoacylation activity	Protein modification
U666	gene1225	YALI0B09163g	88.7034	90.0774	88.1425	209.78	167.272	185.204	1.07536	2.10725	4.55813e-12	1.8348e-11	Similar to Kluyveromyces lactis KLLA0B14839g, Probable acid phosphatase	Acid phosphatase
U667	gene423	YALI0A10681g	392.661	498.381	455.982	994.366	879.11	962.055	1.07364	2.10473	2.89631e-22	2.05734e-21	No similarity
U668	gene2906	YALI0C24211g	58.8072	40.3253	70.8809	100.017	112.081	145.15	1.07218	2.10261	2.30121e-06	5.66597e-06	No similarity
U669	gene3280	YALI0D08382g	23.9115	38.0526	27.1777	70.3602	47.5491	70.0741	1.07074	2.10051	1.17209e-05	2.66912e-05	Similar to Saccharomyces cerevisiae Git1, Plasma membrane permease	Transporter
U670	gene5711	YALI0F01100g	33.8813	39.417	40.1638	84.1247	79.8374	74.0835	1.06874	2.0976	1.11673e-07	3.12049e-07	No similarity
U671	gene554	YALI0A14366g	326.911	335.971	307.674	690.567	703.392	643.711	1.06852	2.09727	2.60341e-24	2.055e-23	No similarity, contains DUF202 domain and 3 transmembrane domains
U672	gene2043	YALI0C04114g	2585.38	2496.5	2492.83	5342.93	5204.94	5328.85	1.06764	2.096	3.14557e-57	6.70319e-56	Weakly similar to Saccharomyces cerevisiae Lsb1, Negative regulator of actin nucleation-promoting factor activity	Cytoskeleton formation
U673	gene2489	YALI0C14630g	7279.68	8669.32	8091.42	16055.5	17974.2	16361	1.06755	2.09587	2.59967e-43	4.12852e-42	Putative cell wall protein with a signal peptide and GPI modification site, 229 a.a.	Putative cell wall protein
U674	gene12	YALI0A00374g	61.7804	89.9944	65.4146	116.603	160.462	178.187	1.06717	2.09532	3.50721e-07	9.38727e-07	Weakly similar to Yarrowia lipolytica YALI0E01210g
U675	gene3893	YALI0D22638g	5968.13	4678.93	5220.22	10922.8	11203.1	11098.2	1.06625	2.09399	6.60232e-38	8.78991e-37	Weakly similar to Saccharomyces cerevisiae YBR287W, Protein of unknown function
U676	gene5292	YALI0E27159g	37.884	23.1875	31.7277	56.1179	66.087	72.076	1.06617	2.09387	2.83452e-06	6.90513e-06	Weakly similar to Saccharomyces cerevisiae Hol1, Putative transporter in the major facilitator superfamily	Transporter
U677	gene1247	YALI0B09713g	251.165	270.794	217.905	514.387	432.774	602.648	1.06603	2.09366	7.70659e-13	3.26575e-12	YlPpr1, a Zn(II)2Cys(6) binuclear cluster transcription factor. Similar to S. cerevisiae Ppr1 involved in the regulation of uracil biosynthesis genes	Transcription factor
U678	gene1973	YALI0C02541g	41.8615	39.2429	41.5396	98.6362	86.6558	71.0836	1.06429	2.09114	1.78886e-07	4.91217e-07	Similar to Saccharomyces cerevisiae Arn1, ARN family transporter for siderophore-iron chelates	Transporter
U679	gene6898	YALI0F27687g	1525.91	1458.57	1561.23	3120.26	3302.71	3079.38	1.06405	2.0908	2.34948e-46	3.94737e-45	No similarity
U680	gene424	YALI0A10703g	1709.31	1777.24	1445.57	3389.83	3736.68	3191.51	1.0639	2.09058	7.17123e-31	7.47376e-30	Weakly similar to Saccharomyces cerevisiae Ahc1, Subunit of the Ada histone acetyltransferase complex; required for structural integrity of the complex	Protein modification
U681	gene2593	YALI0C17105g	98.6825	98.3449	66.4056	227.26	170.477	154.178	1.06374	2.09035	2.09546e-07	5.71879e-07	Similar to Saccharomyces cerevisiae Hol1, Putative transporter in the major facilitator superfamily	Transporter
U682	gene1581	YALI0B17182g	53.8137	66.8314	55.346	121.53	111.154	136.145	1.06334	2.08976	1.72939e-09	5.74739e-09	No similarity
U683	gene5085	YALI0E22627g	674.77	643.728	543.878	1194.55	1477.65	1218.34	1.06162	2.08727	5.42401e-21	3.64699e-20	Similar to Saccharomyces cerevisiae Dcg1, Protein of unknown function
U684	gene1504	YALI0B15466g	19.9201	37.1423	31.6323	51.035	60.5228	74.076	1.06007	2.08503	1.76834e-05	3.96066e-05	Similar to Yarrowia lipolytica YALI0D22462g
U685	gene6482	YALI0F18326g	536.256	386.894	430.008	899.251	912.856	1009.1	1.05991	2.0848	6.49039e-18	3.70008e-17	Similar to Yarrowia lipolytica YALI0F13761g
U686	gene7016	YALI0F30569g	533.202	590.276	608.192	1295.6	1073.48	1235.35	1.05846	2.0827	6.80274e-25	5.49325e-24	Similar to Saccharomyces cerevisiae Fcy2, Purine-cytosine permease	Transporter
U687	gene4114	YALI0E00528g	473.457	390.383	357.698	777.928	847.478	912.995	1.05424	2.07663	4.41082e-18	2.54499e-17	Some similarities with Saccharomyces cerevisiae Yeh2, Steryl ester hydrolase	Lipid metabolism
U688	gene6480	YALI0F18282g	7240.83	7399.72	7830.12	15454.6	15544.6	15647.2	1.05388	2.07611	1.25716e-61	2.84246e-60	Similar to S. cerevisiae cell wall protein Cwp1	Cell wall protein
U689	gene3269	YALI0D08140g	13435.2	13817.5	13209.3	27885.8	28465.4	27611.3	1.05308	2.07496	7.98592e-66	1.99498e-64	Similar to Saccharomyces cerevisiae Pry2, Sterol binding protein involved in the export of acetylated sterols	Lipid metabolism
U690	gene3615	YALI0D16159g	9.95679	15.6509	25.9728	39.7508	24.5712	42.0433	1.05105	2.07203	0.00149018	0.00268563	Weakly similar to Liolaemus zapallarensis NADH dehydrogenase subunit 2
U691	gene2517	YALI0C15246g	1454.13	1525.31	1642.45	3032.56	3352.78	3185.5	1.05039	2.0711	3.68899e-40	5.25759e-39	Weakly similar to Saccharomyces cerevisiae Apd1, Protein of unknown function
U692	gene4126	YALI0E00792g	159.475	132.172	164.324	293.481	332.568	317.348	1.05012	2.0707	1.28379e-14	5.99639e-14	Similar to S. cerevisiae Kar9, mitotic spindle positioning	Cell cycle
U693	gene5269	YALI0E26631g	631.913	617.763	490.511	1162.38	1189.81	1253.37	1.04924	2.06943	4.84068e-23	3.58748e-22	No similarity possibly noncoding
U694	gene903	YALI0B01408g	9867.1	8956.36	8963.14	20794.1	17790.3	18901.8	1.04889	2.06893	7.46947e-45	1.22411e-43	Highly similar to Saccharomyces cerevisiae Prc1, Vacuolar carboxypeptidase Y (proteinase C, CPY); broad-specificity C-terminal exopeptidase involved in non-specific protein degradation in the vacuole	Protease
U695	gene3203	YALI0D06655g	147.495	168.999	166.037	314.97	296.37	386.413	1.04769	2.06722	8.49902e-13	3.59243e-12	No similarity
U696	gene4203	YALI0E02442g	136.567	91.7149	119.596	240.822	209.683	268.287	1.04717	2.06647	1.17583e-09	3.96301e-09	Some similarities with Schizosaccahromyces pombe AMS2 CENP-A multicopy suppressor protein 2	Chromosome organization
U697	gene770	YALI0A19624g	241.196	237.723	238.541	475.342	528.559	479.529	1.04679	2.06593	2.1636e-20	1.40518e-19	Similar to Saccharomyces cerevisiae Pof1, nicotinamide-nucleotide adenylyltransferase	Metabolism
U698	gene4571	YALI0E10879g	1060.46	1214.73	956.08	2319.09	2262.82	2098.31	1.04659	2.06565	1.88124e-28	1.80027e-27	Weakly similar to Saccharomyces cerevisiae tubulin-dependent ATPase KIP3
U699	gene5513	YALI0E31867g	532.248	457.574	460.618	1066.95	921.402	1006.1	1.04603	2.06483	1.64978e-23	1.25904e-22	Weakly similar to Saccharomyces cerevisiae Nuf2, Component of the kinetochore-associated Ndc80 complex	Cell cycle
U700	gene1787	YALI0B21714g	282.069	267.472	253.845	590.991	481.524	584.637	1.04434	2.06243	6.84147e-17	3.67708e-16	No similarity, 160 a.a. with 3 transmembrane domains
U701	gene228	YALI0A05885g	4742.15	5208.49	5450.96	10540	10312.8	10889	1.04351	2.06124	5.67186e-49	1.01153e-47	Weakly similar to Yarrowia lipolytica YALI0A07667g
U702	gene1994	YALI0C03025g	19.9061	73.4695	31.5069	105.681	82.3072	68.0814	1.04291	2.06037	0.00511719	0.00861476	Similar to Saccharomyces cerevisiae Ald4, Mitochondrial aldehyde dehydrogenase	Metabolism
U703	gene1290	YALI0B10626g	103.65	82.9298	138.382	163.578	253.321	253.27	1.04282	2.06025	4.35438e-06	1.04137e-05	Similar to Yarrowia lipolytica YALI0F01518g
U704	gene6502	YALI0F18722g	5908.28	5822.41	6398.87	12434.4	12953.6	11846	1.0385	2.05409	4.87184e-52	9.28433e-51	YlDfg5, similar to S. cerevisiae Dfg5 and Dcw1, putative mannosidase; GPI-anchored membrane protein required for cell wall biosynthesis in bud formation	Cell wall protein
U705	gene587	YALI0A15257g	1834.88	1865.72	1780.06	3806.17	3544.7	3906.28	1.03825	2.05374	5.13958e-46	8.54888e-45	No similarity
U706	gene2433	YALI0C13178g	764.453	723.423	768.912	1482.77	1448.25	1701.86	1.03801	2.05339	6.73026e-29	6.51537e-28	bHLH transcription factor. Some similarities to S. cerevisiae Tye7, which binds E-boxes of glycolytic genes and contributes to their activation	Transcription factor
U707	gene4049	YALI0D26323g	74.7537	65.2367	76.6954	127.982	141.699	175.184	1.03791	2.05325	6.51348e-09	2.03775e-08	No similarity
U708	gene4198	YALI0E02343g	650.8	752.059	793.496	1391.02	1520.32	1593.74	1.03658	2.05136	7.30466e-26	6.09026e-25	Weakly similar to Saccharomyces cerevisiae Hot13, Zinc-binding mitochondrial intermembrane space (IMS) protein; involved in a disulfide relay system for IMS import of cysteine-containing proteins	Transporter
U709	gene1885	YALI0C00451g	2771.74	2904.87	3034.64	6039.93	5995.08	5829.4	1.03646	2.05118	3.12296e-51	5.83477e-50	Similar to Saccharomyces cerevisiae Dip5, Dicarboxylic amino acid permease	Amino acids transporter
U710	gene1613	YALI0B17864g	943.872	813.982	873.339	1847.1	1622.08	1924.11	1.03601	2.05054	9.1593e-28	8.44987e-27	YlTrk2, Similar to Saccharomyces cerevisiae Trk2, Component of the Trk1p-Trk2p potassium transport system	Transporter
U711	gene3631	YALI0D16489g	50.8182	63.0611	67.8838	136.264	105.729	130.141	1.03589	2.05037	1.95232e-08	5.87103e-08	330 a.a. with a signal peptide. Similar to Yarrowia lipolytica YALI0E04851g
U712	gene6622	YALI0F21428g	52873.6	59060	54530.7	104242	119008	117893	1.03513	2.0493	2.00194e-46	3.37196e-45	Putative adhesin, similar to Candida albicans Pga6 (219 a.a.), GPI-anchored cell wall adhesin-like protein, 221 a.a.	Cell wall protein
U713	gene2014	YALI0C03465g	9204.34	7574.85	7364.54	17270.1	15702.6	16503.1	1.03504	2.04917	2.76609e-34	3.24249e-33	Similar to Saccharomyces cerevisiae Hsp26, Small heat shock protein (sHSP) with chaperone activity	Stress response
U714	gene2023	YALI0C03652g	1777.08	1747.64	1637.41	3405.11	3612.06	3560.91	1.03418	2.04795	1.38245e-45	2.28807e-44	Weakly similar to Saccharomyces cerevisiae Ulp1, Protease that specifically cleaves Smt3p protein conjugates; required for cell cycle progression	Cell cycle
U715	gene2768	YALI0C21186g	1485.04	1529.83	1561.37	3299.82	3004.94	3063.36	1.03415	2.04791	9.12289e-43	1.42172e-41	No similarity, 1567 a.a.
U716	gene5153	YALI0E24035g	734.526	835.219	844.248	1758.18	1487.46	1692.86	1.0333	2.0467	4.9492e-27	4.38978e-26	YlBrf1. Similar to S. cerevisiae Brf1, TFIIIB B-related factor, one of three subunits of RNA polymerase III transcription initiation factor TFIIIB, binds TFIIIC and TBP and recruits RNA pol III to promoters	Transcription
U717	gene1123	YALI0B06710g	481.392	513.688	455.893	967.817	939.317	1054.15	1.02792	2.03908	3.04032e-25	2.48821e-24	Some similarities with YlRim21, pH-response regulator protein palH/RIM21	Signal transduction
U718	gene685	YALI0A17666g	49.8218	59.4486	68.9032	113.816	107.787	141.148	1.02722	2.03809	6.6775e-08	1.9099e-07	Weakly similar to Saccharomyces cerevisiae Tna1, High affinity nicotinic acid plasma membrane permease	Transporter
U719	gene5931	YALI0F05984g	1617.61	1618.53	1434.96	2907.08	3440.15	3166.48	1.02513	2.03515	1.21937e-32	1.3377e-31	Similar to Saccharomyces cerevisiae Tna1, High affinity nicotinic acid plasma membrane permease	Transporter
U720	gene5408	YALI0E29689g	2109.96	2140.92	2128.09	4423.51	3931.85	4624.07	1.02504	2.03501	9.64134e-40	1.34254e-38	Similar to Saccharomyces cerevisiae Irs4, EH domain-containing protein; involved in regulating phosphatidylinositol 4,5-bisphosphate levels and autophagy	Autophagy
U721	gene3813	YALI0D20680g	37095.2	39819.2	36718.7	78439.1	79529	73204.4	1.02454	2.03432	2.81347e-55	5.7741e-54	Similar to S. cerevisiae Scw4, cell wall protein with similarity to glucanases	Cell wall protein
U722	gene5417	YALI0E29887g	3217.25	3439.21	3475.27	6105.16	7413.01	7086.78	1.02389	2.0334	2.38128e-36	2.98556e-35	Yarrowia lipolytica Ras2 GTPase	Signal transduction
U723	gene6795	YALI0F25421g	322.913	357.116	332.888	729.015	646.243	682.75	1.02252	2.03147	1.73126e-21	1.18679e-20	Weakly similar to Saccharomyces cerevisiae Cwc15, Non-essential protein involved in pre-mRNA splicing	RNA processing
U724	gene6447	YALI0F17578g	209.311	219.239	162.125	407.837	413.754	380.421	1.02208	2.03085	6.37202e-14	2.8795e-13	No similarity
U725	gene6433	YALI0F17270g	1532.88	1509.48	1569.97	2840.41	3396.75	3125.43	1.02107	2.02943	4.43648e-35	5.36075e-34	Similar to Saccharomyces cerevisiae Rho3, Non-essential small GTPase of the Rho/Rac family of Ras-like proteins	Cell polarity
U726	gene7047	YALI0F31229g	897.004	980.815	837.931	2009.3	1710.68	1786.96	1.01934	2.02699	1.8529e-27	1.67464e-26	Inheritance of peroxisomes protein 1
U727	gene3116	YALI0D04785g	3318.95	2919.22	2911.8	6064.84	5978.5	6486.11	1.01786	2.02491	3.54783e-41	5.25868e-40	YlSfl1, HSF domain transcription factor, similar to S. cerevisiae Sfl1	Transcription factor
U728	gene334	YALI0A08448g	2233.55	2064.73	2443.04	4529.91	4709.18	4392.83	1.01658	2.02312	3.06317e-38	4.1359e-37	Similar to Saccharomyces cerevisiae Pdr16, Phosphatidylinositol transfer protein (PITP); controls levels of various lipids, may regulate lipid synthesis;	Lipid metabolism
U729	gene1170	YALI0B07755g	5604.3	5229.51	5748.64	10186.8	13563.6	9783.75	1.01594	2.02222	3.86802e-22	2.73302e-21	Weakly similar to Saccharomyces cerevisiae Pcs60, Oxalyl-CoA synthetase	Metabolism
U730	gene6714	YALI0F23573g	3818.29	3249.4	3353.1	6827.34	6759.92	7485.21	1.01588	2.02213	1.94083e-37	2.52838e-36	YlMss4, Similar to Saccharomyces cerevisiae Mss4, Phosphatidylinositol-4-phosphate 5-kinase; involved in actin cytoskeleton organization and cell morphogenesis	Cytoskeleton organization
U731	gene18	YALI0A00528g	13.9561	17.8446	3.13267	24.6757	26.1314	22.0253	1.01509	2.02102	0.00307953	0.00535047	Weakly similar to Saccharomyces cerevisiae Hol1, Putative transporter in the major facilitator superfamily	Transporter
U732	gene2584	YALI0C16907g	8.9642	18.7297	10.062	25.4296	16.4986	35.0339	1.01234	2.01717	0.00452159	0.00768383	Similar to Saccharomyces cerevisiae Dal5, Allantoate permease	Transporter
U733	gene5950	YALI0F06358g	1027.59	991.65	859.274	1666.93	1822.33	2313.52	1.01104	2.01537	9.29954e-18	5.24771e-17	Similar to Saccharomyces cerevisiae Atg15, Phospholipase; regulates lipolysis	Lipid metabolism
U734	gene6416	YALI0F16896g	3377.71	3365.63	4079.66	7135.71	7326.17	7321.04	1.00961	2.01336	2.35337e-35	2.86965e-34	Similar to Saccharomyces cerevisiae Mep1, Ammonium permease	Ammonium transporter
U735	gene4367	YALI0E06127g	43.8722	38.8805	8.95587	58.1018	55.0894	71.074	1.00758	2.01054	0.0064538	0.0107188	No similarity
U736	gene6570	YALI0F20262g	199.306	231.45	286.178	473.178	465.687	501.547	1.00721	2.01002	1.01614e-12	4.27614e-12	Weakly similar to Saccharomyces cerevisiae Tpc1, Mitochondrial membrane transporter	Transporter
U737	gene704	YALI0A18062g	12466.4	12448.9	12896.4	24620.2	26551	24809.2	1.00679	2.00944	8.94055e-56	1.85774e-54	Similar to Saccharomyces cerevisiae Erg5, C-22 sterol desaturase	Lipid metabolism
U738	gene2224	YALI0C08327g	611.942	614.866	729.315	1393.2	1208.87	1323.45	1.0065	2.00904	2.32052e-23	1.75486e-22	Gti1-Pac2 domain transcription factor, similar to S. cerevisiae Mit1 (transcriptional regulator of pseudohyphal growth), C. albicans Wor1, and S. pombe gti1+ (gluconate transport inducer 1)	Transcription factor
U739	gene662	YALI0A17149g	70.7748	53.7852	62.3765	122.279	117.805	135.145	1.00627	2.00871	7.05984e-09	2.20249e-08	Weakly similar to Saccharomyces cerevisiae Arn2, Transporter; member of the ARN family of transporters that specifically recognize siderophore-iron chelates	Transporter
U740	gene5836	YALI0F03905g	169.453	163.986	113.466	301.669	262.242	334.359	1.00573	2.00796	4.13355e-09	1.32044e-08	Some similarities with Saccharomyces cerevisiae Ste2, Receptor for alpha-factor pheromone	Signal transduction
U741	gene4244	YALI0E03388g	4230.85	4908.1	5014.32	8735.61	9364.75	10305.3	1.00505	2.00702	2.73938e-33	3.07604e-32	Similar to Schizosaccharomyces pombe myosin regulatory light chain cdc4	Cytoskeleton
U742	gene5496	YALI0E31559g	5624.23	5666.16	6015.2	10114.7	12186.9	12334.5	1.00099	2.00137	5.05173e-35	6.09314e-34	No similarity
U743	gene2669	YALI0C18975g	69.7556	78.627	90.8487	140.38	132.206	206.212	1.00033	2.00045	1.45028e-06	3.6325e-06	Weakly similar to Candida albicans Duo1, Subunit of the Dam1 (DASH) complex, which acts in chromosome segregation by coupling kinetochores to spindle microtubules	Cell cycle

## Sheet: Downregulated- 145 genes
		Downregulated genes in fts2Δ vs WT
Ranking by fold change	Gene ID	Gene name	WT-1	WT-2	WT-3	fts2D-1	fts2D-2	ftsD-3	log2FoldChange	Fold Change	P-value	Padj	Protein / homologs in S. cerevisiae and other species	Cellular function
	gene5128	YALI0E23518g	7323.58	6874.46	6472.42	2.77556e-17	2.77556e-17	2.77556e-17	-15.7642	55653.6	0	0	Fts2	Transcription factor
D1	gene3757	YALI0D19338g	8902.27	10243.6	9462.82	27.9968	28.45	25.0286	-8.44924	349.522	0	0	No similarity, 71 a.a. with a signal peptide
D2	gene6921	YALI0F28193g	944.806	1038.71	1344.85	14.1546	10.3758	11.0127	-6.52449	92.0593	2.35237e-192	3.2021e-190	Similar to Saccharomyces cerevisiae Tna1, high affinity nicotinic acid plasma membrane permease	Transporter
D3	gene2686	YALI0C19316g	9.97593	0.680225	3.78053	2.77556e-17	2.77556e-17	2.77556e-17	-5.29805	39.3434	0.000221784	0.000443434	Yarrowia lipolytica gag-like protein
D4	gene2739	YALI0C20471g	535.238	519.876	401.387	27.4979	22.8304	18.0222	-4.39989	21.1105	5.22857e-103	2.47338e-101	Similar to Candida albicans hypothetical protein CAALFM_C501070CA, protein of unknown function
D5	gene4740	YALI0E14707g	4216.93	4400.2	4066.21	209.015	185.387	213.231	-4.38038	20.8269	0	0	Kelch-domain containing protein, similar to C. albicans Kel1, localizes to sites of polarized growth	Cell polarity
D6	gene125	YALI0A03091g	71.764	80.0976	52.6146	8.73759	0.111197	1.00224	-4.23054	18.7724	1.12441e-30	1.16276e-29	Weakly similar to Saccharomyces cerevisiae Dal5, allantoate permease, ureidosuccinate permease	Transporter
D7	gene2059	YALI0C04477g	1054.5	1026.74	865.653	74.675	35.5768	81.082	-3.93735	15.3201	4.19756e-87	1.57291e-85	Similar to Saccharomyces cerevisiae Flr1, fluconazole resistance protein, plasma membrane transporter of the major facilitator superfamily	H+ transporter
D8	gene6566	YALI0F20174g	3902.99	3626.69	3578.12	291.294	256.798	235.265	-3.82238	14.1466	0	0	Similar to Saccharomyces cerevisiae Ste6, ATP-binding cassette a-factor transporter	Transporter
D9	gene4104	YALI0E00308g	10487.1	8840	8321.22	752.414	553.715	658.723	-3.81328	14.0576	5.00637e-239	1.11308e-236	Similar to Candida albicans hypothetical protein CAALFM_C302870CA, protein of unknown function
D10	gene2195	YALI0C07590g	504.343	423.367	434.846	60.4416	28.2156	42.0473	-3.36812	10.3253	5.01165e-67	1.29565e-65	YlArr3, similar to Saccharomyces cerevisiae Arr3, plasma membrane metalloid/H+ antiporter	H+ transporter
D11	gene2067	YALI0C04730g	4039.47	4185.62	6367.48	708.189	359.76	439.493	-3.27972	9.7117	2.64409e-50	4.8318e-49	Similar to Saccharomyces cerevisiae Stl1, glucose-inactivated glycerol proton symporter	Transporter
D12	gene4914	YALI0E18766g	6296.02	5855.4	5139.09	589.696	547.383	680.737	-3.2492	9.50837	3.63994e-228	7.1407e-226	Putative adhesin. Similar to YALI0B18568g and S. cerevisiae Flo11 flocullin	Cell wall protein
D13	gene4988	YALI0E20427g	13838.8	14445.3	11015.7	1208.63	1324.78	1609.75	-3.24577	9.48582	1.69882e-164	1.74325e-162	Similar to Saccharomyces cerevisiae Hxt8, hexose transporter, hypothetical protein with similarity to hexose transporters	Transporter
D14	gene3679	YALI0D17578g	204.313	233.237	192.966	20.2565	29.3113	22.0251	-3.14273	8.83191	5.57603e-57	1.1807e-55	Similar to Schizosaccharomyces pombe hypothetical 25.1 kDa
D15	gene681	YALI0A17556g	11.9601	13.1888	9.97888	0	2.22879	2.0019	-3.06495	8.36838	1.35819e-06	3.40826e-06	No similarity, 211 a.a.
D16	gene2865	YALI0C23298g	2838.5	2947.05	3569.37	442.685	381.962	299.343	-3.05616	8.31755	3.71496e-124	2.4057e-122	Acetate transmembrane transporter activity	Acetate transporter
D17	gene7010	YALI0F30437g	159349	167688	165233	25586.5	26267.7	27560.3	-2.63199	6.19882	0	0	No similarity, 212 a.a. with a signal peptide
D18	gene5961	YALI0F06556g	1409.31	1388.51	1245.32	186.693	230.151	251.268	-2.59944	6.06052	4.1094e-106	2.03035e-104	Weakly similar to Saccharomyces cerevisiae Pcs60, Oxalyl-CoA synthetase	Metabolism
D19	gene6656	YALI0F22187g	33288.9	32050.7	37926.5	6631.72	5908.08	4679.16	-2.58422	5.9969	4.17929e-118	2.53417e-116	Some similarities with Neurospora crassa NCU09057.1 hypothetical protein
D20	gene767	YALI0A19558g	459.537	359.503	224.791	75.1412	41.9278	58.0643	-2.57312	5.95094	5.18734e-20	3.32369e-19	YlUga4, similar to Saccharomyces cerevisiae Uga4, GABA (gamma-aminobutyrate) permease	Transporter
D21	gene1792	YALI0B21824g	5777.73	6257.8	4909.63	786.439	863.385	1204.3	-2.56951	5.93608	8.61915e-78	2.68643e-76	Similar to Saccharomyces cerevisiae Dit2, putative cytochrome P450, N-formyltyrosine oxidase	Metabolism
D22	gene1686	YALI0B19492g	17915.3	15526.4	15572.8	2861.71	2576.8	3103.4	-2.52029	5.73696	2.29918e-188	2.83992e-186	Similar to Saccharomyces cerevisiae Gap1, general amino acid permease	Transporter
D23	gene3951	YALI0D23947g	31790.9	29224	30363.2	6231.67	5868.94	4579.05	-2.45367	5.47806	1.85121e-133	1.35688e-131	Some similarities with Saccharomyces cerevisiae Uso1, intracellular protein transport protein	Transporter
D24	gene2141	YALI0C06424g	68741.7	63189.7	56877	13075.1	9640.72	12324.5	-2.42976	5.38803	1.23955e-114	7.06652e-113	Similar to Saccharomyces cerevisiae Snf3, high-affinity glucose transporter/regulatory protein	Transporter
D25	gene5162	YALI0E24211g	7513.96	7116.15	6070.09	1380.28	1414.89	1238.37	-2.35968	5.13256	1.56814e-145	1.27555e-143	Yvc1, calcium channel. Similar to S. cerevisiae Yvc1, vacuolar cation channel	Ion transporter
D26	gene4330	YALI0E05313g	227.257	208.943	187.029	45.3547	22.7041	60.058	-2.27473	4.83908	5.22582e-21	3.51728e-20	Similar to Saccharomyces cerevisiae Mch5, plasma membrane riboflavin transporter	Transporter
D27	gene4019	YALI0D25630g	46031.4	40587.2	41548.4	9555.04	9002.96	8337.16	-2.2525	4.76506	5.54088e-193	7.86333e-191	Yarrowia lipolytica Alcohol dehydrogenase 1	Metabolism
D28	gene1793	YALI0B21846g	7725.24	7930.68	6280.89	1275.89	1555.91	1869.03	-2.22235	4.66654	1.45061e-71	4.06536e-70	Similar to Candida albicans hypothetical protein CAALFM_C206350CA, ortholog(s) have 4-hydroxyphenylpyruvate dioxygenase activity and role in aromatic amino acid family biosynthetic process	Amino acids metabolism
D29	gene79	YALI0A02024g	131.568	137.76	102.936	40.51	24.1873	18.0243	-2.15619	4.45735	2.34365e-19	1.44742e-18	Similar to Yarrowia lipolytica YALI0B06490g
D30	gene2598	YALI0C17237g	11319.3	9951.19	9553.47	2519.02	2189.96	2453.69	-2.10503	4.30206	5.1231e-137	3.88308e-135	Highly similar to Saccharomyces cerevisiae Gap1, general amino-acid permease	Amino acids transporter
D31	gene2975	YALI0D01331g	13.9572	14.1472	5.42623	1.54352	6.55438	0.000702002	-2.069	4.19597	0.000461294	0.000887463	Similar to S. cerevisiae Yps3, aspartic protease; member of the yapsin family of proteases involved in cell wall growth and maintenance	Cell wall biogenesis
D32	gene1983	YALI0C02783g	36.8823	35.0738	26.2895	10.0262	11.2046	3.0056	-2.00728	4.02022	4.66079e-09	1.48247e-08	Similar to Saccharomyces cerevisiae Tna1, high affinity nicotinic acid plasma membrane permease	Transporter
D33	gene803	YALI0A20438g	4374.45	3980.46	3243.2	884.717	914.251	1092.19	-2.00425	4.01179	1.30063e-69	3.44253e-68	YlDcw5. Similar to S. cerevisiae Dcw1, putative mannan endo-1,6-alpha-mannosidase required for cell wall biosynthesis in bud	Cell wall organization and biogenesis
D34	gene2338	YALI0C10879g	1.99018	1.60769	9.20126	0.79266	0.0307491	2.0017	-1.95207	3.86929	0.027879	0.041806	Yarrowia lipolytica gag-like protein
D35	gene4722	YALI0E14256g	1940.5	2450.51	1921.95	632.939	467.057	576.631	-1.91201	3.76333	7.32169e-54	1.44913e-52	Similar to Saccharomyces cerevisiae Fdh1, formate dehydrogenase (NAD+)	Metabolism
D36	gene6044	YALI0F08415g	61883.5	62613.3	53916	18402.2	15195	14113.5	-1.90278	3.73933	2.58688e-87	9.80369e-86	Similar to Saccharomyces cerevisiae Gad1, Glutamate decarboxylase	Metabolism
D37	gene108	YALI0A02673g	18054.8	15844.4	17006.3	4755.83	4223.67	4748.21	-1.89037	3.70731	1.29042e-137	1.0126e-135	Similar to Candida albicans putative methyltransferase
D38	gene844	YALI0A21417g	9488.34	9609.04	9413.94	2515.19	2484.81	2754.02	-1.87849	3.6769	4.2998e-159	4.15648e-157	Similar to Saccharomyces cerevisiae Gly1, threonine aldolase Gly1	Metabolism
D39	gene2949	YALI0D00759g	105.611	144.209	186.818	54.471	34.5928	33.0399	-1.83875	3.577	9.02164e-13	3.80609e-12	Weakly similar to Saccharomyces cerevisiae Zrt1, high-affinity zinc transport protein	Ion transporter
D40	gene5344	YALI0E28336g	4636.54	4520.43	4308.41	1084.18	1244.73	1496.63	-1.81594	3.5209	9.74806e-73	2.82694e-71	Putative cell wall protein with a signal peptide and GPI modification site. Weakly similar to S. cerevisiae Hpf1, haze-protective mannoprotein	Putative cell wall protein
D41	gene2696	YALI0C19558g	591.001	728.325	661.656	149.243	228.006	205.222	-1.76573	3.40046	2.63804e-29	2.60677e-28	Similar to Saccharomyces cerevisiae Pbp2, RNA binding protein	mRNA binding
D42	gene101	YALI0A02497g	9430.55	9325.38	7980.15	2652.17	2613.31	2641.9	-1.75764	3.38145	1.54854e-111	8.67964e-110	No similarity, 275 a.a.
D43	gene949	YALI0B02464g	3289.02	3342.94	3307.15	1058.03	965.201	925.021	-1.75214	3.36858	3.76083e-110	2.05613e-108	No similarity, 234 a.a. with a transmembrane domain
D44	gene783	YALI0A19910g	653.855	565.475	493.864	185.536	165.666	166.184	-1.72609	3.3083	2.00139e-34	2.36271e-33	Similar to Saccharomyces cerevisiae probable oxidoreductase YJR096W, xylose and arabinose reductase	Metabolism
D45	gene5298	YALI0E27291g	5090.04	4872.99	4244.94	1532.04	1251.77	1549.69	-1.71259	3.27749	4.86184e-70	1.30235e-68	Acetate transmembrane transporter activity	Acetate transporter
D46	gene782	YALI0A19888g	12943.8	11971	10653.7	3787.59	3671.69	3539.89	-1.69321	3.23375	5.11499e-101	2.3529e-99	Similar to Candida albicans hypothetical protein W5Q_02720, cyclases involved in the biosynthesis of lantibiotics	Metabolism
D47	gene799	YALI0A20350g	13522.9	13743.8	11031.1	4365.96	3706.03	4189.6	-1.64299	3.12312	1.11284e-70	3.02964e-69	Yarrowia lipolytica Triacylglycerol lipase precursor	Lipid metabolism
D48	gene6705	YALI0F23353g	3827.25	3439.43	3437.53	1021.31	1222.17	1252.37	-1.61535	3.06386	1.91698e-70	5.17663e-69	No similarity, 338 a.a.
D49	gene1637	YALI0B18392g	3315.92	3304.68	3780.91	1101.63	1107.84	1193.31	-1.61156	3.05582	1.71909e-83	6.16471e-82	No similarity, 92 a.a.
D50	gene4187	YALI0E02112g	9653.82	8729.48	7818.72	2575.63	2753.98	3246.55	-1.61143	3.05554	2.18433e-61	4.88909e-60	Highly similar to Candida albicans Ifk2, putative thiol-specific monooxygenase
D51	gene484	YALI0A12419g	31.8955	25.9721	33.9327	16.1493	9.20745	5.00801	-1.56014	2.94883	1.51256e-06	3.78281e-06	No similarity, 150 a.a.
D52	gene2006	YALI0C03267g	3430.54	3513.22	3664.68	1210.61	1177.44	1231.35	-1.55084	2.92987	1.58174e-97	6.85077e-96	N-acetyltransferase, similar to Yarrowia lipolytica YALI0A15466g
D53	gene877	YALI0B00814g	1899.71	1601.2	1417.72	511.614	524.262	652.703	-1.54239	2.91277	1.44308e-35	1.77589e-34	No similarity, 395 a.a.
D54	gene820	YALI0A20790g	1772.13	1578.2	1248.63	505.537	475.612	620.668	-1.52129	2.87047	6.85082e-30	6.94452e-29	No similarity, 511 a.a. with a BTB domain
D55	gene5829	YALI0F03729g	59.808	52.3609	49.3226	13.5336	19.367	24.0237	-1.5097	2.8475	4.24401e-09	1.35508e-08	No similarity, 50 a.a.
D56	gene3945	YALI0D23815g	5271.42	5552	4577.71	1730.82	1736.63	1989.17	-1.49723	2.823	5.92321e-63	1.38624e-61	Similar to Saccharomyces cerevisiae alpha-ketoglutarate dehydrogenase Kgd2, dihydrolipoyl transsuccinylase	Metabolism
D57	gene3295	YALI0D08690g	5444.86	5248.99	4483.65	1680.41	1693.45	2023.21	-1.49187	2.81254	5.39313e-55	1.10344e-53	Similar to Saccharomyces cerevisiae Pda1, E1 alpha subunit of the pyruvate dehydrogenase (PDH) complex	Metabolism
D58	gene4268	YALI0E03938g	3744.5	4143.84	3487.37	1296.2	1355.06	1406.54	-1.48784	2.80469	2.53382e-71	7.01269e-70	Putative cell wall protein with a signal peptide and GPI modification site. 162 a.a.	Putative cell wall protein
D59	gene4871	YALI0E17787g	41228.5	36484.1	35680.9	14659.8	13055	12872.1	-1.48215	2.79366	2.25531e-82	8.04435e-81	Yarrowia lipolytica alcohol dehydrogenase 2	Metabolism
D60	gene4427	YALI0E07579g	149.494	169.159	150.812	61.1408	54.8501	53.0598	-1.47005	2.77032	4.56899e-19	2.77552e-18	No similarity, 220 a.a.
D61	gene2609	YALI0C17567g	36431.5	37018.5	31338.9	13456.3	12904.8	11512.6	-1.46822	2.7668	3.77447e-72	1.07589e-70	Similar to Saccharomyces cerevisiae Ddr48, DNA damage-responsive protein 48	Stress response
D62	gene5565	YALI0E32901g	12848.2	11580.2	10086.6	3835.78	3897.3	4787.24	-1.46301	2.75682	1.85036e-47	3.18912e-46	Similar to Saccharomyces cerevisiae Jen1, monocarboxylate/proton symporter of the plasma membrane	Transporter
D63	gene2227	YALI0C08393g	168.451	132.976	163.356	60.2333	44.006	65.0679	-1.45028	2.73261	3.76764e-15	1.81839e-14	Similar to Saccharomyces cerevisiae Ppn1, dual endo- and exopolyphosphatase with a role in phosphate metabolism	Metabolism
D64	gene1699	YALI0B19844g	197.361	164.829	165.72	70.2232	57.4196	66.0721	-1.44131	2.71567	3.65632e-18	2.11758e-17	No similarity, 428 a.a.
D65	gene4162	YALI0E01562g	1588.74	1511.59	1050.23	538.098	493.165	508.559	-1.4302	2.69483	1.83879e-25	1.51604e-24	No similarity, 360 a.a.
D66	gene792	YALI0A20152g	934.838	1289.52	1083.96	346.515	415.16	480.515	-1.41286	2.66265	5.41016e-24	4.21563e-23	Highly similar to S. cerevisiae Eft1, elongation factor 2 (EF-2)	Protein synthesis
D67	gene3044	YALI0D02981g	111.642	113.409	68.1244	29.8806	40.8287	40.0425	-1.40342	2.64527	8.58769e-09	2.65923e-08	Highly similar to Yarrowia lipolytica alkaline extracellular protease precursor XPR2 gene	Alkaline extracellular protease
D68	gene3957	YALI0D24101g	5857.47	5415.84	5702.87	1971.93	2287.23	2167.38	-1.40202	2.64271	3.52968e-75	1.05103e-73	YlMnn4, similar to S. cerevisiae Mnn4, putative positive regulator of mannosylphosphate transferase Mnn6p	Cell wall organization and biogenesis
D69	gene3390	YALI0D10703g	10.9547	17.5106	22.6633	7.47444	6.83201	5.00632	-1.37475	2.59323	0.000736631	0.00138443	No similarity, 290 a.a.
D70	gene6984	YALI0F29909g	48703.5	43642.6	43534.9	20157.5	17800.5	14622.1	-1.36972	2.58421	1.48438e-43	2.38574e-42	YlMsc1, weakly similar to Saccharomyces cerevisiae Msc1, Protein of unknown function
D71	gene4990	YALI0E20471g	3744.55	3188.64	2904.66	1392.01	1081.98	1344.47	-1.36497	2.57571	4.07853e-35	4.93717e-34	Similar to Saccharomyces cerevisiae Tna1, high affinity nicotinic acid plasma membrane permease	Nicotinic acid transporter
D72	gene1685	YALI0B19470g	692.661	678.001	953.378	341.701	292.283	270.304	-1.36236	2.57105	2.91695e-19	1.78989e-18	Similar to Saccharomyces cerevisiae Jen1, monocarboxylate/proton symporter of the plasma membrane	Transporter
D73	gene3907	YALI0D22957g	1707.37	1280.6	1204.91	602.076	463.517	576.629	-1.35209	2.55281	8.17563e-23	6.01892e-22	Similar to S. cerevisiae Yps3, aspartic protease; member of the yapsin family of proteases involved in cell wall growth and maintenance	Cell wall protein
D74	gene3806	YALI0D20526g	54574.9	57320.6	69578.8	25218.4	23708.1	22315.5	-1.34892	2.54721	2.80101e-52	5.3686e-51	Weakly similar to Saccharomyces cerevisiae Hsp12, plasma membrane protein involved in maintaining membrane organization	Stress response
D75	gene3350	YALI0D09889g	83357.9	83526.9	73862.2	34541.9	31821.3	28621.4	-1.34174	2.53456	1.38419e-63	3.27395e-62	No similarity, 153 a.a.
D76	gene2824	YALI0C22394g	13483	16502.3	14476.4	6986.58	4944.48	5670.23	-1.33679	2.52589	7.77554e-34	8.89586e-33	60 a.a., weakly similar to Yarrowia lipolytica Mtp2 metallothionein-II
D77	gene720	YALI0A18425g	740.523	804.856	728.417	297.37	348.809	257.292	-1.33215	2.51777	1.32316e-26	1.13438e-25	Similar to Candida albicans hypothetical protein CAALFM_C209860CA, putative monooxygenase	Metabolism
D78	gene3651	YALI0D16962g	59.802	56.7293	58.698	25.6671	18.5375	25.0267	-1.32637	2.50771	1.12655e-08	3.45315e-08	No similarity, 306 a.a.
D79	gene5648	YALI0E34749g	13645.5	11836.1	10542.8	5161.61	5063.69	4198.62	-1.32051	2.49755	6.15678e-40	8.70037e-39	YlCtt1, similar to Saccharomyces cerevisiae Ctt1, cytosolic catalase T, has a role in protection from oxidative damage by hydrogen peroxide	Stress response
D80	gene1433	YALI0B13948g	3083.76	2459.73	2571.86	1129.71	1037.45	1110.22	-1.30764	2.47537	1.03179e-42	1.59676e-41	No similarity, 119 a.a. with 4 transmembrane domain
D81	gene5752	YALI0F02013g	2944.2	3025.75	2330.68	1186.84	1153.96	1016.12	-1.30621	2.4729	1.75716e-35	2.15842e-34	Similar to Saccharomyces cerevisiae pyridoxine 4-dehydrogenase	Metabolism
D82	gene5273	YALI0E26719g	98.6037	163.662	296.426	72.0059	60.1082	97.0982	-1.30029	2.46278	0.000196126	0.000394144	Yarrowia lipolytica YALI0E26719g YlXPR2:SUC2 protein	Metabolism
D83	gene3684	YALI0D17688g	167.425	217.86	172.042	65.0628	79.6364	82.0874	-1.29883	2.46029	1.05412e-13	4.70613e-13	Similar to Saccharomyces cerevisiae Uga4, GABA-specific high-affinity permease	GABA transporter
D84	gene7015	YALI0F30547g	7993.33	8203.55	7794.99	3407.31	3299.68	3057.36	-1.29684	2.4569	1.32876e-76	4.02856e-75	Putative dienelactone hydrolase, similar to S. cerevisiae Aim2, cytoplasmic protein involved in mitochondrial function or organization	Metabolism
D85	gene1794	YALI0B21868g	927.901	953.914	926.054	313.507	401.038	432.465	-1.29272	2.44989	1.49438e-27	1.36168e-26	Weakly similar to Caenorhabditis elegans F52H3.5 protein
D86	gene3772	YALI0D19734g	14629.2	14110.1	13304.1	5672.07	5620.22	5969.55	-1.28436	2.43573	3.21982e-82	1.13631e-80	Similar to Saccharomyces cerevisiae phosphatase Ych1, phosphatase with sequence similarity to Mih1p	Phosphatase
D87	gene5238	YALI0E25982g	15819.2	14940.1	12502.3	5615.49	5892.63	6312.92	-1.27966	2.42782	4.30039e-49	7.68997e-48	Yarrowia lipolytica Alk1 n-alkane-inducible cytochrome P450	Metabolism
D88	gene4183	YALI0E02024g	38029.1	37828.6	40841	19296.7	17191	12758	-1.24471	2.3697	6.89532e-28	6.41447e-27	No similarity, 1124 a.a.
D89	gene1733	YALI0B20614g	55.7981	69.0692	82.0785	18.9559	33.9234	35.0355	-1.23946	2.3611	6.4108e-07	1.66446e-06	No similarity, 339 a.a. with a transmembrane domain
D90	gene4531	YALI0E09999g	5614.24	6239.99	6647.94	2590.27	2635.9	2614.87	-1.23842	2.35941	1.14433e-58	2.47814e-57	Similar to Saccharomyces cerevisiae Spt10, histone H3 acetylase with a role in transcriptional regulation	Transcription
D91	gene3453	YALI0D12100g	1298.67	1183.65	1369.72	522.894	537.445	583.635	-1.22789	2.34225	3.54072e-37	4.57686e-36	Similar to Saccharomyces cerevisiae Tna1, high affinity nicotinic acid plasma membrane permease	Transporter
D92	gene2551	YALI0C16049g	9848.15	10171.9	8458.46	4017.79	4115.22	4037.43	-1.22677	2.34042	2.04927e-56	4.29831e-55	Similar to Saccharomyces cerevisiae Tef4, translation elongation factor EF1B gamma	Protein synthesis
D93	gene4846	YALI0E17215g	373.762	346.762	356.031	157.994	138.615	164.177	-1.22163	2.3321	3.30803e-22	2.34231e-21	C2H2 zinc finger transcription factor. Similar to S. cerevisiae Rme1 that controls meiosis	Transcription factor
D94	gene3739	YALI0D18964g	27683.7	24761	21310.7	11719.8	11359.6	8581.44	-1.22004	2.32954	7.94351e-27	6.91687e-26	Similar to Saccharomyces cerevisiae Fox2, bifunctional hydroxyacyl-CoA dehydrogenase/enoyl-CoA hydratase	Metabolism
D95	gene3557	YALI0D14608g	11561.4	11235.3	12231.8	5123.71	5139.36	4786.26	-1.21866	2.32731	4.11175e-72	1.16704e-70	Weakly similar to Dictyostelium discoideum Non-transporter ABC protein AbcF4	Transporter
D96	gene367	YALI0A09383g	16762.1	16925.2	15912.6	7885.77	6010.98	7501.23	-1.21266	2.31764	1.58012e-41	2.35781e-40	Weakly similar to Saccharomyces cerevisiae Tna1, related to allantoate transport protein	Transporter
D97	gene6395	YALI0F16423g	95.6758	109.689	93.4294	50.7047	36.8583	41.0461	-1.20865	2.31121	2.91187e-10	1.02926e-09	Similar to Saccharomyces cerevisiae Dal5, allantoate permease, ureidosuccinate permease	Transporter
D98	gene3681	YALI0D17622g	2061.1	1999.06	2537.01	998.393	952.465	912.005	-1.20353	2.30303	2.1253e-33	2.40267e-32	Similar to Saccharomyces cerevisiae Jlp1, Fe(II)-dependent sulfonate/alpha-ketoglutarate dioxygenase	Metabolism
D99	gene4891	YALI0E18238g	45024.8	48529.3	46728.6	21870.4	20469.8	19116	-1.19066	2.28256	7.51211e-67	1.92715e-65	YlUga1, similar to Saccharomyces cerevisiae Uga1, 4-aminobutyrate aminotransferase (GABA transaminase)	Amino acids metabolism
D100	gene2235	YALI0C08569g	27.9117	27.2461	17.7475	9.76918	11.3733	11.012	-1.18547	2.27437	0.000516408	0.000986381	Similar to Saccharomyces cerevisiae Tna1, high affinity nicotinic acid plasma membrane permease	Nicotinic acid transporter
D101	gene5106	YALI0E23089g	11986	12049.4	12649.1	5195.79	5437.34	5597.14	-1.17654	2.26033	1.62051e-71	4.5225e-70	Similar to Candida albicans NADH dehydrogenase (ubiquinone) 1 alpha subcomplex 5	Metabolism
D102	gene6038	YALI0F08283g	7310.64	6487.84	6087.61	2709.1	3060.92	3054.35	-1.17263	2.25422	1.11028e-44	1.81509e-43	Weakly similar to Saccharomyces cerevisiae Npy1, NADH pyrophosphatase I	Metabolism
D103	gene4651	YALI0E12595g	3187.38	3264.36	2532.43	1379.61	1229.4	1381.51	-1.1708	2.25137	2.88562e-31	3.03582e-30	Similar to Drosophila melanogaster Putative propionyl-CoA carboxylase beta chain mitochondrial precursor	Amino acids metabolism
D104	gene3320	YALI0D09229g	10847.8	10003.3	10967.5	4640.57	4876.94	4686.15	-1.1636	2.24016	5.63599e-66	1.41857e-64	Weakly similar to Saccharomyces cerevisiae Shb17 possible phosphoglycerate mutase	Metabolism
D105	gene821	YALI0A20812g	614.934	624.655	710.207	304.592	254.243	311.337	-1.16196	2.23762	1.92094e-21	1.31412e-20	No similarity, 488 a.a. with 12 transmembrane domains
D106	gene6522	YALI0F19184g	25.9188	15.3432	26.5135	6.25001	15.5962	9.01051	-1.14058	2.2047	0.00191808	0.00341344	YlHxt2, similar to Saccharomyces cerevisia Hxt2, high-affinity hexose transporter	Transporter
D107	gene935	YALI0B02156g	437.529	467.854	470.485	220.784	189.985	214.234	-1.13584	2.19746	6.59537e-22	4.60158e-21	No similarity, 111 a.a. with two transmembrane domains
D108	gene6722	YALI0F23749g	10189	12394.2	11646.5	5800.89	5021.57	4807.29	-1.13077	2.18976	4.02972e-37	5.17884e-36	Acyl-CoA dehydrogenase, highly similar to Neurospora crassa NCU02291.1 hypothetical protein probable Glutaryl-CoA dehydrogenase	Metabolism
D109	gene3766	YALI0D19558g	7996.33	7507.84	7828.53	4018.55	3183.78	3483.83	-1.12603	2.18257	6.36083e-41	9.32456e-40	YlPtr2, similar to Saccharomyces cerevisiae Ptr2, integral membrane peptide transporter	Transporter
D110	gene3870	YALI0D22110g	4782.05	5040.46	4311.81	2166.41	2416.58	1897.09	-1.12549	2.18176	2.75784e-33	3.09156e-32	Similar to Saccharomyces cerevisiae Amd2, putative amidase	Metabolism
D111	gene6831	YALI0F26191g	11762.8	11918.7	11337	5498.52	5502.07	5099.6	-1.12109	2.17511	1.84071e-64	4.43233e-63	YlUga2, similar to Saccharomyces cerevisiae Uga2, succinate semialdehyde dehydrogenase	Metabolism
D112	gene4965	YALI0E19899g	2115.96	1887.48	2039.78	1034.71	917.262	841.933	-1.11194	2.16136	9.61712e-33	1.06027e-31	AB hydrolase, weakly similar to Neurospora crassa NCU00350.1	Metabolism
D113	gene1396	YALI0B13090g	30.9177	12.8004	10.4756	11.8104	9.09182	4.00649	-1.10766	2.15495	0.0164715	0.0257294	Weakly similar to Saccharomyces cerevisiae Fre3, ferric reductase	Metabolism
D114	gene5561	YALI0E32813g	9834.21	9345.01	8610.51	4567.21	4378.65	3950.35	-1.10758	2.15483	1.32189e-46	2.23781e-45	YlMco76, similar to Saccharomyces cerevisiae Mco76, similarity to aminoglycoside acetyltransferase regulator from P. stuartii singleton, UbiB family mitochondrial protein
D115	gene1426	YALI0B13794g	11.945	42.2936	13.1015	7.1397	15.596	8.0099	-1.10731	2.15443	0.0310286	0.0461451	Similar to Saccharomyces cerevisiae Mep3, ammonium permease of high capacity and low affinity	Ammonium transporter
D116	gene6128	YALI0F10373g	902.997	822.911	882.769	433.164	387.076	390.431	-1.10563	2.15193	6.55996e-28	6.11957e-27	Weakly similar to Saccharomyces cerevisiae Nup100, FG-nucleoporin component of central core of the nuclear pore complex
D117	gene3935	YALI0D23617g	15353.8	14897	13750.8	7275.16	6673.08	6624.28	-1.09673	2.1387	6.66888e-55	1.36029e-53	YlPom33, weakly similar to Saccharomyces cerevisiae Pom33, transmembrane nucleoporin
D118	gene3106	YALI0D04510g	1869.77	1717.25	1795.42	847.41	804.649	870.953	-1.09237	2.13225	3.22695e-39	4.44706e-38	No similarity, 1137 a.a.
D119	gene5534	YALI0E32263g	273.051	347.35	384.388	169.931	144.238	157.173	-1.09091	2.13009	4.09151e-12	1.65096e-11	No similarity, 168 a.a. with a signal peptide
D120	gene7031	YALI0F30899g	6036.84	6406.07	6568.15	3103.91	2913.52	2948.24	-1.0839	2.11976	6.90964e-55	1.4051e-53	Weakly similar to Saccharomyces cerevisiae Gxr2, cytoplasmic glutaredoxin, thioltransferase	Metabolism
D121	gene1467	YALI0B14685g	3290.09	2733.49	2198.15	1267.75	1240.39	1376.51	-1.08165	2.11645	1.7913e-19	1.11559e-18	Similar to Candida albicans hypothetical protein CAALFM_C501070CA, protein of unknown function
D122	gene810	YALI0A20570g	5770.74	6173.31	5480.44	2728.34	2894.25	2635.9	-1.07765	2.11059	5.39393e-48	9.44292e-47	YlFex1, similar to Saccharomyces cerevisiae Fex1, protein involved in fluoride export	Transporter
D123	gene5313	YALI0E27654g	9129.55	8821.48	8078.46	4043.01	3855.15	4538.97	-1.06552	2.09292	2.21343e-41	3.29544e-40	Yarrowia lipolytica POX4 Acyl-CoA oxidase 4	Metabolism
D124	gene4406	YALI0E07073g	10626.6	10088.8	9616.61	4753.98	4896.62	4905.38	-1.05942	2.0841	4.00386e-56	8.37172e-55	YlBna1, highly similar to Saccharomyces cerevisiae Bna6, quinolinate phosphoribosyl transferase	Amino acids metabolism
D125	gene908	YALI0B01540g	4527.87	5229.23	4964.07	2240.3	2266.97	2575.82	-1.05555	2.07851	7.20944e-38	9.57908e-37	Similar to Saccharomyces cerevisiae Qcr9, subunit 9 of ubiquinol cytochrome-c reductase (Complex III)	Electron transport
D126	gene2314	YALI0C10311g	12600.9	13964	12722.7	6575.43	5528.05	6833.49	-1.05271	2.07442	7.29986e-37	9.30977e-36	Similar to C. albicans Hak1, putative potassium transporter that is similar to Schwanniomyces occidentalis Hak1	Ion transporter
D127	gene3974	YALI0D24475g	3180.4	3041.25	2893.5	1457.02	1525.66	1413.56	-1.05251	2.07413	3.99128e-43	6.32348e-42	No similarity, 236 a.a.
D128	gene2003	YALI0C03201g	3522.23	3816.17	3730.05	1853.08	1691.06	1795.97	-1.05089	2.07181	4.94853e-46	8.25167e-45	Yarrowia lipolytica NADH-ubiquinone reductase complex accessory subunit 8 7 kDa	Metabolism
D129	gene5886	YALI0F05038g	3899.02	3760.53	2989.95	1725.94	1632.87	1789.96	-1.04865	2.06859	5.06049e-27	4.48253e-26	Similar to Saccharomyces cerevisiae Pdb1, E1 beta subunit of the pyruvate dehydrogenase (PDH) complex	Metabolism
D130	gene5935	YALI0F06061g	3770.38	4658.59	4498.62	1984.72	2103.26	2185.39	-1.0433	2.06093	1.22279e-32	1.33925e-31	NADH-ubiquinone reductase complex accessory subunit 105 kDa	Metabolism
D131	gene6939	YALI0F28611g	204.342	162.069	165.793	76.6597	104.041	78.0887	-1.04178	2.05876	3.05979e-09	9.90237e-09	No similarity, 255 a.a. with a signal peptide
D132	gene6029	YALI0F08107g	648.859	512.755	615.753	310.647	287.488	267.298	-1.03712	2.05213	5.86793e-16	2.99917e-15	No similarity, 672 a.a.
D133	gene4523	YALI0E09823g	2114.89	2569	3153.42	1226.39	1140.77	1458.59	-1.03465	2.04861	1.67608e-15	8.31806e-15	YlThg1, similar to Saccharomyces cerevisiae Thg1, tRNAHis guanylyltransferase	Metabolism
D134	gene2681	YALI0C19217g	1639.52	1665.28	1694.81	791.804	876.314	781.862	-1.02973	2.04164	5.68278e-34	6.54649e-33	YlDcc1, similar to Saccharomyces cerevisiae Dcc1, subunit of a complex with Ctf8p and Ctf18p, shares some components with Replication Factor C	DNA replication
D135	gene2750	YALI0C20779g	58.8245	39.0648	33.8933	15.1021	20.5919	29.028	-1.02797	2.03916	0.000578413	0.00110135	Putative adhesin, 1287 a.a.with a signal peptide, Ser/Thr repeats and a GPI modification site. weakly similar to Yarrowia lipolytica YALI0A13233g	Putative cell wall protein
D136	gene1531	YALI0B16082g	593.017	607.637	604.129	289.046	310.957	286.316	-1.02657	2.03718	2.71012e-22	1.92919e-21	Similar to Candida albicans Ppt2, phosphopantetheinyl transferase (PPTase), Spider biofilm induced	Metabolism
D137	gene6648	YALI0F22011g	2884.39	2709.58	2782.5	1261.09	1257.99	1592.73	-1.02654	2.03713	3.69675e-27	3.29203e-26	No similarity, 239 a.a.
D138	gene5589	YALI0E33429g	1262.8	1157.06	1162.41	568.286	638.948	552.611	-1.02631	2.03681	6.99664e-27	6.1324e-26	650 a.a. with a ATPase domain. weakly similar to Methanococcus jannaschii YG59_METJA, hypothetical ATP-binding protein MJ1659
D139	gene2105	YALI0C05621g	17415.9	19600	20824.1	10042.2	9223.58	9269.18	-1.01917	2.02675	6.61493e-41	9.65461e-40	Similar to Saccharomyces cerevisiae Inh1, protein that inhibits ATP hydrolysis by the F1F0-ATP synthase	Metabolism
D140	gene3125	YALI0D04939g	18888	18151.1	18388.5	8549.28	9109.14	9757.7	-1.01568	2.02186	3.07573e-50	5.60522e-49	Similar to ASHI Bos taurus accessory protein of NADH-ubiquinone reductase (complex I)	Metabolism
D141	gene5616	YALI0E34037g	35477.6	39277.9	38852.9	17950.6	18772.5	19625.5	-1.01165	2.01621	8.02092e-51	1.48198e-49	YlQcr7, similar to Saccharomyces cerevisiae Qcr7, subunit 7 of ubiquinol cytochrome-c reductase (Complex III)	Metabolism
D142	gene3248	YALI0D07656g	13449.2	12143.5	9857.6	5860.5	5391.74	6347.96	-1.01022	2.01422	1.4989e-23	1.14784e-22	No similarity, 200 a.a.
D143	gene633	YALI0A16379g	121666	104182	104845	56981.3	55999.1	51726.8	-1.00559	2.00776	3.06248e-41	4.54938e-40	Yarrowia lipolytica Alcohol dehydrogenase 3	Metabolism
D144	gene942	YALI0B02332g	26971	25513.5	24806.5	13920.2	12605.4	12008.2	-1.00408	2.00566	1.69507e-44	2.76433e-43	Predicted mannosyl-oligosaccharide glucosidase, May play a role in oligosaccharide metabolic process. Similar to S. cerevisiae uncharacterized protein YMR196W, putative mannosyl-oligosaccharide glucosidase	Metabolism
D145	gene747	YALI0A19074g	15499.3	14379.1	13698.1	7860.73	7412.67	6485.13	-1.00191	2.00265	5.63921e-36	7.01745e-35	YlGdb1, similar to Saccharomyces cerevisiae Gdb1, glycogen debranching enzyme, contains glucanotranferase and alpha-1,6-amyloglucosidase activities, required for glycogen degradation	Metabolism

## Sheet: Up- Cell wall protein genes
			Upregulated cell wall protein genes in fts2Δ vs WT
Ranking by fold change	Gene ID	Gene name	WT-1	WT-2	WT-3	fts2D-1	fts2D-2	fts2D-3	log2FoldChange	Fold Change	P-value	Padj	Protein / homologs in S. cerevisiae and other species	Cellular function
U1	gene2348	YALI0C11165g	662.722	1024.43	974.185	323287	292588	284861	8.40265	338.416	0	0	Putative adhesin. Similar to Candida albicans Hyr1, GPI-anchored hyphal cell wall protein	Cell wall protein
U2	gene2504	YALI0C15004g	212.236	331.275	354.616	56928.8	57871.6	64369.7	7.64051	199.537	0	0	Highly similar to the N-terminal region of YALI0C11165g and YALI0B18194g, both of which are similar to Candida albicans Hyr1, a GPI-anchored hyphal cell wall protein.	Putative cell wall protein
U3	gene592	YALI0A15378g	0	5.09808	18.3109	745.819	870.297	993.077	6.83365	114.06	1.53388e-156	1.40151e-154	Putative cell wall protein, 161 a.a., contains signal peptide and GPI modification site	Putative cell wall protein
U5	gene3072	YALI0D03740g	19.9433	15.8523	4.41728	1494.53	845.58	1449.58	6.51787	91.6374	3.86792e-115	2.24339e-113	Adhesin-like protein with predicted signal peptide and GPI-modification site.	Cell wall protein
U6	gene5062	YALI0E22088g	133.547	142.548	146.419	16068.9	9518.36	11911.1	6.47055	88.6808	2.74179e-280	9.14388e-278	Weakly similar to Saccharomyces cerevisiae Tir1, cell wall mannoprotein	Cell wall protein
U22	gene6003	YALI0F07535g	751.465	903.865	850.921	23331.9	25868.8	24508.9	4.87757	29.3964	0	0	Weakly similar to Saccharomyces cerevisiae Tir3, Cell wall mannoprotein	Cell wall protein
U26	gene6359	YALI0F15653g	0	5.48586	0.0959455	46.4425	50.2826	59.0617	4.6043	24.3239	1.06748e-30	1.10732e-29	Putative adhesin. Some similarities with S. cerevisiae Flo11, GPI-anchored cell surface glycoprotein (flocculin)	Cell wall protein
U30	gene1627	YALI0B18194g	1991.32	2470.71	2278.25	44187.3	44509.4	41852.9	4.27532	19.3643	0	0	Putative adhesin. Highly similar to YALI0C11165g, which is similar to Candida albicans Hyr1, a GPI-anchored hyphal cell wall protein	Cell wall protein
U33	gene2231	YALI0C08473g	325.946	287.83	220.3	5101.93	5362.14	5643.19	4.26671	19.249	4.51571059642441E-319	1.77175231075872E-316	Putative adhesin. Weakly similar to S. cerevisiae Flo11, GPI-anchored cell surface glycoprotein (flocculin)	Cell wall protein
U41	gene4601	YALI0E11517g	644.823	754.095	742.914	11528.2	10886.8	11658.8	3.99171	15.9083	0	0	Ywp1, characterized cell wall protein similar to S. cerevisiae cell wall protein Cwp1	Cell wall protein
U45	gene6641	YALI0F21857g	160.497	115.717	112.424	1887.07	1995.94	2025.22	3.9231	15.1694	1.43786e-234	2.90622e-232	YlDcw4. Similar to S. cerevisiae Dcw1, putative mannosidase; GPI-anchored membrane protein required for cell wall biosynthesis in bud formation	Cell wall biogenesis
U55	gene3120	YALI0D04851g	2019.23	2428.26	2436.24	27472.1	32759.6	28196	3.68324	12.8459	4.89026176253666E-320	2.03862799577388E-317	YlPhr1, cell-surface 1,3-beta-glucanosyltransferase. Highly similar to S. cerevisiae Gas1 and C. albicans Phr1 cell wall enzymes.	Cell wall protein
U60	gene4944	YALI0E19426g	416.586	457.949	517.96	7074.96	4772.54	5623.18	3.64912	12.5457	3.32785e-163	3.31295e-161	Weakly similar to Cryptococcus neoformans CIG Cytokine inducing-glycoprotein	Putative cell wall protein
U61	gene5070	YALI0E22286g	725.557	665.402	989.726	10609.5	9570.4	9566.51	3.644	12.5012	2.25289e-195	3.26668e-193	Highly similar to Yarrowia lipolytica cell wall protein precursor YlCwp1	Cell wall protein
U69	gene3318	YALI0D09185g	149.476	207.272	179.769	1860.65	2036.65	1975.17	3.44921	10.9223	1.67289e-202	2.53595e-200	Putative adhesin. Some similarities with S. cerevisiae Aga1, Anchorage subunit of a-agglutinin of a-cells	Cell wall protein
U107	gene2873	YALI0C23452g	13204.9	17127.4	15831.6	109084	122168	113315	2.89992	7.46383	6.32691e-212	1.05501e-209	Putative adhesin, similar to S. cerevisiae Flo11, GPI-anchored cell surface glycoprotein (flocculin)	Cell wall protein
U108	gene5473	YALI0E31108g	2204.59	2905.97	2877.34	19156.5	20300.6	20027	2.89663	7.44683	1.91813e-195	2.8431e-193	Similar to S. cerevisiae cell wall protein Cwp1	Cell wall protein
U110	gene1080	YALI0B05654g	171.455	163.306	94.6502	1338.91	836.184	984.087	2.87891	7.35593	9.5744e-42	1.43832e-40	Similar to S. cerevisiae Yps3, aspartic protease; member of the yapsin family of proteases involved in cell wall growth and maintenance	Cell wall protein
U111	gene362	YALI0A09196g	3.98528	5.26955	4.8944	31.7845	49.3204	25.032	2.87173	7.31943	3.33533e-13	1.44741e-12	Similar to S. cerevisiae cell wall protein Cwp1	Cell wall protein
U150	gene346	YALI0A08800g	1.99543	0	0.0322082	5.86365	4.57182	3.00413	2.53897	5.81174	0.00548926	0.00919702	Similar to S. cerevisiae Yps3, aspartic protease; member of the yapsin family of proteases involved in cell wall growth and maintenance	Cell wall biogenesis
U159	gene4980	YALI0E20229g	89.6982	95.444	89.4614	524.646	477.468	532.582	2.48017	5.57963	4.21176e-78	1.34414e-76	Putative adhesin, contains signal peptide, Ser/Thr-rich repeats and GPI modification site	Putative cell wall protein
U161	gene5077	YALI0E22440g	25.9094	36.2834	22.5687	161.248	159.627	152.169	2.46254	5.51188	5.81359e-38	7.80214e-37	Putative cell wall protein, 261 a.a., contains signal peptide and GPI modification site	Putative cell wall protein
U162	gene4045	YALI0D26257g	7.96807	23.5444	0.520823	48.5479	60.4105	70.0724	2.46018	5.50285	5.18306e-07	1.35679e-06	Putative adhesin. Weakly similar to S. cerevisiae Flo11, GPI-anchored cell surface glycoprotein (flocculin)	Cell wall protein
U180	gene4145	YALI0E01210g	5961.11	5824.22	6252.53	27934.5	30174.8	28738.5	2.26762	4.81529	2.64483e-248	6.5337e-246	Weakly similar to S. cerevisiae Tir3, cell wall mannoprotein	Cell wall protein
U186	gene2943	YALI0D00627g	7415.26	7334.14	7550.7	35478.9	33847.7	36300.8	2.24395	4.73693	1.93837e-261	5.62127e-259	YlMsb2, mucin-like osmosensor involved in signal transduction, filamentous growth, and osmotic responses	Cell wall protein
U193	gene858	YALI0B00374g	5.97472	10.5488	11.9842	59.6314	40.117	29.038	2.16584	4.48727	7.31344e-10	2.51447e-09	Similar to S. cerevisiae Yps3, aspartic protease; member of the yapsin family of proteases involved in cell wall growth and maintenance	Cell wall biogenesis
U202	gene6515	YALI0F19030g	534.235	462.68	494.21	1981.78	2168.26	2310.53	2.11519	4.33247	9.93989e-110	5.3467e-108	Putative adhesin. Similar to S. cerevisiae Flo11, GPI-anchored cell surface glycoprotein (flocculin)	Cell wall protein
U210	gene2463	YALI0C13970g	30.9126	11.7377	20.8237	107.082	94.4951	69.0837	2.09004	4.25761	7.19588e-14	3.23863e-13	Putative adhesin. Weakly similar to S. cerevisiae Flo11, GPI-anchored cell surface glycoprotein (flocculin)	Cell wall protein
U217	gene6685	YALI0F22847g	880.065	878.6	860.082	3439.25	3878.42	3613.97	2.06076	4.17206	6.82229e-148	5.68808e-146	Putative cell wall protein, 193 a.a. with a signal peptide and a GPI modification site	Putative cell wall protein
U218	gene2622	YALI0C17875g	1.98559	8.77323	14.0374	31.8456	33.1565	38.0401	2.06004	4.16999	2.49905e-09	8.14296e-09	Weakly similar to Saccharomyces cerevisiae Ccw14, Covalently-linked cell wall protein 14	Cell wall protein
U219	gene5610	YALI0E33891g	1239.91	1020.44	976.545	5050.77	4766.99	3634.01	2.05491	4.15519	7.47906e-64	1.77528e-62	Similar to S. cerevisiae GPI-anchored cell wall protein Cwp1	Cell wall protein
U230	gene610	YALI0A15796g	20.9352	15.6126	16.0605	62.7694	55.4787	92.0919	1.99192	3.97767	3.89521e-13	1.67945e-12	Adhesin-like protein, weakly similar to S. cerevisiae Dan4, cell wall mannoprotein	Cell wall protein
U244	gene2501	YALI0C14938g	17.9465	13.9872	9.01601	52.5484	51.4267	55.0596	1.93388	3.82081	3.06568e-13	1.33561e-12	Similar to S. cerevisiae Yps3, aspartic protease; member of the yapsin family of proteases involved in cell wall growth and maintenance	Cell wall biogenesis
U248	gene6149	YALI0F10901g	3.98028	11.557	9.67526	28.4923	40.5366	27.0319	1.90733	3.75114	2.48479e-08	7.40551e-08	Putative adhesin. Some similarities with S. cerevisiae Flo11, GPI-anchored cell surface glycoprotein (flocculin)	Cell wall protein
U261	gene4915	YALI0E18788g	1150.15	1208.9	1293.99	4795.12	4017.49	4545.99	1.87138	3.65883	3.76319e-105	1.81887e-103	YlCwp1, characterized cell wall protein.	Cell wall protein
U269	gene4088	YALI0D27214g	60.7888	62.7083	79.7167	266.612	215.193	233.258	1.8183	3.52665	2.55568e-27	2.29118e-26	Similar to Saccharomyces cerevisiae cell wall protein Cwp1	Cell wall protein
U298	gene842	YALI0A21373g	134.571	130.877	78.2323	357.415	396.706	406.442	1.75363	3.37206	2.67126e-22	1.90355e-21	Similar to S. cerevisiae cell wall protein Cwp1	Cell wall protein
U302	gene4703	YALI0E13860g	17.9421	16.6042	14.8553	56.7828	48.2975	61.0647	1.74083	3.34228	1.13196e-11	4.45174e-11	Similar to S. cerevisiae Yps3, aspartic protease; member of the yapsin family of proteases involved in cell wall growth and maintenance	Cell wall biogenesis
U306	gene6136	YALI0F10549g	169.438	169.711	158.247	523.671	587.872	541.596	1.73	3.31727	2.47504e-47	4.22213e-46	Similar to S. cerevisiae Yps3, aspartic protease; member of the yapsin family of proteases involved in cell wall growth and maintenance	Cell wall biogenesis
U334	gene3003	YALI0D02024g	462.479	415.995	382.935	1292.42	1369.44	1295.42	1.64767	3.13327	5.50369e-64	1.31106e-62	Similar to S. cerevisiae Yps3, aspartic protease; member of the yapsin family of proteases involved in cell wall growth and maintenance	Cell wall protein
U341	gene5706	YALI0F00990g	4541.86	4398.88	4203.24	13404.7	14495.4	12973.2	1.63645	3.109	3.46152e-120	2.17815e-118	Putative adhesin. Weakly similar to S. cerevisiae Flo11, GPI-anchored cell surface glycoprotein (flocculin)	Cell wall protein
[truncated: 27 more rows]

## Sheet: Up- Transcription factor genes
			Upregulated transcription factor genes in fts2Δ vs WT
[truncated: 42 more rows]

## Sheet: Down- Cell wall protein genes
			Downregulated cell wall protein genes in fts2Δ vs WT
[truncated: 9 more rows]

## Sheet: Down- Transcription factor gene
			Downregulated transcription factor genes in fts2Δ vs WT
[truncated: 2 more rows]
