# Supplementary material for: The Zinc Finger Transcription Factor Fts2 Represses the Yeast-to-Filament Transition in the Dimorphic Yeast Yarrowia lipolytica
Source: mSphere. 2022 Nov 21;7(6):e00450-22. doi: 10.1128/msphere.00450-22 (PMC9769893; doi:10.1128/msphere.00450-22)
Supplement: TABLE S3 [file msphere.00450-22-s0004.xlsx]

## Sheet: Full data- 6394 genes
Gene ID	Gene name	WT-1	WT-2	WT-3	tup1Δ-1	tup1Δ-2	tup1Δ-3	log2FoldChange	P-value	Padj
gene2403	YALI0_C12364g	640.495	588.543	686.667	17597.9	18146.5	17358.2	4.79429	0	0
gene4915	YALI0_E18788g	1203.95	1262.71	1355.38	23286.4	28082.5	25667.5	4.33346	0	0
gene1792	YALI0_B21824g	6047.14	6535.37	5141.31	106.122	89.3974	106.67	-5.87341	0	0
gene771	YALI0_A19646g	440.286	467.613	454.725	6513.13	7006	6496.79	3.87604	0	0
gene633	YALI0_A16379g	127340	108817	109804	1508.44	1101.73	1429.55	-6.42028	0	0
gene2538	YALI0_C15719g	5770.05	6605.12	7212.02	132.665	136.638	113.262	-5.67722	0	0
gene1102	YALI0_B06138g	5653.99	5766.87	5868.72	183.679	150.24	185.53	-5.05679	0	0
gene651	YALI0_A16841g	327.867	394.543	433.742	23975.3	27070.9	26052.4	6.06045	0	0
gene1690	YALI0_B19602g	64.7377	77.8702	63.279	3248.89	3441.77	3028.79	5.55231	0	0
gene1904	YALI0_C00869g	213.245	297.008	325.74	15771.9	16053.9	15046.6	5.81012	0	0
gene4990	YALI0_E20471g	3918.75	3330.66	3041.6	18.3879	29.1537	12.1871	-7.41926	0	0
gene4601	YALI0_E11517g	675.161	787.322	778.133	173239	203924	176566	7.94902	0	0
gene4019	YALI0_D25630g	48178.1	42393	43513.6	117.475	101.438	188.493	-8.36046	0	0
gene3441	YALI0_D11792g	2097.79	2120.2	2047.24	61.1918	38.007	63.9073	-5.26351	0	0
gene2865	YALI0_C23298g	2971.17	3078.51	3738.78	25.5593	38.9539	26.6758	-6.73632	0	0
gene2539	YALI0_C15741g	10250.2	10834.4	11254.4	189.779	189.699	142.47	-5.95362	0	0
gene6824	YALI0_F26081g	1189.05	1051.51	1125.87	17096.8	17772.4	16832	3.94114	0	0
gene3989	YALI0_D24860g	1593.95	1528.24	1655.52	26383.2	30585	30166.5	4.18916	0	0
gene3986	YALI0_D24816g	11187.9	12214.4	10752.8	111.383	167.735	129.57	-6.3811	0	0
gene3567	YALI0_D14872g	243.04	280.028	195.572	42997	41413.1	38612.8	7.41327	0	0
gene6846	YALI0_F26543g	6322.41	5913.84	5598.58	333.722	322.206	298.583	-4.22399	0	0
gene5388	YALI0_E29271g	74.2467	97.9463	93.1451	42678.5	40152.1	39085.4	8.84127	0	0
gene2533	YALI0_C15576g	5.23501	0.749899	13.1054	14638.9	15312.7	14375.5	11.2315	0	0
gene3389	YALI0_D10681g	250.666	307.841	334.001	21692	24049.3	24432	6.29808	0	0
gene5635	YALI0_E34441g	2489.13	2750.38	2660.25	85.7822	92.4113	99.5455	-4.8265	0	0
gene6566	YALI0_F20174g	4084.86	3788.15	3747.22	93.9611	109.652	106.577	-5.22368	0	0
gene323	YALI0_A08195g	12.569	19.3405	13.0714	2284.35	2510.45	2158.03	7.24649	0	0
gene561	YALI0_A14542g	16229.4	15374.8	15803.6	235.525	171.197	134.13	-6.45524	0	0
gene2454	YALI0_C13750g	1227.74	1144.73	1222.92	19124.9	19155.9	18567.3	3.98321	0	0
gene5657	YALI0_E34925g	9.34417	4.45765	7.63836	4692.25	5124.06	5193.37	9.4435	0	0
gene5658	YALI0_E34947g	934.624	915.787	898.25	18028.8	22215.4	22249.5	4.50661	0	0
gene1918	YALI0_C01199g	4.23393	5.39076	13.3085	2893.73	3068.25	2978.22	8.62474	0	0
gene3969	YALI0_D24365g	555.628	406.55	471.575	34210.8	30993.5	31377.7	6.07437	0	0
gene2771	YALI0_C21274g	36.8012	79.2227	55.3071	3983.79	4124.51	3790.49	6.10528	0	0
gene4366	YALI0_E06105g	266	258.294	270.041	7818.6	7976.58	8191.19	4.91667	0	0
gene5869	YALI0_F04598g	132.346	113.98	114.439	9821.41	13159.6	12375.9	6.61304	0	0
gene5298	YALI0_E27291g	5327.21	5089.54	4445.29	32.6866	41.5271	32.0656	-7.12086	0	0
gene5505	YALI0_E31757g	59.8114	111.093	94.3373	9161.83	9502.26	9188.76	6.70959	0	0
gene6026	YALI0_F08041g	0.00734514	0	2.34798	1524.84	1362.78	1401.28	10.7495	0	0
gene4432	YALI0_E07766g	3993.08	3915.36	3499.57	131.718	146.403	144.157	-4.75353	0	0
gene375	YALI0_A09559g	420.155	337.363	377.898	9238.31	8245.33	9104.9	4.55014	0	0
gene40	YALI0_A01023g	837.624	754.665	885.212	26026.8	24174.6	24850.4	4.92208	0	0
gene6648	YALI0_F22011g	3018.82	2830.3	2914.09	89.93	130.745	106.401	-4.73878	0	0
gene2224	YALI0_C08327g	640.649	642.505	764.067	20005.8	20238.9	20930.1	4.90283	0	0
gene4740	YALI0_E14707g	4413.62	4595.64	4258.38	72.4617	80.1755	60.4853	-5.95832	0	0
gene2044	YALI0_C04136g	547.774	584.427	593.863	29201.1	25060.8	27481.6	5.56556	0	0
gene5215	YALI0_E25443g	53.1142	37.1026	53.2421	32162.6	45209.7	43806.9	9.72595	0	0
gene5562	YALI0_E32835g	1867.13	1735.57	1746.24	40.8664	53.2362	42.8323	-5.28129	4.74797085653438e-321	6.5986913592911e-319
gene1665	YALI0_B18986g	600.553	465.082	527.836	13216.1	13126.1	15428	4.7126	3.59027623519917e-319	4.88790457534035e-317
gene6515	YALI0_F19030g	558.962	483.59	517.57	8380.08	9777.1	9526.44	4.14956	2.87683556129149e-318	3.83827401773269e-316
gene870	YALI0_B00660g	1586.44	1472.76	1354	20520.2	21175.1	20325.8	3.81217	2.04449811816919e-315	2.67428371495531e-313
gene5470	YALI0_E31031g	788.736	861.244	818.599	10629.6	9946.88	10705.9	3.66298	2.31748916000362e-315	2.97307118970827e-313
gene6550	YALI0_F19822g	606.472	756.214	816.498	20563	20502.2	18206.2	4.76595	1.40498711428984e-314	1.76842812064717e-312
gene5245	YALI0_E26125g	2724.93	2862.31	3192.89	51654.6	54797.6	46753.5	4.12534	1.49958412339986e-314	1.85254179392803e-312
gene5062	YALI0_E22088g	139.862	148.855	153.333	5625.93	5062.97	4302.63	5.08338	6.11546864461361e-314	7.41750751421982e-312
gene859	YALI0_B00396g	36.6109	31.5948	61.9865	2166.91	2084.5	2050.95	5.61555	6.03508933086507e-312	7.18930016539303e-310
gene1594	YALI0_B17446g	8102.44	8650.24	9487.25	569.59	618.559	577.991	-3.89244	3.25685e-305	3.81166e-303
gene6480	YALI0_F18282g	7578.66	7728.95	8200.69	91706.9	96845.8	87664.1	3.55463	2.26026e-303	2.59969e-301
gene4335	YALI0_E05423g	229.635	227.028	288.751	5042.23	5070.29	4596.67	4.3065	2.78769e-298	3.15198e-296
gene4889	YALI0_E18194g	1021.05	914.72	894.929	11993.2	12060.6	11425	3.64719	7.73213e-297	8.59684e-295
gene2824	YALI0_C22394g	14112.1	17235.5	15161.1	619.715	747.795	764.694	-4.44632	5.71342e-292	6.24823e-290
gene1667	YALI0_B19030g	1961.01	1997.23	1644.19	37.7415	28.4599	37.7123	-5.74999	1.36247e-291	1.46597e-289
gene6290	YALI0_F14113g	25.1127	42.4961	18.9983	1707.59	1570.06	1671.75	5.80406	1.3306e-289	1.40896e-287
gene228	YALI0_A05885g	4963.57	5440.07	5709.05	328.647	278.421	358.537	-4.06021	5.1078e-286	5.32409e-284
gene1546	YALI0_B16412g	3620.82	3527.89	3737.11	354.114	312.904	325.657	-3.45527	1.07083e-280	1.09901e-278
gene1142	YALI0_B07117g	1223.47	1228.39	1011.42	33681.3	44102.8	46513.3	5.16494	1.95429e-277	1.97532e-275
gene2505	YALI0_C15026g	664.599	645.182	774.39	8539.22	8885.75	8742.29	3.65194	1.59648e-276	1.58957e-274
gene1885	YALI0_C00451g	2901.16	3034.08	3178.35	35854.1	33072	31939.5	3.46839	1.2953e-275	1.27073e-273
gene4580	YALI0_E11077g	567.469	572.55	552.404	5301.52	5141.64	5472.53	3.23246	3.36739e-271	3.25563e-269
gene3713	YALI0_D18359g	716.476	706.071	578.46	9007.76	9995.1	9527.12	3.83161	6.90644e-270	6.58183e-268
gene6191	YALI0_F11825g	71.9906	73.9895	71.8249	2712.84	2107.14	2324.78	5.0326	2.99367e-269	2.81278e-267
gene2874	YALI0_C23474g	239.023	248.204	286.818	3611.19	3401.72	3434.53	3.75728	5.70128e-269	5.28239e-267
gene2980	YALI0_D01463g	970.766	786.762	744.647	19602.8	25320.6	23412.6	4.77085	2.05551e-264	1.8784e-262
gene105	YALI0_A02607g	3783.33	3417.42	3335.09	184.587	122.22	151.201	-4.52556	5.50183e-263	4.95982e-261
gene5637	YALI0_E34485g	4.20378	7.37335	5.20237	1053.49	1170.16	1277.63	7.66227	9.25345e-263	8.23064e-261
gene4240	YALI0_E03300g	4.23884	13.0135	5.41506	1296.38	1598.24	1283.67	7.47033	2.75133e-258	2.41501e-256
gene2990	YALI0_D01716g	929.452	925.829	924.859	8633.19	9895.61	9287.28	3.32256	5.46113e-256	4.73132e-254
gene841	YALI0_A21351g	42557.9	42026	46808.8	3903.03	3225.38	3527.64	-3.62421	8.86026e-256	7.57779e-254
gene2508	YALI0_C15092g	825.161	787.7	881.564	7848.24	8280.83	8595.82	3.31015	1.62495e-255	1.37216e-253
gene3609	YALI0_D15862g	4270.52	3851.03	3942.96	36714.6	36267.6	35884.5	3.17369	9.20764e-255	7.67802e-253
gene562	YALI0_A14564g	593.869	729.875	722.783	8031.93	8143.45	8451.64	3.58899	4.99896e-254	4.11705e-252
gene4187	YALI0_E02112g	10103.7	9117.78	8188.1	426.81	523.422	545.519	-4.19469	5.31153e-254	4.32113e-252
gene5353	YALI0_E28534g	6425.69	5908.26	5810.86	53233.7	56135.2	54737.5	3.17692	1.36367e-253	1.09603e-251
gene2013	YALI0_C03443g	33117	29104.4	29220.5	1235.27	1646.36	1625.67	-4.34211	3.74227e-251	2.97198e-249
gene6076	YALI0_F09163g	399.457	461.979	291.435	10656.2	12019.6	11199.6	4.87372	7.12135e-251	5.589e-249
gene5611	YALI0_E33913g	1437.29	1282.61	1304.44	13087.4	13258.6	12398.6	3.26703	1.6624e-248	1.28952e-246
gene4751	YALI0_E14971g	27.0425	18.0891	23.0332	1141.26	1289.67	1331.11	5.78535	2.05775e-245	1.57785e-243
gene4615	YALI0_E11847g	15544	14426.1	15271.8	637.101	718.479	913.187	-4.31697	2.1088e-242	1.59861e-240
gene4871	YALI0_E17787g	43151.1	38107.2	37368.5	1355.14	938.817	897.514	-5.21613	8.83045e-240	6.61887e-238
gene2000	YALI0_C03135g	1028.59	989.483	1112	8940.31	8874.85	8823.67	3.09016	7.94453e-239	5.88866e-237
gene2067	YALI0_C04730g	4228.4	4372.76	6670.02	23.4874	15.7818	34.4699	-7.68696	1.30394e-235	9.55892e-234
gene5541	YALI0_E32417g	2192.39	1905.4	1775.68	21356.2	23722.9	22572.1	3.52542	1.39474e-234	1.01134e-232
gene2839	YALI0_C22748g	7386.51	6656.73	7305.72	460.458	606.685	484.672	-3.78111	1.62301e-233	1.1642e-231
gene3129	YALI0_D05041g	1206.8	1127.53	1107.3	9714.1	11011	10410.4	3.17708	2.19717e-233	1.55929e-231
gene2204	YALI0_C07821g	364.181	422.257	366.994	3439.78	3535.7	3444.41	3.17272	4.16574e-232	2.92523e-230
gene3189	YALI0_D06391g	2839.66	3053.29	3219.08	168.536	232.258	191.366	-3.94087	1.28499e-230	8.92934e-229
gene6094	YALI0_F09581g	203.32	165.701	209.123	2326.19	2369.97	2348.21	3.61103	8.61905e-230	5.9276e-228
gene1033	YALI0_B04510g	1368.37	1185.8	1185.67	12345.5	14464.1	13641.9	3.43491	4.21603e-226	2.86991e-224
gene6332	YALI0_F15037g	1551.02	1441.64	1391.89	11637	11996	11577.2	3.00508	3.9387e-225	2.65404e-223
gene3459	YALI0_D12232g	264.722	227.232	210.001	3236.7	3743.59	3168.41	3.85137	3.56096e-224	2.37552e-222
gene5749	YALI0_F01947g	655.168	722.598	636.165	6222.23	6894.05	5995.42	3.24494	1.17556e-222	7.76451e-221
gene3965	YALI0_D24277g	421.188	352.143	359.331	3631.61	3539.21	3371.7	3.21781	6.73222e-222	4.40301e-220
gene1720	YALI0_B20328g	3286.91	3113.39	3155.03	210.419	274.956	276.936	-3.64511	2.97801e-221	1.92877e-219
gene2640	YALI0_C18293g	121.068	135.333	122.009	1624	1753.61	1738.91	3.75352	1.78677e-220	1.14611e-218
gene3697	YALI0_D17974g	37.4415	31.0394	23.8152	1214.64	1316.04	1115.41	5.28937	3.94174e-220	2.50432e-218
gene6284	YALI0_F13981g	17.8452	18.9815	36.9053	1432.93	1219.11	1249.92	5.74151	3.03034e-216	1.90711e-214
gene5313	YALI0_E27654g	9555.2	9213.75	8460.28	893.177	1048.81	881.974	-3.26904	1.3969e-214	8.70906e-213
gene581	YALI0_A15103g	3462.15	3403.98	3157.13	368.559	419.293	415.415	-3.05724	5.97254e-212	3.68915e-210
gene4965	YALI0_E19899g	2214.49	1971.85	2136.3	73.4451	39.5015	87.5757	-4.97816	8.00675e-211	4.90028e-209
gene1267	YALI0_B10131g	159.655	164.338	170.045	1725	1727.37	1759.45	3.39925	1.06259e-209	6.44411e-208
gene548	YALI0_A14212g	462.265	518.853	498.141	4200.09	3763.23	3814.76	2.99237	4.77377e-206	2.86899e-204
gene6928	YALI0_F28369g	886.541	843.697	781.161	18.3983	21.5458	23.3626	-5.29854	5.61363e-206	3.34362e-204
gene4789	YALI0_E15862g	295.046	280.434	237.23	2878.49	3346.7	3166.23	3.52711	2.33474e-205	1.37832e-203
gene1793	YALI0_B21846g	8085.37	8282.83	6577.38	479.74	555.383	416.255	-3.98248	9.1537e-205	5.35652e-203
gene842	YALI0_A21373g	140.598	136.412	82.0122	2622.27	3037.2	2761.55	4.54192	1.05075e-204	6.09527e-203
gene5497	YALI0_E31581g	872.286	976.207	995.718	7576.78	8598.72	8686.24	3.12803	2.00931e-203	1.15553e-201
gene4119	YALI0_E00638g	37306.2	34340.2	29954.5	2586.23	2072.48	1972.54	-3.9376	3.29564e-202	1.87908e-200
gene2433	YALI0_C13178g	800.066	755.808	805.326	6666.34	8269.89	7442.87	3.24488	4.29486e-202	2.42805e-200
gene6656	YALI0_F22187g	34841.6	33476.9	39721	1366.99	1914.66	1974.1	-4.36125	5.19024e-201	2.90958e-199
gene5961	YALI0_F06556g	1474.91	1450.08	1303.97	27.6796	59.8564	44.7525	-4.98786	1.84965e-200	1.02825e-198
gene1122	YALI0_B06688g	747.684	598.412	680.06	6042.5	5620.81	5772.95	3.1059	1.17383e-199	6.47157e-198
gene6801	YALI0_F25553g	113.519	101.414	79.5859	9016.28	14485.7	16833.1	7.09487	4.56417e-196	2.4957e-194
gene426	YALI0_A10747g	17668.9	16864.3	15441.2	1979.23	2239.27	2137.97	-2.9747	1.38166e-195	7.49355e-194
gene2390	YALI0_C12100g	457.931	473.151	429.879	5330.35	6946.87	7303.23	3.84577	6.54353e-195	3.52031e-193
gene255	YALI0_A06589g	1166	1099.5	918.068	11656.3	11365.2	10036.6	3.37516	1.61052e-193	8.59503e-192
gene2302	YALI0_C10054g	1016.06	1050.14	1007.09	51.0657	64.0451	49.9131	-4.21461	4.78709e-193	2.5345e-191
gene5494	YALI0_E31537g	593.438	541.246	557.387	4457.56	5348.62	5379.68	3.16587	5.44186e-193	2.85848e-191
gene2258	YALI0_C09031g	150.646	219.418	240.029	4281.01	5262.45	5457.74	4.62038	5.56887e-193	2.90234e-191
gene3703	YALI0_D18084g	482.625	417.276	345.606	4243.12	4621.66	4449.46	3.41551	8.96842e-193	4.63785e-191
gene693	YALI0_A17875g	1572.93	1618.41	1269.3	70.3998	60.8307	67.1477	-4.48989	1.30432e-190	6.69315e-189
gene5207	YALI0_E25201g	187.963	251.799	191.888	2657.83	2377.64	2501.21	3.57151	2.62422e-190	1.33635e-188
gene5775	YALI0_F02497g	72210.4	63951.4	60199.5	8629.01	8392.77	8925.96	-2.91982	1.45066e-188	7.33134e-187
gene7073	YALI0_F31867g	4100.63	3936.95	4094.8	28026.5	32266.9	27814	2.86045	2.33612e-188	1.17175e-186
gene4624	YALI0_E12045g	119.795	71.329	128.862	2859.87	2359.43	2594.28	4.61598	6.01969e-187	2.99682e-185
gene1218	YALI0_B09031g	781.203	712.89	735.419	4627.87	4741.77	4559.39	2.64332	1.00203e-186	4.95149e-185
gene3951	YALI0_D23947g	33273.6	30524.2	31799.4	1665.02	2135.85	2466.68	-3.93074	1.84063e-186	9.02854e-185
gene1929	YALI0_C01463g	1680.6	1712.86	1776.08	11067.4	11186.6	10391.3	2.65892	5.55504e-186	2.70494e-184
gene4053	YALI0_D26411g	2043.01	1602.07	1484.27	69.3729	63.6852	59.7913	-4.73181	3.75411e-185	1.81476e-183
gene2810	YALI0_C22088g	5617.31	5530.52	5063.26	863.473	816.456	824.118	-2.69489	8.51939e-185	4.0887e-183
gene1627	YALI0_B18194g	2084.54	2579.93	2386.05	20242.7	24108.9	22644.7	3.24811	5.75937e-184	2.74434e-182
gene1807	YALI0_B22176g	1347.46	1164.87	1108.08	10539.7	9755.97	9320.89	3.03159	5.5136e-183	2.6086e-181
gene4057	YALI0_D26488g	13361.8	13048.4	13680.8	918.834	1070.36	1316.77	-3.59961	9.05788e-182	4.25529e-180
gene2215	YALI0_C08096g	977.656	1063.69	1157.77	7449.14	7701.03	8226.31	2.86996	1.40395e-181	6.5495e-180
gene1199	YALI0_B08558g	2519.99	2216.73	2118.62	16337.3	16205.4	16040.1	2.82482	5.95503e-181	2.75875e-179
gene1376	YALI0_B12606g	601.758	578.059	517.503	4395.06	4171.86	3852.96	2.86951	1.46307e-180	6.73111e-179
gene1073	YALI0_B05478g	1820.27	1717.24	1828.74	14690.1	17215	19195.6	3.25147	3.84145e-180	1.75523e-178
gene3756	YALI0_D19316g	685.377	708.657	676.645	4101.15	3941.95	4024.36	2.54211	8.22351e-180	3.73191e-178
gene5706	YALI0_F00990g	4753.58	4594.52	4401.89	27794.7	26727.7	26720.7	2.56265	5.69388e-179	2.56648e-177
gene6714	YALI0_F23573g	3996.07	3394.37	3511.56	27451.7	25164.3	25596.7	2.84277	1.84947e-178	8.28041e-177
gene4827	YALI0_E16775g	1803.72	1958.78	1829.46	13993.7	12372.5	12276.8	2.7884	1.08006e-177	4.80338e-176
gene5824	YALI0_F03630g	773.803	644.164	710.884	4977.95	5069.36	4719.42	2.79471	1.29712e-177	5.7305e-176
gene4232	YALI0_E03124g	854.035	759.664	660.417	6518.29	7577.83	6936.29	3.20798	2.04799e-177	8.98824e-176
gene4846	YALI0_E17215g	391.098	362.327	372.855	2388.52	2610.61	2590	2.75245	6.30084e-177	2.74725e-175
gene6074	YALI0_F09119g	63.38	31.4513	49.7887	2414.29	3628.8	3698.69	6.0747	1.63118e-176	7.06598e-175
gene4934	YALI0_E19206g	2950.03	3079.13	2739.69	17445.9	18721.7	19105.5	2.65572	6.96633e-173	2.99822e-171
gene2881	YALI0_C23661g	113.612	118.088	83.6067	2507.13	3820.4	3353.45	4.93486	8.23722e-173	3.52247e-171
gene6109	YALI0_F09944g	10.4175	8.15522	10.1907	703.254	614.002	772.956	6.17272	1.47915e-172	6.28496e-171
gene6338	YALI0_F15169g	771.032	796.983	877.457	7909.25	7058.59	6242.02	3.117	4.0128e-171	1.69427e-169
gene257	YALI0_A06633g	3528.96	3489.75	3356.49	627.719	603.762	629.192	-2.47926	9.49543e-170	3.9839e-168
gene3500	YALI0_D13156g	2811.26	2531.45	2925.73	17398.9	17359.4	16651.2	2.63673	2.92082e-169	1.2178e-167
gene6831	YALI0_F26191g	12311.4	12448.7	11873.1	1873.02	2086.95	1778.59	-2.67429	5.92728e-168	2.45596e-166
gene108	YALI0_A02673g	18896.7	16549.7	17810.7	2668	2510.92	2214.2	-2.84879	8.24455e-166	3.39502e-164
gene4368	YALI0_E06149g	1004.5	1068.75	861.445	6728.54	7380.11	7243.44	2.86155	1.62078e-165	6.63327e-164
gene719	YALI0_A18403g	707.238	702.155	688.111	3972.66	4585.1	4237.3	2.60849	2.76769e-165	1.12581e-163
gene6394	YALI0_F16401g	13500.3	12670.7	10795.1	1211.7	1485.8	1332.45	-3.1971	3.63182e-165	1.46836e-163
gene472	YALI0_A12111g	508.194	531.24	609.329	4646.44	5950.93	5897	3.32338	4.93149e-164	1.9818e-162
gene1780	YALI0_B21582g	3688.78	4166.64	3899.14	38796.7	33879.6	29685.6	3.12227	1.17176e-163	4.68074e-162
gene2217	YALI0_C08140g	2920.65	2753.84	2491.58	16496.6	16857	16355.1	2.60535	2.02329e-163	8.03416e-162
gene3544	YALI0_D14322g	17202.9	18129.7	19072.8	3283.53	3091.3	3019.14	-2.53395	2.06355e-163	8.14553e-162
gene1767	YALI0_B21318g	5156.41	5577.28	5090.92	28929.8	28723.3	30585.3	2.47905	8.06992e-162	3.16673e-160
gene3762	YALI0_D19470g	987.77	910.105	947.893	5391.46	6180.41	6124.06	2.6367	1.89347e-160	7.38674e-159
gene6466	YALI0_F17996g	5954.33	6015.34	5719.75	31366.1	29961.6	32396.6	2.40541	1.78665e-159	6.92952e-158
gene4863	YALI0_E17611g	131.317	124.257	104.867	1641.15	1469.79	1351.6	3.62474	1.97882e-159	7.63047e-158
gene2143	YALI0_C06460g	1913.95	1789.7	1553.14	13368.2	15479.2	13177.9	2.99843	2.19595e-159	8.41909e-158
gene4926	YALI0_E19030g	288.761	270.381	225.832	2284.25	2057.34	2118.11	3.03666	4.72158e-159	1.79987e-157
gene4657	YALI0_E12705g	766.893	828.173	872.593	5886.25	5084.96	5125.68	2.70589	1.75176e-158	6.63977e-157
gene2598	YALI0_C17237g	11846.9	10394.1	10005.1	327.273	155.643	220.781	-5.51726	2.71802e-158	1.0244e-156
gene3170	YALI0_D05929g	3725.24	4016.74	3891.3	493.151	620.559	598.963	-2.7627	3.10537e-158	1.16382e-156
gene4027	YALI0_D25806g	2052.89	1983.07	2008.51	313.42	331.058	360.128	-2.58762	4.38504e-156	1.63422e-154
gene3901	YALI0_D22847g	32651.8	29660.4	32046.3	4415.67	4700.18	5338.83	-2.70648	4.74889e-156	1.75999e-154
gene6658	YALI0_F22231g	4435.58	4930.1	4235.84	25862.5	26008.1	25610.2	2.50975	4.71885e-155	1.73919e-153
gene3136	YALI0_D05181g	1181.87	1169.63	1153.04	6360.95	5847.78	6117.54	2.3863	6.27733e-155	2.30088e-153
gene722	YALI0_A18469g	890.503	746.66	702.242	5262.81	5861.89	5573.44	2.83462	1.71518e-154	6.25245e-153
gene74	YALI0_A01892g	4394.71	4131.49	4078.91	21750.1	21199.9	21696	2.35845	4.376e-154	1.58654e-152
gene766	YALI0_A19536g	9300.55	8383.61	7822.61	1264.62	1330.34	1123.4	-2.77817	1.70007e-152	6.13037e-151
gene877	YALI0_B00814g	1987.83	1672.58	1484.32	14555.2	15564.2	13710.3	3.09025	2.0227e-152	7.25455e-151
gene2248	YALI0_C08855g	2964.91	3476.39	3333.76	474.693	497.041	542.728	-2.68953	4.0366e-152	1.44001e-150
gene3568	YALI0_D14894g	11742.7	11094.5	10656.6	1883.27	2017.29	2115.01	-2.47691	1.26851e-151	4.50117e-150
gene1903	YALI0_C00847g	5549.65	5578.74	5725.25	899.353	1076.45	1001.44	-2.50029	2.97583e-150	1.05036e-148
gene6705	YALI0_F23353g	4005.53	3592.67	3599.97	22469.7	23485.2	20312.8	2.56496	1.08989e-148	3.82667e-147
gene1380	YALI0_B12716g	2400.21	2439.99	2095.93	13200.8	14969.2	14357	2.61563	2.11727e-148	7.39494e-147
gene844	YALI0_A21417g	9930.89	10036.4	9859.19	2031.23	2071.97	2126.44	-2.25924	2.91179e-148	1.0117e-146
gene4295	YALI0_E04532g	643.342	541.168	536.412	3341.8	3362.31	3501.94	2.56748	7.20187e-148	2.48931e-146
gene940	YALI0_B02266g	4834.95	4623.66	4560.43	25100	23647.1	22839.3	2.3522	8.12418e-148	2.79363e-146
gene2110	YALI0_C05731g	92.9661	99.4247	117.98	1090.21	1224.21	1232.54	3.51761	4.72027e-147	1.61482e-145
gene1209	YALI0_B08800g	354.625	378.404	302.668	2157.78	2221.08	2154.84	2.65326	1.29199e-146	4.39738e-145
gene5648	YALI0_E34749g	14281.5	12362.7	11041	1018.86	1298.89	1334.91	-3.36663	3.24317e-146	1.09823e-144
gene5873	YALI0_F04686g	1150.13	938.438	826.052	7755.36	8401.25	8311.07	3.06864	3.70759e-146	1.24916e-144
gene1779	YALI0_B21560g	2768.48	2609.32	2733.24	13734.6	15611.8	14463.3	2.4334	3.87992e-146	1.30065e-144
gene4666	YALI0_E12947g	72.0441	85.1499	72.138	1038.23	1314.24	1289.95	3.98434	5.61155e-146	1.87173e-144
gene4896	YALI0_E18348g	230.655	233.55	274.007	2307	2806.13	3175.24	3.49029	5.56853e-145	1.84814e-143
gene6921	YALI0_F28193g	989.293	1085.28	1409.1	39.7291	26.7524	25.7376	-5.23846	2.20864e-144	7.29399e-143
gene4145	YALI0_E01210g	6239.17	6083.51	6548.45	932.678	681.264	719.942	-3.01583	7.70071e-144	2.53061e-142
gene2794	YALI0_C21758g	1417.56	1299.92	1386.99	6715.18	6628.75	6597.15	2.28075	5.92865e-143	1.93873e-141
gene782	YALI0_A19888g	13547.3	12503.5	11157.1	1564.88	1828.15	1891.41	-2.81553	1.89382e-142	6.16277e-141
gene1182	YALI0_B08206g	7561.66	6799.33	6813.72	35098.8	35261.7	34097.4	2.30246	2.63755e-142	8.54132e-141
gene3104	YALI0_D04466g	2403.17	2035.73	2130.62	12376	12114.9	13401.6	2.52805	4.2503e-142	1.36975e-140
gene2876	YALI0_C23518g	618.431	542.055	573.969	3572.4	3619.39	3119.89	2.57183	6.79781e-142	2.1802e-140
gene4726	YALI0_E14366g	3609.4	4074.65	3397.11	644.984	558.719	576.142	-2.63896	5.89932e-141	1.88299e-139
gene3578	YALI0_D15136g	1191.72	1392.27	1701.48	81.6394	71.5443	83.3721	-4.17717	2.20225e-140	6.9958e-139
gene4135	YALI0_E00990g	3322.3	3209.52	2883.48	15862.8	17213.3	17211.8	2.41678	5.45621e-140	1.72504e-138
gene792	YALI0_A20152g	978.872	1345.83	1135.16	53.1202	62.9483	60.913	-4.28479	1.60452e-139	5.04895e-138
gene6808	YALI0_F25707g	1486.38	1535.28	1238.25	8162.58	8495.36	8488.21	2.56028	5.38028e-139	1.68506e-137
gene2314	YALI0_C10311g	13188.8	14584.7	13324.4	2283.42	2526.15	2660.1	-2.45975	1.24696e-138	3.88712e-137
gene5933	YALI0_F06028g	306.505	233.086	302.577	1999.58	2076.57	2060.1	2.86822	1.41889e-138	4.40251e-137
gene2197	YALI0_C07634g	37.6208	59.0522	25.8235	1510.96	2227.88	2346.6	5.61866	7.90305e-138	2.4408e-136
gene3326	YALI0_D09339g	4589.61	3817.03	4067.25	22316.7	22940	23837.7	2.46969	1.24872e-137	3.83882e-136
gene977	YALI0_B03146g	103.255	109.77	90.5168	976.855	1073.61	985.111	3.31597	2.25721e-137	6.90728e-136
gene3087	YALI0_D04092g	198.018	198.516	135.623	1895.56	2023.33	2340.99	3.55057	2.30893e-137	7.03328e-136
gene6684	YALI0_F22825g	12163.3	11358	13528.2	2117.86	1775.22	2024.43	-2.64637	3.33691e-136	1.01184e-134
gene5010	YALI0_E20911g	699.822	644.487	639.696	3324.54	3684.61	3934.52	2.46331	4.19969e-136	1.2677e-134
gene5610	YALI0_E33891g	1297.3	1066.16	1022.45	10869.7	15535.1	14716.3	3.60202	8.20711e-136	2.4662e-134
gene2530	YALI0_C15488g	8243.44	10404.8	10004.2	56435.6	57523.2	59290	2.5961	2.38572e-135	7.13683e-134
gene1488	YALI0_B15125g	28223.8	30535.9	26116.2	3745.13	4543.68	4631.63	-2.71558	3.73132e-135	1.11123e-133
gene5070	YALI0_E22286g	759.632	695.864	1037.18	8704.65	10469.3	9288.02	3.51391	4.69913e-135	1.39324e-133
gene685	YALI0_A17666g	52.2987	62.0859	72.0758	1157.38	1156.25	919.043	4.11694	8.49241e-135	2.50676e-133
gene2211	YALI0_C07975g	806.127	757.982	641.18	4093.07	4456.55	4272.24	2.53783	2.07297e-134	6.09197e-133
gene5208	YALI0_E25223g	2109.14	2025.2	1894.19	9661.92	9357.6	9184.2	2.22553	5.69315e-134	1.66575e-132
gene3471	YALI0_D12496g	766.324	626.106	584.559	4354.43	4806.27	5176.68	2.85753	7.08247e-134	2.06319e-132
gene824	YALI0_A20900g	678.839	623.699	533.53	3559.16	3513.21	3362.8	2.50469	3.58234e-132	1.03903e-130
gene4251	YALI0_E03564g	1321.59	1175.61	1325.05	7175.71	9019.96	8596.69	2.69779	3.9128e-132	1.12997e-130
gene1297	YALI0_B10802g	921.042	881.929	884.05	4370.57	3939.94	4146.06	2.21254	1.16634e-131	3.35374e-130
gene182	YALI0_A04587g	1808.03	1919.08	2211.28	300.024	264.435	279.167	-2.815	2.57815e-131	7.38146e-130
gene4840	YALI0_E17083g	21.7269	10.8652	5.87346	480.846	527.652	569.623	5.32415	9.08778e-131	2.59079e-129
gene2014	YALI0_C03465g	9633.16	7912.21	7712.53	949.418	1166.04	1178.15	-2.93857	1.02004e-130	2.89561e-129
gene4015	YALI0_D25542g	3667.93	4035.89	4031.7	759.228	607.938	617.983	-2.56417	8.51201e-130	2.40609e-128
gene7060	YALI0_F31515g	784.626	881.34	856.635	3757.26	4032.89	4003.9	2.22488	3.10442e-129	8.73822e-128
gene4645	YALI0_E12463g	4634.7	4483.97	4456.52	1078.86	1055.25	1050.54	-2.09177	3.52334e-129	9.87573e-128
gene1260	YALI0_B09991g	8753.02	7835.51	8462.61	38712.1	36570.6	38034.2	2.17747	5.93868e-128	1.65761e-126
gene1240	YALI0_B09537g	2664.94	2088.41	2377.35	14289.9	15701.5	13929.7	2.62295	2.42081e-127	6.72885e-126
gene6984	YALI0_F29909g	50974.8	45584.2	45594	3751.36	4945.55	5665.12	-3.30703	3.69901e-127	1.02391e-125
gene4774	YALI0_E15510g	712.248	719.097	515.469	4989.26	5715.86	5051.44	3.01486	4.65134e-127	1.28219e-125
gene794	YALI0_A20207g	2667.37	2737.47	2622.36	578.66	489.429	554.078	-2.30749	5.96675e-127	1.63803e-125
gene6002	YALI0_F07513g	631.131	616.162	659.097	3284.52	3031.18	2897.3	2.2733	6.94198e-127	1.89795e-125
gene5670	YALI0_F00176g	8039.5	7837.81	7158.89	35484.6	35119.9	33526.3	2.17627	9.79679e-127	2.66753e-125
gene5148	YALI0_E23925g	983.551	867.063	934.956	4513.48	4289.31	4161.92	2.21886	1.44354e-126	3.91458e-125
gene1341	YALI0_B11814g	325.495	304.641	359.997	1956.63	1941.18	1750.85	2.51437	3.55439e-126	9.59974e-125
gene4414	YALI0_E07271g	12843.5	14236.9	12467.9	2189.53	2589.31	2503.24	-2.44101	3.94693e-126	1.06169e-124
gene4385	YALI0_E06567g	8827.99	8247.78	7120.07	1399.34	1422.63	1237.09	-2.57566	2.42248e-125	6.49011e-124
gene593	YALI0_A15400g	2232.41	2127.08	2440.01	320.615	349.797	413.304	-2.64767	3.9976e-125	1.06672e-123
gene5153	YALI0_E24035g	769.026	872.148	884.291	4744.1	4113.99	4236.25	2.37436	6.2842e-125	1.6702e-123
gene5504	YALI0_E31735g	779.109	699.129	739.095	3212.2	3433.49	3343.37	2.1719	6.39151e-125	1.69197e-123
gene4891	YALI0_E18238g	47124.9	50687.7	48939	9889.62	11153.9	9524.86	-2.26324	8.94273e-125	2.35798e-123
gene5778	YALI0_F02607g	1335.15	1321.34	1198.79	197.959	185.769	170.606	-2.79867	2.96251e-124	7.78068e-123
gene368	YALI0_A09405g	267.167	268.214	317.444	1680.18	1908.03	1916.27	2.69287	5.1734e-124	1.3534e-122
gene4722	YALI0_E14256g	2031.25	2558.39	2012.53	212.429	278.773	247.903	-3.15775	5.89384e-124	1.53585e-122
gene5110	YALI0_E23177g	629.844	565.094	528.946	2771.25	2964.17	2887.87	2.32135	7.11305e-124	1.84635e-122
gene3085	YALI0_D04048g	1216.37	1250.94	1242.41	5403.56	5398.65	5017.37	2.09217	1.95278e-123	5.04921e-122
gene4030	YALI0_D25872g	3216.39	3930.23	3807.32	612.471	692.334	613.656	-2.51295	2.07013e-123	5.332e-122
gene1407	YALI0_B13354g	245.11	210.446	267.646	1561.77	1797.85	1683.31	2.80503	2.45122e-123	6.28927e-122
gene796	YALI0_A20273g	316.217	347.986	351.747	1690.29	1734.72	1670.66	2.32656	4.05541e-123	1.03654e-121
gene564	YALI0_A14608g	4415.62	4123.13	4365.02	18185.9	19934	20466.7	2.18288	1.10895e-122	2.82359e-121
gene3204	YALI0_D06688g	180.919	209.495	340.743	4286.03	4695.95	4916.11	4.24828	5.55979e-122	1.41024e-120
gene6461	YALI0_F17886g	2227.06	2289.37	1956.3	10578.6	10617.3	11912.6	2.35416	9.87964e-122	2.49648e-120
gene5382	YALI0_E29117g	1515.69	1547.8	1439.17	6182.42	6456.63	6293.81	2.07147	1.1746e-121	2.95689e-120
gene4531	YALI0_E09999g	5876.38	6517.46	6962.73	753.48	939.734	1030.88	-2.82829	6.52589e-121	1.63663e-119
gene6722	YALI0_F23749g	10664.5	12944.9	12197.5	2257.83	2442.01	2293.51	-2.35607	1.45784e-120	3.64243e-119
gene5421	YALI0_E29975g	12026.5	11628.7	11103.6	2654.86	2805.42	2607.53	-2.1071	2.01838e-120	5.0241e-119
gene2973	YALI0_D01287g	443.366	466.765	430.923	2562.17	3426.04	3152.96	2.7682	7.24026e-120	1.79553e-118
gene3304	YALI0_D08866g	3346.38	3198.34	3210.17	718.421	619.929	567.64	-2.35627	5.61937e-119	1.3884e-117
gene4555	YALI0_E10505g	3833.31	3279.41	3266.02	18802.5	23717.7	22847.2	2.65487	6.17243e-119	1.51942e-117
gene4196	YALI0_E02310g	32490.2	33547	29358.2	4621.92	5577.32	5927.64	-2.56435	2.103e-118	5.15775e-117
gene4416	YALI0_E07315g	3147.19	3107.11	3094.78	762.385	718.812	661.783	-2.12558	3.26458e-118	7.97729e-117
gene4670	YALI0_E13057g	22674	21099.7	21206.8	4389.12	4789.23	5086.2	-2.18745	3.45949e-118	8.42273e-117
gene1718	YALI0_B20284g	45.8713	48.5406	36.6028	705.304	785.87	621.257	4.00036	3.66382e-118	8.88776e-117
gene5329	YALI0_E27984g	78.1175	44.9809	87.9851	1045.23	1075.92	1106.27	3.9422	3.94817e-118	9.54285e-117
gene6551	YALI0_F19844g	1179.81	1120.98	1231.45	5380.25	6012.31	6569.25	2.34678	1.04911e-117	2.52657e-116
gene2300	YALI0_C10010g	3507.91	3055.7	3120.87	14743.1	16948.9	15487	2.28437	4.37525e-117	1.0499e-115
gene150	YALI0_A03817g	513.354	568.16	539.309	47.9579	39.2254	50.2882	-3.55709	7.93182e-117	1.89653e-115
gene6482	YALI0_F18326g	560.785	404.755	450.274	2909.1	3280.11	3253.19	2.73765	1.24467e-116	2.96542e-115
gene1214	YALI0_B08943g	28868.3	26779.7	28622.4	7005.05	6674.31	7023.3	-2.02518	1.02839e-115	2.44141e-114
gene4252	YALI0_E03586g	2335.74	2623.66	2323.05	343.116	423.768	451.627	-2.57803	1.46449e-115	3.4644e-114
gene3828	YALI0_D21076g	962.808	925.698	964.299	123.564	133.666	147.084	-2.81605	2.01613e-115	4.75251e-114
gene1155	YALI0_B07403g	2940.6	3189.95	2470.74	15092.1	16061.1	15647.4	2.44333	2.34277e-115	5.50304e-114
gene5823	YALI0_F03619g	113.619	115.263	88.4284	889.107	955.729	997.241	3.156	4.15046e-115	9.71499e-114
gene5027	YALI0_E21307g	2689.93	2303.5	2098.81	13320.2	15143.5	13135	2.55191	1.07164e-114	2.49963e-113
gene2978	YALI0_D01419g	2100.88	2016.82	2068.6	8541.36	10218.8	9562.99	2.1949	2.01029e-114	4.67269e-113
gene3792	YALI0_D20196g	52.0063	48.5849	25.9072	899.461	1258.09	1146.62	4.69201	2.57794e-114	5.97133e-113
gene1052	YALI0_B04928g	3928.46	3900.71	3605.43	15461.6	16417.4	15465.5	2.04954	2.79161e-114	6.44389e-113
gene1822	YALI0_B22506g	53488.9	56205.8	40684.5	5083.96	5002.5	3640.88	-3.45346	4.4004e-114	1.01224e-112
gene7078	YALI0_F31999g	19817.8	17523	18950.6	4450.14	3923.84	3933.69	-2.19341	1.95409e-113	4.47963e-112
gene2127	YALI0_C06105g	446.024	333.756	329.397	4527.57	3748.14	3162.33	3.36552	4.30279e-113	9.8301e-112
gene3400	YALI0_D10923g	896.1	872.701	943.318	3971.48	3757.21	3572.08	2.05947	7.29993e-113	1.66204e-111
gene2161	YALI0_C06842g	5801.99	5547.62	5619.41	21824.7	22731.8	23974.7	2.01386	8.43025e-113	1.91286e-111
gene2763	YALI0_C21043g	21137.5	20941.9	20549.6	3878.83	4722.37	4619.8	-2.24384	1.42487e-112	3.22213e-111
gene43	YALI0_A01089g	1570.47	2290.02	1988.89	15232.9	13651.1	14435.6	2.88845	1.56904e-112	3.53616e-111
gene3569	YALI0_D14916g	12571.2	13091.6	12748.8	3088.68	3329.5	3119.49	-2.00974	2.09793e-112	4.71221e-111
gene2728	YALI0_C20251g	46.9985	53.0347	51.1859	581.874	591.976	690.622	3.62061	2.69036e-112	6.02262e-111
gene4979	YALI0_E20207g	536.246	514.657	600.636	2472.23	2686.75	2814.86	2.27323	3.86022e-112	8.61255e-111
gene1913	YALI0_C01089g	878.369	928.817	852.444	15.4519	47.1679	42.3592	-4.65035	4.3466e-112	9.66539e-111
gene3121	YALI0_D04873g	1750.18	1468.64	1605.01	7331.68	7381.8	6939.68	2.16653	4.68559e-112	1.03846e-110
gene3915	YALI0_D23177g	931.339	843.552	809.243	4089.89	4016.75	3614.88	2.18064	6.16558e-112	1.36194e-110
gene1530	YALI0_B16060g	8956.59	9149.85	8901.14	2349.6	2115.57	2286.57	-2.00014	6.30096e-112	1.38725e-110
gene916	YALI0_B01716g	2121.79	2136.6	2098.29	391.044	488.777	434.868	-2.27227	1.88125e-111	4.12824e-110
gene6697	YALI0_F23177g	1060.21	1243.63	1391.37	8413.49	7315	7020.87	2.62245	3.79154e-111	8.29291e-110
gene5411	YALI0_E29755g	636	591.941	444.882	3627.53	3475.36	3472.1	2.65791	6.67367e-111	1.4549e-109
gene3120	YALI0_D04851g	2113.77	2535.87	2551.7	14449.9	12506.2	12283	2.44595	6.80622e-111	1.47897e-109
gene5547	YALI0_E32527g	1538.59	1580.8	1369.47	6626.52	7882.89	7482.4	2.29186	9.28575e-111	2.01121e-109
gene1419	YALI0_B13640g	6508.14	6118.31	6016.95	24485.6	24362.4	23991.3	1.96598	1.36349e-110	2.94364e-109
gene4499	YALI0_E09262g	3121.12	3162.03	3018.28	816.543	792.277	800.91	-1.94873	1.97908e-110	4.25886e-109
gene1537	YALI0_B16214g	2418.11	2648.27	2342.41	344.157	461.808	444.217	-2.5658	2.7065e-110	5.80549e-109
gene5094	YALI0_E22825g	66.8116	75.0081	68.0871	591.037	627.33	635.537	3.1384	3.09998e-110	6.62819e-109
gene2034	YALI0_C03894g	1849.4	1822.64	1623.03	7522.56	7665.41	7171.46	2.07745	1.06366e-109	2.267e-108
gene5661	YALI0_E35046g	2794.24	4591.38	3666.02	38441.6	35496.4	37542.9	3.33439	3.73826e-109	7.94203e-108
gene5638	YALI0_E34507g	174.107	155.979	160.327	1174.01	1567.56	1452.67	3.09579	1.31135e-108	2.77715e-107
gene7015	YALI0_F30547g	8366.15	8568.27	8163.59	1564.9	1855.07	1947.89	-2.22478	2.33542e-108	4.93025e-107
gene1045	YALI0_B04796g	4117.06	3675.89	3384.5	17042.8	19931.6	19459	2.33576	3.97512e-108	8.36532e-107
gene5693	YALI0_F00682g	4895.64	5684.51	4579.63	918.72	1062.92	986.151	-2.35262	6.78964e-108	1.42433e-106
gene3945	YALI0_D23815g	5517.2	5798.38	4793.78	1118.61	1093.22	941.677	-2.3532	8.36358e-108	1.74901e-106
gene3880	YALI0_D22352g	25373.6	23689.3	22065.9	2438.74	3541.9	3355.51	-2.92939	5.81277e-107	1.21178e-105
gene2141	YALI0_C06424g	71947.5	66000.4	59567	14613.4	15579.4	14103.3	-2.15671	8.88165e-107	1.84578e-105
gene3453	YALI0_D12100g	1359.21	1236.77	1434.72	7173.55	8599.49	6706.55	2.47992	9.93982e-107	2.05927e-105
gene3551	YALI0_D14476g	832.397	759.306	859.922	3448.92	3455.89	3192.65	2.04318	1.00221e-106	2.06988e-105
gene358	YALI0_A09086g	210.813	235.791	219.205	1915.67	1684.37	1420.13	2.91297	1.82358e-106	3.75466e-105
gene5307	YALI0_E27511g	1476.09	1513.04	1459.23	275.673	314.271	314.312	-2.29708	2.16241e-106	4.4386e-105
gene2456	YALI0_C13794g	476.542	395.812	449.32	2219.17	2809.4	2620.45	2.53368	3.49166e-106	7.14505e-105
gene5739	YALI0_F01716g	1477.15	1424.11	1588.53	7065.18	6488.72	6066.92	2.12809	4.06824e-106	8.29947e-105
gene4183	YALI0_E02024g	39802.9	39511.5	42773.1	4691.4	5932.53	6881.27	-2.80197	4.59581e-106	9.34715e-105
gene5987	YALI0_F07128g	468.203	385.729	447.862	3016.99	2413.37	2430.06	2.59464	3.38872e-105	6.87117e-104
gene5639	YALI0_E34529g	1228.69	1153.15	1101.17	4364.58	4615.19	4687.68	1.97181	6.53962e-105	1.32199e-103
gene772	YALI0_A19668g	3866.87	3568.02	3675.04	13838.7	14868.4	15198.4	1.98259	1.70162e-104	3.42946e-103
gene3026	YALI0_D02585g	155.182	136.12	104.339	1080.93	1047.01	1118.83	3.03068	3.51945e-104	7.07176e-103
gene4504	YALI0_E09372g	660.289	639.046	653.22	2599.81	2693.69	2997.6	2.08634	2.09103e-103	4.18897e-102
gene4194	YALI0_E02266g	7883.54	6068.76	5361	908.388	898.365	836.413	-2.86919	9.22954e-103	1.84342e-101
gene6611	YALI0_F21197g	7860.08	7688.09	6946.36	1930.12	1915.03	1833.44	-1.98611	1.0386e-102	2.0682e-101
gene1213	YALI0_B08921g	34445.1	34182.1	34318.9	8166.74	9190.05	9309.08	-1.94875	4.66013e-102	9.2523e-101
gene1945	YALI0_C01859g	12634.6	12183.1	10903.2	2853.76	2596	2388.81	-2.18829	8.01588e-102	1.58676e-100
gene4274	YALI0_E04070g	1742.07	1745.8	1708.97	434.793	438.989	397.894	-2.03101	1.748e-101	3.44997e-100
gene5953	YALI0_F06402g	475.58	413.201	475.833	1894.46	2035.46	1939.18	2.1063	2.30134e-101	4.52868e-100
gene5079	YALI0_E22484g	17642.9	16111.4	17981.6	3876.73	4314.66	4419.37	-2.03632	2.49137e-101	4.88822e-100
gene646	YALI0_A16698g	5578.72	5258.17	5304.45	1502.39	1352.03	1387.86	-1.92803	5.07268e-101	9.92371e-100
gene2782	YALI0_C21516g	2537.71	2168.22	2156.77	443.063	473.754	515.003	-2.26016	5.28126e-101	1.03015e-99
gene3388	YALI0_D10659g	7725.65	7744.57	7709.74	28140.8	30249.8	32970.5	1.9787	9.92653e-101	1.93061e-99
gene5426	YALI0_E30107g	647.726	546.305	688.873	2827.36	2799.61	2940.84	2.1879	1.13153e-100	2.19431e-99
gene225	YALI0_A05775g	1259.41	1530.66	1501.64	243.873	227.99	201.796	-2.67158	3.16611e-100	6.12205e-99
gene6146	YALI0_F10824g	11.5318	19.3737	11.8477	430.908	486.986	617.779	5.14146	4.86372e-100	9.37743e-99
gene102	YALI0_A02541g	10076.9	10058.2	10286.6	2876.33	2885.03	2849.31	-1.82083	7.53928e-100	1.44941e-98
gene849	YALI0_B00154g	330.662	396.261	250.185	2680.25	2438.93	2286.87	2.91871	1.14698e-99	2.19871e-98
gene344	YALI0_A08734g	5987.69	5644.29	6001.88	881.08	1101.22	1228.75	-2.45658	1.27389e-99	2.43499e-98
gene5243	YALI0_E26081g	6124.65	6879.11	7170.48	1499.49	1658.53	1652.18	-2.06796	1.43052e-99	2.72657e-98
gene6848	YALI0_F26587g	4612.89	5157.56	4213.33	1070.67	1077.07	957.067	-2.17149	9.38281e-99	1.78327e-97
gene6836	YALI0_F26323g	11542.4	10962.2	10116.5	2533.47	2825.16	2767.17	-2.00512	1.9482e-98	3.69218e-97
gene7080	YALI0_F32043g	1467.71	1401.32	1509.59	5768.93	5295.99	5303.88	1.90271	2.0859e-98	3.94193e-97
gene2441	YALI0_C13420g	3043.3	2386.5	2027.03	16346.6	18332.4	17882	2.81711	2.29124e-98	4.31775e-97
gene3180	YALI0_D06193g	1038.76	889.881	934.138	3999.27	4887.47	4817.62	2.25925	2.86535e-98	5.38444e-97
gene3766	YALI0_D19558g	8369.19	7842.04	8198.86	28903.3	33194.5	32153.1	1.94907	4.25472e-98	7.97283e-97
gene2770	YALI0_C21252g	15.7635	20.9421	30.9998	408.415	516.559	474.38	4.37522	5.90689e-98	1.10378e-96
gene3347	YALI0_D09823g	2271.64	2038.03	1703.64	9778.36	10623.3	9827.62	2.32914	8.28317e-98	1.54349e-96
gene6782	YALI0_F25113g	1796.61	2161.61	2083.42	341.999	420.758	330.626	-2.46535	9.52911e-98	1.77072e-96
gene2737	YALI0_C20427g	2232.38	2338.57	2160.27	604.247	605.769	587.83	-1.90482	1.66501e-97	3.08536e-96
gene1400	YALI0_B13178g	872.913	791.534	747.899	3046.81	3059.92	3151.08	1.93931	1.35106e-96	2.49665e-95
gene1325	YALI0_B11418g	2544.19	2485.36	2398.41	8671.95	9699.94	9068.86	1.8851	1.41098e-96	2.60017e-95
gene6120	YALI0_F10175g	2024.73	1936.43	2018.48	7167.49	7966.81	8468.98	1.98101	1.89301e-96	3.47886e-95
gene4804	YALI0_E16236g	780.403	894.352	779.567	4173.49	3409.37	3626.82	2.19018	3.03443e-95	5.56117e-94
gene6214	YALI0_F12375g	9606.34	9252.05	8741.74	33223.8	31623.6	32284.4	1.81517	4.33888e-95	7.93005e-94
gene2096	YALI0_C05467g	11274.6	11223	12964.6	2840.67	3104.23	2988.09	-1.98882	2.12806e-94	3.87876e-93
gene4236	YALI0_E03212g	3706.4	3622.78	4002.98	1077.85	1066.94	1063.1	-1.82033	2.4287e-94	4.41468e-93
gene5886	YALI0_F05038g	4080.56	3927.39	3130.75	760.304	675.575	636.701	-2.42653	2.92179e-94	5.29654e-93
gene6768	YALI0_F24783g	1015.95	978.781	947.165	3688.76	3619.16	3345.63	1.85592	3.25096e-94	5.87728e-93
gene2551	YALI0_C16049g	10307.4	10623.8	8858.08	2141.36	2179.27	1760.3	-2.29255	3.94679e-94	7.11596e-93
gene6559	YALI0_F20020g	1366.54	1370.52	1351.51	4697.24	4512.68	4578.28	1.75352	4.67351e-94	8.4035e-93
gene4098	YALI0_E00176g	6394.66	6373.86	7025.77	23017.9	24046.5	24424.7	1.85279	8.4786e-94	1.52045e-92
gene2228	YALI0_C08415g	728.187	698.169	811.952	35.8011	34.5642	67.1097	-4.01939	1.60306e-93	2.86703e-92
gene2529	YALI0_C15466g	183.806	208.159	235.521	4.06784	1.7514	1.74515	-6.3204	1.74728e-93	3.11661e-92
gene3941	YALI0_D23749g	445.206	398.946	366.353	2398.46	1989.96	1939.61	2.38453	2.03342e-93	3.61731e-92
gene5700	YALI0_F00858g	773.985	729.321	779.687	2691.69	2994.65	3062.69	1.93885	2.12969e-93	3.7785e-92
gene1057	YALI0_B05038g	5580.7	5144.11	4859.62	19465.8	18887.5	18817.9	1.87501	2.71814e-93	4.80973e-92
gene6942	YALI0_F28677g	4030.57	3585.31	3676.6	13514.1	13577	13632	1.85047	1.29835e-92	2.29135e-91
gene600	YALI0_A15554g	479.697	410.495	454.53	1956.61	1797.22	1789.59	2.04413	4.40782e-92	7.75846e-91
gene7032	YALI0_F30921g	1039.85	928.352	941.954	3370.39	3442.21	3582.51	1.83662	1.1072e-91	1.94372e-90
gene3362	YALI0_D10131g	41124.4	42972.7	34982.1	8754.64	9863.21	9465.44	-2.08413	1.19235e-91	2.08771e-90
gene6416	YALI0_F16896g	3535.45	3515.8	4273.16	16339.5	20074.5	19001.6	2.2911	1.28929e-91	2.25154e-90
gene3673	YALI0_D17446g	3921.08	3798.46	3390.78	794.201	966.287	825.725	-2.10269	1.63181e-91	2.84225e-90
gene2062	YALI0_C04543g	4660.84	4682.19	4624.16	1421.83	1383.58	1436.41	-1.71925	2.66398e-91	4.62797e-90
gene3116	YALI0_D04785g	3473.48	3049.36	3049.34	11706.4	12000.5	11487.7	1.87833	7.44502e-91	1.29002e-89
gene4341	YALI0_E05555g	857.203	756.82	700.839	2951.91	3117.58	3053.42	1.97751	7.59505e-91	1.31261e-89
gene2380	YALI0_C11858g	333.906	366.339	347.224	1389.25	1554.56	1483.77	2.07876	1.19408e-90	2.05831e-89
gene2970	YALI0_D01221g	209.634	214.743	187.919	1230.85	1072.02	1084.36	2.46455	1.79683e-90	3.08935e-89
gene2278	YALI0_C09460g	7110.99	6386.68	6199.28	1783.18	1837.91	1783.46	-1.86569	2.47133e-90	4.23811e-89
gene3346	YALI0_D09801g	2962.59	2933.57	3026.45	9786.55	10780.3	10269.9	1.78922	3.68082e-90	6.2961e-89
gene6210	YALI0_F12243g	642.519	571.162	660.067	2575.19	2312.01	2593.69	1.99846	4.32006e-90	7.37061e-89
gene4076	YALI0_D26950g	360.799	284.209	372.679	1640.27	1690.81	1592.72	2.27714	4.65371e-90	7.91961e-89
gene4878	YALI0_E17941g	3109.8	3475.46	3212.79	14481.6	14815.9	12168	2.08116	6.25123e-90	1.06112e-88
gene2895	YALI0_C23969g	94436.1	90681.3	86676.1	27176.1	24980.2	27046.8	-1.77889	9.34345e-90	1.58198e-88
gene4406	YALI0_E07073g	11122	10537.6	10071.3	3019.25	3129.26	2990.63	-1.79575	1.10386e-89	1.86427e-88
gene6122	YALI0_F10219g	7254.2	7003.75	7964.46	1986.29	2097.48	1880.72	-1.89731	1.11623e-89	1.87886e-88
gene5128	YALI0_E23518g	7664.96	7180.26	6778.31	26157.5	26296.3	24454.6	1.83042	1.11813e-89	1.87886e-88
gene1072	YALI0_B05456g	1909.84	1907.75	1540.73	334.862	365.289	379.715	-2.31062	2.1123e-89	3.54049e-88
gene7056	YALI0_F31427g	2227.99	1927.08	2063.62	522.522	502.678	438.835	-2.08679	2.932e-89	4.9021e-88
gene5474	YALI0_E31130g	160.863	170.471	225.596	1621.72	1263.65	1403.08	2.94693	9.11539e-89	1.52022e-87
gene261	YALI0_A06699g	184.813	210.085	220.753	6.11454	6.34368	2.56569	-5.32823	1.02484e-88	1.70492e-87
gene3145	YALI0_D05379g	933.59	855.179	967.49	7734.52	5422.8	5401.65	2.75134	2.2683e-88	3.76414e-87
gene2673	YALI0_C19063g	439.117	377.478	469.984	1809.7	1742.45	1851.73	2.07288	4.33724e-88	7.17958e-87
gene4350	YALI0_E05753g	14890	14493.8	14366.8	4169.62	4435.74	4474.68	-1.74184	6.69862e-88	1.1061e-86
gene3215	YALI0_D06930g	6629.04	6247.27	5450.89	1151.43	1420.63	1102.77	-2.31811	8.06956e-88	1.32919e-86
gene1700	YALI0_B19866g	1169.44	1180.51	1236.77	267.4	275.758	237.632	-2.19916	1.18686e-87	1.95013e-86
gene2504	YALI0_C15004g	222.748	345.568	371.536	2273.23	2655.63	2624.13	3.00657	1.56572e-87	2.56633e-86
gene4294	YALI0_E04510g	491.512	596.79	510.455	2090.4	2149.31	2065.31	1.97762	1.72491e-87	2.82032e-86
gene5841	YALI0_F04015g	17775.5	18015.5	18422.7	5540.25	4844.49	4893.94	-1.82721	1.92219e-87	3.13519e-86
gene1808	YALI0_B22198g	1548.01	1552.3	1464.73	4949.46	5475.07	5291.61	1.78316	2.20303e-87	3.58449e-86
gene2523	YALI0_C15345g	1669	1548.27	1673.68	433.808	431.553	445.761	-1.89849	2.50268e-87	4.06214e-86
gene4520	YALI0_E09757g	2341.55	2057.96	1847.75	8601.45	9010.67	8222.92	2.04755	2.91425e-87	4.71868e-86
gene2731	YALI0_C20295g	1334.53	1640.26	1599	110.411	135.194	195.465	-3.37227	3.12712e-87	5.05109e-86
gene3127	YALI0_D04983g	20523.1	20590.5	19588	6212.96	6111.11	5692.99	-1.75242	4.58685e-87	7.39103e-86
gene709	YALI0_A18183g	5239.87	5457.43	5420.59	20373.1	17624.5	19046.2	1.82336	4.8482e-87	7.79334e-86
gene2696	YALI0_C19558g	618.847	760.16	692.938	2940.73	2951.9	3528.55	2.18433	4.98207e-87	7.98928e-86
gene1006	YALI0_B03916g	6446.75	6459.87	6517.07	1788.35	1941.98	1997.72	-1.76139	5.65557e-87	9.04755e-86
gene4458	YALI0_E08360g	3882.48	3568.99	3537.18	1055.44	1095.72	1105.31	-1.75442	5.74941e-87	9.17568e-86
gene5669	YALI0_F00154g	1870.47	1804.76	2114.33	7051	6805.34	7184.43	1.86233	6.21807e-87	9.89994e-86
gene2253	YALI0_C08960g	603.987	618.26	584.562	2057.74	2115.22	2025.92	1.77756	9.49516e-87	1.50815e-85
gene6660	YALI0_F22297g	861.618	900.576	785.143	3053.9	2945.95	2922.62	1.80682	1.12326e-86	1.77988e-85
gene1653	YALI0_B18744g	3429.94	3761.38	3181.91	568.734	742.537	763.071	-2.32147	3.0798e-86	4.86857e-85
gene2768	YALI0_C21186g	1554.38	1597.85	1635.29	6349.66	5804.95	5360.78	1.87126	3.31554e-86	5.22884e-85
gene5721	YALI0_F01320g	3449.36	3152.07	2532.74	562.47	627.559	594.199	-2.35583	3.52024e-86	5.53857e-85
gene6986	YALI0_F29975g	249.374	232.461	290.442	2.07793	3.44378	13.8312	-5.27632	6.19492e-86	9.72384e-85
gene6458	YALI0_F17820g	31626.4	28033.2	31226.3	100617	109175	104037	1.78788	9.65924e-86	1.5126e-84
gene482	YALI0_A12353g	3376.65	3295.21	3226.99	464.607	704.117	511.379	-2.55801	1.48864e-85	2.3257e-84
gene6413	YALI0_F16852g	2466.92	2241.34	2288.03	7961.44	7851.92	7539.31	1.73887	2.01222e-85	3.13634e-84
gene6029	YALI0_F08107g	678.868	536.236	644.956	2459.95	2565.52	2692.17	2.05407	2.17289e-85	3.37887e-84
gene1105	YALI0_B06248g	415.197	434.787	403.981	59.1338	49.3112	42.659	-3.05383	2.4838e-85	3.85336e-84
gene6399	YALI0_F16511g	1744.92	1538.37	1441.2	6279.53	7852.48	7485.21	2.19365	3.04366e-85	4.71096e-84
gene1613	YALI0_B17864g	987.679	850.593	914.63	3291.74	3344.64	3101.42	1.82293	4.61545e-85	7.12723e-84
gene6685	YALI0_F22847g	921.092	917.641	900.713	84.5219	57.3795	34.9799	-3.95392	6.4515e-85	9.93949e-84
gene4359	YALI0_E05951g	4241.21	3849.43	3484.51	967.618	1030.6	885.457	-2.00517	1.05003e-84	1.614e-83
gene1869	YALI0_B23496g	29506.9	29254.3	30611.5	9325.01	8077.6	8360.87	-1.79454	1.15798e-84	1.77584e-83
gene6454	YALI0_F17732g	44.8519	46.6343	41.3166	425.804	540.583	549.959	3.50728	1.19686e-84	1.83125e-83
gene614	YALI0_A15906g	87.8352	135.907	90.7747	861.522	943.422	888.563	3.09173	1.72269e-84	2.62976e-83
gene6815	YALI0_F25861g	11953.3	10731.1	9837.69	39273.5	38966.7	41144.2	1.87603	4.51928e-84	6.88313e-83
gene6038	YALI0_F08283g	7651.28	6776.58	6375.21	1775.05	1934.11	1830	-1.90898	5.84588e-84	8.88335e-83
gene4746	YALI0_E14839g	1076.44	1089.54	940.429	3551.02	3544.52	3579.64	1.77951	7.33471e-84	1.11204e-82
gene4522	YALI0_E09801g	1515.9	1755.31	1620.46	397.915	313.628	321.826	-2.24396	7.49428e-84	1.13366e-82
gene3325	YALI0_D09333g	635.141	521.658	640.661	2578.38	2616.33	3097.18	2.20692	7.79471e-84	1.17644e-82
gene5932	YALI0_F06006g	1493.57	1341.16	1275.68	4638.1	4932.99	4736.65	1.79893	9.1787e-84	1.38219e-82
gene946	YALI0_B02409g	9690.96	10405.6	8947.16	1753.75	2367.4	1994.58	-2.24744	1.16943e-83	1.75704e-82
gene4147	YALI0_E01254g	11409	11638	11087.9	3640.81	3486.09	3548.25	-1.67705	1.58532e-83	2.37655e-82
gene2509	YALI0_C15114g	1978.74	1911.1	1761.1	7295.86	6537.02	6436.69	1.84221	1.7105e-83	2.55846e-82
gene4938	YALI0_E19294g	3426.57	3101.5	3036.59	818.676	945.433	847.298	-1.8725	1.80242e-83	2.68993e-82
gene7011	YALI0_F30459g	4486.27	3562.16	3891.77	16267.1	20134.6	19093.8	2.21658	1.97779e-83	2.94505e-82
gene3829	YALI0_D21098g	3718.59	3239.28	3198.12	910.496	906.148	982.028	-1.85934	2.40037e-83	3.56633e-82
gene5455	YALI0_E30701g	30.2488	34.8742	23.7208	447.939	364.858	364.743	3.71239	2.57432e-83	3.81629e-82
gene2270	YALI0_C09284g	7550.25	7405.99	6591.71	2001.59	2101.08	1858.27	-1.85405	3.45765e-83	5.11441e-82
gene810	YALI0_A20570g	6039.92	6447.45	5739.43	755.596	1032.23	1171.73	-2.6222	3.5947e-83	5.30536e-82
gene2708	YALI0_C19800g	11942.1	11902.7	11679.4	3672.47	3431.14	3758.84	-1.70946	4.95947e-83	7.30345e-82
gene2677	YALI0_C19129g	1711.74	1504.21	1762.71	5828.21	5681.86	6036.32	1.81802	5.03239e-83	7.39451e-82
gene4621	YALI0_E11979g	1756.62	1835.62	1560.45	426.622	438.213	377.168	-2.05324	9.94819e-83	1.45856e-81
gene6225	YALI0_F12617g	3412.15	3380.14	3340.78	11441	11242.2	10412.7	1.70748	1.21384e-82	1.77577e-81
gene6275	YALI0_F13739g	847.882	753.997	744.981	88.8627	84.8214	123.364	-2.97939	1.2416e-82	1.8124e-81
gene1175	YALI0_B08030g	2319.92	2163.7	2302.74	590.86	553.901	449.274	-2.09029	1.43317e-82	2.08749e-81
gene2119	YALI0_C05929g	1698.36	1744.81	1832.23	477.735	520.709	495.739	-1.8189	1.57938e-82	2.29543e-81
gene5748	YALI0_F01925g	1795.44	1945.84	1970.69	6914.14	6281.26	6296.3	1.77081	1.64034e-82	2.37885e-81
gene4284	YALI0_E04290g	182.74	174.793	259.5	1394.24	1285.61	1364.8	2.71606	1.85646e-82	2.68644e-81
gene4975	YALI0_E20119g	13565.3	13879.4	13795.1	3685.86	4110.03	4267.3	-1.77327	7.23622e-82	1.04487e-80
gene6005	YALI0_F07557g	546.645	612.261	497.212	2274.08	2269.63	2039	1.98842	1.05808e-81	1.52451e-80
gene1674	YALI0_B19184g	439.039	395.147	407.561	2207.58	1876.19	1699.53	2.21909	1.07501e-81	1.54556e-80
gene3356	YALI0_D10021g	18.897	28.3965	30.2529	337.974	376.788	435.644	3.88816	1.1215e-81	1.60893e-80
gene3269	YALI0_D08140g	14061.8	14431.9	13834	46781.8	47158.1	42558.3	1.68916	1.28168e-81	1.83478e-80
gene322	YALI0_A08165g	2085.11	1828.47	1986.5	7641.88	6892.43	6648.7	1.84423	1.3728e-81	1.96101e-80
gene900	YALI0_B01342g	6096.94	5608.14	4698.31	22104.3	23077.5	21892.7	2.03154	1.41703e-81	2.01988e-80
gene1041	YALI0_B04708g	964.864	925.746	935.191	119.568	174.692	155.844	-2.6472	2.2693e-81	3.22782e-80
gene305	YALI0_A07755g	369.66	485.21	489.258	36.724	29.4189	35.8698	-3.71604	2.84682e-81	4.04067e-80
gene1490	YALI0_B15180g	753.321	765.811	894.797	3002.86	2929.9	2810.63	1.85819	2.97932e-81	4.21975e-80
gene4530	YALI0_E09977g	795.884	714.501	831.535	2870.16	2744.09	2646.85	1.81981	5.17546e-81	7.31472e-80
gene4845	YALI0_E17193g	332.941	379.114	374.851	1479.97	1442.12	1355.45	1.9762	6.09847e-81	8.60103e-80
gene6961	YALI0_F29249g	1473.7	1230.4	1284.06	4561.56	4700.32	4886.4	1.82685	7.31405e-81	1.02937e-79
gene5133	YALI0_E23628g	1224.6	1103.5	1245.55	4563.51	3973.73	4687.92	1.88833	9.12616e-81	1.2817e-79
gene989	YALI0_B03476g	714.589	679.023	770.026	2666	2427.08	2488.61	1.81012	1.32933e-80	1.86301e-79
gene6528	YALI0_F19316g	586.057	576.456	454.476	2313.88	2172.31	2221.99	2.04992	1.50445e-80	2.10402e-79
gene5461	YALI0_E30833g	4620.99	4267.58	4010.43	1049.41	1210.77	1235.34	-1.8833	1.76775e-80	2.46709e-79
gene5686	YALI0_F00528g	2185.3	2040.55	2045.98	7127.74	8542.21	8963.97	1.97367	1.97601e-80	2.75198e-79
gene4166	YALI0_E01650g	426.588	456.07	356.724	2091.28	1842.1	1740.95	2.19191	3.46258e-80	4.81227e-79
gene2893	YALI0_C23925g	28.3917	44.7854	57.4345	481.875	550.27	561.419	3.61196	3.60938e-80	5.00586e-79
gene1217	YALI0_B09009g	1130.63	903.137	1171.66	5360.59	4408.05	4898.69	2.19472	3.91199e-80	5.4143e-79
gene5567	YALI0_E32967g	27849.2	28687.7	24843.2	94319.1	116698	107788	1.9699	4.26634e-80	5.8925e-79
gene6670	YALI0_F22517g	4572.33	4788.91	5187.61	1519.78	1467.16	1418.19	-1.7235	7.35811e-80	1.01417e-78
gene6992	YALI0_F30063g	390.812	317.557	286.158	1700.44	1717.84	1502.88	2.30499	8.52427e-80	1.17248e-78
gene1864	YALI0_B23408g	5186.7	5575.34	5369.54	1724.98	1757.15	1685.84	-1.64221	9.0573e-80	1.24324e-78
gene6293	YALI0_F14179g	200.411	219.196	226.155	939.086	977.259	993.483	2.17231	2.48928e-79	3.40985e-78
gene1960	YALI0_C02233g	1291.63	1410.74	1478.39	4399.27	4642.14	4640.17	1.71082	2.78678e-79	3.80955e-78
gene799	YALI0_A20350g	14153.4	14354.6	11552.3	65864.1	92834.9	95655.1	2.66656	2.88142e-79	3.93087e-78
gene5178	YALI0_E24563g	314.783	296.069	223.992	1583.02	1432.87	1424.43	2.40728	3.33981e-79	4.54692e-78
gene4773	YALI0_E15488g	29113.4	27408.1	27222	8688.22	8386.4	9206.2	-1.67195	4.17053e-79	5.66631e-78
gene6180	YALI0_F11605g	2346.05	2509.52	2121.45	640.998	665.17	610.952	-1.86408	4.45967e-79	6.04685e-78
gene2006	YALI0_C03267g	3590.64	3669.53	3838.16	1064.68	1165.77	1203.07	-1.69192	5.9392e-79	8.03659e-78
gene6652	YALI0_F22099g	1407.09	1388.95	1223.46	4857.48	4970.8	4363.89	1.8191	9.79231e-79	1.32236e-77
gene6272	YALI0_F13673g	730.184	765.445	665.997	2463.96	2470.52	2356.06	1.75212	1.02424e-78	1.38034e-77
gene770	YALI0_A19624g	252.431	248.316	249.815	1199.56	1630.26	1604.22	2.56228	1.05168e-78	1.41447e-77
gene4090	YALI0_D27258g	807.242	778.981	681.724	2782.38	2618.35	2611.16	1.81909	1.61551e-78	2.16842e-77
gene520	YALI0_A13387g	127282	122874	125759	42738.8	40052.3	42351.3	-1.58684	4.70211e-78	6.29875e-77
gene1711	YALI0_B20108g	3800.14	3539.72	3671.05	11202.2	11483.5	11384.9	1.62965	7.72882e-78	1.03325e-76
gene6511	YALI0_F18920g	1751.29	1499.68	1675.07	5383.29	6216.38	6018.37	1.83894	4.03345e-77	5.38143e-76
gene6594	YALI0_F20790g	10857.1	10417	10332	3407	2923.95	3202.9	-1.72918	4.34264e-77	5.78238e-76
gene6202	YALI0_F12067g	9694.89	8300.18	8884.43	41956.2	59387.6	64122.6	2.62195	5.10239e-77	6.78049e-76
gene1392	YALI0_B12980g	759.675	797.72	982.342	86.5779	54.4672	45.9676	-3.76381	9.98555e-77	1.32433e-75
gene2080	YALI0_C05060g	1045.19	1057.49	965.461	3495.82	3275.29	3130.01	1.68915	1.57205e-76	2.08078e-75
gene6233	YALI0_F12793g	2016.31	1767.22	2002.65	7081.54	6777.82	6193.09	1.79342	1.81859e-76	2.40234e-75
gene6121	YALI0_F10197g	5879.34	6039.85	6289.8	1994.32	1758.6	1700.78	-1.7395	2.90567e-76	3.83078e-75
gene657	YALI0_A17020g	9498.86	9264.06	8209.57	1436.38	1951.4	2010.73	-2.32061	3.92347e-76	5.16242e-75
gene3813	YALI0_D20680g	38825.4	41590.1	38455.5	125450	130594	116683	1.6487	4.00985e-76	5.26569e-75
gene2319	YALI0_C10450g	1022.32	1043.69	1022.29	4069.42	3885.8	3276.28	1.86231	4.41088e-76	5.78094e-75
gene1103	YALI0_B06160g	9.51936	15.455	26.9415	310.433	368.919	402.412	4.38927	4.51231e-76	5.90228e-75
gene6803	YALI0_F25597g	862.691	872.95	845.691	204.123	189.114	205.953	-2.10685	7.34118e-76	9.58376e-75
gene4589	YALI0_E11319g	943.87	908.668	778.053	4256.64	6469.22	6067.11	2.67404	1.28787e-75	1.678e-74
gene5822	YALI0_F03597g	2413.05	2602.18	2834.39	759.419	769.928	778.628	-1.76536	1.66279e-75	2.16228e-74
gene1494	YALI0_B15268g	10128	9826.21	10120.2	2710.1	3177	3154.84	-1.73357	2.68798e-75	3.48862e-74
gene5962	YALI0_F06578g	5199.69	4344.15	3906.49	20950.2	27933.4	29040.4	2.53435	8.73751e-75	1.13181e-73
gene1210	YALI0_B08844g	7203.06	7014.79	7689.49	2399.67	2416.62	2383.96	-1.6051	1.21195e-74	1.56685e-73
gene3993	YALI0_D25014g	5485.98	5417.1	5549.9	19589.2	18700.2	16427.9	1.73364	1.52346e-74	1.96576e-73
gene4425	YALI0_E07535g	11314.3	13301	12335	2106.96	2965.88	2658.96	-2.25653	2.57592e-74	3.31737e-73
gene2852	YALI0_C23034g	703.943	590.285	663.26	2152.72	2256.86	2340.43	1.78679	4.34953e-74	5.5907e-73
gene1560	YALI0_B16720g	3906.61	3683.91	4018.75	1215.71	1282.38	1310.33	-1.60744	4.86616e-74	6.24272e-73
gene1174	YALI0_B08008g	8118.04	8478.56	9250.5	2770.18	2798.92	2738.31	-1.63736	4.88041e-74	6.24899e-73
gene1681	YALI0_B19360g	2049.72	1950.2	1947.29	5885.47	6793.43	6464.85	1.68656	7.1345e-74	9.11767e-73
gene1191	YALI0_B08382g	2124.09	2348.49	2440.33	696.002	579.208	622.753	-1.86509	7.9758e-74	1.01733e-72
gene4953	YALI0_E19635g	1873.58	1874.38	2005.08	6237.44	6039.29	5605.24	1.63636	1.95411e-73	2.48776e-72
gene4439	YALI0_E07942g	4281.78	3746.24	3275.04	14003	14451.1	14297.8	1.919	2.426e-73	3.08264e-72
gene6502	YALI0_F18722g	6183.92	6081.66	6701.8	22061.3	20137.4	19331.2	1.69787	2.47247e-73	3.13572e-72
gene3003	YALI0_D02024g	483.805	434.552	400.913	1676.95	1583.74	1552.43	1.86546	3.16512e-73	4.00655e-72
gene2381	YALI0_C11880g	17769.3	18881.2	19294.7	53614.4	56752.6	56466.6	1.57634	3.40612e-73	4.30345e-72
gene4787	YALI0_E15818g	13127.8	12074.5	9760.8	2727.33	2923.1	2598.41	-2.0836	5.0686e-73	6.3918e-72
gene6165	YALI0_F11275g	1211.29	1294.68	1398.74	4030.85	4651.44	4414.61	1.74652	1.0342e-72	1.30173e-71
gene597	YALI0_A15466g	524.678	480.853	546.115	75.5964	96.3522	84.981	-2.58984	1.16067e-72	1.45816e-71
gene6003	YALI0_F07535g	786.794	943.594	891.201	175.533	177.869	154.466	-2.36759	1.2259e-72	1.53721e-71
gene439	YALI0_A11099g	956.44	831.371	932.044	2929.42	3082.74	2806.99	1.69785	1.25807e-72	1.57459e-71
gene4268	YALI0_E03938g	3919.19	4327.5	3651.99	1032.04	1203.73	1167.13	-1.8058	1.60858e-72	2.00952e-71
gene4967	YALI0_E19943g	902.386	850.58	1009.03	204.082	185.645	181.463	-2.27286	1.661e-72	2.07113e-71
gene170	YALI0_A04323g	2693.79	3238.9	3317.41	704.408	833.09	822.683	-1.96984	2.32272e-72	2.89084e-71
gene5930	YALI0_F05962g	119514	111899	106219	37176	38547	37930.4	-1.57081	8.3062e-72	1.03186e-70
gene6798	YALI0_F25487g	1137.73	909.845	956.307	181.706	203.172	173.32	-2.42696	9.61871e-72	1.19268e-70
gene6972	YALI0_F29623g	1664.63	1585.3	1303.8	270.559	339.984	267.145	-2.37477	1.45072e-71	1.7955e-70
gene3350	YALI0_D09889g	87245.6	87242	77355.7	10380.9	16233.4	15363.5	-2.58481	5.60525e-71	6.92456e-70
gene6110	YALI0_F09966g	136141	128170	129911	40839.4	42921.4	46627.5	-1.59618	6.31507e-71	7.78703e-70
gene3384	YALI0_D10593g	53750.9	52234.1	53233.8	17123.4	18852.8	18470.9	-1.54805	7.86744e-71	9.68334e-70
gene15	YALI0_A00440g	4941.54	5127.76	5229.43	1757.66	1781.29	1771	-1.52647	8.8606e-71	1.08856e-69
gene7001	YALI0_F30261g	941.924	881.781	944.923	2747.79	3073.01	2800.86	1.63936	9.1051e-71	1.11655e-69
gene6273	YALI0_F13695g	707.167	644.359	687.674	2048.57	2118.79	2057.31	1.61056	1.69715e-70	2.07737e-69
gene751	YALI0_A19162g	108.478	113.363	99.2483	622.548	583.294	538.299	2.43696	1.77464e-70	2.16825e-69
gene3014	YALI0_D02277g	1472.64	1212.09	1283.98	4197.17	4477.11	4355.49	1.71516	2.60231e-70	3.17368e-69
gene1381	YALI0_B12738g	1337.38	1347.62	1397.01	4441.99	3951.66	3992.81	1.60148	3.46758e-70	4.22121e-69
gene5183	YALI0_E24673g	28886.1	27591.6	27567.6	9661.8	8205.03	8251.51	-1.68616	3.53964e-70	4.30108e-69
gene316	YALI0_A08041g	6814.83	5958.13	6749.62	19609.8	21545.7	21775.9	1.68877	3.64375e-70	4.41954e-69
gene6455	YALI0_F17754g	2525.51	2627.96	2479.01	7107.2	7625.03	7489.49	1.54151	3.72237e-70	4.5067e-69
gene1410	YALI0_B13420g	8578.98	8586.33	8855.7	2791.7	3027.82	3064.37	-1.55019	7.62028e-70	9.20922e-69
gene5019	YALI0_E21109g	2180.1	2100.04	2009.2	6171.28	7307.72	6803.97	1.6891	7.72357e-70	9.31717e-69
gene2498	YALI0_C14828g	3131.27	2695.98	2676.8	9238.33	8848.72	8869.26	1.66423	8.83519e-70	1.06389e-68
gene5647	YALI0_E34727g	136.626	119.291	146.445	651.298	711.646	753.01	2.39757	9.15811e-70	1.10079e-68
gene4623	YALI0_E12023g	378.873	441.251	433.709	1411.66	1469.97	1456.94	1.79076	1.42363e-69	1.70809e-68
gene5076	YALI0_E22418g	1387.32	1367.85	1275.37	4246.06	3805.25	4154.27	1.59781	1.99959e-69	2.39484e-68
gene7053	YALI0_F31361g	1927.9	2131.36	2021.32	5867.02	6132.71	5917.01	1.5588	2.17351e-69	2.59847e-68
gene2265	YALI0_C09185g	924.165	933.349	831.219	2864.03	2696.42	2691.71	1.61644	2.43681e-69	2.90804e-68
gene3281	YALI0_D08404g	6989.11	6999.64	6497.59	2376.16	2363.77	2198.43	-1.56215	2.95141e-69	3.51586e-68
gene5600	YALI0_E33671g	448.607	456.509	468.49	1705.49	1564.93	1463.58	1.78497	3.03759e-69	3.61208e-68
gene4410	YALI0_E07161g	2588.15	2769.54	2605.69	922.627	818.087	841.06	-1.62555	3.1718e-69	3.76496e-68
gene1790	YALI0_B21780g	411.628	338.674	279.12	2857.37	4567.97	5451.87	3.64487	4.53553e-69	5.37416e-68
gene101	YALI0_A02497g	9870.21	9739.85	8357.17	1881.34	2173.3	2557.82	-2.08032	7.50433e-69	8.87614e-68
gene5408	YALI0_E29689g	2208.39	2236.1	2228.74	6127.3	6321.92	6366.42	1.49545	7.88185e-69	9.30617e-68
gene4279	YALI0_E04169g	1325.73	1202.22	1270.6	4208.26	3945.69	3652.49	1.63612	8.27395e-69	9.75186e-68
gene6799	YALI0_F25509g	11017.6	10108.4	9583.54	2984.63	3313.24	3345.41	-1.67099	8.98139e-69	1.0567e-67
gene2462	YALI0_C13926g	2786.25	2837.05	2620.28	12861.6	10381.2	9587.11	1.99345	2.10602e-68	2.47347e-67
gene1580	YALI0_B17160g	96.1872	143.117	104.538	764.687	979.538	959.728	2.97153	2.48589e-68	2.91448e-67
gene6489	YALI0_F18436g	1064.83	954.944	905.502	3100.87	3113.97	2916.19	1.64142	3.99927e-68	4.68055e-67
gene6743	YALI0_F24189g	34.178	12.4598	18.3154	355.383	463.453	468.526	4.3038	6.93803e-68	8.10571e-67
gene6719	YALI0_F23683g	2413.66	2098.77	2202.16	7036.69	6516.23	7114.68	1.62203	7.84342e-68	9.14746e-67
gene3625	YALI0_D16357g	57563.4	50505.6	50588.3	17749.9	16214	17513.3	-1.62392	9.58889e-68	1.11636e-66
gene2046	YALI0_C04180g	785.43	763.312	739.583	2307.96	2812.84	2692.98	1.77147	9.80275e-68	1.13927e-66
gene6579	YALI0_F20460g	1844.53	2006.9	2167.13	6761.04	6115.22	6202.38	1.66476	1.57717e-67	1.8298e-66
gene3773	YALI0_D19756g	1572.81	1335.45	1373.78	4283.91	4450.1	4384.13	1.61513	1.59554e-67	1.84789e-66
gene5525	YALI0_E32109g	1118.32	1072.52	1234.68	3524.44	3438.69	3313.59	1.58597	1.65737e-67	1.91618e-66
gene3280	YALI0_D08382g	25.142	39.5621	28.4999	304.136	267.888	308.991	3.22698	1.74409e-67	2.01295e-66
gene1032	YALI0_B04488g	2121.86	2163	2241.04	6059.92	6302.31	6060.17	1.49739	1.74943e-67	2.01562e-66
gene2470	YALI0_C14146g	183.556	188.263	163.576	817.719	1033.59	915.427	2.36708	1.79017e-67	2.059e-66
gene425	YALI0_A10725g	117152	124178	120600	40957.7	40732.6	44838.6	-1.51624	2.08668e-67	2.39591e-66
gene1734	YALI0_B20636g	2522.47	2725.7	2614.37	752.138	731.758	565.471	-1.94016	2.23533e-67	2.56218e-66
gene3907	YALI0_D22957g	1786.33	1338.08	1261.45	183.847	204.391	254.087	-2.77039	3.20747e-67	3.67016e-66
gene720	YALI0_A18425g	775.128	840.31	762.763	125.642	134.331	174.38	-2.4509	3.71772e-67	4.24674e-66
gene968	YALI0_B02948g	18924.8	17549.8	17085.3	50280.9	56592	57610.5	1.6187	3.81511e-67	4.35054e-66
gene2777	YALI0_C21406g	494.2	405.006	430.803	1492.35	1634.21	1673.76	1.85195	4.48223e-67	5.10255e-66
gene263	YALI0_A06743g	1813.91	1646.92	1703.79	534.88	579.082	536.791	-1.64495	5.13387e-67	5.83443e-66
gene5077	YALI0_E22440g	27.1719	37.7236	23.7186	373.547	410.775	303.433	3.60205	5.3992e-67	6.12552e-66
gene1905	YALI0_C00891g	8027.01	7536.23	7642.04	21554.2	21367.8	22127.5	1.48707	6.45967e-67	7.3162e-66
gene4051	YALI0_D26367g	19124.2	18772.6	17555.6	6241.63	6659.52	6388.64	-1.5234	1.1404e-66	1.28943e-65
gene5956	YALI0_F06468g	15985.4	16130.1	16418.2	4347.33	5125.92	5404.93	-1.70563	1.70321e-66	1.92252e-65
gene6256	YALI0_F13343g	1426.26	1684.95	1631.32	4700.37	4826.87	4955.24	1.61051	2.35837e-66	2.65755e-65
gene1750	YALI0_B20944g	892.703	816.281	731.732	2592.59	2574.44	2637.36	1.67569	2.4848e-66	2.79529e-65
gene2699	YALI0_C19624g	3444.36	3054.73	3282.82	1157.41	1086.6	1062.91	-1.56462	3.24728e-66	3.6469e-65
gene768	YALI0_A19580g	999.505	1077.47	1113.6	3221.47	3526.51	3986.68	1.75071	4.05148e-66	4.54242e-65
gene2991	YALI0_D01738g	755.512	839.06	940.877	2986.5	2776.3	2717.54	1.74275	4.50892e-66	5.04681e-65
gene1709	YALI0_B20064g	1558.29	1356.45	1439.88	357.305	348.658	430.274	-1.93734	6.10648e-66	6.82351e-65
gene3681	YALI0_D17622g	2157.43	2088.57	2657.59	645.028	589.32	610.271	-1.90345	6.78231e-66	7.56602e-65
gene3861	YALI0_D21912g	849.003	779.578	790.646	2473.13	2478.68	2276.25	1.57885	1.06371e-65	1.18464e-64
gene4264	YALI0_E03850g	1891.08	1743.83	1695.44	4961.68	5318.84	5179.71	1.53601	1.35059e-65	1.50163e-64
gene1836	YALI0_B22814g	57.3606	50.9621	61.0472	400.221	416.938	514.555	2.97608	1.57227e-65	1.74519e-64
gene6442	YALI0_F17468g	2758.84	2382.86	2295.41	7513.46	8361.88	8087.3	1.68777	1.66304e-65	1.84288e-64
gene3089	YALI0_D04136g	1681.62	1739.46	1712.56	5434.12	5156.29	4694.1	1.57381	1.71059e-65	1.89243e-64
gene3244	YALI0_D07568g	7525.34	7665.26	7236.37	2419.15	2685.1	2690.3	-1.52455	2.93562e-65	3.24231e-64
gene5119	YALI0_E23342g	829.232	842.085	734.041	2554.78	2567.53	2355.9	1.63489	3.68129e-65	4.05916e-64
gene2064	YALI0_C04587g	1877.48	1595.57	1749.63	5046.43	5570.12	5542.31	1.62977	5.37234e-65	5.91401e-64
gene4095	YALI0_E00110g	1662.52	1456.13	1406.32	224.743	277.179	345.638	-2.41521	9.1207e-65	1.00238e-63
gene3420	YALI0_D11330g	39409.5	39417.7	37608.8	10871.7	13215	12922.7	-1.65353	1.17356e-64	1.28764e-63
gene5035	YALI0_E21472g	1692.89	1645.48	1456.64	459.335	502.027	439.061	-1.77585	1.68021e-64	1.8405e-63
gene3957	YALI0_D24101g	6130.55	5657.05	5972.65	15947.5	17137	16997.9	1.49573	3.73637e-64	4.08612e-63
gene5350	YALI0_E28468g	32972.2	32641.8	32545	11925.9	11100.8	12351.7	-1.47225	4.22714e-64	4.61527e-63
gene4546	YALI0_E10307g	2840.44	2688.81	2743.78	833.985	834.185	988.694	-1.63818	7.1527e-64	7.79668e-63
gene3050	YALI0_D03135g	57778.5	53864.7	57136.4	166680	149461	156861	1.48671	8.73787e-64	9.50903e-63
gene2269	YALI0_C09262g	78561.4	79332	77546.6	30300.4	27408.6	27525.1	-1.46587	8.79171e-64	9.55204e-63
gene6867	YALI0_F26983g	1956.17	2271.09	2216.67	651.205	594.462	701.18	-1.72662	8.95763e-64	9.71648e-63
gene787	YALI0_A19998g	445.42	452.05	430.792	1450.36	1360.26	1349.33	1.64582	1.14219e-63	1.23694e-62
gene667	YALI0_A17259g	376.491	341.247	364.919	24.6013	52.6435	37.538	-3.22793	1.90461e-63	2.05926e-62
gene4391	YALI0_E06699g	525.795	600.463	475.572	1891.32	1900.81	1725.85	1.78182	2.18558e-63	2.35922e-62
gene1329	YALI0_B11506g	2763.34	2825.11	2719.68	7534.83	8003.85	7350.45	1.4619	3.2796e-63	3.53445e-62
gene7020	YALI0_F30657g	777.002	707.453	708.837	2566.31	3506.52	3646.69	2.14767	3.42726e-63	3.68762e-62
gene3041	YALI0_D02915g	800.067	669.444	895.673	2719.17	2762.96	2801.13	1.80996	3.99908e-63	4.29595e-62
gene1192	YALI0_B08404g	1489.74	1528.39	1624.6	523.589	487.927	515.527	-1.60382	1.00416e-62	1.07697e-61
gene3616	YALI0_D16181g	312.248	382.671	427.113	33.7065	45.2357	30.1625	-3.35687	1.04328e-62	1.11713e-61
gene2582	YALI0_C16863g	565.31	504.566	566.859	1683.22	1731.68	1957.76	1.71592	1.11701e-62	1.19416e-61
gene3848	YALI0_D21582g	7662.93	7718.39	6597.15	2526.15	2298.8	2314.92	-1.62238	1.23901e-62	1.32247e-61
gene1067	YALI0_B05346g	12394.9	13098	12830.6	2434.64	3428.67	3365.47	-2.05384	1.48717e-62	1.58481e-61
gene5903	YALI0_F05390g	2186.31	1967.36	2061.06	7066.17	6154.7	5989.12	1.62806	1.49255e-62	1.58801e-61
gene4475	YALI0_E08756g	507.016	469.811	570.951	1789.23	1722.97	1612.24	1.72907	1.81112e-62	1.92388e-61
gene4960	YALI0_E19789g	915.673	893.281	712.054	83.8286	135.442	101.849	-2.97032	1.87958e-62	1.99343e-61
gene2856	YALI0_C23122g	5667.56	5858.23	5895.68	1750.64	2088.6	2015.53	-1.5728	2.13343e-62	2.25907e-61
gene1245	YALI0_B09647g	6940.93	6107.2	6073.59	20526.2	20528.2	18023.6	1.62734	2.17202e-62	2.29628e-61
gene2873	YALI0_C23452g	13821.2	17888.4	16580.6	77366.9	63336.9	59234.5	2.04973	3.00992e-62	3.17708e-61
gene5997	YALI0_F07381g	816.816	835.519	816.084	2353.69	2249.59	2227.25	1.46792	3.3943e-62	3.57715e-61
gene6854	YALI0_F26719g	2404.42	2262.35	2377.13	847.043	716.654	713.766	-1.62937	4.47445e-62	4.70806e-61
gene6868	YALI0_F27005g	611.164	585.314	540.288	41.9991	67.3749	84.8565	-3.15515	4.91499e-62	5.16345e-61
gene5501	YALI0_E31669g	556.957	500.962	549.141	1587.31	1879.53	1787.24	1.70995	6.3483e-62	6.65873e-61
gene3557	YALI0_D14608g	12100.7	11735.3	12810.6	4410.46	4541.68	4352.66	-1.46162	7.0838e-62	7.41853e-61
gene2112	YALI0_C05775g	2108.05	1930.06	1899.01	5401.57	5481.08	5485.77	1.46287	7.16257e-62	7.48926e-61
gene2811	YALI0_C22121g	643.422	552.076	579.3	48.1222	90.3925	75.2935	-3.04837	1.44537e-61	1.50893e-60
gene5448	YALI0_E30569g	482.915	456.408	465.08	1380	1408.91	1390.66	1.57338	2.42234e-61	2.52491e-60
gene1604	YALI0_B17666g	41614.6	38773.9	36432.3	14471.4	13531.1	13481.5	-1.4937	3.05191e-61	3.17617e-60
gene6702	YALI0_F23287g	824.249	832.448	974.209	2856.88	2563.35	2755.47	1.63693	4.61951e-61	4.80011e-60
gene6093	YALI0_F09559g	304.594	309.612	293.73	1015.6	1063.62	981.46	1.75192	5.05573e-61	5.24523e-60
gene5444	YALI0_E30481g	15211.2	14592.6	13036	4824.89	5090.01	4890.56	-1.53285	6.34077e-61	6.56821e-60
gene6055	YALI0_F08679g	908.69	877.082	1047.23	3338.59	2851.36	2962.81	1.69283	9.47296e-61	9.79753e-60
gene1609	YALI0_B17776g	12.6267	24.8989	18.0294	222.604	232.129	287.121	3.72267	1.08284e-60	1.11821e-59
gene3920	YALI0_D23287g	6174.31	5543.78	5848.59	16126	16068.1	15669.6	1.44613	1.14471e-60	1.18027e-59
gene3477	YALI0_D12628g	2648.49	2396.42	2634.29	7003.05	6921.14	7357.23	1.47086	1.23114e-60	1.26743e-59
gene1573	YALI0_B17006g	1289.34	1153.57	1411.13	4248.07	3762.23	3958.08	1.63568	1.44569e-60	1.48601e-59
gene5923	YALI0_F05808g	51290.4	59572.7	62201.1	17825.6	19375.9	19501	-1.60979	1.57255e-60	1.61392e-59
gene3661	YALI0_D17160g	15524.3	15618.9	14873	5823.1	5903.79	5748.74	-1.39681	2.12839e-60	2.18102e-59
gene6742	YALI0_F24167g	32539.2	31078.7	29396.1	83254.6	84386.3	93868.5	1.49132	3.47722e-60	3.55445e-59
gene1327	YALI0_B11462g	382.924	375.01	436.701	1368.73	1396.55	1252.44	1.75154	3.47932e-60	3.55445e-59
gene6316	YALI0_F14685g	2344.13	2410.33	2665.42	715.617	858.426	781.208	-1.65452	3.68018e-60	3.75389e-59
gene678	YALI0_A17490g	746.144	817.947	964.684	2854.86	2784.53	2666.55	1.71687	3.95293e-60	4.02595e-59
gene3724	YALI0_D18634g	2216.38	1957.54	1755.51	6733.76	8988.04	7805.28	1.98811	3.98121e-60	4.04858e-59
gene6499	YALI0_F18656g	5668.38	5299.31	5137.18	1553.65	1809.27	1893.24	-1.61509	4.57198e-60	4.64226e-59
gene3556	YALI0_D14586g	2422.4	2578.45	2768.05	905.355	927.152	864.228	-1.52607	4.8447e-60	4.9117e-59
gene2483	YALI0_C14498g	21056.2	22431.4	20862.4	8180.9	7955.86	8079.16	-1.41002	5.28377e-60	5.34871e-59
gene6679	YALI0_F22715g	1890.29	2031.78	1924.14	726.692	680.944	686.281	-1.48173	6.62244e-60	6.69368e-59
gene4311	YALI0_E04873g	1823.46	1757.41	1912.88	599.219	638.938	668.79	-1.52538	1.13112e-59	1.14156e-58
gene6878	YALI0_F27247g	6000.23	5702.73	6113.16	1854.74	2147.67	2157.94	-1.53167	1.72223e-59	1.7355e-58
gene4771	YALI0_E15400g	3329.36	2751.64	2659.43	891.085	886.492	920.993	-1.69548	1.88269e-59	1.89434e-58
gene6286	YALI0_F14025g	1158.75	1067.33	993.94	3076.36	2989.95	2950.35	1.48463	3.14168e-59	3.15635e-58
gene5743	YALI0_F01815g	2931.23	2823.06	2885.83	8456.41	7482.7	7735.38	1.45417	4.71218e-59	4.72706e-58
gene1626	YALI0_B18172g	639.447	648.361	619.098	1883.13	1794.7	1710.73	1.4977	4.84473e-59	4.85273e-58
gene1383	YALI0_B12782g	1499.93	1390.45	1385.15	3845.14	4682.01	4543.7	1.61215	5.28512e-59	5.28591e-58
gene1642	YALI0_B18502g	2544.1	2370.23	2279.61	705.429	843.027	815.457	-1.60501	9.47443e-59	9.46167e-58
gene4376	YALI0_E06369g	2336.59	2151.81	2288.74	6284.41	6071.51	5854.19	1.42613	1.13324e-58	1.13002e-57
gene4650	YALI0_E12573g	2654.73	2850.33	2130.43	667.483	686.026	555.892	-1.99992	1.39718e-58	1.39113e-57
gene6863	YALI0_F26917g	16115.6	15167.7	14286.9	3750.26	4765.45	4816.93	-1.77301	1.48568e-58	1.47704e-57
gene5557	YALI0_E32736g	10503.7	11926.8	11012.1	3835.83	4171.34	3757.39	-1.50723	2.00893e-58	1.99428e-57
gene1757	YALI0_B21098g	7256.3	7570.25	7517.39	2759.79	2281.59	2224.17	-1.62095	2.24597e-58	2.22628e-57
gene5937	YALI0_F06094g	1739.73	1407.32	1618.73	4639.21	5415.96	5259.53	1.68453	2.30023e-58	2.27668e-57
gene3670	YALI0_D17380g	2140.92	2632.74	2603.01	596.237	740.805	712.588	-1.84685	2.44286e-58	2.41427e-57
gene5022	YALI0_E21175g	8312.91	8178.23	8153.03	2852.94	3006.06	3260.62	-1.43403	3.05568e-58	3.01545e-57
gene783	YALI0_A19910g	683.966	590.685	516.957	61.3408	70.6863	97.3733	-2.96189	4.63485e-58	4.56707e-57
gene4997	YALI0_E20625g	6817.83	6567.93	5308.15	1256.7	1694.99	1583.38	-2.04319	4.69528e-58	4.6198e-57
gene4446	YALI0_E08085g	3904.89	5205.43	4220.19	15093.3	18701.5	17861.6	1.95408	4.77557e-58	4.69187e-57
gene4033	YALI0_D25938g	1482.48	1625.44	1595.7	5556.53	4885.12	4394.99	1.65712	4.8007e-58	4.70963e-57
gene1893	YALI0_C00605g	52961.3	54820.1	55385.4	21150.9	19732.5	21532.4	-1.38636	4.84856e-58	4.74959e-57
gene3704	YALI0_D18106g	5330.56	5422.73	5281.35	13439.6	13991.6	14215.7	1.37696	5.02245e-58	4.91272e-57
gene1280	YALI0_B10406g	10725.7	10737.8	9439.17	3298.99	3487.95	3778.77	-1.54832	6.70885e-58	6.55267e-57
gene5233	YALI0_E25850g	1706.72	1757.57	1869.21	4735.09	5311.96	4778.53	1.4753	7.62202e-58	7.4337e-57
gene1531	YALI0_B16082g	620.717	634.609	632.701	156.131	126.898	162.327	-2.08357	8.31187e-58	8.09467e-57
gene1275	YALI0_B10296g	392.332	443.175	397.567	1588.06	1310.52	1379.72	1.79314	8.73412e-58	8.49349e-57
gene5240	YALI0_E26026g	28687.9	28675.6	27427	9853.94	10965.1	10858	-1.42043	1.00537e-57	9.76245e-57
gene1538	YALI0_B16236g	1342.76	1478.31	1556.42	4214.42	3992.25	3913.18	1.46951	1.43438e-57	1.39081e-56
gene1752	YALI0_B20988g	246.467	319.093	298.027	1074.82	1147.1	1066.54	1.92819	1.95268e-57	1.89062e-56
gene4316	YALI0_E05005g	49442.7	48521.6	49953.2	19998.5	18699.8	19168.7	-1.35398	2.80911e-57	2.71588e-56
gene832	YALI0_A21120g	596.586	564.204	552.579	1718.85	1830.17	1571.82	1.57895	4.01943e-57	3.88041e-56
gene1023	YALI0_B04290g	1319.54	1277.31	1269.64	3444.84	3468.47	3191.75	1.38575	4.06089e-57	3.91477e-56
gene974	YALI0_B03080g	11374.7	11591.3	11865.8	4067.57	4290.21	4588.59	-1.42771	7.37781e-57	7.10207e-56
gene951	YALI0_B02544g	3012.47	2582.55	2902.07	779.574	507.599	656.034	-2.12868	1.07006e-56	1.02748e-55
gene5175	YALI0_E24497g	8990.99	8672.04	9186.07	3440.81	3539.24	3516.09	-1.35487	1.07045e-56	1.02748e-55
gene3563	YALI0_D14762g	8892.91	8786.35	8679.56	3487.73	3389.17	3511.68	-1.34329	1.30189e-56	1.24783e-55
gene6672	YALI0_F22561g	452.879	540.158	456.827	1499.49	1549.54	1742.97	1.72306	1.32888e-56	1.27187e-55
gene2927	YALI0_D00275g	2238.44	2005.74	2044.76	5470.98	5526.79	5625.44	1.40228	1.43466e-56	1.37115e-55
gene3748	YALI0_D19162g	408.994	424.584	435.112	1365.63	1319.21	1209.46	1.61801	2.32677e-56	2.22059e-55
gene3370	YALI0_D10285g	4556.73	5218.47	4982.45	1860.63	1607.65	1683.17	-1.51864	2.40343e-56	2.29047e-55
gene4502	YALI0_E09306g	1883.87	1783.05	1829.16	4573.8	4681.46	4885.51	1.36348	2.72064e-56	2.58907e-55
gene6509	YALI0_F18876g	315.77	272.069	229.927	1331.95	1372.6	1084.62	2.21006	2.85393e-56	2.71205e-55
gene1491	YALI0_B15202g	2149.62	1850.57	1748.68	598.159	637.35	601.259	-1.64606	3.47154e-56	3.29426e-55
gene3011	YALI0_D02189g	178.67	244.303	218.807	12.2866	15.1871	21.7307	-3.68982	4.02538e-56	3.81439e-55
gene7077	YALI0_F31977g	173.235	141.729	230.129	1141.03	1006.59	992.112	2.52802	4.50147e-56	4.25947e-55
gene3718	YALI0_D18480g	6.26388	11.1716	0.354428	160.164	139.902	129.407	4.47933	4.68511e-56	4.42697e-55
gene2117	YALI0_C05885g	1735.93	1992.86	1693.18	533.912	621.402	575.396	-1.6473	5.14649e-56	4.85605e-55
gene2290	YALI0_C09757g	569.502	526.597	565.848	1703.49	1676.45	1503.83	1.55553	5.30078e-56	4.99456e-55
gene6201	YALI0_F12045g	3140.13	3444.12	3613.53	1254.45	1238.23	1292.39	-1.42953	6.5773e-56	6.1886e-55
gene3546	YALI0_D14366g	650.907	691.549	585.479	109.314	123.708	150.973	-2.32589	6.66982e-56	6.26681e-55
gene5837	YALI0_F03927g	1386.23	1245.11	1325.66	3353.03	3470.17	3435.55	1.37471	1.13271e-55	1.06277e-54
gene3333	YALI0_D09493g	4935.12	4650.92	4846.77	1933.16	1788.14	1887.4	-1.3636	1.25847e-55	1.17911e-54
gene4888	YALI0_E18161g	71.8351	37.6632	79.0892	542.076	633.101	578.933	3.22047	1.26133e-55	1.18013e-54
gene6099	YALI0_F09691g	1800.59	1629.13	2155.46	473.693	545.02	523.611	-1.85522	1.28245e-55	1.19821e-54
gene6211	YALI0_F12287g	5023.75	4820	4673.34	12154.6	13099.9	12637.8	1.38406	1.46263e-55	1.36465e-54
gene4980	YALI0_E20229g	93.912	99.6143	93.697	433.852	431.331	502.603	2.24926	1.76521e-55	1.64465e-54
gene1817	YALI0_B22396g	408.907	441.39	366.422	1470.79	1543.07	1265.56	1.81222	1.82973e-55	1.70239e-54
gene4993	YALI0_E20537g	2310.4	2137.43	2003.26	5613.96	6292.53	6255.58	1.49302	1.88128e-55	1.74792e-54
gene3588	YALI0_D15378g	1107.77	1064.56	1059.59	2675.31	2799.77	2893.46	1.3725	1.91962e-55	1.78106e-54
gene3100	YALI0_D04378g	7240.66	7649.75	7448.39	3030.41	2861.52	2879.68	-1.34872	2.03283e-55	1.88347e-54
gene5472	YALI0_E31086g	1358.19	1356.8	1352.68	3752.02	3577.8	3321.43	1.38853	2.08482e-55	1.92897e-54
gene308	YALI0_A07821g	1169.23	1110.29	1036.03	3076.34	2843.47	2938.81	1.41695	2.32769e-55	2.1507e-54
gene2406	YALI0_C12430g	380.075	466.676	521.768	1708.59	1603.5	1552.37	1.83063	2.40099e-55	2.21536e-54
gene3793	YALI0_D20218g	1012.06	1079.15	1194.82	2908.04	3159.84	3062.38	1.47523	2.59994e-55	2.39561e-54
gene219	YALI0_A05577g	3320.34	3388.55	3112.2	9391.39	8222.86	9055.62	1.44094	2.78773e-55	2.56509e-54
gene4582	YALI0_E11121g	5965.65	5559.56	5270.68	14872.8	18140.6	17570.8	1.59051	3.12388e-55	2.87044e-54
gene1553	YALI0_B16566g	1835.08	1939.3	2080.29	732.799	662.88	686.315	-1.49145	4.14869e-55	3.80687e-54
gene1696	YALI0_B19756g	14532.2	15130.6	13340.5	45446.6	41861.7	37588.7	1.53813	4.37128e-55	4.0056e-54
gene4611	YALI0_E11737g	1086.87	1013.34	1028.8	2923.24	2922.03	2613.51	1.43458	5.18126e-55	4.74131e-54
gene1486	YALI0_B15081g	22321.7	24662.8	24892.1	9155.7	9068.58	9393.01	-1.37992	6.4072e-55	5.85513e-54
gene5342	YALI0_E28292g	4812.08	4813.68	4713.95	1614.86	1736.29	1924.66	-1.44225	8.77866e-55	8.01128e-54
gene3496	YALI0_D13090g	5203.41	5422.62	5713.16	2017.98	2120.51	2164.06	-1.37401	1.11789e-54	1.01878e-53
gene367	YALI0_A09383g	17543.8	17677.8	16665.1	50798.2	48902.5	42855.2	1.45804	1.24359e-54	1.13179e-53
gene6015	YALI0_F07777g	1113.83	891.45	1028.29	2959.01	2851.58	3023.15	1.54263	1.35001e-54	1.22696e-53
gene5438	YALI0_E30349g	598.81	553.801	670.855	1771.94	1725.45	1806.94	1.54247	1.38736e-54	1.25919e-53
gene892	YALI0_B01166g	926.097	864.755	753.687	213.342	218.072	219.29	-1.96726	1.53303e-54	1.38951e-53
gene3601	YALI0_D15664g	13691.2	12949.1	11353.2	34645.8	37849.6	40680.1	1.57466	2.07703e-54	1.88004e-53
gene4547	YALI0_E10329g	4243.61	4079.26	4535.85	11217.5	10907.1	11706.5	1.39583	2.08601e-54	1.88561e-53
gene1847	YALI0_B23056g	2231.25	2186.81	2092.35	5616.89	5500.81	5335.2	1.33719	2.88568e-54	2.60492e-53
gene6778	YALI0_F25025g	6158.77	5932.03	6044.55	2168.06	2341.25	2451.51	-1.38121	4.10895e-54	3.70417e-53
gene2023	YALI0_C03652g	1859.87	1825.27	1714.68	4444.19	4620.46	4848.88	1.36512	4.88761e-54	4.40017e-53
gene6518	YALI0_F19096g	1137.13	1174.18	1213.74	2871.3	3069.94	3147.62	1.36685	5.87048e-54	5.27789e-53
gene5781	YALI0_F02673g	192.812	163.219	166.975	662.468	723.629	656.637	1.96493	6.1287e-54	5.50263e-53
gene6035	YALI0_F08195g	30896.2	30054.3	27674.8	11045.1	11744.8	11555	-1.36763	6.39218e-54	5.73148e-53
gene5390	YALI0_E29307g	3487.22	3523.68	3213.53	8761.68	8610.99	8597.26	1.34448	9.03396e-54	8.08933e-53
gene3176	YALI0_D06083g	8476.57	7868.59	7826.79	3060.1	3286.39	3115.06	-1.35311	9.74987e-54	8.71869e-53
gene1637	YALI0_B18392g	3470.72	3451.99	3960.11	1035.14	1306.34	1190.28	-1.62284	1.03807e-53	9.27041e-53
gene3736	YALI0_D18898g	1715.04	1786.9	1808.26	6451.63	5333.58	4954.29	1.65631	1.04538e-53	9.32318e-53
gene6835	YALI0_F26301g	849.283	984.745	871.582	2406.88	2656.51	2511.94	1.48444	1.33139e-53	1.18581e-52
gene2920	YALI0_D00132g	4999.27	4130.65	3303.18	905.466	1043.96	1016.78	-2.06737	1.41257e-53	1.25643e-52
gene2784	YALI0_C21560g	175373	183581	177884	64372.6	66548.7	74310.5	-1.38722	1.89139e-53	1.68009e-52
gene1313	YALI0_B11154g	1322.53	1303.25	1059.05	3491.91	3810.26	3967.48	1.61172	1.95237e-53	1.73195e-52
gene5860	YALI0_F04400g	1673.22	1852.3	1462.31	535.846	521.32	517.162	-1.66441	2.48623e-53	2.20261e-52
gene3790	YALI0_D20152g	4387.38	4369.26	3730.57	11327.8	13307.5	12158.9	1.55877	3.76417e-53	3.33034e-52
gene2845	YALI0_C22858g	459.906	418.004	425.57	1273.83	1306.76	1212.32	1.54069	4.56027e-53	4.02935e-52
gene6164	YALI0_F11253g	4617.04	4519.49	4763.13	1879.09	1767.49	1912.61	-1.32196	4.63928e-53	4.09374e-52
gene6350	YALI0_F15433g	821.797	715.563	731.925	2038.36	2164.71	2016.02	1.45436	5.31119e-53	4.68044e-52
gene5607	YALI0_E33825g	784.5	840.28	766.613	2103.65	2098.1	2013.33	1.37674	6.62665e-53	5.83197e-52
gene3679	YALI0_D17578g	213.903	243.257	202.053	33.6417	25.8967	26.7541	-2.93287	7.0145e-53	6.16518e-52
gene822	YALI0_A20834g	127.133	112.22	106.957	514.471	590.178	489.957	2.20078	9.18342e-53	8.06087e-52
gene5146	YALI0_E23859g	23.9097	16.3116	18.1062	207.12	187.531	169.623	3.26712	1.06029e-52	9.29458e-52
gene1294	YALI0_B10736g	15519	15115.7	14700	47294	40799	38555.3	1.4821	1.50414e-52	1.31681e-51
gene2359	YALI0_C11385g	20754.9	22969	23701.9	57548.3	70353.3	66868.1	1.53042	2.62481e-52	2.2949e-51
gene3836	YALI0_D21230g	1783.4	1455.06	1424.52	4370.72	4811.89	4706.39	1.57435	2.73364e-52	2.38693e-51
gene3088	YALI0_D04114g	1004.51	959.485	990.06	2740.53	2732.71	2410.3	1.41615	2.82583e-52	2.4642e-51
gene1835	YALI0_B22792g	1074.53	1177.26	1068.86	3164.09	2752.58	3021.27	1.4276	3.78063e-52	3.2925e-51
gene6870	YALI0_F27049g	30662.8	32004.5	34192.3	12279.1	12815.2	13139.1	-1.341	4.02236e-52	3.49845e-51
gene6534	YALI0_F19470g	36771.3	36770.9	32360.7	13876.3	13041.3	12164.8	-1.4382	4.06374e-52	3.52985e-51
gene1592	YALI0_B17402g	44426.2	44163.6	46837.6	18505.2	15602.7	16765.9	-1.41254	4.08712e-52	3.54554e-51
gene6691	YALI0_F23045g	1617.88	1551.18	1567.95	3949.07	3744.44	3921.54	1.29387	4.89867e-52	4.24403e-51
gene5321	YALI0_E27808g	46371.7	48385.7	49683.9	20099.5	17592.3	18058.9	-1.37343	5.03318e-52	4.35491e-51
gene5671	YALI0_F00198g	2935.21	2608.41	2557.63	6889.76	7144.84	7094.82	1.38287	5.51887e-52	4.76896e-51
gene2085	YALI0_C05170g	24693.7	25795	24839.2	9325.21	9943.62	10469.8	-1.34081	5.66814e-52	4.89161e-51
gene6066	YALI0_F08943g	1686.63	1483.35	1599.75	3946.14	4525.72	4427.27	1.43563	6.6883e-52	5.76456e-51
gene6023	YALI0_F07953g	725.238	879.755	804.402	2328.17	2244.28	2166.31	1.483	7.49787e-52	6.45397e-51
gene5940	YALI0_F06160g	75179.6	79650.8	78953.8	28561.3	29565.9	32809.4	-1.36223	9.33002e-52	8.02069e-51
gene2187	YALI0_C07414g	27005.2	25115.3	25616.8	10463.2	10672.3	10547.3	-1.29488	1.05189e-51	9.03105e-51
gene6184	YALI0_F11671g	5620.35	5168.73	4950.42	2040.38	1960.5	2084.4	-1.37107	1.16788e-51	1.0014e-50
gene4998	YALI0_E20647g	6616.67	6675.61	5922.96	1468.01	2022.47	1969.32	-1.81509	1.35757e-51	1.16256e-50
gene1348	YALI0_B11946g	16934.5	16427.8	15283.4	39233.8	44826.9	43931.8	1.39563	1.61215e-51	1.3788e-50
gene3871	YALI0_D22132g	6934.96	7004.06	7075.47	2461.65	1908.26	1743.21	-1.78158	1.81583e-51	1.55101e-50
gene1725	YALI0_B20438g	5078.22	5254.6	5559.44	2165.86	1934.3	2075.32	-1.36367	1.93716e-51	1.65253e-50
gene3419	YALI0_D11308g	2508.75	2427.74	2440.26	810.56	922.61	973.241	-1.44588	1.94845e-51	1.66004e-50
gene3330	YALI0_D09427g	5055.1	4879.29	4931.54	1157.72	1515.05	1653.85	-1.78028	1.95808e-51	1.66612e-50
gene1408	YALI0_B13376g	285.726	309.168	216.345	1061.65	1290.12	1167.81	2.11419	2.26907e-51	1.92828e-50
gene3517	YALI0_D13596g	36413.6	36579.8	37254.5	15346.3	15413	15514.9	-1.25245	2.30942e-51	1.96007e-50
gene3620	YALI0_D16269g	1122.44	1130.41	1106.91	391.973	403.846	405.448	-1.48341	2.4116e-51	2.04419e-50
gene64	YALI0_A01650g	107.303	92.1165	87.7532	448.039	438.937	396.939	2.15731	2.89878e-51	2.45403e-50
gene4280	YALI0_E04202g	430.858	391.234	490.106	65.4167	85.427	87.9703	-2.45321	4.31817e-51	3.65102e-50
gene587	YALI0_A15257g	1920.45	1948.57	1864.15	5911.74	5050.92	4882.95	1.46633	4.5927e-51	3.87822e-50
gene2641	YALI0_C18315g	4210.78	3636.71	3051.38	1128.79	948.872	1038.07	-1.8068	5.03786e-51	4.24874e-50
gene4103	YALI0_E00286g	665.296	628.37	517.094	114.387	132.959	133.509	-2.24791	5.05436e-51	4.25728e-50
gene1599	YALI0_B17556g	520.536	552.696	483.924	1501.42	1506.84	1385.85	1.49468	5.20382e-51	4.37764e-50
gene5038	YALI0_E21549g	4300	4254.61	4767.41	1819.85	1694.05	1694.78	-1.35465	5.417e-51	4.55123e-50
gene2935	YALI0_D00451g	16831.2	15461.6	15181.9	2974.63	4129.15	4567	-2.02417	6.07483e-51	5.0975e-50
gene5905	YALI0_F05434g	462.085	458.388	442.312	1524.79	1344.07	1269.35	1.60141	6.66986e-51	5.58978e-50
gene2743	YALI0_C20625g	3333.92	3269.58	3330.23	1370.82	1382.79	1412.26	-1.2535	8.13651e-51	6.81037e-50
gene5862	YALI0_F04444g	3767.92	3906.21	3727.76	9181.25	9210.29	9956.14	1.31383	1.13698e-50	9.50478e-50
gene2559	YALI0_C16346g	1240.45	1243.33	1430.38	4389.86	3693.17	3591.6	1.57705	1.31286e-50	1.09613e-49
gene3622	YALI0_D16291g	6909.08	7641.47	7997.97	2956.82	2522.11	2512.49	-1.49659	1.39353e-50	1.16203e-49
gene6392	YALI0_F16357g	2581.6	2352.86	2232.5	883.952	928.042	890.346	-1.40719	1.95298e-50	1.62651e-49
gene3630	YALI0_D16467g	20843.4	20793.9	21126.8	8298.36	8806.78	8839.08	-1.27447	2.22292e-50	1.84902e-49
gene3671	YALI0_D17402g	9343.57	9309.55	9196.99	3371.48	3889.58	3683.47	-1.34732	2.3418e-50	1.94548e-49
gene6203	YALI0_F12089g	7159.38	7667	7970.08	3032.48	2787.68	3082.29	-1.35647	2.36576e-50	1.96293e-49
gene2655	YALI0_C18623g	1350.78	1291.04	1245.71	3223.53	3694.51	3995.51	1.48903	2.41438e-50	2.00079e-49
gene5356	YALI0_E28578g	2645.57	2823.3	2803.59	1129.8	1024.72	946.273	-1.41604	3.26653e-50	2.7036e-49
gene1244	YALI0_B09625g	12105.7	11298.1	10818.1	30844.8	41942.5	38719.1	1.70411	3.70783e-50	3.06505e-49
gene6363	YALI0_F15719g	994.13	942.008	1041.83	2577.23	2428.03	2517.37	1.33766	3.99607e-50	3.29923e-49
gene2774	YALI0_C21340g	888.576	751.919	831.173	2184.33	2332.55	2153.81	1.43295	4.66556e-50	3.84721e-49
gene4228	YALI0_E03036g	16487	15219.6	15322.5	37613	42466.6	44869.1	1.40971	4.93427e-50	4.06377e-49
gene5900	YALI0_F05346g	2002.79	1950.3	1878.4	5147.32	4799.86	4645.11	1.32291	5.07322e-50	4.17305e-49
gene3961	YALI0_D24189g	7929.93	7081.37	7420.36	18084.9	20083.2	19263.7	1.35635	6.13594e-50	5.04099e-49
gene2884	YALI0_C23727g	684.421	713.997	747.345	1895.4	1777.47	1821.97	1.35701	6.99035e-50	5.73587e-49
gene2156	YALI0_C06732g	1116.05	1000.41	1068.18	2690.56	2573.39	2721.54	1.32658	1.13776e-49	9.32436e-49
gene1198	YALI0_B08536g	11405.9	10937.4	11160.4	4381.91	4325.9	4774.72	-1.31315	1.17966e-49	9.65581e-49
gene5812	YALI0_F03388g	4737.9	4384.32	4461.63	10781.8	12358.8	11892.5	1.36685	1.19435e-49	9.76408e-49
gene3820	YALI0_D20856g	3125.05	2789.24	2669.32	1111.53	1098.34	1093.52	-1.3778	1.35083e-49	1.10299e-48
gene3497	YALI0_D13104g	116862	124496	120191	48765.1	49289.9	52540	-1.26351	1.88528e-49	1.5375e-48
gene780	YALI0_A19844g	3459.79	3006.6	2699.65	8607.57	8679.29	8522.07	1.49316	2.44373e-49	1.99049e-48
gene3921	YALI0_D23309g	3460.01	3192.81	3174.63	1252.46	1387.68	1290.34	-1.32188	2.81373e-49	2.28908e-48
gene3521	YALI0_D13684g	3794.91	3696.12	3467.03	11226.5	9975.81	9138.95	1.46907	3.01409e-49	2.44909e-48
gene2170	YALI0_C07018g	709.325	692.025	703.194	1853.7	2288.22	1931.78	1.52921	3.37669e-49	2.74038e-48
gene901	YALI0_B01364g	20697.3	19084.3	21960.9	58657.5	50710.1	53711.9	1.40128	3.58174e-49	2.90325e-48
gene374	YALI0_A09537g	461.207	480.182	525.353	1320.86	1497.21	1389.71	1.5217	3.59115e-49	2.90735e-48
gene2048	YALI0_C04235g	676.156	692.74	829.171	172.488	148.474	188.367	-2.10827	4.09348e-49	3.31001e-48
gene1295	YALI0_B10758g	4413.59	4358.92	4338.53	10949	10276.4	10310	1.26612	4.9841e-49	4.02529e-48
gene4619	YALI0_E11935g	83.5159	83.8814	97.847	383.832	441.113	380.038	2.18589	6.11354e-49	4.93149e-48
gene2969	YALI0_D01199g	774.958	771.735	675.163	1913.91	2234.93	2063.61	1.4822	6.51237e-49	5.24686e-48
gene5136	YALI0_E23694g	82722.7	85549	89139	34446.6	32988.3	37121.8	-1.29977	6.90107e-49	5.55332e-48
gene2287	YALI0_C09658g	3291.05	3443.65	2735.81	9767.01	9453.8	8533.23	1.5507	7.15392e-49	5.74985e-48
gene5488	YALI0_E31405g	4698.45	4908.73	4773.98	11976.9	11268.8	11404.5	1.26859	7.54558e-49	6.05735e-48
gene1854	YALI0_B23188g	18981.3	18314.9	18496.2	7845.11	7610.3	7991.61	-1.25065	7.82972e-49	6.27789e-48
gene6535	YALI0_F19492g	374.463	406.761	321.927	53.142	58.1684	75.6606	-2.55723	8.44903e-49	6.76632e-48
gene4078	YALI0_D26994g	1785.89	1834.48	1731.03	4541.05	4098.69	4490.78	1.2945	8.64655e-49	6.91621e-48
gene5594	YALI0_E33539g	35225.5	36778.9	37656.3	95381.4	90967.8	84147.9	1.30257	9.47248e-49	7.56777e-48
gene5073	YALI0_E22352g	99837.7	99408.4	95570.3	37915	38049.4	42966.6	-1.30969	1.25886e-48	1.00453e-47
gene4276	YALI0_E04114g	2228.07	1962.63	2211.47	5203.59	5635.68	5393.54	1.34272	1.35813e-48	1.08245e-47
gene6607	YALI0_F21109g	178.702	208.918	271.292	12.2915	19.8647	18.8697	-3.67658	1.40226e-48	1.11629e-47
gene1261	YALI0_B09999g	3369.19	2911.36	3087.17	1120.82	1234.03	1249.53	-1.37744	1.81174e-48	1.44054e-47
gene3293	YALI0_D08646g	1145.34	1051.51	1171.3	2817.11	2747.69	2694.39	1.29477	2.77474e-48	2.20361e-47
gene1027	YALI0_B04378g	675.12	728.583	796.623	2154.61	2004.65	1886.92	1.459	2.94845e-48	2.33878e-47
gene6832	YALI0_F26213g	433.114	510.736	482.702	1767.19	3022.07	2574.06	2.3675	5.06353e-48	4.01173e-47
gene4283	YALI0_E04268g	462.795	417.494	306.613	1429.04	1534.64	1523.23	1.91623	5.39768e-48	4.27141e-47
gene2471	YALI0_C14168g	368.317	388.11	390.4	1118.68	1034.23	1171.78	1.53547	5.71955e-48	4.52075e-47
gene6909	YALI0_F27929g	5247.28	5869.4	5716.29	1988.43	2310.23	2198.86	-1.37308	6.73254e-48	5.31512e-47
gene2943	YALI0_D00627g	7761.12	7660.47	7907.92	21663.2	19231.9	18493.6	1.34803	8.69373e-48	6.85531e-47
gene4825	YALI0_E16731g	1106.72	1059.06	1062.1	2640.52	2591.59	2500.14	1.2601	9.31417e-48	7.33587e-47
gene1631	YALI0_B18282g	17249.5	15214.8	16333.9	38489.7	41574.8	39772.9	1.29621	1.12384e-47	8.84095e-47
gene4968	YALI0_E19965g	2671.39	2694.77	2257.64	904.268	899.481	752.796	-1.57683	1.13118e-47	8.88824e-47
gene830	YALI0_A21076g	10520.1	10180.7	9529.57	24590.7	24084.1	23711.2	1.25961	1.38772e-47	1.08912e-46
gene5322	YALI0_E27830g	77741.7	86320.6	90347.6	30609.9	31664.8	35172	-1.38445	1.47911e-47	1.15947e-46
gene3021	YALI0_D02453g	228.519	232.761	249.167	43.8521	28.2963	44.9927	-2.5984	1.62542e-47	1.27267e-46
gene1845	YALI0_B23012g	1421.88	1435.28	1485.4	3831.61	3431.24	3420.03	1.29873	1.88856e-47	1.47697e-46
gene6806	YALI0_F25663g	1213.14	1218.15	1131.84	2850.81	2815.89	2794.7	1.24695	2.14811e-47	1.67799e-46
gene4753	YALI0_E15015g	2920.78	2947.54	2680.71	6917.31	6718.24	7323.3	1.29336	2.27054e-47	1.77155e-46
gene1914	YALI0_C01111g	6224.58	6311.97	6378.64	2707.92	2761.27	2672.06	-1.21615	2.63382e-47	2.0526e-46
gene6945	YALI0_F28765g	1427.89	1151.58	1405.43	362.415	437.702	359.372	-1.77995	2.83424e-47	2.20621e-46
gene2573	YALI0_C16665g	3060.41	2730.75	2711.17	6938.78	7701.58	6977.31	1.34619	3.07079e-47	2.38756e-46
gene4330	YALI0_E05313g	237.676	218.225	195.837	17.4275	25.9832	36.2343	-3.02094	3.10644e-47	2.41246e-46
gene3830	YALI0_D21120g	1295.75	1381.5	1431.28	3353.99	3269.05	3197.31	1.25741	3.19671e-47	2.47968e-46
gene5341	YALI0_E28270g	4355.16	4028.97	4502.74	1734.2	1754.25	1836.56	-1.27463	3.69253e-47	2.86096e-46
gene1895	YALI0_C00649g	4765.07	4801.09	4271.86	1293.41	1476.01	1748.81	-1.61457	3.964e-47	3.06773e-46
gene3182	YALI0_D06237g	1315.45	1372.51	1285.26	3034.59	3222.59	3137.53	1.24104	4.02664e-47	3.11259e-46
gene4671	YALI0_E13079g	211.845	220.012	233.794	707.339	687.244	711.519	1.66255	4.22744e-47	3.26404e-46
gene4066	YALI0_D26730g	1129.84	1116.42	1267.97	2867.19	2869.55	3119.11	1.33441	4.64172e-47	3.57976e-46
gene1984	YALI0_C02805g	3065.7	2939.19	2711.58	1203.4	1163.72	1206.4	-1.2867	5.90959e-47	4.5523e-46
gene2167	YALI0_C06952g	29778.1	30564.7	30701.5	13018	12655.2	13493.5	-1.21692	6.40535e-47	4.9285e-46
gene2286	YALI0_C09636g	55911.1	51858	50213.1	22110.4	21776.9	22516.7	-1.25042	6.91205e-47	5.31225e-46
gene747	YALI0_A19074g	16222	15018.8	14345.8	6176.28	6428.87	6089.63	-1.28599	7.28532e-47	5.59268e-46
gene1258	YALI0_B09977g	1311.21	1190.22	1361.89	3260.09	3049.83	3240.55	1.30651	8.01525e-47	6.14594e-46
gene5996	YALI0_F07359g	3225.48	3067.54	3480.22	7636.97	8464.17	8195.58	1.31423	9.54211e-47	7.30832e-46
gene4102	YALI0_E00264g	5161.03	3899.98	4032.37	1338.2	1380.92	1493.1	-1.63602	1.46055e-46	1.11736e-45
gene2680	YALI0_C19195g	7384.64	8129.29	7535.86	2830.48	3290.35	2878.61	-1.35678	1.81641e-46	1.388e-45
gene271	YALI0_A06930g	125.153	132.623	108.587	464.415	480.29	441.831	1.91484	2.13956e-46	1.63307e-45
gene1384	YALI0_B12804g	51498	58952.7	62037.1	21503.2	23003.9	22872.9	-1.35608	2.27968e-46	1.73803e-45
gene4086	YALI0_D27170g	9402.78	8712.46	7741.03	2676.43	3079.87	3279.52	-1.5167	2.33394e-46	1.77736e-45
gene3396	YALI0_D10835g	18181.1	17573.7	16573.1	48681.2	43535.1	41048.6	1.34859	2.65643e-46	2.02065e-45
gene4109	YALI0_E00418g	28659.8	27513.8	30642.9	9596.78	10676.7	11921.8	-1.43104	2.79848e-46	2.12627e-45
gene2964	YALI0_D01089g	21483.8	20604	19944.1	7237.93	8371.69	8596.87	-1.35755	3.0352e-46	2.3035e-45
gene3877	YALI0_D22286g	1147.17	984.051	950.395	2579.39	2823.29	2805.68	1.41297	3.25316e-46	2.46612e-45
gene4608	YALI0_E11671g	10152	9955	10095.9	3672.61	4169.32	4286.99	-1.31606	3.79641e-46	2.87467e-45
gene2195	YALI0_C07590g	527.588	442.514	455.342	49.0321	35.2302	77.9154	-3.13309	3.91054e-46	2.95774e-45
gene690	YALI0_A17809g	1546.84	1389.43	1427.26	3449.97	3534.84	3373.61	1.24724	5.08514e-46	3.84179e-45
gene4190	YALI0_E02178g	2697.74	2844.21	2924.91	933.069	1150.93	1098.26	-1.41103	5.23849e-46	3.95316e-45
gene809	YALI0_A20548g	49.1877	43.3361	90.4978	609.256	557.237	509.589	3.19552	5.90114e-46	4.4482e-45
gene5909	YALI0_F05522g	114601	121129	127111	44845.6	48742.6	52332.5	-1.31413	7.74516e-46	5.8316e-45
gene4043	YALI0_D26213g	326.473	290.883	344.847	1141.1	1205.74	956.722	1.78064	9.09433e-46	6.83972e-45
gene3886	YALI0_D22484g	25468.7	24841.6	24156.8	11041.9	9972.88	10434.5	-1.24362	9.44035e-46	7.09195e-45
gene7	YALI0_A00264g	83415.2	78315.5	84415.3	35428.5	32041.4	35614.6	-1.25568	1.02253e-45	7.67303e-45
gene5230	YALI0_E25806g	1284.91	1130.19	1086.1	2857.02	3216.54	3006.81	1.3745	1.03638e-45	7.76821e-45
gene4203	YALI0_E02442g	142.665	96.224	125.246	529.733	514.98	527.123	2.11177	1.08724e-45	8.14024e-45
gene2698	YALI0_C19602g	203.354	205.605	177.782	664.477	701.155	626.087	1.76006	1.20912e-45	9.04268e-45
gene4742	YALI0_E14751g	14678.2	14325.9	14090.2	6072.18	6127.05	6429.21	-1.20996	1.24823e-45	9.32469e-45
gene2815	YALI0_C22209g	351.454	332.297	324.546	1093.13	1145.53	938.934	1.65517	1.41048e-45	1.05249e-44
gene4267	YALI0_E03916g	374.54	415.825	354.53	1130.93	1186.65	1050.2	1.55434	1.47384e-45	1.09855e-44
gene3401	YALI0_D10945g	550.535	505.001	429.748	114.333	112.954	122.767	-2.08453	1.74056e-45	1.2959e-44
gene2132	YALI0_C06215g	1967.43	1917.21	2087.01	4610.52	4572.8	4778.05	1.22568	1.76585e-45	1.31326e-44
gene3272	YALI0_D08206g	3185.74	3233.37	2896.04	1190.21	1243.65	1341.88	-1.30283	1.76994e-45	1.31484e-44
gene4191	YALI0_E02200g	1437.23	1318.45	1195.37	3279.67	3892.13	4006.99	1.5	1.84116e-45	1.36622e-44
gene6322	YALI0_F14817g	236.76	192.029	268.386	958.353	890.136	837.223	1.94803	2.6075e-45	1.93274e-44
gene38	YALI0_A00979g	2072.63	1891.6	1977.74	4620.74	4897.17	4545.88	1.2431	2.8406e-45	2.10318e-44
gene4101	YALI0_E00242g	14577.1	14626.4	13904.7	4361.65	5711.58	5262.21	-1.49098	3.1246e-45	2.31089e-44
gene947	YALI0_B02420g	1281.08	1316.62	1352.18	448.176	529.009	484.096	-1.43344	3.1812e-45	2.35014e-44
gene4981	YALI0_E20251g	386.142	457.858	411.435	1703.32	1307.75	1323.91	1.78673	4.09279e-45	3.02024e-44
gene4996	YALI0_E20603g	15384.7	16354.8	16565.2	6345.78	7067.01	6812.94	-1.25588	4.88818e-45	3.60321e-44
gene4023	YALI0_D25718g	1737.95	1744.78	1819.65	696.12	753.358	639.364	-1.34355	5.24375e-45	3.86105e-44
gene3708	YALI0_D18249g	1813.98	1691.68	1776.46	4556.33	4381.92	3953.12	1.28727	5.32976e-45	3.92004e-44
gene46	YALI0_A01155g	3005.23	2879.77	2759.82	1201.34	1240.5	1076.94	-1.29697	6.65386e-45	4.88853e-44
gene5752	YALI0_F02013g	3081.32	3159.7	2440.32	839.145	991.918	984.689	-1.62435	8.72136e-45	6.40046e-44
gene1075	YALI0_B05522g	1263.07	1194.37	1058.37	2839.62	2920.91	2970.31	1.31126	9.45089e-45	6.92823e-44
gene421	YALI0_A10637g	1372.71	1287.25	1314.35	3061.08	3106.78	2956.55	1.19903	1.34148e-44	9.82327e-44
gene4022	YALI0_D25696g	417.912	311.771	328.837	1287.02	1238.5	1101.95	1.77644	1.6883e-44	1.23494e-43
gene1257	YALI0_B09955g	1057.01	1230.07	1277.06	3304.94	2941.2	3037.16	1.38129	2.08111e-44	1.5206e-43
gene6453	YALI0_F17710g	1078.36	996.25	850.051	2884.41	2576.02	2610.22	1.46313	2.09307e-44	1.52767e-43
gene4730	YALI0_E14465g	96503.8	99653.2	93426.2	41928.4	40957.8	43976.6	-1.19071	2.55485e-44	1.86267e-43
gene3376	YALI0_D10417g	1717.16	1784.99	1885.89	4007.35	4406.25	4354.74	1.24515	2.75365e-44	2.00542e-43
gene4971	YALI0_E20031g	146730	146634	140019	63452.9	59337.3	65447.1	-1.20309	2.81854e-44	2.05044e-43
gene262	YALI0_A06721g	134.408	113.046	113.241	9.18055	2.44641	13.7021	-3.81805	2.83983e-44	2.06367e-43
gene443	YALI0_A11198g	1878.34	1540.9	1507.76	4308.38	4376.5	4253.36	1.39254	3.20385e-44	2.32567e-43
gene6250	YALI0_F13211g	1083.52	908.197	895.225	2680.3	2598.83	2411.35	1.41302	3.27055e-44	2.37151e-43
gene3246	YALI0_D07612g	1652.33	1575.76	1653.37	4434.82	4082.09	3691.72	1.32254	3.43623e-44	2.48894e-43
gene4247	YALI0_E03476g	11820	11996	10616.1	26408.7	28973.9	30570.3	1.31971	3.4704e-44	2.51096e-43
gene2160	YALI0_C06820g	99380.9	101843	100855	40352.4	38210.7	45480.5	-1.28407	3.70627e-44	2.67871e-43
gene2986	YALI0_D01606g	3620.94	3816.62	3926.56	1629.06	1657.41	1683.41	-1.19293	3.80734e-44	2.74879e-43
gene5131	YALI0_E23584g	144389	150145	162309	59738.7	63449.4	67152	-1.26311	3.89964e-44	2.81238e-43
gene4138	YALI0_E01056g	50327.2	48856.8	48611.3	22385	21466.4	21918.8	-1.1681	4.00502e-44	2.88526e-43
gene1283	YALI0_B10472g	864.895	959.932	889.244	2232.26	2284.91	2089.24	1.28264	4.31543e-44	3.10553e-43
gene3295	YALI0_D08690g	5698.57	5482.2	4695.25	1868.84	1956.86	1531.14	-1.56756	5.51379e-44	3.96363e-43
gene2838	YALI0_C22726g	1071.19	955.658	1022.08	2472.16	2677.26	2375.6	1.30374	7.65945e-44	5.50013e-43
gene3001	YALI0_D01980g	4495.94	4462.22	4165.07	1934.22	1887.02	1935.72	-1.18892	9.0853e-44	6.517e-43
gene4874	YALI0_E17853g	555.816	495.622	488.751	1465.72	1593.4	1317.56	1.50616	9.84374e-44	7.05345e-43
gene6581	YALI0_F20504g	14927.4	14379	12610.9	5602.65	5843.78	5585.85	-1.29933	1.07208e-43	7.66543e-43
gene5367	YALI0_E28809g	1168.46	1333.55	1163.88	3035.52	2911.84	2881.43	1.26699	1.10221e-43	7.87239e-43
gene2472	YALI0_C14190g	9316.62	10201.8	10006	23542.4	22508.3	22168.3	1.20824	1.2353e-43	8.81354e-43
gene3910	YALI0_D23045g	324.434	366.667	283.479	1068.71	1220.2	1005.33	1.75458	1.367e-43	9.74281e-43
gene6198	YALI0_F11979g	4710.74	4416.42	4195.95	10591	12696.1	13442.1	1.46293	1.39649e-43	9.94238e-43
gene2853	YALI0_C23056g	417.321	407.001	460.058	1193.17	1197.25	1101.27	1.44421	1.48836e-43	1.05851e-42
gene5515	YALI0_E31911g	75179.5	78337.8	74190.9	32584.9	30176.7	34508.7	-1.22712	1.61972e-43	1.15071e-42
gene755	YALI0_A19250g	1366.67	1589.3	1346.01	530.768	544.827	518.899	-1.43241	2.35847e-43	1.67376e-42
gene4732	YALI0_E14509g	707.168	660.911	671.403	222.537	231.571	230.926	-1.57301	2.37252e-43	1.68195e-42
gene1211	YALI0_B08866g	53154.4	55401.6	59904.7	22644.3	22916.5	25127.5	-1.25284	2.65796e-43	1.8823e-42
gene5747	YALI0_F01903g	3092.87	3146.7	2709.46	8114.48	7578.18	7013.72	1.34282	3.30665e-43	2.3392e-42
gene2152	YALI0_C06644g	321.172	290.18	296.177	78.5357	70.9188	60.5229	-2.11177	3.576e-43	2.52707e-42
gene3791	YALI0_D20174g	1386.36	1385.1	1388.49	3307.05	3441.74	3010.83	1.23017	4.7439e-43	3.34884e-42
gene2092	YALI0_C05324g	5471.28	4936.52	5454.75	12163.7	12381.6	13314.7	1.25521	4.86973e-43	3.43403e-42
gene5762	YALI0_F02211g	117.748	94.6572	108.756	519.825	733.418	843.361	2.70535	8.28513e-43	5.83634e-42
gene6530	YALI0_F19382g	1531.48	1660.14	1610	4378.67	3666.08	3866.68	1.31046	8.55134e-43	6.01751e-42
gene3186	YALI0_D06325g	13013.3	12519	11473	5040.27	5397.85	5175.16	-1.24498	8.81045e-43	6.19331e-42
gene5625	YALI0_E34221g	923.221	986.405	882.131	206.355	278.573	283.279	-1.86019	9.11012e-43	6.39722e-42
gene5366	YALI0_E28787g	4622.16	4526.99	4303.27	1817.95	2002.21	1991.33	-1.21075	9.18315e-43	6.44172e-42
gene60	YALI0_A01485g	518.604	558.821	587.062	117.507	151.863	159.715	-1.95268	9.44876e-43	6.62108e-42
gene5370	YALI0_E28875g	700.658	627.378	508.51	1749.58	2041.1	1887.32	1.62691	1.15564e-42	8.08951e-42
gene4958	YALI0_E19745g	10452.7	11749.4	12027.8	4360.52	4825.32	4786.11	-1.29259	1.42036e-42	9.93213e-42
gene3279	YALI0_D08360g	44.8746	59.8228	30.866	268.516	315.389	285.389	2.6659	1.43869e-42	1.00498e-41
gene1448	YALI0_B14289g	1822.29	1698.12	1726.89	4775.11	5981.75	7241.22	1.77818	1.53036e-42	1.06789e-41
gene4383	YALI0_E06519g	1524.04	1485.45	1524.13	3629.56	3253.34	3611.14	1.21085	1.70848e-42	1.19094e-41
gene1239	YALI0_B09515g	4247.51	3820.08	3695.16	9029.17	9733.89	9320.35	1.25537	2.26552e-42	1.57759e-41
gene6699	YALI0_F23221g	20633.5	19127.6	18605.8	8056.45	8513.31	8636.88	-1.21132	2.27111e-42	1.57983e-41
gene5939	YALI0_F06138g	254.371	208.687	239.276	783.849	761.024	710.213	1.68386	2.56663e-42	1.78354e-41
gene6552	YALI0_F19866g	4908.39	5841.14	5870.51	14219.4	13237.4	14529.9	1.33703	2.65208e-42	1.841e-41
gene6155	YALI0_F11055g	59479.9	61469.2	54042.2	24042.7	24448.3	26228.1	-1.22774	2.97185e-42	2.06083e-41
gene6592	YALI0_F20746g	1045.23	1104.22	960.625	2794.57	2480.03	2473.21	1.31556	3.01681e-42	2.08984e-41
gene1545	YALI0_B16390g	2604.6	2448.82	2288.84	1027.85	1057.26	994.029	-1.25393	3.51927e-42	2.43538e-41
gene3423	YALI0_D11396g	657.402	759.942	739.918	2078.05	1724.91	2011.98	1.43022	3.56066e-42	2.46147e-41
gene2040	YALI0_C04048g	831.074	709.265	663.756	202.104	220.205	186.684	-1.85538	3.79401e-42	2.62007e-41
gene5788	YALI0_F02827g	1786.01	1740.83	2071.8	4553.34	4470.56	4513.87	1.27462	4.03326e-42	2.78241e-41
gene554	YALI0_A14366g	342.138	350.76	322.168	984.911	901.625	916.251	1.46343	4.49497e-42	3.09772e-41
gene6073	YALI0_F09097g	1076.92	1359.03	1356.51	305.347	386.195	394.214	-1.80335	4.60575e-42	3.17079e-41
gene2075	YALI0_C04906g	1652.51	1773.24	1808	491.148	614.897	670.155	-1.55795	4.94338e-42	3.39972e-41
gene4272	YALI0_E04026g	570.711	623.841	591.89	169.483	167.529	201.859	-1.72797	5.17497e-42	3.55533e-41
gene4989	YALI0_E20449g	1859.22	2156.79	2284.83	6051.61	5390.22	5208.79	1.4021	5.36438e-42	3.68167e-41
gene5918	YALI0_F05720g	12025.5	12309.2	11059.1	3295.06	4376.13	4348.91	-1.55794	5.47309e-42	3.75241e-41
gene125	YALI0_A03091g	75.065	83.424	55.2067	0.00315884	1.85568	0	-6.5817	5.89961e-42	4.04069e-41
gene4002	YALI0_D25212g	3762.73	3865.94	3860.48	1660.73	1785.07	1722.67	-1.15223	5.98724e-42	4.0965e-41
gene6362	YALI0_F15697g	3064.95	3248.68	3388.38	8077.74	7376.98	7286.9	1.22906	7.15227e-42	4.88861e-41
gene6384	YALI0_F16159g	2314.6	2096.17	2116.54	4860.7	5450.66	5740.4	1.29819	7.86974e-42	5.37349e-41
gene395	YALI0_A10010g	4023.36	3773.52	3809.67	1732.06	1699.8	1502.87	-1.23404	9.29685e-42	6.34144e-41
gene549	YALI0_A14234g	91.6354	76.6079	69.9858	6.08095	0.832596	0	-5.10674	9.5675e-42	6.51938e-41
gene6899	YALI0_F27709g	21.9685	32.2169	20.9841	170.614	220.041	239.548	3.05248	1.02007e-41	6.94376e-41
gene1643	YALI0_B18524g	2355.7	2646.18	2742.55	1006.43	1105.15	952.642	-1.33729	1.13093e-41	7.69058e-41
gene5125	YALI0_E23474g	10204	9257.31	9214.14	22074.9	27798.2	24936.4	1.3834	1.21728e-41	8.26931e-41
gene5555	YALI0_E32703g	4031.76	3993.76	3845.77	1696.44	1853.46	1665.13	-1.18669	1.29075e-41	8.7595e-41
gene1717	YALI0_B20262g	2054.92	1915.43	1949.75	4656.38	4415.82	4299.75	1.17543	1.3239e-41	8.97537e-41
gene6764	YALI0_F24695g	127019	134078	136181	55928.4	56824	62077.9	-1.18419	1.3548e-41	9.1755e-41
gene6766	YALI0_F24739g	192541	199904	196253	83883.3	80919.6	92381.2	-1.19472	1.55353e-41	1.05107e-40
gene2285	YALI0_C09614g	447.472	408.744	459.172	1192.13	1108.03	1131.08	1.38432	1.56115e-41	1.05516e-40
gene3695	YALI0_D17930g	47850.7	45437.2	47696.2	21183.6	20378.7	21904.7	-1.15144	1.81333e-41	1.22437e-40
gene3251	YALI0_D07722g	640.485	686.093	577.803	1790.24	1766.26	1534.12	1.41669	1.89042e-41	1.27512e-40
gene4651	YALI0_E12595g	3335.85	3408.94	2651.62	1009.44	1107.22	834.906	-1.67081	2.1054e-41	1.4187e-40
gene4050	YALI0_D26345g	392.493	497.229	447.016	1216.7	1232.95	1256.54	1.47015	2.12478e-41	1.43032e-40
gene5016	YALI0_E21043g	14851.4	14542.3	13671.9	31211.1	32821.7	34889.9	1.19972	2.1411e-41	1.43985e-40
gene152	YALI0_A03861g	548.64	547.034	504.227	1323.84	1291.21	1309.24	1.29301	2.61603e-41	1.75746e-40
gene6628	YALI0_F21549g	210.91	247.629	247.887	773.671	805.281	699.331	1.68913	2.79805e-41	1.87784e-40
gene5786	YALI0_F02783g	549.362	391.861	472.618	1428.99	1464.62	1402.17	1.60403	2.86708e-41	1.92224e-40
gene1676	YALI0_B19228g	390.247	372.123	468.054	1698.2	1281.66	1319.46	1.80567	3.08771e-41	2.06809e-40
gene6405	YALI0_F16665g	1409.21	1229.39	1427.29	3246.83	3101.08	3205.57	1.23323	3.13643e-41	2.09861e-40
gene3324	YALI0_D09317g	767.527	687.443	641.743	1692.47	2024.85	1993.25	1.4449	3.57938e-41	2.39259e-40
gene6135	YALI0_F10541g	3033.25	2698.84	2597.54	6318.25	7092.03	7172.05	1.30494	3.71519e-41	2.48088e-40
gene6326	YALI0_F14905g	1490.54	1468.39	1291.39	3285.74	3880.79	3485.5	1.32483	4.66165e-41	3.10979e-40
gene4903	YALI0_E18524g	1569.66	1420.75	1241.95	3563.27	3677.58	3439.76	1.33462	4.83672e-41	3.22335e-40
gene580	YALI0_A15081g	1226.83	1322.37	1227.54	499.15	513.306	520.03	-1.30129	4.9946e-41	3.32525e-40
gene17	YALI0_A00506g	1924.72	2030.75	2013.37	4889.06	4395	4397.29	1.19653	5.28414e-41	3.51451e-40
gene1388	YALI0_B12892g	1057.8	1114.13	1045.65	2796.6	2422.48	2487.6	1.25938	5.33057e-41	3.54186e-40
gene331	YALI0_A08360g	289.872	296.182	227.425	38.8502	55.0398	47.4287	-2.52048	5.7522e-41	3.8182e-40
gene1551	YALI0_B16522g	14533.2	13774.3	13429.5	33484	30316.9	30941	1.18263	6.32846e-41	4.19654e-40
gene6570	YALI0_F20262g	208.933	241.836	299.812	907.381	873.005	889.52	1.83249	6.58088e-41	4.35959e-40
gene5890	YALI0_F05126g	2467.95	2290.77	2225.71	5298.47	5599.83	5129.29	1.19813	7.0227e-41	4.64766e-40
gene3515	YALI0_D13552g	1370.75	1433.67	1363.21	3558.05	3227.69	3034.11	1.23594	7.60986e-41	5.03125e-40
gene1499	YALI0_B15356g	561.29	621.239	548.989	1425.91	1380.89	1425.64	1.28775	8.26256e-41	5.45738e-40
gene4340	YALI0_E05533g	3286.89	3349.44	2833.9	1269.78	1367.91	1253.53	-1.28347	8.83009e-41	5.82646e-40
gene6176	YALI0_F11517g	1109.58	944.822	885.412	2540.5	2449.67	2474.35	1.34353	1.0394e-40	6.85164e-40
gene3445	YALI0_D11880g	1620.22	1789.73	1825.76	4522.62	4126.84	3900.4	1.26123	1.28251e-40	8.44585e-40
gene827	YALI0_A20966g	2377.5	2504.52	2618.59	1000.37	1118.38	1089.2	-1.22466	1.29896e-40	8.54573e-40
gene775	YALI0_A19734g	3304.72	3272.38	3268.93	7717.47	7693.26	6912.61	1.18087	1.32375e-40	8.70026e-40
gene253	YALI0_A06523g	1775.66	1880.79	2098.99	779.77	687.78	783.298	-1.35403	1.33072e-40	8.73588e-40
gene5893	YALI0_F05192g	5196	4892.71	5603.86	2143.5	2345.29	2050.71	-1.26252	1.33179e-40	8.73588e-40
gene5092	YALI0_E22781g	5519.16	5116.72	4845.47	12910.8	13054.2	11446.1	1.27279	1.41422e-40	9.26744e-40
gene4380	YALI0_E06457g	35596.7	33383.9	35417.6	14164.4	14636.6	16294.9	-1.21098	1.56531e-40	1.02475e-39
gene3408	YALI0_D11088g	247.181	199.324	277.393	913.443	825.367	820.382	1.82407	1.61706e-40	1.05759e-39
gene4486	YALI0_E09012g	2357.49	2192.88	2385.75	5611.73	5238.68	5043.32	1.19646	1.62914e-40	1.06445e-39
gene5538	YALI0_E32351g	7511.84	7714.5	7618.75	3560.09	3028.08	3226.01	-1.21908	1.83664e-40	1.19885e-39
gene1336	YALI0_B11704g	5323.27	5457.44	5306.94	2474.16	2499.32	2310.3	-1.14327	2.06728e-40	1.34808e-39
gene5150	YALI0_E23969g	11159.6	11287.5	9799.18	24352.9	24925.9	25249.7	1.20853	2.31975e-40	1.51124e-39
gene1505	YALI0_B15488g	238.812	177.226	275.563	30.5723	19.5026	25.0535	-3.19985	2.6331e-40	1.7137e-39
gene6553	YALI0_F19888g	2402.14	2164.77	2027.76	6837.5	5994.27	5312.19	1.45981	3.42503e-40	2.22694e-39
gene5852	YALI0_F04213g	2025.71	2044.6	1778.15	4555.4	4390.46	4846.26	1.23704	3.46355e-40	2.24979e-39
gene532	YALI0_A13695g	167.711	126.525	141.172	547.074	566.548	493.534	1.88405	3.92022e-40	2.54395e-39
gene1272	YALI0_B10241g	2755.02	2718.03	2882.67	6397.7	6107.34	5987.57	1.14627	3.93314e-40	2.54985e-39
gene1921	YALI0_C01287g	2473.54	2649.64	2893.32	1088.07	1005.48	1162.92	-1.29924	4.01025e-40	2.59732e-39
gene2945	YALI0_D00671g	251.322	263.316	205.376	31.7115	48.7828	41.1763	-2.55904	4.49721e-40	2.90988e-39
gene2977	YALI0_D01375g	224.592	283.253	299.596	1219.09	2375.01	1662.38	2.70151	5.97879e-40	3.86478e-39
gene2174	YALI0_C07128g	16636.4	17039.6	16837.3	6039.66	7207.88	7415.68	-1.28949	6.54808e-40	4.22868e-39
gene4059	YALI0_D26532g	299.313	302.417	261.203	830.842	846.365	793.546	1.51493	6.94379e-40	4.47989e-39
gene5513	YALI0_E31867g	556.816	478.183	482.319	1254.54	1459.57	1360.25	1.42489	6.95214e-40	4.48094e-39
gene4115	YALI0_E00550g	102119	105575	124813	41125.2	42660.2	47345.3	-1.34236	8.10747e-40	5.22055e-39
gene1532	YALI0_B16104g	60256.1	63138.1	61792.7	28722.3	24145.7	23513	-1.27772	8.45054e-40	5.43621e-39
gene2561	YALI0_C16390g	967.839	859.909	848.763	2254.69	2283.17	2012.11	1.29065	9.50964e-40	6.11164e-39
gene4629	YALI0_E12133g	42473.3	40985.2	42127.1	15599.5	18417.7	18761.2	-1.25061	1.07662e-39	6.91256e-39
gene2293	YALI0_C09823g	4335.69	4933.31	5359.97	2067.85	1895.98	1839.58	-1.33379	1.14797e-39	7.36357e-39
gene3837	YALI0_D21318g	9301.79	8911.33	9026.57	3881.78	3944.6	4317.46	-1.16538	1.18501e-39	7.59384e-39
gene4778	YALI0_E15598g	1412.95	1120.06	1000.32	3252.04	3578.87	3570.85	1.55718	1.20496e-39	7.71431e-39
gene3095	YALI0_D04268g	6737.33	5347.29	5465.51	16843.9	21612	25583.1	1.86745	1.25443e-39	8.02328e-39
gene307	YALI0_A07799g	3710.81	4107.8	4604.01	1689.27	1742.82	1667.07	-1.28428	1.29139e-39	8.2518e-39
gene3489	YALI0_D12903g	140865	142762	150834	61935.2	62403.7	69316	-1.16573	1.3906e-39	8.87725e-39
gene6894	YALI0_F27599g	2907.19	2808.57	2694.43	6027.27	6219.66	6165.89	1.13029	1.40942e-39	8.98875e-39
gene7069	YALI0_F31713g	232.808	262.11	278.264	877.705	813.915	742.248	1.65469	1.4829e-39	9.44834e-39
gene1513	YALI0_B15664g	8240.88	8225.9	7511	3677.52	3300.97	3558.21	-1.18645	1.56566e-39	9.96617e-39
gene2105	YALI0_C05621g	18228.5	20471.8	21809.5	4512.82	6724.9	6367.81	-1.78108	1.58723e-39	1.00938e-38
gene4332	YALI0_E05357g	87.4383	68.3118	66.0294	310.376	380.204	323.727	2.19036	1.61562e-39	1.02646e-38
gene5575	YALI0_E33143g	23013.2	23741.5	22996	11094.9	9593.23	9899.18	-1.18933	1.99042e-39	1.26338e-38
gene4644	YALI0_E12441g	8960.51	8441.33	7442.57	2649.92	3184.98	3352.05	-1.43517	2.05825e-39	1.30519e-38
gene6088	YALI0_F09449g	2023.62	1895.37	1910.13	756.432	813.854	887.352	-1.24538	2.32268e-39	1.47147e-38
gene2840	YALI0_C22770g	3418.53	3256.44	3913.68	11400	8788.84	9541.16	1.48955	2.71662e-39	1.71941e-38
gene3395	YALI0_D10813g	5473.51	5095.3	6097.78	13086.4	13072.7	12906.2	1.22919	2.81377e-39	1.77921e-38
gene6389	YALI0_F16291g	48445.4	47434.2	47569.8	23163.7	21236.7	21044.2	-1.13221	3.02858e-39	1.91322e-38
gene5084	YALI0_E22605g	634.108	564.899	600.736	1895.26	1464.61	1640.24	1.47404	3.81182e-39	2.40574e-38
gene1862	YALI0_B23364g	5258.68	5498.47	5637.91	2567.04	2508.99	2466.21	-1.12014	4.28072e-39	2.69912e-38
gene6898	YALI0_F27687g	1597.06	1523.68	1635.17	3684.95	4489.59	5050.05	1.47566	4.64309e-39	2.92484e-38
gene1123	YALI0_B06710g	503.86	536.237	477.348	1324.83	1335.51	1191.54	1.34224	4.67644e-39	2.94307e-38
gene558	YALI0_A14476g	793.822	809.115	752.572	1725.11	1971.69	2040.81	1.2839	4.73991e-39	2.9802e-38
gene4300	YALI0_E04642g	1273.65	1217.88	1255.21	2740.58	2817.01	2628.07	1.12759	4.95941e-39	3.11527e-38
gene2134	YALI0_C06259g	7.3217	5.36416	12.2832	102.19	153.332	118.843	3.91252	5.00952e-39	3.14379e-38
gene6800	YALI0_F25531g	52254.2	59195.7	57530.8	20672.4	23299	25203.8	-1.28851	5.31422e-39	3.33187e-38
gene7062	YALI0_F31548g	1826.99	2278.38	2374.28	644.189	814.658	707.736	-1.57987	5.53453e-39	3.46675e-38
gene2494	YALI0_C14740g	2195.84	2133.68	2232.25	5287.17	5265.98	4588.42	1.20643	6.27975e-39	3.92985e-38
gene3004	YALI0_D02046g	897.702	708.191	671.735	2081.39	2714.45	2433.29	1.66589	6.73083e-39	4.20819e-38
gene4814	YALI0_E16478g	757.27	739.587	713.975	2043.29	1738.75	1711.51	1.31233	7.21106e-39	4.50421e-38
gene2908	YALI0_C24255g	68857	69340.3	71323.4	32202.1	31206.2	33897.4	-1.10649	7.75828e-39	4.84149e-38
gene5772	YALI0_F02431g	1482.3	1449.88	1455.2	3182.52	3080.54	3090.92	1.09211	8.60373e-39	5.36406e-38
gene4776	YALI0_E15554g	3331.79	3168.16	3248.37	7273.47	6973.3	6844.9	1.11344	8.6784e-39	5.40556e-38
gene6255	YALI0_F13321g	1069.89	936.828	781.356	2423.23	2695.91	2660.71	1.47946	9.0565e-39	5.63582e-38
gene5311	YALI0_E27616g	5595.6	5765.03	5963.24	2544.64	2763.34	2530.56	-1.14392	9.28905e-39	5.77514e-38
gene5380	YALI0_E29073g	95753.8	96695.6	96892.9	42107.1	43475.9	47107.1	-1.12471	9.52113e-39	5.91392e-38
gene4351	YALI0_E05775g	293.334	365.735	318.007	907.568	1125.73	1113.64	1.6864	1.06706e-38	6.62172e-38
gene3732	YALI0_D18810g	803.175	874.382	670.896	2095.46	2049.6	1961.37	1.37656	1.10883e-38	6.87457e-38
gene6028	YALI0_F08085g	5.25387	6.35513	9.8989	88.8264	97.0404	92.1479	3.68945	1.23197e-38	7.63087e-38
gene811	YALI0_A20592g	1577.17	1600.85	1402.71	625.704	658.893	612.816	-1.27204	1.29552e-38	8.01706e-38
gene2751	YALI0_C20801g	433.129	488.57	516.354	102.187	133.959	136.352	-1.94562	1.40433e-38	8.68236e-38
gene2012	YALI0_C03399g	725.768	639.032	591.935	1565.82	1638.53	1734.66	1.33481	1.48014e-38	9.14258e-38
gene1418	YALI0_B13618g	7190.51	7538.47	6894.58	15964.8	15426.3	15678.6	1.12204	1.49556e-38	9.22928e-38
gene3101	YALI0_D04400g	262.723	247.508	216.47	779.774	786.345	691.265	1.63267	1.5407e-38	9.49911e-38
gene6417	YALI0_F16918g	7861.25	7985.71	7667.84	16202.7	17766.9	18072.8	1.14608	1.58078e-38	9.73718e-38
gene2266	YALI0_C09218g	116730	123351	119561	55135.2	56265.1	57971.9	-1.08636	1.62336e-38	9.99023e-38
gene5727	YALI0_F01452g	11574.8	11303.7	10556.8	4107.45	4966.48	4774.53	-1.27156	1.68781e-38	1.03773e-37
gene5473	YALI0_E31108g	2307.94	3034.6	3013.74	7369.57	8759.78	7771.14	1.51614	1.69381e-38	1.04046e-37
gene1598	YALI0_B17534g	524.383	415.009	436.222	1229.96	1272.61	1217.84	1.43527	1.78835e-38	1.09752e-37
gene6423	YALI0_F17050g	137.862	161.759	163.392	555.428	771.025	623.495	2.07389	1.83022e-38	1.12219e-37
gene4683	YALI0_E13343g	4027.61	3901.37	4026.95	1691.39	1904.5	1848.08	-1.1346	1.91623e-38	1.17384e-37
gene5561	YALI0_E32813g	10292.7	9760.63	9017.49	3844.06	4301.26	4318.16	-1.22182	2.04801e-38	1.25342e-37
gene1424	YALI0_B13750g	358.752	310.035	360.534	916.595	914.365	927.161	1.4236	2.1612e-38	1.32148e-37
gene1094	YALI0_B05962g	1826.44	1723.8	1662.09	3795.97	3741.05	3725.41	1.11114	2.46634e-38	1.50613e-37
gene1115	YALI0_B06512g	683.304	580.841	815.63	2080.12	1916.54	1937.32	1.51416	2.4677e-38	1.50613e-37
gene2009	YALI0_C03355g	28294.8	28780.4	30440.8	13881.4	11934.3	12848.1	-1.17857	2.89664e-38	1.76503e-37
gene1723	YALI0_B20394g	2908.37	2929.97	2991.88	1334.09	1345.91	1435.72	-1.10098	2.89718e-38	1.76503e-37
gene2514	YALI0_C15224g	18855.2	19533.1	19448.9	8265.72	8882.1	9224.08	-1.13293	2.92142e-38	1.77817e-37
gene267	YALI0_A06809g	2880.06	2571.67	2876.24	1013.69	1211.82	1194.99	-1.28294	3.49605e-38	2.12599e-37
gene2662	YALI0_C18777g	386.108	416.397	433.499	104.186	115.694	132.876	-1.80579	3.52465e-38	2.14143e-37
gene1610	YALI0_B17798g	1068.15	1049.1	1027.63	2393.5	2348.46	2210.98	1.1442	3.92841e-38	2.38457e-37
gene4826	YALI0_E16753g	15635.1	17589.3	18320.6	7762.33	7156.34	6783.8	-1.24798	3.99223e-38	2.42111e-37
gene5895	YALI0_F05236g	326.337	260.599	315.745	838.058	912.811	896.781	1.5541	4.19228e-38	2.54012e-37
gene6547	YALI0_F19756g	4363.63	4441.95	4689.85	1935.32	2011.78	2163.39	-1.14274	4.21016e-38	2.54864e-37
gene11	YALI0_A00369g	132.551	133.178	151.581	18.3983	20.606	24.3027	-2.70841	4.49687e-38	2.71973e-37
gene1644	YALI0_B18546g	6607.48	6842.45	7098.04	3287.56	2883.8	2890.23	-1.18124	4.94125e-38	2.98578e-37
gene4246	YALI0_E03432g	25197.5	23621.5	25427.7	11505.3	11095.6	11748.4	-1.11201	5.20099e-38	3.13989e-37
gene5925	YALI0_F05852g	1434.06	1265.37	1181.19	374.747	447.91	486.557	-1.56686	5.37648e-38	3.2429e-37
gene5202	YALI0_E25091g	14967.3	15980.6	15054.7	5970.21	7112.07	6748.58	-1.2139	6.13183e-38	3.69516e-37
gene269	YALI0_A06886g	1089.03	1001.26	1136.49	2454.83	2755.45	2407.82	1.24017	6.14603e-38	3.70038e-37
gene5188	YALI0_E24783g	3275.68	3502.54	3636.88	1627.91	1489.56	1380.31	-1.2115	6.30385e-38	3.79197e-37
gene6163	YALI0_F11231g	53735.2	52499.8	53601.3	25842	22679.3	24484.5	-1.13052	7.02474e-38	4.2218e-37
gene183	YALI0_A04609g	1754.6	1688.94	1827.14	4621.58	4062.16	3803.63	1.24455	7.41413e-38	4.45181e-37
gene136	YALI0_A03421g	319.461	401.283	368.718	94.9272	97.8933	92.0759	-1.93401	8.01519e-38	4.8084e-37
gene25	YALI0_A00682g	186.619	141.819	198.416	646.322	867.384	871.32	2.17892	8.55256e-38	5.12616e-37
gene4638	YALI0_E12309g	213.632	190.846	162.89	737	908.303	667.688	2.02556	8.90223e-38	5.33095e-37
gene839	YALI0_A21285g	169.894	153.341	142.988	472.652	496.157	539.133	1.69149	9.59749e-38	5.74214e-37
gene3109	YALI0_D04576g	15.9175	46.1018	39.1488	304.312	412.716	348.002	3.39058	9.84674e-38	5.88599e-37
gene1276	YALI0_B10318g	595.649	622.918	568.163	1407.53	1405.35	1340.35	1.21549	1.26219e-37	7.53812e-37
gene3271	YALI0_D08184g	8318.47	11528.8	8174.39	2674.36	3091.71	3084.13	-1.66274	1.63236e-37	9.74014e-37
gene1756	YALI0_B21076g	84812.2	91863	88222.6	33089.2	37873	40901.2	-1.24368	1.81035e-37	1.07925e-36
gene3726	YALI0_D18678g	7913.35	7371.75	7939.78	16262.9	16995.2	16665.7	1.10415	1.87048e-37	1.11411e-36
gene5159	YALI0_E24145g	815.595	705.392	779.811	1720.95	1769.51	1876.03	1.22265	1.99819e-37	1.18911e-36
gene5024	YALI0_E21219g	70939.2	75742.8	80296.6	33426	34353.5	35995.9	-1.12907	2.46391e-37	1.46495e-36
gene2019	YALI0_C03564g	877.056	825.563	693.779	2056.96	2769.82	2809.8	1.6715	2.56741e-37	1.52513e-36
gene5569	YALI0_E33011g	807.547	843.594	913.446	235.921	303.744	292.888	-1.6212	4.7286e-37	2.80645e-36
gene6304	YALI0_F14421g	1975.64	1891.83	1823.41	747.236	888.128	770.261	-1.2419	4.97084e-37	2.9476e-36
gene5447	YALI0_E30547g	841.927	893.072	888.697	2419.91	2024.96	1993.36	1.29471	5.89487e-37	3.49242e-36
gene1503	YALI0_B15444g	59080.2	56582.3	51474	19167.9	22607.3	24456.6	-1.33541	6.15753e-37	3.6448e-36
gene5936	YALI0_F06072g	1534.47	1514.73	1516.66	3525.42	3318.43	3096.8	1.12225	6.40413e-37	3.78741e-36
gene4942	YALI0_E19382g	901.481	998.097	1021.35	2425.1	2299.97	2115.95	1.22786	6.43438e-37	3.80192e-36
gene1937	YALI0_C01694g	1049.1	892.742	856.982	308.303	332.129	333.026	-1.5232	7.23358e-37	4.27037e-36
gene5672	YALI0_F00220g	4049.31	3838.66	3297.83	8909.7	9272.69	8451.1	1.25122	7.61807e-37	4.49338e-36
gene3162	YALI0_D05731g	44020.7	50370.6	58163.7	18133.9	19121.7	20843.7	-1.39271	8.23302e-37	4.85181e-36
gene1290	YALI0_B10626g	108.539	87.0603	144.836	8.14789	3.45638	7.2011	-4.15956	8.97494e-37	5.28436e-36
gene209	YALI0_A05247g	1152.72	1110.94	1233.8	2490.54	2603.4	2514.61	1.12219	9.11679e-37	5.36315e-36
gene327	YALI0_A08261g	8395.34	8312.44	8362.94	18478.7	17362.8	17213.2	1.08146	1.06667e-36	6.26941e-36
gene67	YALI0_A01738g	2294.02	2380.32	2485.48	1076.87	1137.16	1084.52	-1.11763	1.16495e-36	6.84099e-36
gene2765	YALI0_C21087g	6289.15	6440.08	5688.52	13752.9	13894.8	12964.1	1.14058	1.3127e-36	7.70187e-36
gene1422	YALI0_B13706g	460.16	507.856	491.732	1244.17	1124.96	1189.33	1.28489	1.354e-36	7.93722e-36
gene4937	YALI0_E19272g	1473.95	1481.07	1408.27	3434.9	4986.96	4239.17	1.53681	1.3666e-36	8.00405e-36
gene6504	YALI0_F18766g	130185	131445	140207	61207.4	62429.9	65908.9	-1.08405	1.45107e-36	8.49132e-36
gene5559	YALI0_E32769g	5764.43	5692.09	5363.91	11824.8	12273.3	11810.8	1.094	1.5063e-36	8.80676e-36
gene466	YALI0_A11935g	378.645	373.425	370.341	113.313	128.681	105.293	-1.69111	1.51256e-36	8.83564e-36
gene1664	YALI0_B18964g	4344.74	4315.12	4251.52	8853.59	9180.08	9012.54	1.06673	1.64004e-36	9.5719e-36
gene2311	YALI0_C10230g	50596.5	55265.9	52297.6	21128.6	24859.9	23986.2	-1.17646	1.90054e-36	1.10826e-35
gene713	YALI0_A18271g	551.085	594.122	746.397	1640.34	1749.87	1831.31	1.46641	2.13361e-36	1.24308e-35
gene2883	YALI0_C23705g	2128.44	2699.48	2631.2	6572.22	6123.46	5930.19	1.32018	2.29203e-36	1.33422e-35
gene965	YALI0_B02852g	6758.62	6588.52	6768.07	2780.5	3248.01	3060.62	-1.14583	2.38421e-36	1.38666e-35
gene3240	YALI0_D07502g	57.3254	52.9178	51.4931	214.367	218.028	224.726	2.01929	2.43092e-36	1.4126e-35
gene7047	YALI0_F31229g	938.87	1023.95	877.353	2249.58	2233.68	2052.51	1.20095	2.56659e-36	1.49014e-35
gene6365	YALI0_F15763g	249.09	207.019	208.21	805.278	844.095	657.784	1.79528	2.60943e-36	1.51369e-35
gene6306	YALI0_F14465g	93743.7	95565.2	101744	40513.8	44758.5	46708	-1.14094	2.76752e-36	1.60401e-35
gene184	YALI0_A04631g	158.28	116.511	123.609	19.3496	15.2762	9.608	-3.16688	3.61613e-36	2.09403e-35
gene3167	YALI0_D05841g	389.928	298.829	374.53	994.251	1176.15	1037.89	1.59456	4.03888e-36	2.33681e-35
gene6117	YALI0_F10131g	7155.98	6969.41	6615.34	15721.8	14879	14199	1.1109	4.3568e-36	2.51856e-35
gene6813	YALI0_F25817g	3970.42	4029.11	4563.44	10305.9	9584.62	9031.79	1.20321	4.77962e-36	2.76059e-35
gene5004	YALI0_E20779g	3056.38	2937.23	2927.14	1467.72	1411.54	1352.82	-1.07598	4.97401e-36	2.87039e-35
gene1533	YALI0_B16126g	6540.73	7244.57	6645.73	3066.2	3290.1	2960.01	-1.13298	5.05807e-36	2.91637e-35
gene3173	YALI0_D06017g	1546.13	1673.72	1719.48	3439.85	3631.52	3945.23	1.15758	5.2571e-36	3.02851e-35
gene5174	YALI0_E24475g	78552.1	83565.1	81413.3	32477.8	36316.1	39210.7	-1.17299	5.26921e-36	3.03286e-35
gene1319	YALI0_B11286g	2833.57	3688.64	3183.33	7769.61	7828.43	8260.2	1.29737	5.31215e-36	3.05494e-35
gene3207	YALI0_D06754g	8721.28	6726.97	6409.23	2565.06	2801.08	2516.17	-1.47142	5.37896e-36	3.0907e-35
gene1685	YALI0_B19470g	725.256	708.823	999.058	175.594	212.434	160.58	-2.14835	5.78499e-36	3.32114e-35
gene6807	YALI0_F25685g	2686.05	2530.83	2595.17	5395.48	5493.44	6003.45	1.11268	5.95176e-36	3.41395e-35
gene3952	YALI0_D23969g	2986.66	2825.43	3461.33	7381.68	6894.98	7370.54	1.22346	6.13415e-36	3.51554e-35
gene5238	YALI0_E25982g	16556.8	15604.4	13093.1	5767.8	5310.84	4207.54	-1.56588	6.16993e-36	3.53301e-35
gene3643	YALI0_D16797g	1923.57	1991.6	1819.73	774.809	860.688	890.775	-1.18254	7.543e-36	4.31555e-35
gene6376	YALI0_F15983g	229.467	242.231	203.513	49.0127	58.5999	46.335	-2.13107	8.46735e-36	4.84025e-35
gene773	YALI0_A19690g	14283.9	13845.7	12794.7	28173.5	29385.7	30882.5	1.11171	8.77035e-36	5.00916e-35
gene759	YALI0_A19360g	510.889	392.887	472.228	131.643	126.527	120.651	-1.85956	8.92213e-36	5.09149e-35
gene5130	YALI0_E23562g	75141.1	85552	83125.5	23233.5	30479.1	32614.7	-1.4979	9.48381e-36	5.4074e-35
gene4948	YALI0_E19492g	11270.3	11042.4	11595.4	5180.1	5554.89	5320.14	-1.07849	1.07301e-35	6.11278e-35
gene5006	YALI0_E20823g	2070.58	2102.13	1836.99	4270.7	4915.33	4521.85	1.18912	1.173e-35	6.67669e-35
gene5237	YALI0_E25960g	6548.86	5940.92	6466.8	13286.5	13500.8	13391.3	1.08384	1.17731e-35	6.69553e-35
gene5885	YALI0_F05016g	7116.31	6956.71	6342.96	1956.12	1081.8	1090.48	-2.3056	1.25518e-35	7.13226e-35
gene4667	YALI0_E12969g	1429.3	1552.3	1588.86	3656.04	3217.58	3282.28	1.15194	1.26394e-35	7.17593e-35
gene2643	YALI0_C18381g	4775.6	4634.49	4961.53	2365.91	2121.01	2214.81	-1.1006	1.29326e-35	7.33618e-35
gene5913	YALI0_F05610g	4804.74	4972.84	4318.1	2221.96	2000.04	1929.01	-1.19677	1.31164e-35	7.43409e-35
gene3949	YALI0_D23903g	958.454	892.094	802.078	2089.37	2192.6	1948.68	1.23086	1.45016e-35	8.21226e-35
gene1242	YALI0_B09581g	1269.5	1244.44	1254.04	2615.03	2650.89	2559.28	1.0543	1.46785e-35	8.30538e-35
gene3971	YALI0_D24409g	72070.9	69828.7	73581.6	36037.8	31586.6	32962.6	-1.09912	1.47945e-35	8.3639e-35
gene2545	YALI0_C15895g	131958	131330	135409	63182.4	62331.1	67176.1	-1.04901	1.49917e-35	8.46819e-35
gene6050	YALI0_F08569g	89145.4	94159.3	90787.1	43723.8	43232.7	45606.2	-1.04798	1.54124e-35	8.69848e-35
gene6044	YALI0_F08415g	64769.7	65398.1	56465.9	16235.6	22611.3	23212.8	-1.58847	1.60771e-35	9.06595e-35
gene6251	YALI0_F13233g	564.194	510.233	510.322	1208.53	1238.39	1240.38	1.21799	1.62463e-35	9.15363e-35
gene1386	YALI0_B12848g	73217.6	79374	85775.9	33149.4	34921.5	37738.5	-1.1717	1.74e-35	9.79537e-35
gene5354	YALI0_E28548g	165.256	237.666	261.719	30.6114	24.9357	32.345	-2.91424	2.32552e-35	1.30805e-34
gene952	YALI0_B02552g	870.673	733.004	674.249	1823.05	1911.3	2056.02	1.34512	2.39749e-35	1.3474e-34
gene6291	YALI0_F14135g	1502.11	1592.8	1328.71	578.791	640.125	600.411	-1.28218	2.58505e-35	1.45159e-34
gene1385	YALI0_B12826g	85122	90693.3	91392.3	41590.5	42502.3	44279.9	-1.05761	2.80813e-35	1.57553e-34
gene4424	YALI0_E07513g	2460.82	2447.88	2465.68	1166.68	1213.39	1160.57	-1.05832	2.8279e-35	1.58529e-34
gene2422	YALI0_C12859g	482.064	560.173	483.651	1381.96	1367.84	1181.53	1.36375	3.28442e-35	1.83966e-34
gene5001	YALI0_E20713g	1777.28	1532.73	1549.37	3716.34	3422.13	3752.54	1.16412	3.29636e-35	1.8448e-34
gene5417	YALI0_E29887g	3367.46	3592.06	3639.76	8950.37	7736.73	7480.87	1.18909	3.45768e-35	1.93346e-34
gene3163	YALI0_D05753g	68266.7	73646.3	80562.5	30589.5	31762.7	35177.3	-1.18971	3.60651e-35	2.01499e-34
gene1091	YALI0_B05896g	81057.9	86486.7	90236.5	37580.2	39060.9	42431.3	-1.11429	4.71396e-35	2.63153e-34
gene3851	YALI0_D21626g	7243.92	7957.39	8287.56	3339.82	3584.99	3732.08	-1.13999	4.82638e-35	2.69204e-34
gene3826	YALI0_D21010g	3062.56	2987.69	2650.44	6251.83	6721.53	6255.18	1.14364	4.88738e-35	2.72378e-34
gene2542	YALI0_C15829g	2558.82	2512.74	2448.22	1032.04	1142.39	1218.45	-1.14776	5.67636e-35	3.16085e-34
gene4992	YALI0_E20515g	1937.18	1999.72	1929.28	3893.03	4117.96	4337.05	1.07367	6.21527e-35	3.45805e-34
gene894	YALI0_B01210g	156.63	184.656	177.784	32.6889	35.8904	38.5927	-2.27021	6.3123e-35	3.50911e-34
gene3398	YALI0_D10879g	2942.35	2486.06	2290.91	6775.33	6358.65	5973.03	1.30723	7.03496e-35	3.90759e-34
gene3812	YALI0_D20658g	113.444	86.5603	79.2464	364.538	422.621	485.826	2.18573	7.47834e-35	4.15042e-34
gene764	YALI0_A19492g	417.221	428.435	378.892	957.512	1084.29	1065.1	1.34176	7.56408e-35	4.19451e-34
gene5910	YALI0_F05544g	63778.9	65951.2	65464.9	27019.1	28516	32510.7	-1.14857	7.59149e-35	4.20621e-34
gene5239	YALI0_E26004g	83562.1	78996.1	70745.3	28849.3	34252.5	34659.1	-1.25487	7.80855e-35	4.32289e-34
gene3430	YALI0_D11572g	3433.37	4091.7	4148.88	1473.96	1749.74	1449.28	-1.32062	7.94927e-35	4.39715e-34
gene2608	YALI0_C17545g	15904.9	15430.9	13552.3	33558.6	33576.5	31620.1	1.13743	9.48663e-35	5.24319e-34
gene1110	YALI0_B06369g	461.35	453.166	660.758	2040.2	1687.56	1636.21	1.76823	1.01797e-34	5.62161e-34
gene5114	YALI0_E23221g	1680.55	1774.34	1614.72	3403.1	3655.88	3808.15	1.09957	1.05446e-34	5.8183e-34
gene6058	YALI0_F08745g	99642.8	106070	112264	46713.5	48950.8	52279.6	-1.10385	1.18687e-34	6.54346e-34
gene3589	YALI0_D15400g	12678.7	12741.5	14553	29848.3	30195.4	27701.3	1.13437	1.23647e-34	6.8113e-34
gene4319	YALI0_E05071g	170.81	127.453	137.575	463.455	518.102	483.178	1.74852	1.2806e-34	7.04861e-34
gene6270	YALI0_F13629g	1239.25	1195.97	1246.06	2695.62	2450.32	2622.14	1.07747	1.60816e-34	8.84421e-34
gene5521	YALI0_E32035g	3836.21	3116.97	2752.74	10237	14729.4	17888.2	2.14251	1.75309e-34	9.63332e-34
gene1195	YALI0_B08470g	5250.2	5071.89	5278.29	11036.8	10900.3	10424.5	1.05274	1.93764e-34	1.06387e-33
gene1010	YALI0_B04004g	1052.64	1124.14	1088.78	460.358	488.379	458.052	-1.21468	2.04927e-34	1.12424e-33
gene6264	YALI0_F13497g	1662.7	1526.37	1615.07	3419.32	3401.09	3206.14	1.06166	2.05736e-34	1.12775e-33
gene5755	YALI0_F02057g	3624.9	3495.14	3438.35	7136.77	7562.28	7138.48	1.04834	2.14184e-34	1.17309e-33
gene5378	YALI0_E29029g	77.1924	70.1127	83.943	278.654	297.33	260.994	1.85836	2.56753e-34	1.40508e-33
gene3810	YALI0_D20614g	86334.2	91174.2	100413	40452.5	40977.6	44941.5	-1.13698	2.60288e-34	1.42326e-33
gene6542	YALI0_F19646g	0.0288857	5.60269	2.6126	79.6288	103.014	62.0124	4.79821	2.72245e-34	1.48743e-33
gene3611	YALI0_D15906g	186.566	194.045	125.515	4.14986	18.2155	15.3357	-3.72104	2.8559e-34	1.55906e-33
gene6877	YALI0_F27225g	764.593	734.902	751.875	1575.09	1937.98	1818.58	1.24411	2.95034e-34	1.6093e-33
gene1146	YALI0_B07183g	20053	22623.8	24821.7	6986.92	8968.71	9025.66	-1.43393	3.08849e-34	1.68328e-33
gene4956	YALI0_E19701g	74124	84182.6	75443.8	35222.4	38071.5	36420.6	-1.09122	3.26322e-34	1.77706e-33
gene6772	YALI0_F24893g	33158.8	31564.3	31877.7	16373	14596.1	14891.9	-1.0748	3.62428e-34	1.97207e-33
gene6740	YALI0_F24123g	121946	124963	120688	53938	56457	62620.4	-1.08722	4.15166e-34	2.25719e-33
gene789	YALI0_A20086g	864.789	898.632	835.741	2000.5	1784.48	1879.25	1.12282	4.34028e-34	2.35709e-33
gene1154	YALI0_B07381g	959.784	913.578	1093.39	2339.39	2229.87	2172.59	1.18545	4.34247e-34	2.35709e-33
gene1833	YALI0_B22748g	341.932	301.216	279.156	77.6038	91.8424	76.7769	-1.90366	4.43663e-34	2.40624e-33
gene3409	YALI0_D11110g	19959.7	19201.5	19076.6	9632.34	9355.71	9587.11	-1.0272	4.53198e-34	2.45596e-33
gene5176	YALI0_E24519g	113.713	116.93	111.646	354.225	404.301	347.812	1.69083	5.0865e-34	2.75422e-33
gene2301	YALI0_C10032g	437.141	411.419	496.695	1174.76	1085.62	1092.52	1.31931	5.46012e-34	2.95413e-33
gene3328	YALI0_D09383g	1287.03	1199.83	1058.5	456.289	483.812	473.419	-1.32687	5.67637e-34	3.06864e-33
gene6750	YALI0_F24365g	9112.34	11017.3	10877.6	4657.32	3851.76	4160.28	-1.29131	5.88224e-34	3.17736e-33
gene3550	YALI0_D14454g	716.577	660.809	706.796	1541.29	1706.39	1487.84	1.18459	6.02022e-34	3.24926e-33
gene5261	YALI0_E26455g	40363	42597.2	38594.1	80163.9	88902.3	87396.2	1.07712	6.24318e-34	3.36688e-33
gene3807	YALI0_D20548g	1336.15	1247.13	1227.69	2679.32	2653.52	2575.36	1.05284	6.65282e-34	3.58489e-33
gene3344	YALI0_D09757g	3717.76	3561.73	3607.12	7166.45	8354.89	7816.09	1.10015	7.66418e-34	4.12653e-33
gene1081	YALI0_B05676g	1286.98	1183.41	1017.83	2831.37	2707.3	2610.15	1.22298	7.70487e-34	4.1451e-33
gene6516	YALI0_F19052g	1249.86	1280.84	1443.3	2878.5	3080.42	3560.76	1.26097	7.79284e-34	4.18905e-33
gene3282	YALI0_D08419g	1142.11	1023.27	1068.43	2423.09	2357.42	2219.02	1.11404	7.91929e-34	4.25359e-33
gene1138	YALI0_B07029g	2.07594	1.83727	0.0813856	65.5701	120.44	152.416	6.20419	8.39072e-34	4.50318e-33
gene3655	YALI0_D17050g	718.306	561.142	549.733	1511.74	1717.96	1607.21	1.40238	8.93347e-34	4.79061e-33
gene1375	YALI0_B12584g	6621.94	6338.29	6592.55	12930.3	13835.7	13360	1.03723	9.62163e-34	5.15549e-33
gene1728	YALI0_B20504g	65287.5	68917.5	78848.2	29521.8	31225.3	33293.4	-1.17983	9.7372e-34	5.21323e-33
gene5916	YALI0_F05676g	227393	230309	234085	104874	109317	118672	-1.0554	1.1604e-33	6.20773e-33
gene3876	YALI0_D22264g	26646.5	24792.8	28371.8	12882.2	11471.4	12407	-1.1184	1.16884e-33	6.24787e-33
gene6580	YALI0_F20482g	84927	91573.4	94234.3	37478.2	40795.6	44586.4	-1.13984	1.29794e-33	6.93238e-33
gene6584	YALI0_F20570g	1479.09	1464.71	1311.66	3027.41	2904.43	3204.99	1.10158	1.35189e-33	7.21478e-33
gene1694	YALI0_B19712g	1595.13	1752.38	1698.31	4324.57	3964.6	3451.72	1.21813	1.42191e-33	7.58236e-33
gene4719	YALI0_E14212g	75911	82552.3	89536.5	32491.1	37235.1	38541.2	-1.19572	1.43955e-33	7.67032e-33
gene1699	YALI0_B19844g	206.343	172.344	173.549	24.5729	43.4677	33.9899	-2.42756	1.47294e-33	7.84196e-33
gene3956	YALI0_D24079g	442.096	387.864	382.475	1204.32	1168.67	964.766	1.46018	1.5272e-33	8.12439e-33
gene818	YALI0_A20746g	77253.6	84029.6	93605.5	32608.5	35849.4	39416.6	-1.24049	1.54685e-33	8.22235e-33
gene6974	YALI0_F29667g	21006.1	21470.7	20590.7	8821.03	10407.1	9922.8	-1.1133	1.8203e-33	9.66817e-33
gene2922	YALI0_D00176g	18919.6	18367.4	15104.2	7276.58	7745.53	6773.03	-1.26537	1.84946e-33	9.81525e-33
gene2363	YALI0_C11473g	95830.2	109716	118664	42184.7	46827.8	49267.5	-1.22932	1.85665e-33	9.84555e-33
gene3806	YALI0_D20526g	57120.6	59870.7	72870.8	11166.9	18465.1	18201.5	-1.98887	2.04272e-33	1.08237e-32
gene3291	YALI0_D08624g	395.412	383.244	436.961	1043.1	1002.37	946.48	1.3007	2.11458e-33	1.11955e-32
gene5619	YALI0_E34089g	1808.71	1681.71	1680.99	3420.42	3629.96	3579.66	1.03946	2.16269e-33	1.14412e-32
gene4869	YALI0_E17743g	2200.98	2086.22	2098.37	4234.91	4321.69	4347.49	1.01491	2.24915e-33	1.18891e-32
gene5632	YALI0_E34375g	864.799	866.463	879.817	1738.34	1914.27	1909.01	1.09117	2.4511e-33	1.29464e-32
gene4114	YALI0_E00528g	495.138	407.939	374.447	1082.08	1265.52	1298.94	1.51226	2.51336e-33	1.32647e-32
gene6106	YALI0_F09878g	213.158	266.663	310.285	1201.13	886.746	942.805	1.93948	2.62027e-33	1.3818e-32
gene6433	YALI0_F17270g	1604.39	1576.74	1644.3	3467.25	3263.61	3159.6	1.03549	3.31864e-33	1.74871e-32
gene6494	YALI0_F18546g	2518.15	2430.44	2491.27	5321.87	5036.8	4885.89	1.03493	3.35717e-33	1.76762e-32
gene2896	YALI0_C23991g	1716.64	1500.17	1265.56	3584.81	4254.1	3835.44	1.38046	3.40241e-33	1.79002e-32
gene5185	YALI0_E24717g	6812.07	7371.99	8059.02	3340.53	2498.3	2756.93	-1.37171	3.53919e-33	1.86051e-32
gene550	YALI0_A14256g	561.799	439.816	400.414	112.311	120.295	121.8	-1.98282	3.64548e-33	1.91488e-32
gene1404	YALI0_B13288g	1320.35	1180.54	1067.44	2554.9	2826	2811.97	1.19845	3.71687e-33	1.95084e-32
gene3970	YALI0_D24387g	139122	137859	159194	63500.9	63883.5	71246.3	-1.1348	3.74578e-33	1.96447e-32
gene3178	YALI0_D06149g	5068.43	4757.21	4007.72	10971.5	10985.6	10274	1.22001	4.29106e-33	2.24868e-32
gene42	YALI0_A01067g	7718.01	7017.84	6025.12	15802.7	20169.5	20079.4	1.4328	4.34094e-33	2.27303e-32
gene7075	YALI0_F31933g	1462.29	1340.33	1245.08	3143.68	2963.06	2787.2	1.13498	4.47229e-33	2.33997e-32
gene1579	YALI0_B17138g	34.3415	32.0421	21.3546	147.01	158.056	153.026	2.36797	4.53149e-33	2.36909e-32
gene418	YALI0_A10571g	3222.41	3350.96	3401.65	1704.45	1515.44	1464.54	-1.09067	4.58986e-33	2.39773e-32
gene4548	YALI0_E10351g	449.715	470.194	498.76	1049.33	1135.37	1102.55	1.21332	5.21012e-33	2.71962e-32
gene6825	YALI0_F26103g	434.701	366.867	344.637	1003.34	962.658	1018.54	1.37933	5.50831e-33	2.87302e-32
gene3758	YALI0_D19360g	307.657	293.97	286.087	716.613	816.966	770.519	1.3755	5.80888e-33	3.02743e-32
gene6775	YALI0_F24959g	110666	121639	120369	56016.1	57484.7	59313.3	-1.02911	6.06639e-33	3.15917e-32
gene3437	YALI0_D11704g	10815.5	10868.2	10363	4887.18	5094.23	5435.13	-1.05566	6.34031e-33	3.29924e-32
gene4745	YALI0_E14817g	1782.98	1911.85	2130.95	805.381	800.17	906.142	-1.21298	6.43018e-33	3.34339e-32
gene1724	YALI0_B20416g	3290.1	3519.39	2943.92	1337.21	1416.84	1551.39	-1.17986	6.8458e-33	3.55672e-32
gene2176	YALI0_C07172g	598.013	705.075	730.18	1630.04	1676.55	1502.12	1.24224	6.87729e-33	3.5703e-32
gene1882	YALI0_C00385g	311.81	277.292	303.333	867.488	761.594	758.585	1.42004	6.9561e-33	3.60841e-32
gene872	YALI0_B00704g	68326.9	65811.4	64790.4	31086.5	33002.1	33978.8	-1.02039	7.73012e-33	4.00681e-32
gene3847	YALI0_D21560g	752.103	704.598	783.136	1647.39	1682.77	1539.78	1.12145	7.84388e-33	4.06262e-32
gene6627	YALI0_F21527g	10898.1	11450.6	12273.6	5590.33	5036.42	5519.92	-1.10042	8.61877e-33	4.4605e-32
gene6490	YALI0_F18458g	5101.69	4338.68	3970.24	11872.7	10034.4	11800.5	1.32954	8.63803e-33	4.467e-32
gene6676	YALI0_F22649g	739.493	686.465	697.063	1526.95	1519.27	1471.96	1.08948	9.89441e-33	5.11275e-32
gene121	YALI0_A03003g	7541.26	8526.3	8775.56	4044.92	3585.59	3530.92	-1.15436	1.01535e-32	5.24257e-32
gene4987	YALI0_E20405g	52786.9	49353.4	49837.2	24915.3	25312.1	22258.3	-1.0681	1.19551e-32	6.16801e-32
gene6694	YALI0_F23111g	985.805	956.697	1033	2131.19	1980.14	2132.71	1.06992	1.22232e-32	6.30147e-32
gene1302	YALI0_B10912g	1065.1	1053.54	1120.17	2313.88	2210.11	2184.29	1.05088	1.24608e-32	6.41898e-32
gene3640	YALI0_D16709g	895.939	825.254	826.629	351.129	356.284	352.571	-1.26493	1.32914e-32	6.84158e-32
gene5894	YALI0_F05214g	69078.1	67720.5	70919.9	33700.5	34436	35878.6	-0.997818	1.37999e-32	7.09786e-32
gene5518	YALI0_E31955g	50696.8	55695.7	58148.7	22351.4	25346	26491.4	-1.14914	1.42961e-32	7.34742e-32
gene6386	YALI0_F16203g	809.446	828.36	741.42	1756.59	1715.79	1634.72	1.10057	1.65551e-32	8.50186e-32
gene4126	YALI0_E00792g	166.828	138.377	172.091	550.056	498.871	462.199	1.66437	1.66795e-32	8.55914e-32
gene6795	YALI0_F25421g	338.077	372.758	348.605	892.06	892.136	818.48	1.29549	1.6856e-32	8.64306e-32
gene411	YALI0_A10362g	17858.9	18543.5	17712.5	36881	35077.5	35753	0.993036	1.94449e-32	9.96289e-32
gene4116	YALI0_E00572g	1175.64	1198.95	1148.08	514.416	460.752	541.814	-1.21565	2.05292e-32	1.05104e-31
gene1020	YALI0_B04224g	86013.1	101150	114354	32985.2	39808	41162.5	-1.40375	2.23562e-32	1.1437e-31
gene1374	YALI0_B12562g	44193.5	45793.6	45210.3	22442	17512.1	19104.1	-1.19489	2.24609e-32	1.14817e-31
gene469	YALI0_A12023g	3339.18	3312.49	3429.87	6696.82	6567.61	6837.18	0.9957	2.55258e-32	1.30385e-31
gene2084	YALI0_C05148g	25912.5	32704.5	31080.1	9964.27	12731.5	12026.8	-1.36915	2.55745e-32	1.30533e-31
gene6609	YALI0_F21153g	23056.1	22683.6	26881.2	10943	11099.4	11485.3	-1.11495	3.17735e-32	1.6205e-31
gene4724	YALI0_E14322g	1502.07	1547.05	1319.66	635.908	667.868	619.062	-1.18463	3.29154e-32	1.67745e-31
gene3247	YALI0_D07634g	16071.8	16048.2	13720.2	5743.64	6876.83	6892.94	-1.23213	3.3651e-32	1.71363e-31
gene5394	YALI0_E29381g	1638.45	1380.28	1329.72	566.522	631.312	550.034	-1.31483	3.47701e-32	1.76927e-31
gene4995	YALI0_E20581g	41300	48235.5	45712.2	18381.9	21293.7	21239	-1.15072	3.79664e-32	1.93044e-31
gene3069	YALI0_D03663g	883.568	945.353	828.53	2219.89	1953.34	1874.35	1.185	4.09205e-32	2.07906e-31
gene5696	YALI0_F00770g	1524	1507.5	1446.68	2922.29	3009.81	2989.89	0.994096	4.21277e-32	2.13877e-31
gene3990	YALI0_D24926g	2690.24	2719.3	2441.32	5333.17	5330.26	5388.24	1.03133	4.86901e-32	2.47005e-31
gene5642	YALI0_E34573g	49680.9	59230.3	62929.5	18797.4	23752.7	23673.3	-1.37563	4.96418e-32	2.51642e-31
gene6497	YALI0_F18612g	12723.5	12774.4	13871	29307.3	26760.8	26053.8	1.06075	6.0937e-32	3.08664e-31
gene2979	YALI0_D01441g	2704.97	2814.14	2766.72	5341.47	6369.89	6188.49	1.11127	6.16478e-32	3.12028e-31
gene1453	YALI0_B14399g	14093.1	14370.7	13864.7	6417.24	7265.39	6924.79	-1.03841	6.4896e-32	3.28219e-31
gene3392	YALI0_D10747g	4747.75	5226.19	6118.74	2242.52	2373.68	2314.22	-1.21507	6.68639e-32	3.37916e-31
gene1849	YALI0_B23100g	16219.9	15901.1	14008.2	4725.07	6246.11	6462.86	-1.40372	6.81327e-32	3.44068e-31
gene2581	YALI0_C16841g	674.78	582.119	651.612	1507.51	1431.27	1359.91	1.1721	7.08265e-32	3.57401e-31
gene4931	YALI0_E19162g	209.343	166.937	146.391	552.225	586.187	553.83	1.69236	7.49373e-32	3.77858e-31
gene1563	YALI0_B16786g	105.279	92.0478	98.6465	364.371	399.935	307.129	1.85546	7.66947e-32	3.86428e-31
gene1420	YALI0_B13662g	1338.49	1346.56	1510.07	3015.11	2938.89	2791.8	1.06058	8.40105e-32	4.22969e-31
gene5842	YALI0_F04037g	17377	17373.5	18770.5	8864.77	8367.55	8992.16	-1.02914	8.46066e-32	4.25649e-31
gene5460	YALI0_E30811g	64062.7	71354.9	67674.6	31763.3	34173.3	33813	-1.02574	9.71973e-32	4.88623e-31
gene1874	YALI0_C00209g	18481.3	15751.8	15391.2	7590.96	7699.37	7626.32	-1.11466	1.13532e-31	5.70311e-31
gene390	YALI0_A09878g	1802.53	1770.43	1724.51	879.696	757.166	712.69	-1.17363	1.1422e-31	5.73334e-31
gene2263	YALI0_C09141g	1.80603e+06	1.77233e+06	1.68227e+06	860479	842207	918358	-1.00509	1.16606e-31	5.84872e-31
gene4315	YALI0_E04983g	520.56	591.348	460.371	1271.82	1367.02	1243.65	1.30183	1.21434e-31	6.0863e-31
gene2844	YALI0_C22836g	58104.2	68651.6	61922.4	22758.7	29663.2	24554	-1.29344	1.39315e-31	6.97726e-31
gene4342	YALI0_E05577g	48.1544	82.9144	46.0646	335.929	459.658	343.132	2.6797	1.53854e-31	7.69962e-31
gene4986	YALI0_E20383g	1269.41	1236.37	1134.71	2642.86	3803.1	3492.27	1.44867	1.70851e-31	8.54385e-31
gene6751	YALI0_F24387g	65146.3	64188.9	62770.4	33020.7	29756.8	32671.2	-1.00911	1.7698e-31	8.84369e-31
gene2467	YALI0_C14058g	1194.37	1084.31	1242.76	2591.55	2743.67	2363.79	1.12923	1.91911e-31	9.58264e-31
gene4533	YALI0_E10043g	4775.27	4138.67	3995.14	9075.25	11486.8	11147.3	1.29647	1.99284e-31	9.94332e-31
gene4669	YALI0_E13035g	30173.4	30853.3	29668.4	15907.5	13811.7	14231.4	-1.04518	2.09895e-31	1.04649e-30
gene1442	YALI0_B14146g	149722	149475	147446	75450.2	70271.6	78210.2	-0.996061	2.29874e-31	1.14525e-30
gene5523	YALI0_E32065g	5227.39	5562.48	5520.37	2642.55	2310.06	2718.24	-1.08835	2.31403e-31	1.15201e-30
gene7006	YALI0_F30371g	680.862	533.607	587.009	1364.78	1591.48	1489.14	1.30355	2.34969e-31	1.16889e-30
gene4105	YALI0_E00330g	29568.2	26781.5	28342.2	55602.9	67491.4	70351.5	1.19165	2.38779e-31	1.18695e-30
gene5588	YALI0_E33407g	990.193	1031.48	1246.4	271.697	392.968	348.263	-1.68884	2.42249e-31	1.20331e-30
gene1229	YALI0_B09273g	10474.2	9652.79	9104.52	20258.9	20505.6	19582	1.04566	2.70882e-31	1.34453e-30
gene4287	YALI0_E04356g	5794.62	5697.66	5084.05	2346.7	2559.29	2732.62	-1.11772	2.87994e-31	1.42841e-30
gene4910	YALI0_E18678g	1805.61	1757.69	1651.96	3519.45	4079.15	3535.42	1.09386	3.08622e-31	1.52958e-30
gene6424	YALI0_F17072g	1739.84	1661.81	1538.23	3449.93	3296.77	3316.42	1.02587	3.12013e-31	1.54524e-30
gene3454	YALI0_D12122g	11359	11578.6	11290	4700.48	5478.6	5678.66	-1.10986	3.33075e-31	1.64833e-30
gene4217	YALI0_E02772g	928.467	990.899	922.695	1948.5	1899.62	1919.54	1.02022	3.39509e-31	1.67892e-30
gene978	YALI0_B03190g	958.521	868.095	893.047	1921.98	2031.08	1812.69	1.08409	3.50579e-31	1.73238e-30
gene767	YALI0_A19558g	480.2	375.383	235.058	24.575	38.7597	39.59	-3.39786	3.79761e-31	1.87519e-30
gene2724	YALI0_C20141g	1286.07	1142.81	1228.27	2521.29	2829.27	3246.72	1.23349	3.86993e-31	1.90949e-30
gene5057	YALI0_E21978g	158.773	176.099	213.354	546.147	639.474	560.882	1.67348	4.24986e-31	2.09541e-30
gene4387	YALI0_E06611g	772.267	922.373	974.475	2414.83	2106.78	2005.84	1.29035	4.36995e-31	2.15302e-30
gene5540	YALI0_E32395g	1368.44	1179.26	1282.12	2759.93	2691.22	2560.02	1.06501	4.54362e-31	2.23694e-30
gene319	YALI0_A08107g	2682.04	2697.96	2886.28	1433.98	1261.4	1266.01	-1.06129	4.87541e-31	2.39852e-30
gene4921	YALI0_E18920g	95.7736	55.9503	93.7276	375.57	362.584	337.064	2.13377	5.17277e-31	2.54293e-30
gene5598	YALI0_E33627g	3416.25	3335.46	3141.62	6604.95	6620.75	6453.9	0.991912	5.18125e-31	2.54522e-30
gene3612	YALI0_D15928g	2451.64	2900.39	2613.32	1188.85	915.776	847.512	-1.43235	5.19772e-31	2.55143e-30
gene6373	YALI0_F15917g	6311.03	6186.02	5865.99	3142.68	3053.81	2818.51	-1.02658	5.31104e-31	2.60514e-30
gene2674	YALI0_C19085g	5705.03	5637.18	5680.75	11384.9	10945.8	11344.7	0.984202	5.41084e-31	2.65215e-30
gene5622	YALI0_E34155g	2730.82	2553.79	2410.45	5387.51	7173.12	7340.72	1.37079	5.43533e-31	2.66219e-30
gene5627	YALI0_E34265g	795.602	665.357	644.305	99.2287	154.538	184.45	-2.26328	6.19153e-31	3.03035e-30
gene3091	YALI0_D04180g	661.25	586.754	645.238	73.7206	128.582	153.132	-2.41242	6.3718e-31	3.1163e-30
gene6295	YALI0_F14223g	90766.3	89604	83233.3	38490.8	43549.8	44424.1	-1.05963	6.51334e-31	3.18319e-30
gene4365	YALI0_E06083g	2792.48	2719.05	2688.91	5416.05	6849.06	7047.11	1.23576	7.11363e-31	3.47402e-30
gene1900	YALI0_C00781g	330.712	334.161	340.524	777.782	802.384	765.901	1.2226	7.21829e-31	3.52254e-30
gene845	YALI0_A21439g	18951.8	16220.2	15482.4	5061.88	5859.51	7263.53	-1.4779	7.38657e-31	3.60203e-30
gene5655	YALI0_E34881g	2231.25	2259.12	2028.84	4276.9	5144	5226.71	1.16764	7.8488e-31	3.82464e-30
gene3857	YALI0_D21769g	621.385	517.472	490.754	1269.96	1690.42	1613.88	1.48858	8.64859e-31	4.21129e-30
gene5511	YALI0_E31823g	397.545	402.505	449.747	951.31	961.95	976.414	1.21073	9.69236e-31	4.7161e-30
gene1630	YALI0_B18260g	997.136	946.82	903.837	2141.42	2313.99	1899.19	1.15742	1.00158e-30	4.86994e-30
gene3465	YALI0_D12386g	2248.04	2344	2217.66	1072.8	1077.54	1177.18	-1.0331	1.06681e-30	5.18331e-30
gene2760	YALI0_C20977g	97.0041	103.362	86.5693	336.069	513.173	494.55	2.22502	1.12544e-30	5.46418e-30
gene3523	YALI0_D13728g	69708.2	73275.8	73250	35752.1	37720.5	37298.6	-0.964998	1.19013e-30	5.77409e-30
gene5709	YALI0_F01056g	758.022	564.473	664.742	1583.2	1894.13	1648.17	1.36747	1.20875e-30	5.86014e-30
gene3549	YALI0_D14432g	2291.08	2604.1	2834.08	1219.66	1105.29	1130.13	-1.16142	1.21567e-30	5.88945e-30
gene5281	YALI0_E26917g	3219.43	3530.81	3802.77	7707.27	7019.6	7709.78	1.08839	1.29104e-30	6.25e-30
gene5199	YALI0_E25025g	191513	199797	218922	94648.6	91932.9	104373	-1.06856	1.3232e-30	6.40105e-30
gene3368	YALI0_D10263g	117228	120123	126495	62069.9	60576.8	63355.5	-0.968001	1.44699e-30	6.99485e-30
gene5161	YALI0_E24189g	312.485	255.7	186.188	6.21381	27.374	19.7638	-3.80586	1.45904e-30	7.04797e-30
gene1497	YALI0_B15312g	3135.08	3768.37	4039.23	1672.85	1506.39	1533.7	-1.21518	1.47782e-30	7.13351e-30
gene1164	YALI0_B07623g	2757.06	2629.38	2830.18	5448.5	5296.91	5573.61	0.990188	1.51276e-30	7.29692e-30
gene6866	YALI0_F26961g	74.2422	90.4491	100.202	12.2215	5.19209	10.8047	-3.21989	1.51467e-30	7.30085e-30
gene5680	YALI0_F00396g	7001.61	6952.14	6465.6	3067.31	3423.63	3451.91	-1.03815	1.58382e-30	7.62863e-30
gene6613	YALI0_F21241g	3053.65	3642.5	3655.87	1310.72	1625.78	1481.99	-1.2279	1.63026e-30	7.84666e-30
gene5602	YALI0_E33715g	311.095	369.101	370.688	996.096	842.133	907.369	1.38529	1.84684e-30	8.88269e-30
gene6098	YALI0_F09669g	66835.4	68981.4	77002.9	36120.5	32023.6	33494.3	-1.06618	1.86608e-30	8.96877e-30
gene573	YALI0_A14861g	166.64	125.66	132.549	422.697	520.943	492.344	1.75646	1.9289e-30	9.264e-30
gene4493	YALI0_E09130g	3782.82	4270.37	4748.73	1784.27	1914.99	2011.21	-1.16426	2.0765e-30	9.96573e-30
gene6372	YALI0_F15895g	206.804	254.036	261.56	628.835	696.51	704.524	1.49106	2.24085e-30	1.0739e-29
gene6160	YALI0_F11165g	1048.53	1098.33	1193.86	2485.33	2244.9	2306.04	1.07516	2.29022e-30	1.09677e-29
gene2490	YALI0_C14652g	10249	9969.69	9636.75	4876.95	4949.73	5213.96	-0.989113	2.55848e-30	1.22436e-29
gene4818	YALI0_E16577g	1062.65	975.33	781.503	2167.08	2488.58	2575.98	1.35797	2.57284e-30	1.23035e-29
gene3526	YALI0_D13794g	37844.1	45396.6	46565.3	14741.2	18142.2	19095.2	-1.32034	2.73351e-30	1.30625e-29
gene1487	YALI0_B15103g	78393.5	81351.8	79496	37817	38272.9	42902.1	-1.00759	2.90409e-30	1.38677e-29
gene6068	YALI0_F08987g	549.405	461.841	423.089	1173	1637.76	1450.76	1.57042	2.95002e-30	1.40769e-29
gene1304	YALI0_B10956g	457.707	372.09	408.76	139.7	105.601	102.535	-1.8325	2.97669e-30	1.41941e-29
gene5922	YALI0_F05803g	62246.5	66188.7	64380.1	32558.3	32516.5	34078.9	-0.959476	3.44403e-30	1.64108e-29
gene6802	YALI0_F25575g	668.619	656.493	639.553	1393.39	1499.23	1784.5	1.25121	3.556e-30	1.69322e-29
gene2168	YALI0_C06974g	2156.34	2389.8	2218.81	1148.16	995.808	971.453	-1.11926	3.92974e-30	1.86985e-29
gene6139	YALI0_F10615g	1773.21	1645.24	1596.79	3239.76	3561.96	3344.16	1.01628	4.56822e-30	2.1721e-29
gene6063	YALI0_F08877g	8158.75	8699.58	9370.94	4467.5	3895.95	4006.27	-1.08436	4.81331e-30	2.28701e-29
gene3959	YALI0_D24145g	16.6215	14.6695	7.05858	86.8504	106.909	113.076	2.96721	5.10547e-30	2.4241e-29
gene1977	YALI0_C02629g	3820.88	3221.66	3604.16	7194.98	7364.48	7934.59	1.07934	5.3999e-30	2.56207e-29
gene4005	YALI0_D25278g	6360.19	6429.73	6554.03	13721.2	12534.1	12380.7	0.99805	5.48957e-30	2.60276e-29
gene707	YALI0_A18139g	1020.47	1107.4	1281.27	2767.02	2444.06	2510.92	1.18027	6.16665e-30	2.92171e-29
gene311	YALI0_A07887g	264.14	302.288	325.409	62.3657	82.6867	89.873	-1.92012	6.96383e-30	3.29707e-29
gene2826	YALI0_C22484g	559.055	561.714	498.155	1157.53	1186.18	1284.58	1.16283	7.75255e-30	3.66789e-29
gene2571	YALI0_C16621g	6210.95	11668	12348.6	1005.78	1597.76	1861.29	-2.75963	7.78061e-30	3.67856e-29
gene6633	YALI0_F21681g	2718.51	2741.9	2779.34	5142.39	5579.83	5833.35	1.00676	8.16926e-30	3.85957e-29
gene3529	YALI0_D13882g	77948.1	82437.4	80455.3	39526.7	41220.1	42852.6	-0.962401	8.34883e-30	3.94162e-29
gene5191	YALI0_E24849g	1369.83	1326.2	1672.79	3741.76	3176.18	3320.78	1.22941	8.35555e-30	3.942e-29
gene1588	YALI0_B17314g	4247.8	4308.7	4405.92	2163.93	2235.33	2287.53	-0.954727	8.81965e-30	4.15801e-29
gene428	YALI0_A10813g	2470.06	2215.67	2361.89	1188.95	979.495	983.088	-1.16137	8.94502e-30	4.21414e-29
gene6412	YALI0_F16819g	245000	240485	225137	105707	115950	123808	-1.04054	8.95395e-30	4.21537e-29
gene5368	YALI0_E28831g	17.7493	15.4021	22.5762	116.433	114.446	159.202	2.80948	9.26569e-30	4.35906e-29
gene5089	YALI0_E22715g	2001.73	1879.83	1918.93	3640.91	4053.72	3840	0.991842	9.67345e-30	4.54768e-29
gene6103	YALI0_F09812g	621.606	570.483	583.051	1208.59	1358.03	1300.34	1.12348	1.00822e-29	4.7365e-29
gene4842	YALI0_E17127g	3036.48	2880.71	2694.83	5504.72	6044.81	6004.96	1.02719	1.09425e-29	5.13704e-29
gene4573	YALI0_E10923g	2471.51	2706.23	3035.02	1299.32	1205.75	1289.67	-1.11349	1.17621e-29	5.51791e-29
gene5514	YALI0_E31889g	815.201	1086.9	1146.8	316.366	332.545	251.579	-1.75919	1.21241e-29	5.68376e-29
gene774	YALI0_A19712g	1041.86	856.87	944.097	2103.64	2141.34	1941.54	1.12213	1.22323e-29	5.73047e-29
gene4248	YALI0_E03498g	168.871	128.176	174.361	612.297	569.093	474.4	1.81356	1.26224e-29	5.90904e-29
gene6223	YALI0_F12573g	6470.65	6051.52	6373.51	12526	12149.2	12287	0.968048	1.40742e-29	6.58409e-29
gene397	YALI0_A10076g	12058.8	11610.5	10973.1	5758.8	5601.08	5991.6	-0.997514	1.49401e-29	6.98425e-29
gene3022	YALI0_D02475g	525.59	479.244	465.716	1148.25	1155.12	1036.75	1.18269	1.69658e-29	7.92567e-29
gene6016	YALI0_F07799g	114.54	98.6199	79.5459	320.562	373.776	329.133	1.80116	1.88558e-29	8.80245e-29
gene3872	YALI0_D22154g	540.53	591.729	616.522	1428.87	1267.73	1247.16	1.17337	1.92095e-29	8.96131e-29
gene5129	YALI0_E23540g	4341.52	4030.05	4122.11	7976.82	8614.04	8088.88	0.982162	1.95393e-29	9.10879e-29
gene2837	YALI0_C22719g	370.293	379.082	344.066	809.544	972.28	934.466	1.31179	1.96843e-29	9.16999e-29
gene3128	YALI0_D05005g	716.366	582.085	624.216	1586.12	1629.13	1362.24	1.25144	2.62509e-29	1.22205e-28
gene4317	YALI0_E05027g	29630.1	30272.2	34965	15535	14459.7	15557.1	-1.05836	2.94394e-29	1.36953e-28
gene1964	YALI0_C02343g	1906.85	1895.57	1811.76	981.814	848.508	889.407	-1.04627	3.21119e-29	1.49281e-28
gene280	YALI0_A07128g	255.683	289.716	265.399	53.186	69.0621	86.5103	-1.95315	3.25272e-29	1.51107e-28
gene4353	YALI0_E05819g	147737	142305	144226	267516	283671	279960	0.936518	3.28821e-29	1.52649e-28
gene3571	YALI0_D14982g	693.756	749.906	680.788	1536.1	1446.42	1431.66	1.05371	3.32743e-29	1.54362e-28
gene3628	YALI0_D16423g	14995.3	14251.9	13614.2	7168.41	7439.21	7275.52	-0.969873	3.83091e-29	1.77596e-28
gene5568	YALI0_E32989g	2908.22	2851.58	2630.75	1210.67	1435.33	1367.54	-1.06371	4.22995e-29	1.95904e-28
gene5995	YALI0_F07337g	1242.4	1188.58	1287.93	2695.58	2358.7	2531.67	1.02878	4.2317e-29	1.95904e-28
gene4258	YALI0_E03718g	29801	29344.8	28735.9	58132.2	69476.1	80348	1.24265	4.4482e-29	2.05783e-28
gene3241	YALI0_D07524g	1225.45	1097.41	1015.94	2443.52	2455.37	2242.23	1.09603	4.71191e-29	2.17832e-28
gene1692	YALI0_B19646g	4182.06	4400.27	4071.33	2190.42	2205.77	2142.27	-0.952712	4.81101e-29	2.22259e-28
gene3035	YALI0_D02783g	800.774	684.708	600.303	1651.47	1594.48	1623.34	1.22178	5.13059e-29	2.3686e-28
gene6465	YALI0_F17974g	5715.27	5077.24	5211.11	2449.77	2764.24	2622.97	-1.02984	5.2666e-29	2.4297e-28
gene2682	YALI0_C19239g	119.037	121.245	149.735	18.4204	28.9357	24.1639	-2.43449	5.80494e-29	2.67621e-28
gene3642	YALI0_D16775g	3256.44	2872.35	2688.85	1428.96	1355.68	1426.57	-1.06641	6.55914e-29	3.02183e-28
gene1031	YALI0_B04466g	119.018	113.818	151.983	382.78	388.549	393.822	1.60258	7.23682e-29	3.33174e-28
gene3158	YALI0_D05665g	5819.79	5606.88	6019.55	10853.2	12010.4	12279.3	1.01046	7.26903e-29	3.34426e-28
gene2196	YALI0_C07612g	1378.13	1516.88	1418.21	2850.8	2732.26	2842.28	0.965467	8.21301e-29	3.77595e-28
gene3122	YALI0_D04884g	9111.55	12516.7	12998.6	2607.18	3937.74	3703.67	-1.75647	8.47405e-29	3.89328e-28
gene2378	YALI0_C11825g	1780.31	1501.75	1420.85	3762.25	3857.29	3224.49	1.20488	1.0183e-28	4.67522e-28
gene777	YALI0_A19778g	4622.1	4142.22	4406.22	8454.51	9099.49	8583.78	0.988929	1.02244e-28	4.69098e-28
gene3185	YALI0_D06303g	53750.8	53426.9	48701.9	23266	26276.6	26837.6	-1.02916	1.29359e-28	5.93096e-28
gene5262	YALI0_E26477g	43861.8	45166.2	46721.2	82613.6	92911.7	92365.6	0.980715	1.42441e-28	6.52625e-28
gene4512	YALI0_E09581g	70.6894	37.8367	57.4288	0.00628809	1.81582	1.81118	-5.34108	1.51776e-28	6.94919e-28
gene6785	YALI0_F25179g	1793.14	1539.67	1934.9	4054.14	3788.57	3623.09	1.12276	1.70568e-28	7.80423e-28
gene1764	YALI0_B21252g	18703.2	21447.6	25818.1	8590.3	9083.03	9619.69	-1.27319	1.7076e-28	7.80767e-28
gene2203	YALI0_C07777g	1271.39	1136.59	1107.63	479.813	528.644	546.187	-1.17671	1.71817e-28	7.8506e-28
gene3316	YALI0_D09141g	357.833	331.993	398.285	1004.25	880.087	852.431	1.33184	1.74262e-28	7.95691e-28
gene1493	YALI0_B15246g	672.797	617.82	692.233	1505.45	1367.39	1348.34	1.0908	1.75795e-28	8.0214e-28
gene4731	YALI0_E14487g	14414.3	13023.5	14179.1	4737.31	6430.34	6143.94	-1.26531	1.76195e-28	8.03417e-28
gene898	YALI0_B01298g	1434.14	1367.91	1182.85	2685.65	3401.54	3322.27	1.2391	1.83821e-28	8.37616e-28
gene4935	YALI0_E19228g	963.696	895.69	833.758	2162.73	1896.8	1813.47	1.12383	1.93237e-28	8.79921e-28
gene4892	YALI0_E18260g	2039.57	2161.12	2382.21	5531.01	4400.83	4821.58	1.16441	1.93697e-28	8.81416e-28
gene7063	YALI0_F31559g	2789.58	2985.72	3135.9	1410.68	1568.91	1488.21	-0.995546	2.99752e-28	1.36308e-27
gene2198	YALI0_C07656g	1493.74	1539.72	1332.31	527.83	561.421	694.539	-1.29105	3.19742e-28	1.453e-27
gene4622	YALI0_E12001g	3753.25	3650.33	3683.92	7066.31	7172.7	6847.59	0.927381	3.42955e-28	1.55742e-27
gene6287	YALI0_F14047g	34491	32784.1	33222.6	14436.9	16481.9	17664.2	-1.0486	3.57722e-28	1.62337e-27
gene1068	YALI0_B05368g	41533.5	41312.1	44088.7	22441	18784.6	21116.2	-1.02581	3.80252e-28	1.72445e-27
gene4480	YALI0_E08888g	1092.21	1136.02	1067.48	2225.09	2167.14	2075.91	0.972046	3.82792e-28	1.73479e-27
gene5023	YALI0_E21197g	3383.84	3201.21	2960.13	7122.34	6129.38	6484.34	1.04766	3.91194e-28	1.77166e-27
gene5500	YALI0_E31647g	6631.45	6777.59	7057.08	3669.38	3460.91	3543.77	-0.939085	3.95088e-28	1.78808e-27
gene5112	YALI0_E23192g	2903.06	2831.36	2797.78	6821.77	11392.8	12312.7	1.83904	4.67655e-28	2.11507e-27
gene1036	YALI0_B04598g	2189.32	1908.05	1881.35	3885.86	4235.83	4018.94	1.02178	4.90811e-28	2.21829e-27
gene2267	YALI0_C09232g	6155.55	5780.49	5641.75	11487	11729.5	11045.5	0.962773	5.20452e-28	2.35067e-27
gene2577	YALI0_C16753g	6214.91	5544.81	5421.73	11066.5	12019.5	11621.2	1.01432	5.40649e-28	2.44023e-27
gene1359	YALI0_B12210g	9990.43	10199.7	10698.6	5352.56	5355.4	5406.13	-0.938671	5.7126e-28	2.57666e-27
gene4904	YALI0_E18546g	166.85	140.199	177.046	450.328	601.752	597.388	1.7695	5.95159e-28	2.68264e-27
gene1586	YALI0_B17292g	1118.39	1183.37	1216.23	2980.25	2330.63	2514.42	1.15329	6.29358e-28	2.83487e-27
gene1612	YALI0_B17842g	673.689	595.088	601.304	1412.59	1252.27	1373.8	1.11034	6.50781e-28	2.92939e-27
gene531	YALI0_A13673g	1404.08	1437.31	1343.03	542.142	650.821	678.846	-1.15994	6.58829e-28	2.96362e-27
gene3218	YALI0_D06996g	4288.32	4004.5	4073.47	7884.93	7684.72	8295.13	0.948474	6.70908e-28	3.01592e-27
gene5708	YALI0_F01034g	2104.08	2103.63	2165.66	4268.51	3869.04	4127.34	0.944449	7.23217e-28	3.24888e-27
gene1326	YALI0_B11440g	479.881	541.99	430.723	1073.86	1227.1	1147.24	1.24523	7.27494e-28	3.26589e-27
gene1090	YALI0_B05874g	1836.2	1908.92	2294.12	4752.28	4294.56	4203.01	1.13404	7.50315e-28	3.36607e-27
gene3518	YALI0_D13618g	371.62	442.143	448.665	148.946	140.135	114.014	-1.64685	7.60569e-28	3.40978e-27
gene3767	YALI0_D19580g	3815.42	3242.19	2801.38	7220.54	8342.31	7815.18	1.24541	8.44669e-28	3.78428e-27
gene2443	YALI0_C13508g	12702.4	11262.1	12585.4	6084.42	6130.68	6314.57	-0.979925	8.85337e-28	3.96381e-27
gene3106	YALI0_D04510g	1956.86	1793.91	1880.34	932.941	992.765	915.267	-0.986652	1.00642e-27	4.50288e-27
gene6041	YALI0_F08349g	1153.6	1075.48	1057.34	2073.1	2198.65	2195.31	0.976382	1.16513e-27	5.2095e-27
gene6817	YALI0_F25905g	55105	56056.3	56948.1	100572	117340	112739	0.975914	1.17326e-27	5.24236e-27
gene5858	YALI0_F04356g	1532.52	1578.59	1694.9	3240.67	3082.35	3004.84	0.957087	1.31286e-27	5.86216e-27
gene4718	YALI0_E14190g	72186.5	71571.3	59798	21603.4	27773.5	30333.7	-1.35257	1.35733e-27	6.05669e-27
gene3470	YALI0_D12474g	7419.24	8529.99	8755	4265.41	3815.31	3799.46	-1.05622	1.36522e-27	6.08781e-27
gene1841	YALI0_B22924g	2783.4	3252.68	3116.04	1597.29	1424.77	1409.16	-1.04667	1.46616e-27	6.53358e-27
gene396	YALI0_A10032g	1633.66	1718.5	1684.34	808.424	896.964	775.492	-1.02138	1.55089e-27	6.90653e-27
gene1698	YALI0_B19800g	17132.8	17121.8	15936.5	30733.4	34841.2	32755.1	0.97016	1.64451e-27	7.31855e-27
gene3399	YALI0_D10901g	261.796	246.37	261.097	595.156	703.167	630.783	1.32706	1.69644e-27	7.54462e-27
gene2569	YALI0_C16566g	7779.81	7300.61	7602	15293.1	13988.6	14406.9	0.945693	1.72441e-27	7.6639e-27
gene1237	YALI0_B09449g	84.5977	104.401	87.5145	266.476	310.853	287.236	1.64068	1.81339e-27	8.05403e-27
gene4907	YALI0_E18612g	400.161	341.561	260.307	971.846	1277.99	1034.15	1.71149	1.91532e-27	8.50108e-27
gene710	YALI0_A18205g	144227	149343	145026	78325.5	76250.9	80399.9	-0.90038	2.00283e-27	8.88358e-27
gene6390	YALI0_F16313g	1483.27	1477.51	1321.89	694.084	718.053	679.067	-1.03474	2.25917e-27	1.00139e-26
gene4199	YALI0_E02354g	916.964	881.768	977.681	1795.47	2003.35	1820.93	1.01826	2.26372e-27	1.00274e-26
gene2944	YALI0_D00649g	12664.8	12284.4	10926.3	5390.43	6018.79	6065.02	-1.03778	2.27325e-27	1.0063e-26
gene5810	YALI0_F03344g	1671.11	1643.49	1625.7	3102.93	3149.85	3011.16	0.906868	2.2873e-27	1.01184e-26
gene5740	YALI0_F01738g	1881.68	1743.87	1667.42	3776.5	3444.8	3338.52	0.995952	2.60031e-27	1.14955e-26
gene5203	YALI0_E25113g	219.873	180.546	180.096	53.0344	37.3056	52.0845	-2.02625	2.76352e-27	1.22089e-26
gene2929	YALI0_D00319g	7171.8	7405.85	7483.93	16087.1	13554	14545.6	1.00205	2.84767e-27	1.25723e-26
gene5729	YALI0_F01496g	36194.6	40833.5	34005.3	12866.2	17670	15369.9	-1.27422	2.9659e-27	1.30856e-26
gene3747	YALI0_D19140g	2985.45	2891.63	2823.58	696.452	1100.04	1130.37	-1.57152	2.97721e-27	1.31269e-26
gene5482	YALI0_E31280g	842.079	898.249	1062.13	242.102	326.969	347.002	-1.6121	3.0146e-27	1.3283e-26
gene2806	YALI0_C22000g	15718.1	15118.6	13105.5	30672.4	42096.4	45331.4	1.42631	3.06072e-27	1.34772e-26
gene1148	YALI0_B07227g	1956.05	2060.8	2131.99	1074.72	1030.29	922.101	-1.02243	3.18696e-27	1.40239e-26
gene4810	YALI0_E16368g	89092	78965.4	88995.5	41445.6	43537.9	45651.9	-0.976498	3.22812e-27	1.41956e-26
gene1322	YALI0_B11352g	1180.78	1170.65	1082.01	2450.62	2150.53	2300.78	1.00648	3.85676e-27	1.69437e-26
gene5288	YALI0_E27071g	84074.8	91521.3	100138	44573	44858.7	48135.3	-1.00313	3.85812e-27	1.69437e-26
gene5319	YALI0_E27764g	4343.76	4372.58	4507.06	2381.27	2374.52	2234.28	-0.919655	4.01802e-27	1.76344e-26
gene616	YALI0_A15950g	24817.9	25062.5	25808.2	13539.6	13323	13669.7	-0.900984	4.41877e-27	1.93804e-26
gene5736	YALI0_F01650g	29734.9	25654	23779	57933	63847.6	53008.8	1.1426	4.54941e-27	1.99403e-26
gene4708	YALI0_E13970g	2342.75	2046.7	2195.46	4128.78	4402.62	4294.65	0.962076	4.78714e-27	2.09685e-26
gene2369	YALI0_C11605g	21967.1	24769.7	24497.7	10470.5	12427.1	11752.8	-1.03965	5.03639e-27	2.20458e-26
gene144	YALI0_A03641g	259.875	276.633	297.571	849.068	746.554	659.706	1.43517	5.25827e-27	2.30019e-26
gene1744	YALI0_B20856g	28838.2	29969.4	29940.6	16326.1	14868.9	15663.5	-0.921424	5.91508e-27	2.58581e-26
gene6632	YALI0_F21659g	1562.58	1527.57	1469.78	3207.97	3038.52	2761.12	0.981665	6.02492e-27	2.63211e-26
gene6604	YALI0_F21010g	31018.5	31635.5	34144.9	17360.9	14175.8	15263.3	-1.04849	6.0625e-27	2.64679e-26
gene6043	YALI0_F08393g	71147.9	75360.9	85994.3	36292.1	37776	40032	-1.02693	6.2734e-27	2.73707e-26
gene5821	YALI0_F03575g	3175.17	2609.78	3081.07	6124.19	6008.67	5951.89	1.02873	7.25616e-27	3.16378e-26
gene292	YALI0_A07425g	306.535	274.691	270.874	104.07	97.8297	89.2449	-1.54952	7.50603e-27	3.27059e-26
gene1840	YALI0_B22902g	4064	4012.21	3480.66	1759.78	1911.44	1992.41	-1.02903	8.12065e-27	3.53609e-26
gene4861	YALI0_E17589g	224.281	203.267	246.083	582.779	556.304	544.819	1.32404	8.63013e-27	3.75548e-26
gene762	YALI0_A19448g	6010.78	6413.51	6185.5	2474.37	3100.83	3114.76	-1.09843	9.56919e-27	4.16141e-26
gene3903	YALI0_D22891g	110972	107124	100651	50179.8	56356	56828.3	-0.964315	1.08776e-26	4.72731e-26
gene5029	YALI0_E21351g	255.52	240.005	248.49	585.062	770.441	769.23	1.51396	1.13323e-26	4.92175e-26
gene1939	YALI0_C01738g	11546	12706	14597.2	6209.75	4768.62	5348.7	-1.25061	1.13756e-26	4.93732e-26
gene2430	YALI0_C13090g	4908.03	4745.97	4843.03	2688.44	2488.27	2390.82	-0.937971	1.25264e-26	5.43325e-26
gene2786	YALI0_C21582g	4169.14	3531.46	3366.5	7370.67	9328.62	9035.29	1.21736	1.26689e-26	5.49151e-26
gene3436	YALI0_D11682g	896.218	1016.6	932.789	447.03	420.72	426.8	-1.13683	1.29328e-26	5.60227e-26
gene6541	YALI0_F19624g	1851.73	1868.84	2083.93	4014.34	3607.02	3791.66	0.975871	1.4993e-26	6.49049e-26
gene6398	YALI0_F16489g	13193.7	11825.7	11783.7	6236.5	6178.15	6524.05	-0.95848	1.53209e-26	6.62814e-26
gene90	YALI0_A02266g	489.301	461.635	555.595	1662.44	1235.05	1205.57	1.44574	1.68137e-26	7.26924e-26
gene4673	YALI0_E13123g	14056.6	14505.8	14548.1	8025.67	7064.53	7259.25	-0.947852	1.7271e-26	7.46211e-26
gene2738	YALI0_C20449g	12422.9	11820.4	11636.1	5474.14	6125.48	6439.3	-0.99196	1.82875e-26	7.89617e-26
gene881	YALI0_B00902g	391.984	291.468	371.96	933.915	955.965	848.822	1.3768	1.83202e-26	7.90517e-26
gene112	YALI0_A02783g	117.529	247.219	259.7	977.943	1130.99	1113.48	2.36558	1.96144e-26	8.45815e-26
gene21	YALI0_A00594g	48817.8	47248.8	49442	26820.8	22357	24285.8	-0.986013	2.09955e-26	9.04788e-26
gene4482	YALI0_E08932g	57.5143	63.803	81.9317	259.178	224.08	229.833	1.81417	2.24518e-26	9.66919e-26
gene6262	YALI0_F13453g	14251.6	13772.6	13339.8	7624.58	7066.46	7198.48	-0.918197	2.3513e-26	1.01197e-25
gene3637	YALI0_D16643g	31360.5	30592.8	31700.5	17186.5	15439.5	16819.8	-0.921491	2.4005e-26	1.03248e-25
gene3285	YALI0_D08492g	3473.55	3197.39	3146.59	6000.83	6662.92	7158	1.01362	2.61854e-26	1.12553e-25
gene723	YALI0_A18524g	120.996	102.783	137.086	347.074	389.887	339.778	1.58074	3.09932e-26	1.33133e-25
gene1967	YALI0_C02409g	3554.06	3548.11	3585.12	6646.79	6487.81	6547.97	0.881023	3.29187e-26	1.41313e-25
gene5047	YALI0_E21758g	2546.3	2566.77	2364.18	1207.57	1329.18	1325.53	-0.953024	3.40396e-26	1.46031e-25
gene1353	YALI0_B12078g	5458.03	5848.08	6382.43	3117.1	2628.72	2830.5	-1.04436	3.56593e-26	1.52881e-25
gene6510	YALI0_F18898g	6550.09	6557.42	7124.56	3380.62	3569.73	3666.65	-0.93001	3.65439e-26	1.56573e-25
gene3577	YALI0_D15114g	4906.95	4952.64	4461.28	2286.45	2598.29	2414.38	-0.97235	3.73841e-26	1.6007e-25
gene6049	YALI0_F08525g	2077.34	2485.42	2784.72	1139.99	938.998	1006.62	-1.2516	4.4008e-26	1.88311e-25
gene378	YALI0_A09636g	4494.03	4439.02	5026.02	2360.81	1992.3	2379.05	-1.05192	4.49242e-26	1.92108e-25
gene4602	YALI0_E11539g	7603.7	7709.73	8346.49	15640.2	14346.6	15242.9	0.934913	4.90617e-26	2.09667e-25
gene2669	YALI0_C18975g	73.1549	82.1396	95.0763	305.125	307.254	244.514	1.77609	5.01242e-26	2.14071e-25
gene211	YALI0_A05357g	1074.36	1012.46	1018.6	2050.54	1997.56	1898.69	0.937086	5.05019e-26	2.15546e-25
gene4833	YALI0_E16907g	3033.43	2909.83	2904.08	5316.96	5876.81	6369.62	0.989291	5.74262e-26	2.44943e-25
gene2620	YALI0_C17831g	9674.2	9036.29	9580.78	4277.89	4847.67	5085.33	-0.993182	5.87889e-26	2.50595e-25
gene6665	YALI0_F22421g	5938.74	6214.47	5856.7	3266.23	3203.5	3227.89	-0.893194	6.1395e-26	2.61536e-25
gene1088	YALI0_B05830g	148.063	148.982	126.527	382.775	418.593	358.465	1.44959	6.18991e-26	2.63515e-25
gene2050	YALI0_C04279g	47.9485	46.5973	41.4084	152.22	199.554	199.004	2.01368	6.19571e-26	2.63594e-25
gene4434	YALI0_E07810g	9321.67	9178.91	9304.34	4251.35	5003.17	4886.4	-0.97531	6.32084e-26	2.68746e-25
gene3161	YALI0_D05697g	13910.9	17033.5	17038.5	5650.82	7126.31	7395.26	-1.25006	6.42947e-26	2.73191e-25
gene6215	YALI0_F12397g	1407.07	1254.24	1325.78	2599.79	3054.48	2554.49	1.04205	6.60002e-26	2.80259e-25
gene4991	YALI0_E20493g	9246.72	9647.31	10312.6	5278.94	4397.35	4785.87	-1.01403	6.83226e-26	2.89936e-25
gene2789	YALI0_C21648g	137.72	161.169	117.985	385.841	404.881	382.896	1.48774	6.93845e-26	2.94256e-25
gene5965	YALI0_F06644g	995.42	1120.42	1183.55	2362.89	2440.31	2100.64	1.06554	7.23927e-26	3.06818e-25
gene1317	YALI0_B11242g	2424.22	2392.3	2242.42	4224.8	4714.85	4901.8	0.971286	7.2718e-26	3.08001e-25
gene4765	YALI0_E15268g	5003.94	4851.09	4649.08	2630.33	2622.14	2527.92	-0.898676	7.97684e-26	3.37649e-25
gene2872	YALI0_C23430g	515.311	482.734	539.757	1097.22	1057.94	1036.12	1.05435	8.6129e-26	3.64341e-25
gene158	YALI0_A03971g	409.078	413.335	500.143	141.772	91.6179	134.571	-1.84535	8.98638e-26	3.79899e-25
gene3103	YALI0_D04444g	3288.9	3097.12	2852.61	6295.64	6304.17	5649.91	0.981798	1.02966e-25	4.35015e-25
gene2697	YALI0_C19580g	3283.79	3367.67	2916.86	1582.01	1608.54	1297.65	-1.0925	1.12156e-25	4.7354e-25
gene7013	YALI0_F30503g	314.094	318.504	358.789	716.589	780.923	757.121	1.1871	1.18115e-25	4.98384e-25
gene1139	YALI0_B07051g	15.7265	31.5135	11.1719	119.491	153.09	125.075	2.73877	1.21028e-25	5.10351e-25
gene389	YALI0_A09856g	27993.3	29240.7	29622.7	12052.6	14814	15082.3	-1.04995	1.25157e-25	5.2743e-25
gene265	YALI0_A06765g	25481.2	25669.9	23378.7	13797.7	12308.8	11941.1	-0.970075	1.25703e-25	5.29397e-25
gene4692	YALI0_E13574g	29846	33059.5	30630.3	14617.6	16833.9	16414.5	-0.966499	1.27053e-25	5.34745e-25
gene2137	YALI0_C06325g	7875.86	7658.58	8033.34	16113.1	23259	26094	1.47393	1.29352e-25	5.44076e-25
gene1522	YALI0_B15884g	3349.64	3608.73	3273.43	1805.64	1823.41	1849.84	-0.901316	1.30214e-25	5.47358e-25
gene4443	YALI0_E08030g	10926	10495.5	10385.9	4908.67	5460.49	5816.5	-0.974546	1.35884e-25	5.70831e-25
gene4710	YALI0_E14014g	362.073	357.674	417.44	1129.72	924.858	870.072	1.3633	1.40812e-25	5.91163e-25
gene3480	YALI0_D12705g	354.49	265.869	357.351	899.214	948.065	795.866	1.43592	1.4563e-25	6.11004e-25
gene6941	YALI0_F28655g	5288.84	5603.74	5068.1	11756.3	10501.6	9815.59	1.00666	1.6301e-25	6.83494e-25
gene6395	YALI0_F16423g	100.197	114.376	97.8643	9.26045	21.6872	23.5134	-2.50304	1.77785e-25	7.44977e-25
gene2291	YALI0_C09779g	1268.39	1241.84	1156.3	2348.63	2415.91	2234.28	0.931992	1.7897e-25	7.4947e-25
gene6839	YALI0_F26389g	454.839	479.561	439.945	1018.61	994.375	916.886	1.09065	1.79916e-25	7.5296e-25
gene2344	YALI0_C11011g	17627.4	18780	18059.4	10028.4	9717.39	9762.41	-0.884288	1.8255e-25	7.63507e-25
gene5608	YALI0_E33847g	661.17	564.813	608.517	1287.11	1368.85	1211.3	1.07628	2.17768e-25	9.10234e-25
gene3358	YALI0_D10065g	7675.76	8411.23	8540.24	4501.14	3716.3	3928.4	-1.01987	2.24136e-25	9.36263e-25
gene2331	YALI0_C10736g	1407.11	1410.91	1231.17	678.712	658.752	605.46	-1.06033	2.60809e-25	1.08877e-24
gene3484	YALI0_D12793g	3032.83	3984.49	3442.01	1682.07	1642.21	1560.43	-1.09864	2.84625e-25	1.18745e-24
gene4133	YALI0_E00946g	529.153	608.174	656.863	1241.25	1428.21	1291.19	1.1433	3.02628e-25	1.26177e-24
gene4111	YALI0_E00462g	3191.19	3560.31	3398.15	7280.55	6096.9	6827.29	0.993106	3.2038e-25	1.33495e-24
gene7046	YALI0_F31207g	37066.6	38466.4	36417.5	21082.5	19610.6	20170.1	-0.879244	3.4473e-25	1.43551e-24
gene6876	YALI0_F27203g	1279.69	1101.78	1104.98	2205.92	2801.23	2717.29	1.14767	3.49058e-25	1.45263e-24
gene4238	YALI0_E03256g	1047.27	1069.42	950.327	2109.72	2021.79	1887.84	0.971551	3.71001e-25	1.54299e-24
gene4160	YALI0_E01518g	5214.67	5202.76	4755.78	9692.55	9209.37	9544.15	0.906474	3.8597e-25	1.60424e-24
gene2647	YALI0_C18469g	366.983	347.131	283.732	799.251	896.058	786.308	1.31228	3.89734e-25	1.61887e-24
gene7000	YALI0_F30239g	1839.1	1809.57	1885.1	3244.96	3907.55	3814.36	0.987121	3.91081e-25	1.62346e-24
gene6858	YALI0_F26785g	1990.13	1862.69	1671.9	3540.82	3603.87	3519.57	0.948162	3.96741e-25	1.64593e-24
gene3814	YALI0_D20702g	3995.26	3824.64	3965.49	7229.62	7103.4	7178.89	0.868202	4.06093e-25	1.68369e-24
gene6033	YALI0_F08165g	800.916	771.8	621.031	1564.74	1578.47	1569.64	1.10138	4.22642e-25	1.75121e-24
gene5450	YALI0_E30602g	71098.8	79131.4	75874.7	37680.3	40055.3	42011.5	-0.916993	4.31243e-25	1.78574e-24
gene1727	YALI0_B20482g	16539.3	16358.3	16627.1	9208.74	8852.27	9093.11	-0.866971	4.37382e-25	1.81003e-24
gene514	YALI0_A13233g	205.531	236.047	182.019	49.0527	64.8893	57.2679	-1.86222	4.39733e-25	1.81864e-24
gene6618	YALI0_F21362g	1874.48	1871	1714.86	3248.97	3500.68	3599.58	0.922038	4.45377e-25	1.84083e-24
gene3950	YALI0_D23925g	3182.57	2983.74	2997.64	5393.53	6404.83	6338.02	0.984899	4.72556e-25	1.95196e-24
gene1743	YALI0_B20834g	4983.05	4453.53	4849.13	8650.51	9127.93	9488.04	0.932712	5.52379e-25	2.28027e-24
gene4894	YALI0_E18304g	1298.7	1277.36	1258.12	2375.16	2347.47	2323.08	0.877569	5.82007e-25	2.40109e-24
gene3911	YALI0_D23067g	9079.52	8471.23	8369.94	4621.75	4684.21	4706.33	-0.887409	6.4031e-25	2.63999e-24
gene3492	YALI0_D12969g	1405.11	1452.91	1311.34	2537.55	2951.08	2657.7	0.965791	6.61004e-25	2.72363e-24
gene806	YALI0_A20504g	946.091	924.004	903.426	1770.89	1752.6	1676.82	0.906404	7.03701e-25	2.89777e-24
gene4994	YALI0_E20559g	109.848	155.532	157.714	678.508	531.898	454.495	1.97579	7.92612e-25	3.26188e-24
gene2902	YALI0_C24123g	259.791	233.27	305.537	637.043	766.777	735.788	1.42374	8.40475e-25	3.45673e-24
gene5605	YALI0_E33774g	1182.73	1081	1011.86	2077.15	2155.58	2104.77	0.951465	8.5064e-25	3.49638e-24
gene2601	YALI0_C17303g	62.603	60.162	67.5196	6.13836	4.33742	11.864	-3.06368	8.53204e-25	3.50476e-24
gene4597	YALI0_E11451g	1215.06	1051.52	1094.29	2090.45	2230.07	2227.54	0.962395	8.55368e-25	3.51148e-24
gene2386	YALI0_C12012g	5745.74	5619.71	5960.69	3013.13	2886.42	3274.92	-0.917085	8.64987e-25	3.54879e-24
gene2306	YALI0_C10135g	355.462	272.44	321.31	104.096	90.3051	109.422	-1.64188	8.91759e-25	3.65638e-24
gene5132	YALI0_E23606g	55.1767	40.8515	48.643	217.347	162.517	226.939	2.06761	9.40688e-25	3.85462e-24
gene320	YALI0_A08129g	16202.5	16697.8	18567.5	9239.18	7382.89	7505.96	-1.09298	9.43055e-25	3.86195e-24
gene4056	YALI0_D26466g	29.2406	38.6291	23.8092	171.845	369.138	344.459	3.26447	9.80829e-25	4.01418e-24
gene4639	YALI0_E12331g	1198.98	1556.43	1464.65	571.664	665.469	589.545	-1.20768	1.03284e-24	4.22444e-24
gene1435	YALI0_B13992g	939.895	912.897	971.684	1787.23	1711.95	1796.17	0.90727	1.03571e-24	4.23359e-24
gene3230	YALI0_D07282g	53732.9	47309	46022.3	25080.7	23725.7	26559.3	-0.964471	1.07095e-24	4.37494e-24
gene4853	YALI0_E17391g	2924.87	2772.94	2629.35	4946.41	5488.45	5504.78	0.936558	1.10411e-24	4.50765e-24
gene4130	YALI0_E00880g	4321.91	4761.96	4341.51	2472.1	2354.55	2349.88	-0.903856	1.12347e-24	4.58391e-24
gene2890	YALI0_C23859g	9622.39	6741.34	6600.39	1947.78	2736.69	2788.43	-1.61962	1.15051e-24	4.69135e-24
gene6112	YALI0_F10010g	2847.41	2455.15	2141.51	5441.32	5335.74	5077.39	1.0903	1.16083e-24	4.73053e-24
gene6158	YALI0_F11121g	7178.15	7859.79	7806.58	4208.32	4123.37	3989.26	-0.890741	1.2246e-24	4.98738e-24
gene1916	YALI0_C01155g	732.112	682.065	623.805	1394.25	1372.99	1324.26	1.00417	1.25561e-24	5.11052e-24
gene2607	YALI0_C17501g	255.445	194.717	267.542	649.14	637.142	616.414	1.40872	1.34853e-24	5.48541e-24
gene4496	YALI0_E09196g	1680.65	1710.01	1880.4	3312.16	3194.42	3310.31	0.897732	1.36269e-24	5.53962e-24
gene274	YALI0_A06996g	994.031	911.905	960.601	1789.3	1755.96	1858.91	0.915116	1.37167e-24	5.57271e-24
gene6852	YALI0_F26675g	2264.89	2470.82	2557.02	1178.98	1241.88	1336.51	-0.956189	1.39385e-24	5.65938e-24
gene6678	YALI0_F22693g	16984.5	16098.2	14256.8	6683.71	8105.41	7891.53	-1.06156	1.56419e-24	6.34715e-24
gene4074	YALI0_D26906g	5239.8	5660.51	4816.36	9601.83	10782.1	10523.3	0.975428	1.80708e-24	7.3283e-24
gene3585	YALI0_D15312g	31283.2	31386.6	27822.4	14865.6	16289.9	16301.7	-0.931176	1.88389e-24	7.63514e-24
gene957	YALI0_B02684g	2509.66	2404.21	2131.77	1262.51	1109.7	1139.03	-1.00542	1.89539e-24	7.67706e-24
gene3641	YALI0_D16753g	101248	94984.5	92446.4	38070.3	48009	49593.4	-1.08932	1.95992e-24	7.93364e-24
gene1431	YALI0_B13904g	5052.98	4957.97	4686.32	2773.09	2317.43	2359.51	-0.980536	1.97086e-24	7.97309e-24
gene5471	YALI0_E31064g	5096.86	4944.08	5113.11	11097.9	9105.79	9690.68	0.980143	2.06115e-24	8.33329e-24
gene1019	YALI0_B04202g	474.877	376.533	184.939	26.5696	37.0885	26.6887	-3.51032	2.0844e-24	8.42217e-24
gene1161	YALI0_B07557g	6374.72	6284.56	6240.69	3488.76	3496.09	3504.44	-0.849456	2.11643e-24	8.54643e-24
gene2921	YALI0_D00154g	48174.5	58510.1	57212.6	28379.5	27958.2	25331.5	-1.00493	2.27516e-24	9.18187e-24
gene5193	YALI0_E24893g	2500.42	2580.55	2324.6	5413.66	4799.82	4486.45	0.988665	2.41112e-24	9.72467e-24
gene4933	YALI0_E19184g	6850.13	5900.81	5841.94	3325.3	2944.07	2766.48	-1.04117	2.43739e-24	9.82466e-24
gene3108	YALI0_D04554g	19741.8	18786	19542.4	10575.5	10588.7	10872.3	-0.858043	2.50891e-24	1.01069e-23
gene4064	YALI0_D26642g	548.578	554.532	455.269	1245.17	1192.73	1058.08	1.16363	2.52531e-24	1.01668e-23
gene6904	YALI0_F27819g	275.277	249.11	252.657	665.4	605.635	569.631	1.24336	2.58848e-24	1.04148e-23
gene3988	YALI0_D24849g	88.4432	67.4141	61.1874	233.82	242.031	291.5	1.8182	2.6048e-24	1.04742e-23
gene4157	YALI0_E01452g	45072.2	54475.1	58938	17046	22749.4	23462.4	-1.32501	2.61584e-24	1.05122e-23
gene5274	YALI0_E26763g	96.2097	96.2957	163.043	12.2686	14.351	16.1923	-3.04422	3.0208e-24	1.21323e-23
gene3591	YALI0_D15444g	1022.33	1052.83	1032.48	1911.79	2015.75	1857.56	0.896329	3.03411e-24	1.21784e-23
gene2171	YALI0_C07040g	993.054	905.364	1039.07	1853.61	1827.75	1941.27	0.937788	3.14903e-24	1.26321e-23
gene7064	YALI0_F31581g	3267.14	3252.36	3138.66	6299.7	6099.44	5597.14	0.897675	3.71254e-24	1.48836e-23
gene5845	YALI0_F04095g	88821.6	80039.6	71191.4	34508	40534.9	40193.9	-1.05875	3.79118e-24	1.51898e-23
gene2412	YALI0_C12595g	1791.07	1762.19	1740.99	982.873	948.592	871.21	-0.917965	3.83948e-24	1.5374e-23
gene2658	YALI0_C18689g	1828.47	1669.86	1618.67	3226.42	3052.52	3288.97	0.902554	3.87305e-24	1.54992e-23
gene6623	YALI0_F21450g	1007.58	908.195	973.32	1908.66	1756.76	1826.47	0.926962	3.89001e-24	1.55577e-23
gene326	YALI0_A08239g	6366.36	6397	6018.36	14161	11602.3	11842.7	1.0015	3.99715e-24	1.59766e-23
gene3657	YALI0_D17086g	1830.96	1990.48	2128.83	989.093	981.496	1075.14	-0.965547	4.30928e-24	1.72139e-23
gene6927	YALI0_F28347g	192.119	200.652	249.13	531.806	551.981	538.699	1.34047	4.3599e-24	1.74057e-23
gene2961	YALI0_D01023g	45.949	54.0311	46.3839	1.04296	2.6316	7.35795	-3.66792	4.47005e-24	1.78348e-23
gene3906	YALI0_D22935g	1479.2	1390.28	1555.35	2901.79	2752.16	2637.85	0.906603	4.76124e-24	1.89852e-23
gene494	YALI0_A12705g	322.849	450.392	505.794	101.847	56.0477	54.9509	-2.58509	5.07914e-24	2.02407e-23
gene1078	YALI0_B05610g	3234.19	4211.69	3874.23	1688.32	1873.96	1817.62	-1.07313	5.11464e-24	2.037e-23
gene5718	YALI0_F01232g	9386.31	9430.18	8915.68	4816.75	5208.48	5078.61	-0.876635	5.45312e-24	2.17051e-23
gene6020	YALI0_F07887g	754.097	660.633	751.252	1375.97	1419.51	1530.68	0.999214	5.77126e-24	2.29577e-23
gene5887	YALI0_F05060g	4151.79	4339.08	4011.18	2256.76	2362.2	2100.81	-0.895857	5.84286e-24	2.32287e-23
gene4192	YALI0_E02222g	1432.73	1053.1	1055.95	2593.88	3591.81	3713.81	1.48276	6.43428e-24	2.55647e-23
gene7003	YALI0_F30305g	12648.3	12502.4	12996.8	7328.56	6719.17	6819	-0.870393	6.56505e-24	2.60687e-23
gene3579	YALI0_D15158g	2076.88	1908.85	2125.52	3589.88	3846.15	3957.53	0.89922	6.68222e-24	2.65182e-23
gene1162	YALI0_B07579g	12196.4	10995.8	10710.5	21929.7	20883.2	20607.6	0.903489	6.86689e-24	2.72348e-23
gene3452	YALI0_D12078g	10017.3	9680.31	8975.07	16866.2	18651.7	19244.3	0.93344	6.96531e-24	2.76088e-23
gene5328	YALI0_E27962g	23413.8	24871.9	23768.4	11930	12670.6	13794.5	-0.908129	7.27483e-24	2.88185e-23
gene805	YALI0_A20482g	560.992	482.75	487.424	1040.14	1046.13	1148.57	1.07886	7.81389e-24	3.09356e-23
gene3823	YALI0_D20922g	174.221	149.25	204.467	47.9627	42.9311	48.3956	-1.91779	7.83434e-24	3.09982e-23
gene6644	YALI0_F21923g	2763	2542.1	2112.2	5671.95	5494.71	4845.25	1.10972	8.21569e-24	3.24878e-23
gene5158	YALI0_E24123g	410.107	428.113	477.77	882.994	988.228	978.305	1.11604	8.38312e-24	3.31302e-23
gene1671	YALI0_B19118g	2033.05	1970.35	1933.29	918.754	1053.68	1090.41	-0.954273	9.10385e-24	3.59572e-23
gene5340	YALI0_E28259g	5118.91	5503.17	5401.33	111.837	533.575	467.626	-3.85143	9.9535e-24	3.92898e-23
gene6965	YALI0_F29381g	2761.21	2744.7	2654.46	4739.19	4969.51	5304.49	0.879436	1.00197e-23	3.95278e-23
gene2299	YALI0_C09988g	16039.6	16650.7	15628.7	8606.6	9102.05	8957.11	-0.857611	1.03661e-23	4.08701e-23
gene1464	YALI0_B14619g	2955.12	2953.14	2480.55	1409.61	1491.68	1383.3	-0.96972	1.29882e-23	5.11779e-23
gene572	YALI0_A14839g	2363.85	2305.23	2553.02	4686.99	4421.2	4297.94	0.892729	1.33084e-23	5.24088e-23
gene6095	YALI0_F09603g	12537.7	11845.8	12475.6	6886.66	6671.71	6858.57	-0.852212	1.39599e-23	5.49418e-23
gene4749	YALI0_E14927g	7161.18	6954.81	6546.29	3307.19	3895.95	3634.22	-0.930917	1.40145e-23	5.51243e-23
gene985	YALI0_B03366g	18941.6	18899.6	17134.4	7776.9	9405.52	9746.07	-1.02962	1.46859e-23	5.77312e-23
gene2442	YALI0_C13442g	1054.57	1059.3	970.586	2046.43	1913.07	1856.63	0.913984	1.55489e-23	6.10876e-23
gene5141	YALI0_E23782g	1353.84	1160.98	1276.89	2303.86	2826.43	2586.29	1.02558	1.55827e-23	6.11843e-23
gene5124	YALI0_E23452g	16669.4	13882.5	15288.7	7081.73	7554.75	8316.03	-0.997891	1.58765e-23	6.23011e-23
gene4523	YALI0_E09823g	2214.1	2683.37	3303.39	1197.09	921.793	999.356	-1.39496	1.6135e-23	6.32783e-23
gene1842	YALI0_B22946g	4378.36	4806.41	5049.38	2655.74	2282.46	2369.51	-0.961895	1.79246e-23	7.02557e-23
gene1013	YALI0_B04070g	3553.82	3256.81	3061.32	5987.47	6271.74	6231.26	0.905151	1.94938e-23	7.63612e-23
gene4467	YALI0_E08536g	3010.62	2963.57	3256.26	1758.6	1634.83	1622.25	-0.879764	1.95154e-23	7.64011e-23
gene1084	YALI0_B05742g	5805.13	5810.82	5450.98	3013.15	3274.83	3007.55	-0.876633	1.95679e-23	7.65617e-23
gene387	YALI0_A09834g	2013.24	1937.41	1963.7	3645.91	3383.59	3661.22	0.854026	2.06086e-23	8.05861e-23
gene5017	YALI0_E21065g	2055.33	2458.3	2427.7	1219.66	1076.42	1158.03	-1.00698	2.21774e-23	8.66699e-23
gene3040	YALI0_D02893g	20619.2	20999.3	23122.6	10766.4	12134.4	11553.2	-0.909919	2.22121e-23	8.67544e-23
gene22	YALI0_A00616g	3292.4	3434.77	3855.06	7950.09	6507.92	6997.07	1.01982	2.23135e-23	8.70996e-23
gene2312	YALI0_C10252g	10931.3	10876.3	11108.9	6207.89	6028.33	6140.82	-0.840887	2.25473e-23	8.79607e-23
gene2791	YALI0_C21692g	2083.25	2249.18	2048.82	4174.59	3749.73	3887.35	0.887766	2.34607e-23	9.14708e-23
gene6025	YALI0_F08019g	562.339	549.402	630.173	1109.58	1209.75	1239.72	1.03243	2.38358e-23	9.28788e-23
gene6430	YALI0_F17204g	6625.3	7640	7006.71	13569.2	12885	13128.2	0.895782	2.4666e-23	9.60576e-23
gene3175	YALI0_D06061g	970.079	910.114	960.451	2009.64	1714.41	1787.83	0.956329	2.48388e-23	9.66741e-23
gene5032	YALI0_E21417g	481.046	481.799	580.857	1047.38	1310.83	1183.96	1.19964	2.57834e-23	1.00292e-22
gene6811	YALI0_F25773g	643.196	606.819	377.076	124.567	130.053	141.643	-2.03579	2.629e-23	1.02203e-22
gene6988	YALI0_F30004g	1441.58	1364.87	1405.14	745.092	772.948	677.887	-0.939414	3.21599e-23	1.2495e-22
gene915	YALI0_B01694g	6300.69	6602.6	5986.53	3378.55	3353.24	3589.74	-0.87205	3.31687e-23	1.28794e-22
gene3166	YALI0_D05819g	38.5192	16.8062	48.3387	212.28	222.894	182.064	2.57654	3.50118e-23	1.35872e-22
gene6474	YALI0_F18150g	1855.17	2460.41	2320.12	1087.98	977.878	984.183	-1.12154	3.73347e-23	1.44802e-22
gene5048	YALI0_E21780g	5857.43	5897.31	6324.13	10978.7	11041.1	10740.5	0.857766	3.97376e-23	1.54032e-22
gene1523	YALI0_B15906g	5539.06	5651.29	4716.98	12929	11068.7	10105.3	1.1	4.17285e-23	1.61655e-22
gene2722	YALI0_C20097g	859.465	840.094	777.186	1471.96	1682.83	1671.03	0.961758	4.22397e-23	1.63541e-22
gene3772	YALI0_D19734g	15311.4	14737.7	13933.2	3594.26	6362.3	5167.32	-1.54009	4.45812e-23	1.72506e-22
gene4382	YALI0_E06501g	7903.78	7293.51	6662.22	13059	15107.2	15688.1	1.00438	4.67383e-23	1.80748e-22
gene6128	YALI0_F10373g	945.007	859.816	924.556	466.368	418.933	402.362	-1.08388	4.73427e-23	1.8298e-22
gene4177	YALI0_E01892g	1380.03	1344.03	1296.84	2440.49	2345.49	2468.27	0.850887	4.82217e-23	1.86269e-22
gene2807	YALI0_C22022g	1079.74	1041.48	1206.4	571.475	477.871	501.867	-1.10081	4.83502e-23	1.86657e-22
gene1050	YALI0_B04884g	521.566	507.563	523.729	230.659	202.357	242.864	-1.1996	4.8429e-23	1.86853e-22
gene5652	YALI0_E34826g	45136.9	53041.4	59077.3	19574.2	22842.2	25990.7	-1.20087	4.91312e-23	1.89453e-22
gene6998	YALI0_F30195g	2331.48	2370.36	2323.7	1248.15	922.377	1145.7	-1.08339	5.13756e-23	1.97993e-22
gene2288	YALI0_C09680g	16055.4	18066.3	15930	29311.6	32449.6	32273	0.909713	5.25559e-23	2.02425e-22
gene3978	YALI0_D24563g	5230.64	5465.32	6423.87	3045.6	2548.12	2497.16	-1.08126	5.58778e-23	2.15096e-22
gene4333	YALI0_E05379g	196.163	214.799	192.637	498.08	440.98	523.028	1.27427	5.65904e-23	2.17713e-22
gene1726	YALI0_B20460g	2905.35	2916.94	3375.86	6330.3	5922.53	5552.41	0.953198	5.6653e-23	2.17828e-22
gene2955	YALI0_D00891g	1024	865.424	783.304	1804.62	1842.29	1857.89	1.04148	6.31871e-23	2.42812e-22
gene1813	YALI0_B22308g	11272.2	10438.1	9545.48	5343.4	5772.2	5227.72	-0.935469	6.57512e-23	2.52519e-22
gene3960	YALI0_D24167g	3148.05	2697.64	2948.53	5327.07	5510.74	5489.37	0.892854	6.97746e-23	2.67817e-22
gene2158	YALI0_C06776g	42474.2	39939	37098.4	13574.6	18787.7	19149.9	-1.21414	7.37729e-23	2.83001e-22
gene4321	YALI0_E05115g	6612.04	8311.77	9167.21	3116.35	3778.39	3624.57	-1.19532	7.54837e-23	2.89397e-22
gene2343	YALI0_C10989g	4954.82	4556.04	4422.53	2457.89	2549.41	2611.5	-0.870895	7.83212e-23	3.00104e-22
gene3117	YALI0_D04807g	1068.99	954.941	902.99	1773.07	1995.02	2033.55	0.986664	7.96454e-23	3.05003e-22
gene4550	YALI0_E10395g	3343.22	3332.87	2957.74	6096.61	5947.7	5736.98	0.883747	8.16122e-23	3.12355e-22
gene4372	YALI0_E06237g	5366.32	6138.61	6502.82	2957.04	3191.16	3191.38	-0.946959	8.21987e-23	3.14419e-22
gene4180	YALI0_E01958g	496.426	433.331	485.055	958.44	951.142	966.535	1.02454	8.25654e-23	3.15641e-22
gene24	YALI0_A00660g	1713.53	1357.2	1432.84	2835.69	3466.82	3597.22	1.1364	8.65255e-23	3.30591e-22
gene5877	YALI0_F04774g	24213	26778.3	27129.8	13156.9	14830.1	13997.1	-0.895822	1.03647e-22	3.95779e-22
gene3318	YALI0_D09185g	156.744	216.016	188.257	49.9141	40.4839	23.6046	-2.29778	1.04556e-22	3.99025e-22
gene6483	YALI0_F18348g	2014.2	1950.38	1781.68	3389.82	3850.14	3529.36	0.905824	1.10729e-22	4.22342e-22
gene3047	YALI0_D03069g	7417.26	8488.61	9948.3	4314.38	3593.32	3927.68	-1.12724	1.12895e-22	4.30354e-22
gene6422	YALI0_F17028g	643.638	686.933	603.039	1316.67	1349.04	1188.84	0.993773	1.19588e-22	4.5561e-22
gene1883	YALI0_C00407g	27761.7	28236.3	29709.5	13344.8	14925.7	16421.3	-0.939353	1.21179e-22	4.61409e-22
gene3165	YALI0_D05797g	12313.5	12562.7	13000.5	6632.56	6540.51	7419.29	-0.879127	1.23813e-22	4.71167e-22
gene5195	YALI0_E24937g	6071.81	5327.73	4459.05	10626.6	11652.4	11521.1	1.09159	1.24205e-22	4.72391e-22
gene3926	YALI0_D23397g	11328.4	10353.2	9198.77	18760.6	21124	21436.8	0.989621	1.31667e-22	5.00484e-22
gene2159	YALI0_C06798g	21012.3	20104.6	19289.7	11499.2	10798.5	11284.7	-0.847035	1.35492e-22	5.14729e-22
gene1715	YALI0_B20218g	2680.91	2581.03	2731.7	4728.91	4685.95	4725.08	0.823056	1.46541e-22	5.5639e-22
gene1215	YALI0_B08965g	9063.97	9130.71	8560.96	4610.59	4902.27	5152.31	-0.86743	1.48239e-22	5.62516e-22
gene2513	YALI0_C15202g	2108.88	1726.23	1702.4	3478.61	3782.59	3696.01	0.9844	1.56975e-22	5.95328e-22
gene3323	YALI0_D09295g	135.515	140.933	101.617	363.461	464.816	366.478	1.65653	1.59306e-22	6.03825e-22
gene4231	YALI0_E03102g	4106.91	4160.92	3966.16	8352.26	7317.68	7146.25	0.898962	1.72078e-22	6.51865e-22
gene4491	YALI0_E09086g	1097.19	987.796	951.433	2129.07	1909.38	1856.55	0.956408	1.79341e-22	6.78991e-22
gene5352	YALI0_E28512g	789.477	752.499	649.882	1515.69	1460.01	1388.58	0.991946	1.88316e-22	7.12566e-22
gene5756	YALI0_F02079g	524.88	590.956	581.132	1282.9	1133.17	1087.76	1.0455	2.2845e-22	8.63938e-22
gene5111	YALI0_E23185g	19363.3	20648	20565.6	6905.33	9884.33	9638.74	-1.19663	2.40649e-22	9.09558e-22
gene567	YALI0_A14707g	680.948	624.562	552.447	1270.75	1223.87	1249.28	1.00926	2.50151e-22	9.44937e-22
gene5154	YALI0_E24057g	5162.58	5419.33	4782.8	2567.14	2951.95	2662.16	-0.909285	2.90643e-22	1.09727e-21
gene840	YALI0_A21307g	25907.8	23406.9	24728.9	42761.3	44222.5	47358.6	0.85949	3.05837e-22	1.15398e-21
gene6756	YALI0_F24497g	14303	16633.5	16169.4	8612.65	8651.56	8121.83	-0.891878	3.2137e-22	1.21191e-21
gene4630	YALI0_E12155g	739.279	623.391	595.701	1405.44	1333.44	1275.82	1.03472	3.64387e-22	1.37335e-21
gene6745	YALI0_F24255g	32563.4	39114.4	31433.4	12431.4	15688.8	17022.8	-1.19162	3.70467e-22	1.39547e-21
gene4970	YALI0_E20009g	2680.96	2856.32	2618.82	1569.66	1251.21	1325.97	-0.976433	3.76162e-22	1.41613e-21
gene3414	YALI0_D11198g	1907.75	1734.66	1698.01	3381.53	3224.16	3119.36	0.864402	3.80003e-22	1.42978e-21
gene92	YALI0_A02310g	38425.8	38632.5	36999	20551.9	21530.3	22422	-0.822288	3.8729e-22	1.45638e-21
gene5404	YALI0_E29601g	2174.93	2387.41	1822.66	4233.91	4702.66	4171.71	1.03705	3.93539e-22	1.47904e-21
gene4694	YALI0_E13618g	139222	142574	148324	71603.3	73737.3	85176.5	-0.899857	4.08286e-22	1.5336e-21
gene1476	YALI0_B14883g	1008.64	979.75	924.336	1879.05	1812.72	1693.67	0.885838	4.60781e-22	1.72981e-21
gene392	YALI0_A09922g	94814.1	96731.8	114959	53704.2	52953.8	55334.6	-0.919964	4.73313e-22	1.77585e-21
gene5503	YALI0_E31713g	2945.64	2497.69	2676	5339.23	5238.03	4765.77	0.918192	5.07304e-22	1.90232e-21
gene2384	YALI0_C11968g	1552.24	1562.24	1566.48	2898.09	4094.17	4537.52	1.30048	5.39613e-22	2.02234e-21
gene6505	YALI0_F18788g	6104.29	5730.53	4821.11	10340.9	12607.3	13018.7	1.11052	5.48166e-22	2.05238e-21
gene3126	YALI0_D04961g	1634.69	1659.89	1721.02	3204.91	2909.02	2895.65	0.845087	5.48244e-22	2.05238e-21
gene4398	YALI0_E06853g	24611.3	24127.5	24430.4	13708	13927.8	14289	-0.803405	5.81366e-22	2.17515e-21
gene6896	YALI0_F27643g	6149.46	6059.82	6444.78	11445.1	10958.4	10812.9	0.832486	5.90381e-22	2.20764e-21
gene3297	YALI0_D08734g	2005.11	2074.32	2302.85	4317.46	3932.1	3750.1	0.911159	5.92554e-22	2.21453e-21
gene5915	YALI0_F05654g	15622.3	15740.4	14489.1	8854.54	8440.43	8409.25	-0.835054	5.97667e-22	2.23238e-21
gene6885	YALI0_F27401g	1558.45	1395.57	1658.66	2969.17	2786.12	2813.46	0.89427	6.01978e-22	2.24723e-21
gene3229	YALI0_D07260g	249.335	252.932	252.321	574.674	528.003	648.554	1.21431	6.04691e-22	2.25609e-21
gene4219	YALI0_E02816g	218.429	304.416	313.522	768.538	748.482	693.187	1.40199	6.25285e-22	2.33163e-21
gene6102	YALI0_F09790g	168843	193392	203859	81944.1	97771.8	100391	-1.01506	6.62077e-22	2.46744e-21
gene2268	YALI0_C09240g	272.409	315.303	292.124	92.7493	46.7217	80.8021	-1.9972	7.14503e-22	2.66133e-21
gene2646	YALI0_C18447g	171.985	133.735	169.643	376.716	424.679	417.159	1.3606	7.77153e-22	2.89307e-21
gene5907	YALI0_F05478g	700.885	622.371	679.885	1267.71	1237.3	1293.26	0.923797	7.804e-22	2.90354e-21
gene6545	YALI0_F19712g	57.5042	64.7668	78.3501	211.389	287.169	218.856	1.83935	7.92408e-22	2.94658e-21
gene2936	YALI0_D00473g	594.465	555.08	533.611	1103.36	1104.74	1053.09	0.95337	8.44673e-22	3.13917e-21
gene1185	YALI0_B08272g	18019.3	16475.1	15945.5	8597.45	9680.2	9106.49	-0.881207	9.00015e-22	3.34298e-21
gene6447	YALI0_F17578g	218.96	228.648	169.741	520.538	495.166	516.413	1.3073	9.18006e-22	3.40791e-21
gene1118	YALI0_B06578g	6939.12	7165.82	6859.53	4174.55	3691.45	3669.67	-0.862021	9.44991e-22	3.50614e-21
gene3647	YALI0_D16885g	361.89	383.012	294.056	887.91	821.084	750.303	1.24064	9.74446e-22	3.61341e-21
gene1567	YALI0_B16874g	4297.77	4063.8	4316.23	8679.9	7337.22	7592.98	0.897115	9.93515e-22	3.68208e-21
gene4850	YALI0_E17325g	18599.5	18009.1	18205.4	10157	10689.5	10505.3	-0.805963	1.04543e-21	3.87234e-21
gene5726	YALI0_F01430g	6407.2	6732.95	6825.41	3786.8	3883.94	3665.3	-0.816537	1.09656e-21	4.05946e-21
gene1129	YALI0_B06831g	78660.6	81929.7	82049.7	43098.2	47208.3	47145.4	-0.819878	1.13458e-21	4.19789e-21
gene6797	YALI0_F25465g	844.615	667.861	714.076	1439.24	1544.56	1494.48	1.00831	1.18428e-21	4.37935e-21
gene1315	YALI0_B11198g	851.401	971.797	927.203	2076.96	1668.46	1794.08	1.00958	1.21634e-21	4.4954e-21
gene5943	YALI0_F06226g	4220.48	3922.37	3870.2	1884.35	2329.36	2085.06	-0.931234	1.27047e-21	4.69285e-21
gene3222	YALI0_D07084g	8064.58	7785.63	7543.79	4233.92	4554.3	4444.12	-0.822041	1.30132e-21	4.80416e-21
gene4763	YALI0_E15224g	2542.35	2822.51	2739.59	1389.26	1555.42	1509.8	-0.863178	1.38346e-21	5.10458e-21
gene2081	YALI0_C05082g	38864.4	45287.7	51051.2	18488.1	21879.6	22839.4	-1.09694	1.38877e-21	5.12134e-21
gene3102	YALI0_D04422g	14442.3	12994.5	12422	7365.37	7227.22	7352.53	-0.861041	1.44243e-21	5.31626e-21
gene5553	YALI0_E32659g	127.35	142.6	134.543	312.372	318.468	341.218	1.26358	1.53832e-21	5.66656e-21
gene1917	YALI0_C01177g	4141.48	4782.26	4122.88	8540.13	7908.24	7821.19	0.89516	1.63001e-21	6.00098e-21
gene310	YALI0_A07865g	129.069	104.97	82.423	345.039	418.115	314.361	1.76451	1.7286e-21	6.36046e-21
gene1124	YALI0_B06732g	2564.19	2681.7	2727.84	5728	4837.32	4674.41	0.934431	1.82916e-21	6.72674e-21
gene4010	YALI0_D25388g	1629.19	1521.22	1355.59	2747.74	2733.24	2845.95	0.88516	1.84269e-21	6.77278e-21
gene2043	YALI0_C04114g	2705.89	2607.62	2610.69	4419.76	5268.02	4944.41	0.884879	1.88331e-21	6.91828e-21
gene2353	YALI0_C11253g	60.5068	55.5404	66.104	6.14902	12.7654	7.07105	-2.78177	1.95336e-21	7.17163e-21
gene4663	YALI0_E12859g	9060.68	8517.97	7725.34	4382.95	4726.58	4646.41	-0.879354	2.35235e-21	8.63174e-21
gene6266	YALI0_F13541g	43913.9	45410.3	41909	21160.3	24804.2	24876.8	-0.889456	2.37268e-21	8.70157e-21
gene5950	YALI0_F06358g	1075.32	1035.56	899.622	1946.72	2874.7	2345.4	1.25103	2.4498e-21	8.97947e-21
gene4809	YALI0_E16346g	97528.1	95648.3	95330.4	57317.4	54578	56069.1	-0.780452	2.4809e-21	9.08845e-21
gene3054	YALI0_D03245g	96026	100635	87559.2	166622	178016	166761	0.847428	2.5832e-21	9.45805e-21
gene4912	YALI0_E18722g	18747	24049.6	22979.6	41718.1	44239	42805.8	0.969076	2.58656e-21	9.46515e-21
gene1320	YALI0_B11308g	1839.29	2044.51	2060.27	733.09	1021.06	965.996	-1.12713	2.73438e-21	1.00006e-20
gene1502	YALI0_B15422g	2359.6	2255.06	2389.74	4063.42	4207.01	3963.31	0.804772	2.813e-21	1.02825e-20
gene3179	YALI0_D06171g	5475.54	5205.99	5696.61	9480.48	12670.7	11346.6	1.03239	3.01002e-21	1.09966e-20
gene3214	YALI0_D06908g	1058.02	1216.37	1252.89	612.38	594.076	565.323	-0.993126	3.07356e-21	1.12226e-20
gene6312	YALI0_F14597g	2561.08	2841.77	2633.84	1569.75	1366.24	1461.35	-0.87042	3.28985e-21	1.20058e-20
gene2282	YALI0_C09548g	3091.97	3112.56	3215.9	1804.6	1868.5	1752	-0.795944	3.3229e-21	1.21198e-20
gene5458	YALI0_E30767g	1399.63	1228.84	1147.9	2580.24	2289.7	2387.5	0.941754	3.49847e-21	1.27523e-20
gene2020	YALI0_C03586g	15.791	19.9272	38.0405	145.987	182.957	124.631	2.62246	3.50014e-21	1.27523e-20
gene1581	YALI0_B17182g	56.4087	69.6351	57.9887	178.634	189.528	174.35	1.55385	3.67131e-21	1.33686e-20
gene4685	YALI0_E13420g	12482.3	11548.3	11010.3	5181.25	6531.64	6097.14	-0.976283	3.74238e-21	1.362e-20
gene2642	YALI0_C18359g	954.2	773.788	839.315	1659.66	1587.15	1724.74	0.953692	3.92074e-21	1.42613e-20
gene2821	YALI0_C22341g	6218.21	6148.61	5818.57	3248.96	3597.87	3378.18	-0.830664	3.99275e-21	1.45153e-20
gene3954	YALI0_D24035g	3112.54	2760.89	2696.02	5082.1	5124.71	5363.36	0.861359	4.10391e-21	1.49113e-20
gene6995	YALI0_F30129g	6058.84	6494.63	6743	3310.23	3713.55	3645.99	-0.854582	4.13183e-21	1.50046e-20
gene28	YALI0_A00781g	1519.93	1630.1	1486.52	885.914	819.083	835.749	-0.868558	4.23381e-21	1.53666e-20
gene4640	YALI0_E12353g	10175.2	11043.5	11419.5	6364.93	5264.28	5455.91	-0.933866	4.38745e-21	1.59082e-20
gene596	YALI0_A15444g	595.928	690.373	741.391	286.585	187.685	210.855	-1.56529	4.38781e-21	1.59082e-20
gene6230	YALI0_F12727g	877.336	937.065	853.752	1634.12	1594.57	1571.32	0.846089	4.66833e-21	1.6916e-20
gene5539	YALI0_E32373g	2086.37	2096.31	2185.97	1150.38	1212.39	1232.45	-0.824356	4.75532e-21	1.72219e-20
gene6404	YALI0_F16643g	1113.44	1452.35	1362.2	653.172	583.913	598.554	-1.0977	4.7759e-21	1.72871e-20
gene862	YALI0_B00462g	4233.14	4237.51	4205.27	2302.76	2552.47	2371.37	-0.810555	4.88242e-21	1.7663e-20
gene3468	YALI0_D12430g	1841.46	2118.47	2192.94	4119.45	3710.33	3701.94	0.906378	4.93064e-21	1.78278e-20
gene4007	YALI0_D25322g	12567.9	11982.9	11672.1	6651.79	6481.11	5215.37	-0.981318	5.14982e-21	1.86102e-20
gene5296	YALI0_E27247g	76.44	92.9273	135.538	16.2889	14.4798	5.07178	-3.08594	5.31229e-21	1.91869e-20
gene6276	YALI0_F13761g	1483.1	1219.34	1334.85	2440.54	2487.39	2620.54	0.903136	5.36603e-21	1.93705e-20
gene2507	YALI0_C15070g	1466.91	1715.11	1617.6	2850.83	2877.81	2904.9	0.846796	5.44864e-21	1.96581e-20
gene1654	YALI0_B18759g	2228.13	2180.38	2122.9	4755.25	3882.39	3878.91	0.938079	5.5357e-21	1.99614e-20
gene4770	YALI0_E15378g	54636.4	50129.5	48993.6	24707.2	26487.1	30203.7	-0.917596	5.54778e-21	1.99942e-20
gene1680	YALI0_B19338g	16427.6	16173	15758	27124.1	27752.5	28381	0.783791	5.77187e-21	2.07906e-20
gene6101	YALI0_F09768g	1968.73	2231.59	2400.05	1209.47	1107.1	1134.64	-0.935225	6.15548e-21	2.21604e-20
gene4400	YALI0_E06897g	418.366	412.522	457.63	847.222	937.264	840.958	1.02808	6.24118e-21	2.24568e-20
gene456	YALI0_A11649g	66.5862	46.29	52.7634	6.13276	5.30237	9.05755	-2.98801	6.53639e-21	2.35063e-20
gene6374	YALI0_F15939g	7777.64	7105.21	7200.31	13501.8	12662.4	12805.9	0.819386	6.6142e-21	2.37733e-20
gene6908	YALI0_F27907g	1530.91	1276.31	1124.46	2576.31	2798.22	2687.38	1.03538	7.03711e-21	2.52798e-20
gene4339	YALI0_E05511g	4597.52	5363.51	5566.64	2205.9	2812.15	2581.91	-1.03052	7.34276e-21	2.63636e-20
gene2241	YALI0_C08701g	566.373	569.908	514.633	1131.89	1075.94	1010.87	0.961631	7.97426e-21	2.86156e-20
gene4012	YALI0_D25476g	3988.74	3360.58	3466.81	6330.5	6906.94	7497.17	0.938889	8.08117e-21	2.89836e-20
gene2164	YALI0_C06886g	127958	135467	133129	74390.8	74356.6	80076.1	-0.793281	9.37411e-21	3.36027e-20
gene3135	YALI0_D05159g	20846.6	20672.4	22349.3	12291.3	11985.8	12468.8	-0.797467	9.75891e-21	3.49633e-20
gene6671	YALI0_F22539g	5607.92	5242.6	5356.86	3239.6	2958.48	2805.07	-0.848268	9.77042e-21	3.49858e-20
gene6664	YALI0_F22367g	2653.97	2909.15	2928.79	1689.13	1448.88	1458.37	-0.885822	1.03235e-20	3.69462e-20
gene1954	YALI0_C02057g	10527.3	9144.84	9531.52	17565.2	17111.6	17510.6	0.837555	1.06454e-20	3.8078e-20
gene5051	YALI0_E21846g	7631.81	7795.7	7888.74	4718.55	3964.07	4052.69	-0.87261	1.07334e-20	3.8372e-20
gene3501	YALI0_D13178g	495.717	553.368	590.561	1065.63	1132.75	1048.62	0.986565	1.08298e-20	3.86959e-20
gene4337	YALI0_E05467g	2072.63	1996.91	1854.54	1052.29	1092.62	868.109	-0.975755	1.12654e-20	4.02311e-20
gene6171	YALI0_F11407g	2919.96	3179.43	3168.48	1843.22	1508.87	1540.65	-0.921883	1.15176e-20	4.11095e-20
gene1632	YALI0_B18298g	3650.27	4278.98	4078.03	984.33	1576.42	1721.37	-1.48751	1.17392e-20	4.18783e-20
gene1263	YALI0_B10043g	2120.67	2064.42	2000.02	1085.07	1114.35	1232.77	-0.849497	1.23432e-20	4.40093e-20
gene6708	YALI0_F23441g	5264.62	4967.11	4464.26	2528.34	2568.94	2835.53	-0.889599	1.24332e-20	4.43067e-20
gene4198	YALI0_E02343g	681.454	785.352	831.216	1383.16	1585.9	1587.84	0.988425	1.27542e-20	4.54262e-20
gene5536	YALI0_E32307g	1749.32	1749.54	1625.04	3016.15	2956.78	2902.92	0.792039	1.28114e-20	4.56057e-20
gene790	YALI0_A20108g	9553.16	9647.64	8459.26	4815.74	5240.76	5197.73	-0.858649	1.322e-20	4.7035e-20
gene493	YALI0_A12683g	45.9101	53.1786	39.147	3.07824	5.41386	5.39907	-3.27471	1.43562e-20	5.10503e-20
gene3203	YALI0_D06655g	154.521	176.373	173.881	401.092	365.865	386.618	1.19163	1.44756e-20	5.14474e-20
gene1022	YALI0_B04268g	6173.3	5762.16	5806.63	11625.7	10384.9	10090.5	0.855377	1.51351e-20	5.37627e-20
gene739	YALI0_A18898g	1596.81	1396.77	1361.39	2696.67	2706.57	2533.17	0.865427	1.63715e-20	5.81236e-20
gene1872	YALI0_C00165g	1085.05	1233.88	1155.43	2248.53	1989.91	2148.71	0.877867	1.90099e-20	6.74547e-20
gene5626	YALI0_E34243g	562.293	591.85	551.268	1129.86	1089.43	1022.53	0.925529	1.94472e-20	6.89699e-20
gene620	YALI0_A16038g	242.173	275.916	273.676	551.194	567.216	554.799	1.07942	1.96528e-20	6.96621e-20
gene3009	YALI0_D02145g	193.096	172.917	254.741	569.574	643.121	528.367	1.48899	2.0862e-20	7.3909e-20
gene7025	YALI0_F30767g	861.654	875.7	846.967	1447.47	1678.42	1633.38	0.880898	2.12964e-20	7.54078e-20
gene6666	YALI0_F22429g	5007.31	5429.21	5380.66	2261.03	3048.55	2523.39	-1.01367	2.1547e-20	7.62545e-20
gene6271	YALI0_F13651g	537.136	526.006	483.833	951.341	1007.84	1006.87	0.938005	2.34653e-20	8.29993e-20
gene6536	YALI0_F19514g	5486.93	5240.88	5193.15	2763.13	2975.62	3191.7	-0.83397	2.43e-20	8.59063e-20
gene1595	YALI0_B17468g	730.016	641.631	653.77	1211.63	1291.4	1301.35	0.909491	2.46929e-20	8.72492e-20
gene1520	YALI0_B15840g	12597.2	13816.9	11882.8	6447.87	7120.67	7318.85	-0.87462	2.67321e-20	9.44045e-20
gene3242	YALI0_D07535g	48130.6	57828.2	53269.6	91291.6	106937	99905	0.904855	2.7397e-20	9.67013e-20
gene71	YALI0_A01826g	887.973	1012.74	1044.16	2190.26	1790.61	1856.61	0.987118	2.793e-20	9.85305e-20
gene2531	YALI0_C15532g	6.93889e-17	6.93889e-17	6.93889e-17	20.4828	33.392	32.3637	7.866	2.88352e-20	1.0167e-19
gene4331	YALI0_E05335g	1220.33	1117.45	1094.63	2028.14	1975.76	2119.37	0.834744	2.96167e-20	1.0437e-19
gene4047	YALI0_D26301g	740.883	855.753	862.491	1561.65	1563.34	1456.59	0.897822	3.17286e-20	1.11754e-19
gene4779	YALI0_E15620g	3755.65	3881.02	4848.92	8689.15	7919.8	8112.16	0.985744	3.19791e-20	1.12577e-19
gene4489	YALI0_E09042g	2915.63	2994.07	2828.75	5109.61	4831.1	5128.81	0.785923	3.47122e-20	1.22133e-19
gene6131	YALI0_F10461g	4993.42	4346.66	4705.92	8048.27	8330.17	8559.93	0.828335	3.74203e-20	1.31592e-19
gene4357	YALI0_E05907g	3616.39	3427.8	2918.77	1266.91	1597.55	1738.78	-1.1138	3.87027e-20	1.3603e-19
gene203	YALI0_A05115g	191.159	209.767	272.803	767.356	588.111	598.209	1.53604	3.87232e-20	1.36031e-19
gene6538	YALI0_F19558g	261.737	207.554	279.046	666.456	674.294	555.926	1.3429	3.96202e-20	1.39109e-19
gene5360	YALI0_E28666g	155.545	174.533	171.404	542.809	384.114	448.219	1.45443	4.21798e-20	1.48017e-19
gene5305	YALI0_E27412g	1773.44	1851.78	1821.39	1090.04	1006.68	997.601	-0.816076	4.54891e-20	1.59547e-19
gene217	YALI0_A05533g	1334.34	1309.87	1573.42	761.391	722.316	701.373	-0.947943	4.72111e-20	1.65499e-19
gene4426	YALI0_E07557g	6375.45	5678.29	5010.47	11659.4	11137.2	10276.6	0.954497	4.73591e-20	1.65931e-19
gene5464	YALI0_E30899g	3097.19	3226.88	3117.88	5227.07	5408.28	5774.28	0.797327	4.78093e-20	1.67353e-19
gene971	YALI0_B03014g	1160.14	1208.81	1310.47	2130.24	2164.34	2276.88	0.837472	4.78151e-20	1.67353e-19
gene491	YALI0_A12617g	618.524	612.757	568.263	247.09	256.399	306.706	-1.15072	4.85185e-20	1.69726e-19
gene1099	YALI0_B06094g	1178.53	1070.06	982.636	2853.61	2203.43	2068.15	1.14035	5.11727e-20	1.78917e-19
gene6059	YALI0_F08789g	506.063	516.618	585.261	1069.67	1077.01	987.62	0.964171	5.24871e-20	1.83416e-19
gene3371	YALI0_D10307g	658.048	589.668	582.243	1261.51	1200.74	1092.17	0.957116	5.26585e-20	1.83919e-19
gene2999	YALI0_D01936g	125.258	110.925	163.071	346.098	370.536	408.54	1.49756	5.4779e-20	1.91225e-19
gene2227	YALI0_C08393g	176.155	139.252	171.081	33.7635	42.0762	56.8929	-1.86739	5.62945e-20	1.96412e-19
gene2199	YALI0_C07678g	1618.58	1225.55	1379.88	3020.15	2646.82	2752.58	0.995214	5.83102e-20	2.03339e-19
gene1356	YALI0_B12144g	1604.25	1609.09	1365.97	2626.35	2882.48	2913.15	0.878241	5.87765e-20	2.04858e-19
gene2832	YALI0_C22616g	454.827	446.383	467.193	1048.13	947.616	840.521	1.05136	6.38435e-20	2.22402e-19
gene4584	YALI0_E11165g	2526.2	2071.27	2171.8	4040.99	4301.27	4100.35	0.878254	6.80077e-20	2.36785e-19
gene873	YALI0_B00726g	9732.83	10072.8	10890.2	5995.52	5224.78	5778.5	-0.852573	6.91606e-20	2.40673e-19
gene704	YALI0_A18062g	13047.9	13002.8	13506.6	6840.82	6901.21	8099.64	-0.856773	7.75888e-20	2.69862e-19
gene5014	YALI0_E20999g	322.018	264.597	244.829	82.7132	107.396	74.7358	-1.64903	8.0349e-20	2.79316e-19
gene3068	YALI0_D03641g	775.837	658.949	658.006	1288.3	1717.61	1475.6	1.09848	8.17327e-20	2.83979e-19
gene803	YALI0_A20438g	4578.05	4157.31	3395.96	7848.2	8166.09	7942.2	0.981385	8.45979e-20	2.9378e-19
gene1289	YALI0_B10604g	479.877	530.934	439.413	57.4013	137.46	112.139	-2.23948	8.48168e-20	2.94388e-19
gene1976	YALI0_C02607g	626.009	719.967	620.803	1220.82	1224.6	1402.91	0.967298	8.70283e-20	3.01906e-19
gene4780	YALI0_E15642g	2643.62	2812.03	3271.67	6525.17	5289.32	5587.5	0.99583	8.72038e-20	3.02358e-19
gene3629	YALI0_D16445g	4302.02	4351.64	4384.35	2595.63	2516.05	2589	-0.759638	8.82574e-20	3.05852e-19
gene4433	YALI0_E07788g	682.093	608.726	646.846	292.952	265.122	328.983	-1.12654	9.06796e-20	3.14083e-19
gene1582	YALI0_B17204g	277.55	306.136	277.135	63.4436	98.9596	108.869	-1.66286	9.11512e-20	3.15553e-19
gene4224	YALI0_E02904g	877.366	893.839	930.678	1640.22	1602.73	1518.36	0.817663	9.12868e-20	3.15858e-19
gene1993	YALI0_C03003g	10428.1	9190.8	8117.98	17057	17551.2	19521.9	0.964541	9.18039e-20	3.17482e-19
gene6315	YALI0_F14663g	9448.18	10756.9	11220.6	3987.11	5358.74	5367.37	-1.09472	1.03179e-19	3.56637e-19
gene2916	YALI0_C24420g	36660.7	35416.6	34124.9	18019.6	20368.4	21223.1	-0.833143	1.07798e-19	3.72407e-19
gene3140	YALI0_D05269g	700.934	642.513	698.964	1177.01	1430.01	1356.83	0.95748	1.10381e-19	3.81134e-19
gene5773	YALI0_F02453g	26180.3	26937	27842.1	16487.2	13354.7	14287.8	-0.875472	1.12695e-19	3.88924e-19
gene3460	YALI0_D12254g	5073.95	4955.91	5281.77	2872.27	3113.4	2737.99	-0.811442	1.18503e-19	4.08757e-19
gene5531	YALI0_E32208g	18733.3	20126.5	21535.6	10445.9	10961.1	11994	-0.854471	1.24687e-19	4.29864e-19
gene6113	YALI0_F10032g	8573.8	8709.62	9020.79	5335.14	4990.96	4948.6	-0.784149	1.26602e-19	4.3624e-19
gene3299	YALI0_D08778g	2595.26	2476.2	2370.46	1358.62	1458.33	1466.01	-0.797011	1.30137e-19	4.48191e-19
gene6749	YALI0_F24343g	387.2	434.733	447.507	911.47	984.081	799.363	1.08622	1.43099e-19	4.92577e-19
gene4303	YALI0_E04697g	686.361	644.393	693.819	1218.72	1229.44	1197.27	0.849186	1.57204e-19	5.40849e-19
gene6133	YALI0_F10505g	979.579	951.156	1065.87	1805.59	1772.3	1712.64	0.821006	1.76976e-19	6.08559e-19
gene7037	YALI0_F31020g	253.493	257.533	249.976	515.462	502.341	537.139	1.0301	1.80698e-19	6.21039e-19
gene1051	YALI0_B04906g	6033.45	5475.42	5470.04	3169.3	3408.56	3066.5	-0.815968	1.83408e-19	6.30027e-19
gene3940	YALI0_D23727g	7244.53	6547.38	6384.91	11162.6	13938.3	13520.5	0.93669	1.85536e-19	6.3701e-19
gene2544	YALI0_C15873g	51106.7	52121.6	61258.9	32001.9	26873.6	27241.3	-0.933602	1.93216e-19	6.63036e-19
gene5127	YALI0_E23496g	1920.43	1900.07	1878.01	4437.76	3545.96	3314.79	0.987245	1.95731e-19	6.71321e-19
gene3530	YALI0_D13904g	1453.15	1455.36	1494.5	2725.18	2403.62	2537.88	0.800079	2.026e-19	6.94523e-19
gene6485	YALI0_F18370g	9604.39	9561.49	9775.53	16584.3	15873.2	16426.8	0.756251	2.14532e-19	7.35049e-19
gene3649	YALI0_D16929g	624.121	752.607	772.424	1910.5	1413.5	1476.08	1.15916	2.19628e-19	7.52125e-19
gene5060	YALI0_E22044g	961.571	862.712	825.97	1610.66	1535.99	1668.35	0.860747	2.43789e-19	8.34438e-19
gene1455	YALI0_B14443g	1012.64	921.305	808.844	1657.69	1877.73	1718.08	0.936705	2.47985e-19	8.48363e-19
gene273	YALI0_A06974g	11963.8	11091.7	10913.9	2872.66	4857.57	4862.21	-1.43169	2.49588e-19	8.53409e-19
gene3467	YALI0_D12408g	5712.14	5244.51	5023.44	10588.2	17841	20681.3	1.61972	2.51497e-19	8.59497e-19
gene802	YALI0_A20416g	4765.13	4845.75	4528.69	7677.8	8412.03	8370.19	0.790573	2.53143e-19	8.64679e-19
gene2527	YALI0_C15422g	1832.66	1638.66	1702.55	3131.5	2835.08	3328.64	0.845278	2.57638e-19	8.79581e-19
gene3038	YALI0_D02849g	3811.72	3803.76	3864.29	2157.79	2078.79	2384.55	-0.793787	2.58606e-19	8.82434e-19
gene3782	YALI0_D19976g	12901.8	13105.2	12944.8	7997.13	7561.06	7341.49	-0.766406	2.7161e-19	9.26334e-19
gene4128	YALI0_E00836g	3168.02	2969.01	3180.04	5050.61	6047.56	6336.53	0.904216	3.06804e-19	1.04583e-18
gene4757	YALI0_E15103g	779.023	674.463	692.21	1337.1	1338.06	1268.74	0.878017	3.21545e-19	1.09552e-18
gene4479	YALI0_E08866g	1039.05	1111.42	1037.94	1930.12	1753.86	1987.91	0.830361	3.31127e-19	1.12759e-18
gene6953	YALI0_F29073g	704.343	844.154	758.534	1391.27	1572.67	1407.45	0.921408	3.47778e-19	1.18369e-18
gene3234	YALI0_D07370g	27271.3	27784.5	25733.9	16596.4	13561.2	14066.6	-0.869393	3.75425e-19	1.27713e-18
gene5872	YALI0_F04664g	1975.93	1989.22	2382.75	4530.74	3770.19	3915.82	0.94488	3.92865e-19	1.33578e-18
gene1701	YALI0_B19888g	924.535	994.061	1219.14	2267.89	2001.7	2017.75	1.00352	3.95942e-19	1.34556e-18
gene6925	YALI0_F28303g	1846.3	1716.35	1777.92	3079.44	2895.45	3135.05	0.770527	3.97362e-19	1.3497e-18
gene5069	YALI0_E22264g	5147.85	4720.3	4810.08	8096.4	10656.1	9701.77	0.955006	4.05609e-19	1.37701e-18
gene984	YALI0_B03344g	1979.82	1839.6	1916.19	3134.65	3281.53	3570.25	0.800258	4.07582e-19	1.383e-18
gene7079	YALI0_F32021g	12761.1	13768.2	13198.4	8178.78	7347.32	7300.31	-0.799517	4.20679e-19	1.42671e-18
gene3493	YALI0_D13024g	4323.74	3983.52	3963.66	6990.79	7329.89	6784.88	0.782317	4.32761e-19	1.46694e-18
gene871	YALI0_B00682g	6.93889e-17	6.93889e-17	6.93889e-17	19.4541	27.8594	32.4729	7.75435	4.3735e-19	1.48175e-18
gene3927	YALI0_D23419g	225.33	230.154	221.824	84.7217	70.431	99.8239	-1.40844	4.51302e-19	1.52824e-18
gene3032	YALI0_D02717g	790.67	634.6	904.164	1822.85	1566.38	1618.67	1.10522	4.59645e-19	1.55571e-18
gene3597	YALI0_D15576g	939.007	1010.8	1055.85	1766.83	1700.26	1818.64	0.814897	4.61221e-19	1.56025e-18
gene5779	YALI0_F02629g	16464.3	17238.6	17492.7	10536.6	9482.98	9645.06	-0.787295	4.66148e-19	1.57611e-18
gene5074	YALI0_E22374g	26375.2	25442.4	24519.5	46478.6	42533.6	42034.1	0.77959	4.93067e-19	1.66629e-18
gene2376	YALI0_C11781g	1687.76	1615.11	1616.75	2696.74	2735.01	2927.56	0.764845	4.97509e-19	1.68045e-18
gene371	YALI0_A09449g	192.909	188.155	171.133	379.774	438.296	405.347	1.1459	5.06523e-19	1.71003e-18
gene1391	YALI0_B12958g	4020.48	4323.46	4320.03	2559.72	1981.55	2139.44	-0.922862	5.08025e-19	1.71423e-18
gene1196	YALI0_B08492g	155.459	143.978	175.653	387.841	405.982	340.434	1.25759	5.08527e-19	1.71506e-18
gene1117	YALI0_B06556g	4767.38	5006.29	5257.16	2703.92	3062.22	2843.92	-0.803552	5.39634e-19	1.81905e-18
gene4988	YALI0_E20427g	14484.1	15087.1	11536	29381.8	30302.5	24609.8	1.03596	5.64006e-19	1.90024e-18
gene3071	YALI0_D03718g	7804.95	7770.97	8000.13	14435.7	13115.6	12925.6	0.779773	5.70272e-19	1.92038e-18
gene2516	YALI0_C15237g	3246.5	3531.79	3656.02	949.615	1575.88	1551.79	-1.35559	5.87395e-19	1.97705e-18
gene6159	YALI0_F11143g	2423.14	2213.92	2309.51	3737.91	4235.83	4167.75	0.80578	6.21916e-19	2.09218e-18
gene6062	YALI0_F08855g	835.348	777.077	684.409	1356.6	1558.24	1464.97	0.93023	6.3451e-19	2.13348e-18
gene6991	YALI0_F30041g	1199.26	983.947	964.584	431.857	447.455	546.733	-1.14194	6.363e-19	2.13842e-18
gene6596	YALI0_F20834g	1122.22	1101.5	869.73	402.293	493.014	488.034	-1.16098	6.54648e-19	2.1984e-18
gene4563	YALI0_E10681g	470.132	382.282	372.694	964.455	814.312	878.736	1.11626	6.54806e-19	2.1984e-18
gene6881	YALI0_F27313g	8242.96	7779.11	7885.38	4902.35	4624.06	4372.09	-0.782594	6.82338e-19	2.28968e-18
gene5753	YALI0_F02035g	2343.98	2381.34	2305.91	3823.59	4123.65	3894.51	0.751914	7.42021e-19	2.4887e-18
gene5280	YALI0_E26895g	5625.7	5283.63	5613.81	3203.97	2965.31	3365.22	-0.793149	7.49774e-19	2.51344e-18
gene1887	YALI0_C00495g	3731.26	3444.77	3525.25	5943.69	6444.61	7522.58	0.89584	8.07843e-19	2.70674e-18
gene6440	YALI0_F17424g	3652.87	3082.98	3248.79	6300.17	9904.68	11282.8	1.46093	8.47826e-19	2.83928e-18
gene6765	YALI0_F24717g	9738.91	9691.24	9435.42	5186.28	5754.05	5818.93	-0.784322	8.70198e-19	2.91274e-18
gene4830	YALI0_E16841g	2512.03	2790.71	2498.46	6034.14	4720.44	4656.42	0.981891	9.4487e-19	3.1611e-18
gene2566	YALI0_C16500g	177.184	156.019	150.551	351.181	407.883	358.65	1.20704	9.5167e-19	3.18225e-18
gene2033	YALI0_C03872g	53603	56600.3	64068.2	28281.7	32380.4	33607.6	-0.886437	9.65523e-19	3.22695e-18
gene5049	YALI0_E21802g	1193.62	1331.29	1426.77	2387.41	2468.9	2246.75	0.846466	9.86114e-19	3.29413e-18
gene2408	YALI0_C12496g	1108.09	1328.95	1238.46	2359.81	2355.82	2075.61	0.885333	9.89938e-19	3.30524e-18
gene3867	YALI0_D22044g	570.671	541.999	645.289	1175.79	1127.11	1059.21	0.936857	1.06728e-18	3.56168e-18
gene1111	YALI0_B06391g	79.0503	62.9761	47.5215	11.2079	10.8512	5.18517	-2.78909	1.07908e-18	3.59927e-18
gene2632	YALI0_C18117g	2443.11	2534.8	2423.78	4608.36	3994.58	4241.76	0.794945	1.09474e-18	3.64967e-18
[truncated: 4,395 more rows]

## Sheet: Upregulated genes
				Upregulated genes in tup1Δ vs WT
Gene ID	Gene name	WT-1	WT-2	WT-3	tup1Δ-1	tup1Δ-2	tup1Δ-3	log2FoldChange	Fold Change	P-value	Padj
gene2533	YALI0_C15576g	5.23501	0.749899	13.1054	14638.9	15312.7	14375.5	11.2315	2404.43	0	0
gene6026	YALI0_F08041g	0.00734514	0	2.34798	1524.84	1362.78	1401.28	10.7495	1721.54	0	0
gene5215	YALI0_E25443g	53.1142	37.1026	53.2421	32162.6	45209.7	43806.9	9.72595	846.844	0	0
gene5657	YALI0_E34925g	9.34417	4.45765	7.63836	4692.25	5124.06	5193.37	9.4435	696.27	0	0
gene5388	YALI0_E29271g	74.2467	97.9463	93.1451	42678.5	40152.1	39085.4	8.84127	458.658	0	0
gene1918	YALI0_C01199g	4.23393	5.39076	13.3085	2893.73	3068.25	2978.22	8.62474	394.734	0	0
gene4601	YALI0_E11517g	675.161	787.322	778.133	173239	203924	176566	7.94902	247.111	0	0
gene2531	YALI0_C15532g	6.93889e-17	6.93889e-17	6.93889e-17	20.4828	33.392	32.3637	7.866	233.294	2.88352e-20	1.0167e-19
gene871	YALI0_B00682g	6.93889e-17	6.93889e-17	6.93889e-17	19.4541	27.8594	32.4729	7.75435	215.92	4.3735e-19	1.48175e-18
gene5637	YALI0_E34485g	4.20378	7.37335	5.20237	1053.49	1170.16	1277.63	7.66227	202.569	9.25345e-263	8.23064e-261
gene4240	YALI0_E03300g	4.23884	13.0135	5.41506	1296.38	1598.24	1283.67	7.47033	177.334	2.75133e-258	2.41501e-256
gene3567	YALI0_D14872g	243.04	280.028	195.572	42997	41413.1	38612.8	7.41327	170.458	0	0
gene323	YALI0_A08195g	12.569	19.3405	13.0714	2284.35	2510.45	2158.03	7.24649	151.848	0	0
gene6801	YALI0_F25553g	113.519	101.414	79.5859	9016.28	14485.7	16833.1	7.09487	136.7	4.56417e-196	2.4957e-194
gene5505	YALI0_E31757g	59.8114	111.093	94.3373	9161.83	9502.26	9188.76	6.70959	104.662	0	0
gene5869	YALI0_F04598g	132.346	113.98	114.439	9821.41	13159.6	12375.9	6.61304	97.8869	0	0
gene3389	YALI0_D10681g	250.666	307.841	334.001	21692	24049.3	24432	6.29808	78.6883	0	0
gene1138	YALI0_B07029g	2.07594	1.83727	0.0813856	65.5701	120.44	152.416	6.20419	73.7306	8.39072e-34	4.50318e-33
gene6109	YALI0_F09944g	10.4175	8.15522	10.1907	703.254	614.002	772.956	6.17272	72.1398	1.47915e-172	6.28496e-171
gene2771	YALI0_C21274g	36.8012	79.2227	55.3071	3983.79	4124.51	3790.49	6.10528	68.8452	0	0
gene6074	YALI0_F09119g	63.38	31.4513	49.7887	2414.29	3628.8	3698.69	6.0747	67.4011	1.63118e-176	7.06598e-175
gene3969	YALI0_D24365g	555.628	406.55	471.575	34210.8	30993.5	31377.7	6.07437	67.3858	0	0
gene651	YALI0_A16841g	327.867	394.543	433.742	23975.3	27070.9	26052.4	6.06045	66.7385	0	0
gene1904	YALI0_C00869g	213.245	297.008	325.74	15771.9	16053.9	15046.6	5.81012	56.1076	0	0
gene6290	YALI0_F14113g	25.1127	42.4961	18.9983	1707.59	1570.06	1671.75	5.80406	55.8724	1.3306e-289	1.40896e-287
gene4751	YALI0_E14971g	27.0425	18.0891	23.0332	1141.26	1289.67	1331.11	5.78535	55.1522	2.05775e-245	1.57785e-243
gene934	YALI0_B02112g	6.93889e-17	6.93889e-17	6.93889e-17	8.15117	2.51413	9.07605	5.74979	53.8094	5.07227e-06	9.03045e-06
gene6729	YALI0_F23881g	6.93889e-17	6.93889e-17	6.93889e-17	6.12988	6.25933	7.18388	5.74663	53.6917	4.16699e-06	7.48667e-06
gene6284	YALI0_F13981g	17.8452	18.9815	36.9053	1432.93	1219.11	1249.92	5.74151	53.5017	3.03034e-216	1.90711e-214
gene2197	YALI0_C07634g	37.6208	59.0522	25.8235	1510.96	2227.88	2346.6	5.61866	49.1345	7.90305e-138	2.4408e-136
gene859	YALI0_B00396g	36.6109	31.5948	61.9865	2166.91	2084.5	2050.95	5.61555	49.0285	6.03508933086507e-312	7.18930016539303e-310
gene2044	YALI0_C04136g	547.774	584.427	593.863	29201.1	25060.8	27481.6	5.56556	47.3588	0	0
gene1690	YALI0_B19602g	64.7377	77.8702	63.279	3248.89	3441.77	3028.79	5.55231	46.9258	0	0
gene3754	YALI0_D19294g	6.93889e-17	6.93889e-17	6.93889e-17	6.12088	7.25613	3.47053	5.53015	46.2104	2.86212e-05	4.86823e-05
gene2671	YALI0_C19019g	6.93889e-17	6.93889e-17	6.93889e-17	10.1561	2.56314	3.48452	5.45858	43.9742	6.45971e-05	0.000107223
gene4840	YALI0_E17083g	21.7269	10.8652	5.87346	480.846	527.652	569.623	5.32415	40.0618	9.08778e-131	2.59079e-129
gene3697	YALI0_D17974g	37.4415	31.0394	23.8152	1214.64	1316.04	1115.41	5.28937	39.1074	3.94174e-220	2.50432e-218
gene1142	YALI0_B07117g	1223.47	1228.39	1011.42	33681.3	44102.8	46513.3	5.16494	35.8758	1.95429e-277	1.97532e-275
gene6146	YALI0_F10824g	11.5318	19.3737	11.8477	430.908	486.986	617.779	5.14146	35.2967	4.86372e-100	9.37743e-99
gene5062	YALI0_E22088g	139.862	148.855	153.333	5625.93	5062.97	4302.63	5.08338	33.9039	6.11546864461361e-314	7.41750751421982e-312
gene6191	YALI0_F11825g	71.9906	73.9895	71.8249	2712.84	2107.14	2324.78	5.0326	32.7312	2.99367e-269	2.81278e-267
gene2881	YALI0_C23661g	113.612	118.088	83.6067	2507.13	3820.4	3353.45	4.93486	30.5872	8.23722e-173	3.52247e-171
gene40	YALI0_A01023g	837.624	754.665	885.212	26026.8	24174.6	24850.4	4.92208	30.3175	0	0
gene4366	YALI0_E06105g	266	258.294	270.041	7818.6	7976.58	8191.19	4.91667	30.204	0	0
gene2224	YALI0_C08327g	640.649	642.505	764.067	20005.8	20238.9	20930.1	4.90283	29.9158	0	0
gene6076	YALI0_F09163g	399.457	461.979	291.435	10656.2	12019.6	11199.6	4.87372	29.3181	7.12135e-251	5.589e-249
gene5710	YALI0_F01078g	6.93889e-17	6.93889e-17	6.93889e-17	1.04089	5.48748	3.57897	4.83391	28.5202	0.00253418	0.00371224
gene6542	YALI0_F19646g	0.0288857	5.60269	2.6126	79.6288	103.014	62.0124	4.79821	27.8232	2.72245e-34	1.48743e-33
gene2403	YALI0_C12364g	640.495	588.543	686.667	17597.9	18146.5	17358.2	4.79429	27.7475	0	0
gene2980	YALI0_D01463g	970.766	786.762	744.647	19602.8	25320.6	23412.6	4.77085	27.3004	2.05551e-264	1.8784e-262
gene6550	YALI0_F19822g	606.472	756.214	816.498	20563	20502.2	18206.2	4.76595	27.2078	1.40498711428984e-314	1.76842812064717e-312
gene372	YALI0_A09471g	6.93889e-17	6.93889e-17	6.93889e-17	8.11025	0	1.71634	4.72242	26.3992	0.00305651	0.00444033
gene1665	YALI0_B18986g	600.553	465.082	527.836	13216.1	13126.1	15428	4.7126	26.2201	3.59027623519917e-319	4.88790457534035e-317
gene3792	YALI0_D20196g	52.0063	48.5849	25.9072	899.461	1258.09	1146.62	4.69201	25.8485	2.57794e-114	5.97133e-113
gene2258	YALI0_C09031g	150.646	219.418	240.029	4281.01	5262.45	5457.74	4.62038	24.5965	5.56887e-193	2.90234e-191
gene4624	YALI0_E12045g	119.795	71.329	128.862	2859.87	2359.43	2594.28	4.61598	24.5216	6.01969e-187	2.99682e-185
gene375	YALI0_A09559g	420.155	337.363	377.898	9238.31	8245.33	9104.9	4.55014	23.4276	0	0
gene842	YALI0_A21373g	140.598	136.412	82.0122	2622.27	3037.2	2761.55	4.54192	23.2945	1.05075e-204	6.09527e-203
gene5658	YALI0_E34947g	934.624	915.787	898.25	18028.8	22215.4	22249.5	4.50661	22.7314	0	0
gene1318	YALI0_B11264g	0.0036771	0.930879	0.020485	11.2234	7.94584	12.6238	4.49175	22.4984	4.26541e-08	8.70169e-08
gene3718	YALI0_D18480g	6.26388	11.1716	0.354428	160.164	139.902	129.407	4.47933	22.3055	4.68511e-56	4.42697e-55
gene1103	YALI0_B06160g	9.51936	15.455	26.9415	310.433	368.919	402.412	4.38927	20.9556	4.51231e-76	5.90228e-75
gene2770	YALI0_C21252g	15.7635	20.9421	30.9998	408.415	516.559	474.38	4.37522	20.7526	5.90689e-98	1.10378e-96
gene4915	YALI0_E18788g	1203.95	1262.71	1355.38	23286.4	28082.5	25667.5	4.33346	20.1605	0	0
gene4335	YALI0_E05423g	229.635	227.028	288.751	5042.23	5070.29	4596.67	4.3065	19.7873	2.78769e-298	3.15198e-296
gene6743	YALI0_F24189g	34.178	12.4598	18.3154	355.383	463.453	468.526	4.3038	19.7503	6.93803e-68	8.10571e-67
gene3204	YALI0_D06688g	180.919	209.495	340.743	4286.03	4695.95	4916.11	4.24828	19.0046	5.55979e-122	1.41024e-120
gene3989	YALI0_D24860g	1593.95	1528.24	1655.52	26383.2	30585	30166.5	4.18916	18.2416	0	0
gene6515	YALI0_F19030g	558.962	483.59	517.57	8380.08	9777.1	9526.44	4.14956	17.7477	2.87683556129149e-318	3.83827401773269e-316
gene584	YALI0_A15169g	2.05891	0	0.0408964	8.22059	16.2214	19.0059	4.14477	17.6888	1.08326e-09	2.42091e-09
gene2428	YALI0_C13024g	0.021856	0	6.96932	29.6782	49.7648	39.3501	4.13312	17.5467	2.5439e-18	8.35155e-18
gene5245	YALI0_E26125g	2724.93	2862.31	3192.89	51654.6	54797.6	46753.5	4.12534	17.4523	1.49958412339986e-314	1.85254179392803e-312
gene685	YALI0_A17666g	52.2987	62.0859	72.0758	1157.38	1156.25	919.043	4.11694	17.3509	8.49241e-135	2.50676e-133
gene4461	YALI0_E08392g	6.93889e-17	6.93889e-17	6.93889e-17	2.0415	3.68188	0	4.00599	16.0666	0.0346178	0.045246
gene578	YALI0_A14949g	6.93889e-17	6.93889e-17	6.93889e-17	0.00938832	3.68196	1.77641	4.00111	16.0124	0.0346549	0.0452856
gene1718	YALI0_B20284g	45.8713	48.5406	36.6028	705.304	785.87	621.257	4.00036	16.004	3.66382e-118	8.88776e-117
gene4666	YALI0_E12947g	72.0441	85.1499	72.138	1038.23	1314.24	1289.95	3.98434	15.8273	5.61155e-146	1.87173e-144
gene2454	YALI0_C13750g	1227.74	1144.73	1222.92	19124.9	19155.9	18567.3	3.98321	15.8149	0	0
gene5329	YALI0_E27984g	78.1175	44.9809	87.9851	1045.23	1075.92	1106.27	3.9422	15.3717	3.94817e-118	9.54285e-117
gene6824	YALI0_F26081g	1189.05	1051.51	1125.87	17096.8	17772.4	16832	3.94114	15.3604	0	0
gene2134	YALI0_C06259g	7.3217	5.36416	12.2832	102.19	153.332	118.843	3.91252	15.0586	5.00952e-39	3.14379e-38
gene3356	YALI0_D10021g	18.897	28.3965	30.2529	337.974	376.788	435.644	3.88816	14.8065	1.1215e-81	1.60893e-80
gene771	YALI0_A19646g	440.286	467.613	454.725	6513.13	7006	6496.79	3.87604	14.6826	0	0
gene3459	YALI0_D12232g	264.722	227.232	210.001	3236.7	3743.59	3168.41	3.85137	14.4337	3.56096e-224	2.37552e-222
gene2390	YALI0_C12100g	457.931	473.151	429.879	5330.35	6946.87	7303.23	3.84577	14.3778	6.54353e-195	3.52031e-193
gene3713	YALI0_D18359g	716.476	706.071	578.46	9007.76	9995.1	9527.12	3.83161	14.2373	6.90644e-270	6.58183e-268
gene870	YALI0_B00660g	1586.44	1472.76	1354	20520.2	21175.1	20325.8	3.81217	14.0468	2.04449811816919e-315	2.67428371495531e-313
gene2874	YALI0_C23474g	239.023	248.204	286.818	3611.19	3401.72	3434.53	3.75728	13.5224	5.70128e-269	5.28239e-267
gene2640	YALI0_C18293g	121.068	135.333	122.009	1624	1753.61	1738.91	3.75352	13.4872	1.78677e-220	1.14611e-218
gene1609	YALI0_B17776g	12.6267	24.8989	18.0294	222.604	232.129	287.121	3.72267	13.2018	1.08284e-60	1.11821e-59
gene5455	YALI0_E30701g	30.2488	34.8742	23.7208	447.939	364.858	364.743	3.71239	13.1082	2.57432e-83	3.81629e-82
gene6028	YALI0_F08085g	5.25387	6.35513	9.8989	88.8264	97.0404	92.1479	3.68945	12.9013	1.23197e-38	7.63087e-38
gene5470	YALI0_E31031g	788.736	861.244	818.599	10629.6	9946.88	10705.9	3.66298	12.6668	2.31748916000362e-315	2.97307118970827e-313
gene2505	YALI0_C15026g	664.599	645.182	774.39	8539.22	8885.75	8742.29	3.65194	12.5703	1.59648e-276	1.58957e-274
gene4889	YALI0_E18194g	1021.05	914.72	894.929	11993.2	12060.6	11425	3.64719	12.5289	7.73213e-297	8.59684e-295
gene1790	YALI0_B21780g	411.628	338.674	279.12	2857.37	4567.97	5451.87	3.64487	12.5088	4.53553e-69	5.37416e-68
gene4863	YALI0_E17611g	131.317	124.257	104.867	1641.15	1469.79	1351.6	3.62474	12.3355	1.97882e-159	7.63047e-158
gene2728	YALI0_C20251g	46.9985	53.0347	51.1859	581.874	591.976	690.622	3.62061	12.3002	2.69036e-112	6.02262e-111
gene2893	YALI0_C23925g	28.3917	44.7854	57.4345	481.875	550.27	561.419	3.61196	12.2266	3.60938e-80	5.00586e-79
gene6094	YALI0_F09581g	203.32	165.701	209.123	2326.19	2369.97	2348.21	3.61103	12.2188	8.61905e-230	5.9276e-228
gene5077	YALI0_E22440g	27.1719	37.7236	23.7186	373.547	410.775	303.433	3.60205	12.143	5.3992e-67	6.12552e-66
gene5610	YALI0_E33891g	1297.3	1066.16	1022.45	10869.7	15535.1	14716.3	3.60202	12.1427	8.20711e-136	2.4662e-134
gene562	YALI0_A14564g	593.869	729.875	722.783	8031.93	8143.45	8451.64	3.58899	12.0336	4.99896e-254	4.11705e-252
gene5207	YALI0_E25201g	187.963	251.799	191.888	2657.83	2377.64	2501.21	3.57151	11.8887	2.62422e-190	1.33635e-188
gene6480	YALI0_F18282g	7578.66	7728.95	8200.69	91706.9	96845.8	87664.1	3.55463	11.7503	2.26026e-303	2.59969e-301
gene3087	YALI0_D04092g	198.018	198.516	135.623	1895.56	2023.33	2340.99	3.55057	11.7173	2.30893e-137	7.03328e-136
gene4789	YALI0_E15862g	295.046	280.434	237.23	2878.49	3346.7	3166.23	3.52711	11.5283	2.33474e-205	1.37832e-203
gene5541	YALI0_E32417g	2192.39	1905.4	1775.68	21356.2	23722.9	22572.1	3.52542	11.5148	1.39474e-234	1.01134e-232
gene2110	YALI0_C05731g	92.9661	99.4247	117.98	1090.21	1224.21	1232.54	3.51761	11.4527	4.72027e-147	1.61482e-145
gene5070	YALI0_E22286g	759.632	695.864	1037.18	8704.65	10469.3	9288.02	3.51391	11.4233	4.69913e-135	1.39324e-133
gene6454	YALI0_F17732g	44.8519	46.6343	41.3166	425.804	540.583	549.959	3.50728	11.3709	1.19686e-84	1.83125e-83
gene4896	YALI0_E18348g	230.655	233.55	274.007	2307	2806.13	3175.24	3.49029	11.2378	5.56853e-145	1.84814e-143
gene1885	YALI0_C00451g	2901.16	3034.08	3178.35	35854.1	33072	31939.5	3.46839	11.0685	1.2953e-275	1.27073e-273
gene1033	YALI0_B04510g	1368.37	1185.8	1185.67	12345.5	14464.1	13641.9	3.43491	10.8146	4.21603e-226	2.86991e-224
gene3703	YALI0_D18084g	482.625	417.276	345.606	4243.12	4621.66	4449.46	3.41551	10.6702	8.96842e-193	4.63785e-191
gene1267	YALI0_B10131g	159.655	164.338	170.045	1725	1727.37	1759.45	3.39925	10.5506	1.06259e-209	6.44411e-208
gene3109	YALI0_D04576g	15.9175	46.1018	39.1488	304.312	412.716	348.002	3.39058	10.4874	9.84674e-38	5.88599e-37
gene255	YALI0_A06589g	1166	1099.5	918.068	11656.3	11365.2	10036.6	3.37516	10.3759	1.61052e-193	8.59503e-192
gene2127	YALI0_C06105g	446.024	333.756	329.397	4527.57	3748.14	3162.33	3.36552	10.3068	4.30279e-113	9.8301e-112
gene5661	YALI0_E35046g	2794.24	4591.38	3666.02	38441.6	35496.4	37542.9	3.33439	10.0868	3.73826e-109	7.94203e-108
gene472	YALI0_A12111g	508.194	531.24	609.329	4646.44	5950.93	5897	3.32338	10.0101	4.93149e-164	1.9818e-162
gene2990	YALI0_D01716g	929.452	925.829	924.859	8633.19	9895.61	9287.28	3.32256	10.0044	5.46113e-256	4.73132e-254
gene462	YALI0_A11803g	6.22737	6.46873	0.259075	44.9237	32.6914	61.4736	3.31648	9.96234	4.54544e-17	1.42427e-16
gene977	YALI0_B03146g	103.255	109.77	90.5168	976.855	1073.61	985.111	3.31597	9.95876	2.25721e-137	6.90728e-136
gene2508	YALI0_C15092g	825.161	787.7	881.564	7848.24	8280.83	8595.82	3.31015	9.91872	1.62495e-255	1.37216e-253
gene5146	YALI0_E23859g	23.9097	16.3116	18.1062	207.12	187.531	169.623	3.26712	9.62724	1.06029e-52	9.29458e-52
gene5611	YALI0_E33913g	1437.29	1282.61	1304.44	13087.4	13258.6	12398.6	3.26703	9.62663	1.6624e-248	1.28952e-246
gene4056	YALI0_D26466g	29.2406	38.6291	23.8092	171.845	369.138	344.459	3.26447	9.60959	9.80829e-25	4.01418e-24
gene1073	YALI0_B05478g	1820.27	1717.24	1828.74	14690.1	17215	19195.6	3.25147	9.52334	3.84145e-180	1.75523e-178
gene1627	YALI0_B18194g	2084.54	2579.93	2386.05	20242.7	24108.9	22644.7	3.24811	9.50123	5.75937e-184	2.74434e-182
gene5749	YALI0_F01947g	655.168	722.598	636.165	6222.23	6894.05	5995.42	3.24494	9.48036	1.17556e-222	7.76451e-221
gene2433	YALI0_C13178g	800.066	755.808	805.326	6666.34	8269.89	7442.87	3.24488	9.47994	4.29486e-202	2.42805e-200
gene4580	YALI0_E11077g	567.469	572.55	552.404	5301.52	5141.64	5472.53	3.23246	9.39871	3.36739e-271	3.25563e-269
gene3280	YALI0_D08382g	25.142	39.5621	28.4999	304.136	267.888	308.991	3.22698	9.36306	1.74409e-67	2.01295e-66
gene4888	YALI0_E18161g	71.8351	37.6632	79.0892	542.076	633.101	578.933	3.22047	9.32088	1.26133e-55	1.18013e-54
gene3965	YALI0_D24277g	421.188	352.143	359.331	3631.61	3539.21	3371.7	3.21781	9.30375	6.73222e-222	4.40301e-220
gene4232	YALI0_E03124g	854.035	759.664	660.417	6518.29	7577.83	6936.29	3.20798	9.24053	2.04799e-177	8.98824e-176
gene809	YALI0_A20548g	49.1877	43.3361	90.4978	609.256	557.237	509.589	3.19552	9.1611	5.90114e-46	4.4482e-45
gene3129	YALI0_D05041g	1206.8	1127.53	1107.3	9714.1	11011	10410.4	3.17708	9.04472	2.19717e-233	1.55929e-231
gene5353	YALI0_E28534g	6425.69	5908.26	5810.86	53233.7	56135.2	54737.5	3.17692	9.04376	1.36367e-253	1.09603e-251
gene3609	YALI0_D15862g	4270.52	3851.03	3942.96	36714.6	36267.6	35884.5	3.17369	9.02354	9.20764e-255	7.67802e-253
gene2204	YALI0_C07821g	364.181	422.257	366.994	3439.78	3535.7	3444.41	3.17272	9.01747	4.16574e-232	2.92523e-230
gene5494	YALI0_E31537g	593.438	541.246	557.387	4457.56	5348.62	5379.68	3.16587	8.97472	5.44186e-193	2.85848e-191
gene5823	YALI0_F03619g	113.619	115.263	88.4284	889.107	955.729	997.241	3.156	8.91358	4.15046e-115	9.71499e-114
gene1666	YALI0_B19008g	21.9692	10.4732	46.1283	228.66	195.805	278.289	3.14732	8.86007	1.84131e-18	6.07789e-18
gene5094	YALI0_E22825g	66.8116	75.0081	68.0871	591.037	627.33	635.537	3.1384	8.8055	3.09998e-110	6.62819e-109
gene5497	YALI0_E31581g	872.286	976.207	995.718	7576.78	8598.72	8686.24	3.12803	8.74238	2.00931e-203	1.15553e-201
gene3700	YALI0_D18018g	2.05891	0	0.0408964	4.11113	13.8165	3.40357	3.12747	8.73901	0.00015306	0.000246753
gene1780	YALI0_B21582g	3688.78	4166.64	3899.14	38796.7	33879.6	29685.6	3.12227	8.70757	1.17176e-163	4.68074e-162
gene6338	YALI0_F15169g	771.032	796.983	877.457	7909.25	7058.59	6242.02	3.117	8.67581	4.0128e-171	1.69427e-169
gene1122	YALI0_B06688g	747.684	598.412	680.06	6042.5	5620.81	5772.95	3.1059	8.60935	1.17383e-199	6.47157e-198
gene5638	YALI0_E34507g	174.107	155.979	160.327	1174.01	1567.56	1452.67	3.09579	8.54921	1.31135e-108	2.77715e-107
gene614	YALI0_A15906g	87.8352	135.907	90.7747	861.522	943.422	888.563	3.09173	8.52518	1.72269e-84	2.62976e-83
gene877	YALI0_B00814g	1987.83	1672.58	1484.32	14555.2	15564.2	13710.3	3.09025	8.51643	2.0227e-152	7.25455e-151
gene2000	YALI0_C03135g	1028.59	989.483	1112	8940.31	8874.85	8823.67	3.09016	8.51588	7.94453e-239	5.88866e-237
gene5873	YALI0_F04686g	1150.13	938.438	826.052	7755.36	8401.25	8311.07	3.06864	8.38982	3.70759e-146	1.24916e-144
gene6899	YALI0_F27709g	21.9685	32.2169	20.9841	170.614	220.041	239.548	3.05248	8.29635	1.02007e-41	6.94376e-41
gene4926	YALI0_E19030g	288.761	270.381	225.832	2284.25	2057.34	2118.11	3.03666	8.2059	4.72158e-159	1.79987e-157
gene1807	YALI0_B22176g	1347.46	1164.87	1108.08	10539.7	9755.97	9320.89	3.03159	8.17711	5.5136e-183	2.6086e-181
gene3026	YALI0_D02585g	155.182	136.12	104.339	1080.93	1047.01	1118.83	3.03068	8.17198	3.51945e-104	7.07176e-103
gene4774	YALI0_E15510g	712.248	719.097	515.469	4989.26	5715.86	5051.44	3.01486	8.08282	4.65134e-127	1.28219e-125
gene2504	YALI0_C15004g	222.748	345.568	371.536	2273.23	2655.63	2624.13	3.00657	8.03649	1.56572e-87	2.56633e-86
gene4647	YALI0_E12507g	2.07594	1.83727	0.0813856	16.2922	11.6322	8.78341	3.00645	8.03584	7.00885e-07	1.32566e-06
gene6332	YALI0_F15037g	1551.02	1441.64	1391.89	11637	11996	11577.2	3.00508	8.02821	3.9387e-225	2.65404e-223
gene2143	YALI0_C06460g	1913.95	1789.7	1553.14	13368.2	15479.2	13177.9	2.99843	7.99132	2.19595e-159	8.41909e-158
gene548	YALI0_A14212g	462.265	518.853	498.141	4200.09	3763.23	3814.76	2.99237	7.95781	4.77377e-206	2.86899e-204
gene1836	YALI0_B22814g	57.3606	50.9621	61.0472	400.221	416.938	514.555	2.97608	7.86847	1.57227e-65	1.74519e-64
gene1580	YALI0_B17160g	96.1872	143.117	104.538	764.687	979.538	959.728	2.97153	7.84368	2.48589e-68	2.91448e-67
gene3959	YALI0_D24145g	16.6215	14.6695	7.05858	86.8504	106.909	113.076	2.96721	7.82023	5.10547e-30	2.4241e-29
gene4579	YALI0_E11055g	2.11604	2.6983	6.07788	21.4915	37.185	25.8366	2.95004	7.72771	3.10028e-11	7.44759e-11
gene5474	YALI0_E31130g	160.863	170.471	225.596	1621.72	1263.65	1403.08	2.94693	7.71107	9.11539e-89	1.52022e-87
gene849	YALI0_B00154g	330.662	396.261	250.185	2680.25	2438.93	2286.87	2.91871	7.56171	1.14698e-99	2.19871e-98
gene358	YALI0_A09086g	210.813	235.791	219.205	1915.67	1684.37	1420.13	2.91297	7.53167	1.82358e-106	3.75466e-105
gene2556	YALI0_C16225g	6.25732	6.40146	5.24001	55.0416	40.1778	40.9886	2.89399	7.43321	2.83312e-17	8.9445e-17
gene43	YALI0_A01089g	1570.47	2290.02	1988.89	15232.9	13651.1	14435.6	2.88845	7.40474	1.56904e-112	3.53616e-111
gene2215	YALI0_C08096g	977.656	1063.69	1157.77	7449.14	7701.03	8226.31	2.86996	7.31046	1.40395e-181	6.5495e-180
gene1376	YALI0_B12606g	601.758	578.059	517.503	4395.06	4171.86	3852.96	2.86951	7.30816	1.46307e-180	6.73111e-179
gene5933	YALI0_F06028g	306.505	233.086	302.577	1999.58	2076.57	2060.1	2.86822	7.30162	1.41889e-138	4.40251e-137
gene4368	YALI0_E06149g	1004.5	1068.75	861.445	6728.54	7380.11	7243.44	2.86155	7.26798	1.62078e-165	6.63327e-164
gene7073	YALI0_F31867g	4100.63	3936.95	4094.8	28026.5	32266.9	27814	2.86045	7.26241	2.33612e-188	1.17175e-186
gene3471	YALI0_D12496g	766.324	626.106	584.559	4354.43	4806.27	5176.68	2.85753	7.24772	7.08247e-134	2.06319e-132
gene6714	YALI0_F23573g	3996.07	3394.37	3511.56	27451.7	25164.3	25596.7	2.84277	7.17395	1.84947e-178	8.28041e-177
gene722	YALI0_A18469g	890.503	746.66	702.242	5262.81	5861.89	5573.44	2.83462	7.13354	1.71518e-154	6.25245e-153
gene1199	YALI0_B08558g	2519.99	2216.73	2118.62	16337.3	16205.4	16040.1	2.82482	7.08526	5.95503e-181	2.75875e-179
gene2441	YALI0_C13420g	3043.3	2386.5	2027.03	16346.6	18332.4	17882	2.81711	7.04751	2.29124e-98	4.31775e-97
gene5368	YALI0_E28831g	17.7493	15.4021	22.5762	116.433	114.446	159.202	2.80948	7.01031	9.26569e-30	4.35906e-29
gene1407	YALI0_B13354g	245.11	210.446	267.646	1561.77	1797.85	1683.31	2.80503	6.98873	2.45122e-123	6.28927e-122
gene577	YALI0_A14927g	0.0109686	2.81698	0.0611486	5.13143	11.8538	7.10194	2.79909	6.96	0.000128741	0.000208759
gene5824	YALI0_F03630g	773.803	644.164	710.884	4977.95	5069.36	4719.42	2.79471	6.93889	1.29712e-177	5.7305e-176
gene4827	YALI0_E16775g	1803.72	1958.78	1829.46	13993.7	12372.5	12276.8	2.7884	6.90865	1.08006e-177	4.80338e-176
gene2973	YALI0_D01287g	443.366	466.765	430.923	2562.17	3426.04	3152.96	2.7682	6.81258	7.24026e-120	1.79553e-118
gene4846	YALI0_E17215g	391.098	362.327	372.855	2388.52	2610.61	2590	2.75245	6.73862	6.30084e-177	2.74725e-175
gene3145	YALI0_D05379g	933.59	855.179	967.49	7734.52	5422.8	5401.65	2.75134	6.73344	2.2683e-88	3.76414e-87
gene1139	YALI0_B07051g	15.7265	31.5135	11.1719	119.491	153.09	125.075	2.73877	6.675	1.21028e-25	5.10351e-25
gene6482	YALI0_F18326g	560.785	404.755	450.274	2909.1	3280.11	3253.19	2.73765	6.66982	1.24467e-116	2.96542e-115
gene4284	YALI0_E04290g	182.74	174.793	259.5	1394.24	1285.61	1364.8	2.71606	6.57077	1.85646e-82	2.68644e-81
gene4657	YALI0_E12705g	766.893	828.173	872.593	5886.25	5084.96	5125.68	2.70589	6.52459	1.75176e-158	6.63977e-157
gene5762	YALI0_F02211g	117.748	94.6572	108.756	519.825	733.418	843.361	2.70535	6.52217	8.28513e-43	5.83634e-42
gene2977	YALI0_D01375g	224.592	283.253	299.596	1219.09	2375.01	1662.38	2.70151	6.50484	5.97879e-40	3.86478e-39
gene4251	YALI0_E03564g	1321.59	1175.61	1325.05	7175.71	9019.96	8596.69	2.69779	6.48808	3.9128e-132	1.12997e-130
gene346	YALI0_A08800g	2.05891	0	0.0408964	0.0259371	7.27493	8.20564	2.69417	6.47181	0.00263093	0.0038472
gene368	YALI0_A09405g	267.167	268.214	317.444	1680.18	1908.03	1916.27	2.69287	6.466	5.1734e-124	1.3534e-122
gene4342	YALI0_E05577g	48.1544	82.9144	46.0646	335.929	459.658	343.132	2.6797	6.40723	1.53854e-31	7.69962e-31
gene4589	YALI0_E11319g	943.87	908.668	778.053	4256.64	6469.22	6067.11	2.67404	6.38213	1.28787e-75	1.678e-74
gene4127	YALI0_E00814g	15.505	7.23454	3.14117	35.8658	46.283	87.1266	2.67381	6.38113	1.77347e-09	3.91879e-09
gene799	YALI0_A20350g	14153.4	14354.6	11552.3	65864.1	92834.9	95655.1	2.66656	6.34915	2.88142e-79	3.93087e-78
gene3279	YALI0_D08360g	44.8746	59.8228	30.866	268.516	315.389	285.389	2.6659	6.34625	1.43869e-42	1.00498e-41
gene1929	YALI0_C01463g	1680.6	1712.86	1776.08	11067.4	11186.6	10391.3	2.65892	6.31562	5.55504e-186	2.70494e-184
gene5411	YALI0_E29755g	636	591.941	444.882	3627.53	3475.36	3472.1	2.65791	6.31117	6.67367e-111	1.4549e-109
gene4934	YALI0_E19206g	2950.03	3079.13	2739.69	17445.9	18721.7	19105.5	2.65572	6.3016	6.96633e-173	2.99822e-171
gene4555	YALI0_E10505g	3833.31	3279.41	3266.02	18802.5	23717.7	22847.2	2.65487	6.29791	6.17243e-119	1.51942e-117
gene1209	YALI0_B08800g	354.625	378.404	302.668	2157.78	2221.08	2154.84	2.65326	6.29087	1.29199e-146	4.39738e-145
gene325	YALI0_A08217g	6.23524	5.49522	2.82045	44.7926	21.1253	28.5111	2.64602	6.25938	1.82691e-10	4.22876e-10
gene1218	YALI0_B09031g	781.203	712.89	735.419	4627.87	4741.77	4559.39	2.64332	6.24766	1.00203e-186	4.95149e-185
gene3500	YALI0_D13156g	2811.26	2531.45	2925.73	17398.9	17359.4	16651.2	2.63673	6.21922	2.92082e-169	1.2178e-167
gene3762	YALI0_D19470g	987.77	910.105	947.893	5391.46	6180.41	6124.06	2.6367	6.21908	1.89347e-160	7.38674e-159
gene1240	YALI0_B09537g	2664.94	2088.41	2377.35	14289.9	15701.5	13929.7	2.62295	6.16008	2.42081e-127	6.72885e-126
gene2020	YALI0_C03586g	15.791	19.9272	38.0405	145.987	182.957	124.631	2.62246	6.15799	3.50014e-21	1.27523e-20
gene6697	YALI0_F23177g	1060.21	1243.63	1391.37	8413.49	7315	7020.87	2.62245	6.15793	3.79154e-111	8.29291e-110
gene6202	YALI0_F12067g	9694.89	8300.18	8884.43	41956.2	59387.6	64122.6	2.62195	6.15582	5.10239e-77	6.78049e-76
gene1380	YALI0_B12716g	2400.21	2439.99	2095.93	13200.8	14969.2	14357	2.61563	6.12892	2.11727e-148	7.39494e-147
gene719	YALI0_A18403g	707.238	702.155	688.111	3972.66	4585.1	4237.3	2.60849	6.09865	2.76769e-165	1.12581e-163
gene2217	YALI0_C08140g	2920.65	2753.84	2491.58	16496.6	16857	16355.1	2.60535	6.08541	2.02329e-163	8.03416e-162
gene2530	YALI0_C15488g	8243.44	10404.8	10004.2	56435.6	57523.2	59290	2.5961	6.04651	2.38572e-135	7.13683e-134
gene5987	YALI0_F07128g	468.203	385.729	447.862	3016.99	2413.37	2430.06	2.59464	6.04038	3.38872e-105	6.87117e-104
gene3166	YALI0_D05819g	38.5192	16.8062	48.3387	212.28	222.894	182.064	2.57654	5.96506	3.50118e-23	1.35872e-22
gene2876	YALI0_C23518g	618.431	542.055	573.969	3572.4	3619.39	3119.89	2.57183	5.94561	6.79781e-142	2.1802e-140
gene4295	YALI0_E04532g	643.342	541.168	536.412	3341.8	3362.31	3501.94	2.56748	5.92774	7.20187e-148	2.48931e-146
gene6705	YALI0_F23353g	4005.53	3592.67	3599.97	22469.7	23485.2	20312.8	2.56496	5.91738	1.08989e-148	3.82667e-147
gene5706	YALI0_F00990g	4753.58	4594.52	4401.89	27794.7	26727.7	26720.7	2.56265	5.90794	5.69388e-179	2.56648e-177
gene770	YALI0_A19624g	252.431	248.316	249.815	1199.56	1630.26	1604.22	2.56228	5.9064	1.05168e-78	1.41447e-77
gene6808	YALI0_F25707g	1486.38	1535.28	1238.25	8162.58	8495.36	8488.21	2.56028	5.89824	5.38028e-139	1.68506e-137
gene5027	YALI0_E21307g	2689.93	2303.5	2098.81	13320.2	15143.5	13135	2.55191	5.86409	1.07164e-114	2.49963e-113
gene3756	YALI0_D19316g	685.377	708.657	676.645	4101.15	3941.95	4024.36	2.54211	5.82438	8.22351e-180	3.73191e-178
gene2201	YALI0_C07722g	11.4238	11.046	3.14028	58.1309	52.0612	44.4722	2.53918	5.81258	1.55028e-16	4.73748e-16
gene2211	YALI0_C07975g	806.127	757.982	641.18	4093.07	4456.55	4272.24	2.53783	5.80715	2.07297e-134	6.09197e-133
gene5962	YALI0_F06578g	5199.69	4344.15	3906.49	20950.2	27933.4	29040.4	2.53435	5.79317	8.73751e-75	1.13181e-73
gene2456	YALI0_C13794g	476.542	395.812	449.32	2219.17	2809.4	2620.45	2.53368	5.79049	3.49166e-106	7.14505e-105
gene3104	YALI0_D04466g	2403.17	2035.73	2130.62	12376	12114.9	13401.6	2.52805	5.76793	4.2503e-142	1.36975e-140
gene7077	YALI0_F31977g	173.235	141.729	230.129	1141.03	1006.59	992.112	2.52802	5.76778	4.50147e-56	4.25947e-55
gene4323	YALI0_E05159g	0.00734514	0	2.34798	4.0901	3.52646	6.34592	2.5244	5.75333	0.0166377	0.0225774
gene2819	YALI0_C22297g	5.17543	0.827968	3.78938	13.3186	25.428	17.8369	2.52335	5.74916	1.81003e-07	3.55872e-07
gene1341	YALI0_B11814g	325.495	304.641	359.997	1956.63	1941.18	1750.85	2.51437	5.71349	3.55439e-126	9.59974e-125
gene6658	YALI0_F22231g	4435.58	4930.1	4235.84	25862.5	26008.1	25610.2	2.50975	5.6952	4.71885e-155	1.73919e-153
gene824	YALI0_A20900g	678.839	623.699	533.53	3559.16	3513.21	3362.8	2.50469	5.67527	3.58234e-132	1.03903e-130
gene3453	YALI0_D12100g	1359.21	1236.77	1434.72	7173.55	8599.49	6706.55	2.47992	5.57868	9.93982e-107	2.05927e-105
gene1767	YALI0_B21318g	5156.41	5577.28	5090.92	28929.8	28723.3	30585.3	2.47905	5.5753	8.06992e-162	3.16673e-160
gene2146	YALI0_C06512g	6.23558	1.7056	7.3834	16.4262	24.0303	44.6022	2.46988	5.53998	2.7745e-07	5.3773e-07
gene3326	YALI0_D09339g	4589.61	3817.03	4067.25	22316.7	22940	23837.7	2.46969	5.53924	1.24872e-137	3.83882e-136
gene2970	YALI0_D01221g	209.634	214.743	187.919	1230.85	1072.02	1084.36	2.46455	5.51955	1.79683e-90	3.08935e-89
gene5010	YALI0_E20911g	699.822	644.487	639.696	3324.54	3684.61	3934.52	2.46331	5.5148	4.19969e-136	1.2677e-134
gene1566	YALI0_B16852g	2.16311	13.0723	4.15148	30.6722	39.5826	40.4074	2.45409	5.47968	8.15005e-12	2.01516e-11
gene3120	YALI0_D04851g	2113.77	2535.87	2551.7	14449.9	12506.2	12283	2.44595	5.44886	6.80622e-111	1.47897e-109
gene1155	YALI0_B07403g	2940.6	3189.95	2470.74	15092.1	16061.1	15647.4	2.44333	5.43896	2.34277e-115	5.50304e-114
gene751	YALI0_A19162g	108.478	113.363	99.2483	622.548	583.294	538.299	2.43696	5.41501	1.77464e-70	2.16825e-69
gene3575	YALI0_D15070g	0.042915	7.44607	5.04382	23.4768	17.6978	28.8899	2.43362	5.40249	1.71882e-08	3.5877e-08
gene1779	YALI0_B21560g	2768.48	2609.32	2733.24	13734.6	15611.8	14463.3	2.4334	5.40163	3.87992e-146	1.30065e-144
gene4135	YALI0_E00990g	3322.3	3209.52	2883.48	15862.8	17213.3	17211.8	2.41678	5.33977	5.45621e-140	1.72504e-138
gene5178	YALI0_E24563g	314.783	296.069	223.992	1583.02	1432.87	1424.43	2.40728	5.30472	3.33981e-79	4.54692e-78
gene6466	YALI0_F17996g	5954.33	6015.34	5719.75	31366.1	29961.6	32396.6	2.40541	5.29788	1.78665e-159	6.92952e-158
gene5647	YALI0_E34727g	136.626	119.291	146.445	651.298	711.646	753.01	2.39757	5.26914	9.15811e-70	1.10079e-68
gene858	YALI0_B00374g	6.32732	10.9959	12.5005	32.8015	57.597	67.6957	2.39678	5.26626	1.18186e-11	2.8986e-11
gene3136	YALI0_D05181g	1181.87	1169.63	1153.04	6360.95	5847.78	6117.54	2.3863	5.22817	6.27733e-155	2.30088e-153
gene3941	YALI0_D23749g	445.206	398.946	366.353	2398.46	1989.96	1939.61	2.38453	5.22173	2.03342e-93	3.61731e-92
gene5153	YALI0_E24035g	769.026	872.148	884.291	4744.1	4113.99	4236.25	2.37436	5.18504	6.2842e-125	1.6702e-123
gene4367	YALI0_E06127g	45.67	40.4468	9.62548	156.214	159.571	182.044	2.37294	5.17996	1.8251e-11	4.44028e-11
gene1579	YALI0_B17138g	34.3415	32.0421	21.3546	147.01	158.056	153.026	2.36797	5.16215	4.53149e-33	2.36909e-32
gene6832	YALI0_F26213g	433.114	510.736	482.702	1767.19	3022.07	2574.06	2.3675	5.16047	5.06353e-48	4.01173e-47
gene2470	YALI0_C14146g	183.556	188.263	163.576	817.719	1033.59	915.427	2.36708	5.15896	1.79017e-67	2.059e-66
gene112	YALI0_A02783g	117.529	247.219	259.7	977.943	1130.99	1113.48	2.36558	5.15358	1.96144e-26	8.45815e-26
gene74	YALI0_A01892g	4394.71	4131.49	4078.91	21750.1	21199.9	21696	2.35845	5.1282	4.376e-154	1.58654e-152
gene459	YALI0_A11737g	6.28444	8.24588	7.67693	29.6698	37.6448	47.8219	2.35696	5.12289	8.66748e-12	2.13755e-11
gene6461	YALI0_F17886g	2227.06	2289.37	1956.3	10578.6	10617.3	11912.6	2.35416	5.11297	9.87964e-122	2.49648e-120
gene940	YALI0_B02266g	4834.95	4623.66	4560.43	25100	23647.1	22839.3	2.3522	5.10603	8.12418e-148	2.79363e-146
gene6551	YALI0_F19844g	1179.81	1120.98	1231.45	5380.25	6012.31	6569.25	2.34678	5.08686	1.04911e-117	2.52657e-116
gene1045	YALI0_B04796g	4117.06	3675.89	3384.5	17042.8	19931.6	19459	2.33576	5.04818	3.97512e-108	8.36532e-107
gene3347	YALI0_D09823g	2271.64	2038.03	1703.64	9778.36	10623.3	9827.62	2.32914	5.02505	8.28317e-98	1.54349e-96
gene796	YALI0_A20273g	316.217	347.986	351.747	1690.29	1734.72	1670.66	2.32656	5.01607	4.05541e-123	1.03654e-121
gene5110	YALI0_E23177g	629.844	565.094	528.946	2771.25	2964.17	2887.87	2.32135	4.998	7.11305e-124	1.84635e-122
gene6992	YALI0_F30063g	390.812	317.557	286.158	1700.44	1717.84	1502.88	2.30499	4.94164	8.52427e-80	1.17248e-78
gene1182	YALI0_B08206g	7561.66	6799.33	6813.72	35098.8	35261.7	34097.4	2.30246	4.93298	2.63755e-142	8.54132e-141
gene5547	YALI0_E32527g	1538.59	1580.8	1369.47	6626.52	7882.89	7482.4	2.29186	4.89688	9.28575e-111	2.01121e-109
gene6416	YALI0_F16896g	3535.45	3515.8	4273.16	16339.5	20074.5	19001.6	2.2911	4.8943	1.28929e-91	2.25154e-90
gene2300	YALI0_C10010g	3507.91	3055.7	3120.87	14743.1	16948.9	15487	2.28437	4.87151	4.37525e-117	1.0499e-115
gene2794	YALI0_C21758g	1417.56	1299.92	1386.99	6715.18	6628.75	6597.15	2.28075	4.85932	5.92865e-143	1.93873e-141
gene4076	YALI0_D26950g	360.799	284.209	372.679	1640.27	1690.81	1592.72	2.27714	4.84717	4.65371e-90	7.91961e-89
gene6002	YALI0_F07513g	631.131	616.162	659.097	3284.52	3031.18	2897.3	2.2733	4.83429	6.94198e-127	1.89795e-125
gene4979	YALI0_E20207g	536.246	514.657	600.636	2472.23	2686.75	2814.86	2.27323	4.83404	3.86022e-112	8.61255e-111
gene3180	YALI0_D06193g	1038.76	889.881	934.138	3999.27	4887.47	4817.62	2.25925	4.78742	2.86535e-98	5.38444e-97
gene4980	YALI0_E20229g	93.912	99.6143	93.697	433.852	431.331	502.603	2.24926	4.75438	1.76521e-55	1.64465e-54
gene5208	YALI0_E25223g	2109.14	2025.2	1894.19	9661.92	9357.6	9184.2	2.22553	4.67683	5.69315e-134	1.66575e-132
gene2760	YALI0_C20977g	97.0041	103.362	86.5693	336.069	513.173	494.55	2.22502	4.67516	1.12544e-30	5.46418e-30
gene7060	YALI0_F31515g	784.626	881.34	856.635	3757.26	4032.89	4003.9	2.22488	4.67472	3.10442e-129	8.73822e-128
gene189	YALI0_A04741g	90.4649	80.644	37.1997	283.879	353.084	337.564	2.22363	4.67068	2.25629e-18	7.42929e-18
gene1674	YALI0_B19184g	439.039	395.147	407.561	2207.58	1876.19	1699.53	2.21909	4.65599	1.07501e-81	1.54556e-80
gene5148	YALI0_E23925g	983.551	867.063	934.956	4513.48	4289.31	4161.92	2.21886	4.65527	1.44354e-126	3.91458e-125
gene529	YALI0_A13607g	0.00733322	1.87386	0.0408676	1.04296	6.42002	3.56217	2.21795	4.65232	0.02791	0.0368981
gene7011	YALI0_F30459g	4486.27	3562.16	3891.77	16267.1	20134.6	19093.8	2.21658	4.6479	1.97779e-83	2.94505e-82
gene1297	YALI0_B10802g	921.042	881.929	884.05	4370.57	3939.94	4146.06	2.21254	4.63489	1.16634e-131	3.35374e-130
gene6509	YALI0_F18876g	315.77	272.069	229.927	1331.95	1372.6	1084.62	2.21006	4.62694	2.85393e-56	2.71205e-55
gene3325	YALI0_D09333g	635.141	521.658	640.661	2578.38	2616.33	3097.18	2.20692	4.61688	7.79471e-84	1.17644e-82
gene822	YALI0_A20834g	127.133	112.22	106.957	514.471	590.178	489.957	2.20078	4.59727	9.18342e-53	8.06087e-52
gene1994	YALI0_C03025g	21.192	76.011	33.1067	190.905	192.799	212.379	2.19919	4.59222	1.24727e-10	2.90927e-10
gene2978	YALI0_D01419g	2100.88	2016.82	2068.6	8541.36	10218.8	9562.99	2.1949	4.57859	2.01029e-114	4.67269e-113
gene1217	YALI0_B09009g	1130.63	903.137	1171.66	5360.59	4408.05	4898.69	2.19472	4.57802	3.91199e-80	5.4143e-79
gene6399	YALI0_F16511g	1744.92	1538.37	1441.2	6279.53	7852.48	7485.21	2.19365	4.57461	3.04366e-85	4.71096e-84
gene4166	YALI0_E01650g	426.588	456.07	356.724	2091.28	1842.1	1740.95	2.19191	4.5691	3.46258e-80	4.81227e-79
gene502	YALI0_A12925g	0.0145833	3.75994	0.0813289	7.14381	4.36431	9.05742	2.19173	4.56854	0.00169638	0.00252039
gene4332	YALI0_E05357g	87.4383	68.3118	66.0294	310.376	380.204	323.727	2.19036	4.56421	1.61562e-39	1.02646e-38
gene4804	YALI0_E16236g	780.403	894.352	779.567	4173.49	3409.37	3626.82	2.19018	4.56361	3.03443e-95	5.56117e-94
gene5426	YALI0_E30107g	647.726	546.305	688.873	2827.36	2799.61	2940.84	2.1879	4.55642	1.13153e-100	2.19431e-99
gene4619	YALI0_E11935g	83.5159	83.8814	97.847	383.832	441.113	380.038	2.18589	4.55007	6.11354e-49	4.93149e-48
gene3812	YALI0_D20658g	113.444	86.5603	79.2464	364.538	422.621	485.826	2.18573	4.54957	7.47834e-35	4.15042e-34
gene2696	YALI0_C19558g	618.847	760.16	692.938	2940.73	2951.9	3528.55	2.18433	4.54517	4.98207e-87	7.98928e-86
gene564	YALI0_A14608g	4415.62	4123.13	4365.02	18185.9	19934	20466.7	2.18288	4.54058	1.10895e-122	2.82359e-121
gene3915	YALI0_D23177g	931.339	843.552	809.243	4089.89	4016.75	3614.88	2.18064	4.53356	6.16558e-112	1.36194e-110
gene433	YALI0_A10945g	2.19499	16.7734	7.8626	45.8977	45.9389	32.7598	2.18008	4.53178	5.42597e-10	1.23076e-09
gene25	YALI0_A00682g	186.619	141.819	198.416	646.322	867.384	871.32	2.17892	4.52813	8.55256e-38	5.12616e-37
gene1260	YALI0_B09991g	8753.02	7835.51	8462.61	38712.1	36570.6	38034.2	2.17747	4.5236	5.93868e-128	1.65761e-126
gene5670	YALI0_F00176g	8039.5	7837.81	7158.89	35484.6	35119.9	33526.3	2.17627	4.51983	9.79679e-127	2.66753e-125
gene6293	YALI0_F14179g	200.411	219.196	226.155	939.086	977.259	993.483	2.17231	4.50746	2.48928e-79	3.40985e-78
gene5504	YALI0_E31735g	779.109	699.129	739.095	3212.2	3433.49	3343.37	2.1719	4.50615	6.39151e-125	1.69197e-123
gene3121	YALI0_D04873g	1750.18	1468.64	1605.01	7331.68	7381.8	6939.68	2.16653	4.48943	4.68559e-112	1.03846e-110
gene7034	YALI0_F30965g	15.5387	9.0777	5.64085	39.8552	51.3525	46.5474	2.15863	4.4649	1.99184e-12	5.06e-12
gene64	YALI0_A01650g	107.303	92.1165	87.7532	448.039	438.937	396.939	2.15731	4.46083	2.89878e-51	2.45403e-50
gene7020	YALI0_F30657g	777.002	707.453	708.837	2566.31	3506.52	3646.69	2.14767	4.43111	3.42726e-63	3.68762e-62
gene5521	YALI0_E32035g	3836.21	3116.97	2752.74	10237	14729.4	17888.2	2.14251	4.4153	1.75309e-34	9.63332e-34
gene4921	YALI0_E18920g	95.7736	55.9503	93.7276	375.57	362.584	337.064	2.13377	4.38863	5.17277e-31	2.54293e-30
gene5739	YALI0_F01716g	1477.15	1424.11	1588.53	7065.18	6488.72	6066.92	2.12809	4.37139	4.06824e-106	8.29947e-105
gene4349	YALI0_E05731g	10.5525	15.4413	26.9872	78.5808	81.8368	68.641	2.12166	4.35194	1.24945e-15	3.67184e-15
gene3733	YALI0_D18832g	65.4727	40.7901	44.1444	163.52	274.845	215.605	2.11646	4.33629	8.05688e-18	2.60152e-17
gene1408	YALI0_B13376g	285.726	309.168	216.345	1061.65	1290.12	1167.81	2.11419	4.32947	2.26907e-51	1.92828e-50
gene4203	YALI0_E02442g	142.665	96.224	125.246	529.733	514.98	527.123	2.11177	4.32221	1.08724e-45	8.14024e-45
gene6140	YALI0_F10637g	16.5755	9.0493	6.87617	38.8523	42.8878	60.4818	2.10836	4.312	3.97495e-11	9.50767e-11
gene5953	YALI0_F06402g	475.58	413.201	475.833	1894.46	2035.46	1939.18	2.1063	4.30585	2.30134e-101	4.52868e-100
gene3085	YALI0_D04048g	1216.37	1250.94	1242.41	5403.56	5398.65	5017.37	2.09217	4.26388	1.95278e-123	5.04921e-122
gene479	YALI0_A12265g	10.4934	25.1514	3.48444	77.4052	60.2989	29.5349	2.09143	4.26171	1.97525e-05	3.38999e-05
gene4504	YALI0_E09372g	660.289	639.046	653.22	2599.81	2693.69	2997.6	2.08634	4.2467	2.09103e-103	4.18897e-102
gene478	YALI0_A12243g	28.0673	13.3664	27.6245	101.026	89.5056	100.327	2.08364	4.23874	1.17541e-18	3.91079e-18
gene4878	YALI0_E17941g	3109.8	3475.46	3212.79	14481.6	14815.9	12168	2.08116	4.23148	6.25123e-90	1.06112e-88
gene2380	YALI0_C11858g	333.906	366.339	347.224	1389.25	1554.56	1483.77	2.07876	4.22444	1.19408e-90	2.05831e-89
gene2034	YALI0_C03894g	1849.4	1822.64	1623.03	7522.56	7665.41	7171.46	2.07745	4.22061	1.06366e-109	2.267e-108
gene6423	YALI0_F17050g	137.862	161.759	163.392	555.428	771.025	623.495	2.07389	4.21021	1.83022e-38	1.12219e-37
gene2673	YALI0_C19063g	439.117	377.478	469.984	1809.7	1742.45	1851.73	2.07288	4.20725	4.33724e-88	7.17958e-87
gene5382	YALI0_E29117g	1515.69	1547.8	1439.17	6182.42	6456.63	6293.81	2.07147	4.20316	1.1746e-121	2.95689e-120
gene5132	YALI0_E23606g	55.1767	40.8515	48.643	217.347	162.517	226.939	2.06761	4.19191	9.40688e-25	3.85462e-24
gene3400	YALI0_D10923g	896.1	872.701	943.318	3971.48	3757.21	3572.08	2.05947	4.16834	7.29993e-113	1.66204e-111
gene6029	YALI0_F08107g	678.868	536.236	644.956	2459.95	2565.52	2692.17	2.05407	4.15275	2.17289e-85	3.37887e-84
gene6162	YALI0_F11209g	7.32111	10.1233	6.60641	35.7117	37.846	28.3971	2.05303	4.14976	1.03802e-09	2.32059e-09
gene6528	YALI0_F19316g	586.057	576.456	454.476	2313.88	2172.31	2221.99	2.04992	4.14082	1.50445e-80	2.10402e-79
gene2873	YALI0_C23452g	13821.2	17888.4	16580.6	77366.9	63336.9	59234.5	2.04973	4.14029	3.00992e-62	3.17708e-61
gene1052	YALI0_B04928g	3928.46	3900.71	3605.43	15461.6	16417.4	15465.5	2.04954	4.13974	2.79161e-114	6.44389e-113
gene2501	YALI0_C14938g	18.6952	14.6086	9.52771	52.1123	51.7474	75.7694	2.04775	4.13459	1.21449e-12	3.11611e-12
gene4520	YALI0_E09757g	2341.55	2057.96	1847.75	8601.45	9010.67	8222.92	2.04755	4.13404	2.91425e-87	4.71868e-86
gene600	YALI0_A15554g	479.697	410.495	454.53	1956.61	1797.22	1789.59	2.04413	4.12424	4.40782e-92	7.75846e-91
gene3551	YALI0_D14476g	832.397	759.306	859.922	3448.92	3455.89	3192.65	2.04318	4.12153	1.00221e-106	2.06988e-105
gene900	YALI0_B01342g	6096.94	5608.14	4698.31	22104.3	23077.5	21892.7	2.03154	4.0884	1.41703e-81	2.01988e-80
gene4638	YALI0_E12309g	213.632	190.846	162.89	737	908.303	667.688	2.02556	4.07149	8.90223e-38	5.33095e-37
gene3240	YALI0_D07502g	57.3254	52.9178	51.4931	214.367	218.028	224.726	2.01929	4.05385	2.43092e-36	1.4126e-35
gene2161	YALI0_C06842g	5801.99	5547.62	5619.41	21824.7	22731.8	23974.7	2.01386	4.03861	8.43025e-113	1.91286e-111
gene2050	YALI0_C04279g	47.9485	46.5973	41.4084	152.22	199.554	199.004	2.01368	4.03811	6.19571e-26	2.63594e-25
gene1997	YALI0_C03091g	13.5954	10.7831	22.1987	49.0836	70.2837	66.3721	2.00744	4.02069	1.58642e-12	4.04703e-12
gene6210	YALI0_F12243g	642.519	571.162	660.067	2575.19	2312.01	2593.69	1.99846	3.99573	4.32006e-90	7.37061e-89
gene2462	YALI0_C13926g	2786.25	2837.05	2620.28	12861.6	10381.2	9587.11	1.99345	3.98188	2.10602e-68	2.47347e-67
gene6005	YALI0_F07557g	546.645	612.261	497.212	2274.08	2269.63	2039	1.98842	3.96803	1.05808e-81	1.52451e-80
gene3724	YALI0_D18634g	2216.38	1957.54	1755.51	6733.76	8988.04	7805.28	1.98811	3.96717	3.98121e-60	4.04858e-59
gene6814	YALI0_F25839g	3.19998	6.35487	12.1419	21.4938	36.2279	27.6937	1.98548	3.95995	3.95079e-07	7.59531e-07
gene772	YALI0_A19668g	3866.87	3568.02	3675.04	13838.7	14868.4	15198.4	1.98259	3.95201	1.70162e-104	3.42946e-103
gene6120	YALI0_F10175g	2024.73	1936.43	2018.48	7167.49	7966.81	8468.98	1.98101	3.94771	1.89301e-96	3.47886e-95
gene3388	YALI0_D10659g	7725.65	7744.57	7709.74	28140.8	30249.8	32970.5	1.9787	3.94137	9.92653e-101	1.93061e-99
gene4294	YALI0_E04510g	491.512	596.79	510.455	2090.4	2149.31	2065.31	1.97762	3.93843	1.72491e-87	2.82032e-86
gene4341	YALI0_E05555g	857.203	756.82	700.839	2951.91	3117.58	3053.42	1.97751	3.93812	7.59505e-91	1.31261e-89
gene4845	YALI0_E17193g	332.941	379.114	374.851	1479.97	1442.12	1355.45	1.9762	3.93455	6.09847e-81	8.60103e-80
gene4994	YALI0_E20559g	109.848	155.532	157.714	678.508	531.898	454.495	1.97579	3.93345	7.92612e-25	3.26188e-24
gene5686	YALI0_F00528g	2185.3	2040.55	2045.98	7127.74	8542.21	8963.97	1.97367	3.92766	1.97601e-80	2.75198e-79
gene5639	YALI0_E34529g	1228.69	1153.15	1101.17	4364.58	4615.19	4687.68	1.97181	3.9226	6.53962e-105	1.32199e-103
gene5567	YALI0_E32967g	27849.2	28687.7	24843.2	94319.1	116698	107788	1.9699	3.9174	4.26634e-80	5.8925e-79
gene1419	YALI0_B13640g	6508.14	6118.31	6016.95	24485.6	24362.4	23991.3	1.96598	3.90677	1.36349e-110	2.94364e-109
gene5781	YALI0_F02673g	192.812	163.219	166.975	662.468	723.629	656.637	1.96493	3.90394	6.1287e-54	5.50263e-53
gene4446	YALI0_E08085g	3904.89	5205.43	4220.19	15093.3	18701.5	17861.6	1.95408	3.87468	4.77557e-58	4.69187e-57
gene3766	YALI0_D19558g	8369.19	7842.04	8198.86	28903.3	33194.5	32153.1	1.94907	3.86125	4.25472e-98	7.97283e-97
gene6322	YALI0_F14817g	236.76	192.029	268.386	958.353	890.136	837.223	1.94803	3.85847	2.6075e-45	1.93274e-44
gene6106	YALI0_F09878g	213.158	266.663	310.285	1201.13	886.746	942.805	1.93948	3.83566	2.62027e-33	1.3818e-32
gene1400	YALI0_B13178g	872.913	791.534	747.899	3046.81	3059.92	3151.08	1.93931	3.83523	1.35106e-96	2.49665e-95
gene5700	YALI0_F00858g	773.985	729.321	779.687	2691.69	2994.65	3062.69	1.93885	3.83399	2.12969e-93	3.7785e-92
gene3390	YALI0_D10703g	11.5846	18.2777	23.6296	46.078	93.3078	66.1195	1.9375	3.83042	2.24601e-09	4.93027e-09
gene1752	YALI0_B20988g	246.467	319.093	298.027	1074.82	1147.1	1066.54	1.92819	3.80576	1.95268e-57	1.89062e-56
gene4439	YALI0_E07942g	4281.78	3746.24	3275.04	14003	14451.1	14297.8	1.919	3.7816	2.426e-73	3.08264e-72
gene4283	YALI0_E04268g	462.795	417.494	306.613	1429.04	1534.64	1523.23	1.91623	3.77437	5.39768e-48	4.27141e-47
gene271	YALI0_A06930g	125.153	132.623	108.587	464.415	480.29	441.831	1.91484	3.77073	2.13956e-46	1.63307e-45
gene7080	YALI0_F32043g	1467.71	1401.32	1509.59	5768.93	5295.99	5303.88	1.90271	3.73914	2.0859e-98	3.94193e-97
gene4811	YALI0_E16390g	24.9596	21.9522	14.7574	53.2285	64.1651	114.985	1.90182	3.73685	7.76988e-09	1.65495e-08
gene5133	YALI0_E23628g	1224.6	1103.5	1245.55	4563.51	3973.73	4687.92	1.88833	3.70207	9.12616e-81	1.2817e-79
gene1325	YALI0_B11418g	2544.19	2485.36	2398.41	8671.95	9699.94	9068.86	1.8851	3.6938	1.41098e-96	2.60017e-95
gene532	YALI0_A13695g	167.711	126.525	141.172	547.074	566.548	493.534	1.88405	3.69109	3.92022e-40	2.54395e-39
gene6481	YALI0_F18304g	15.7189	14.415	29.5218	71.458	72.6825	73.4035	1.88079	3.68278	1.78363e-13	4.75182e-13
gene3116	YALI0_D04785g	3473.48	3049.36	3049.34	11706.4	12000.5	11487.7	1.87833	3.67649	7.44502e-91	1.29002e-89
gene6815	YALI0_F25861g	11953.3	10731.1	9837.69	39273.5	38966.7	41144.2	1.87603	3.67064	4.51928e-84	6.88313e-83
gene6882	YALI0_F27335g	115.999	100.612	194.329	527.652	545.142	439.579	1.87549	3.66927	2.65162e-17	8.38736e-17
gene1057	YALI0_B05038g	5580.7	5144.11	4859.62	19465.8	18887.5	18817.9	1.87501	3.66804	2.71814e-93	4.80973e-92
gene2123	YALI0_C06017g	8.25773	1.72862	2.75535	4.17	19.9159	23.6399	1.87247	3.66159	0.00175974	0.00260988
gene2768	YALI0_C21186g	1554.38	1597.85	1635.29	6349.66	5804.95	5360.78	1.87126	3.65853	3.31554e-86	5.22884e-85
gene3095	YALI0_D04268g	6737.33	5347.29	5465.51	16843.9	21612	25583.1	1.86745	3.64887	1.25443e-39	8.02328e-39
gene3003	YALI0_D02024g	483.805	434.552	400.913	1676.95	1583.74	1552.43	1.86546	3.64385	3.16512e-73	4.00655e-72
gene5669	YALI0_F00154g	1870.47	1804.76	2114.33	7051	6805.34	7184.43	1.86233	3.63594	6.21807e-87	9.89994e-86
gene2319	YALI0_C10450g	1022.32	1043.69	1022.29	4069.42	3885.8	3276.28	1.86231	3.63589	4.41088e-76	5.78094e-75
gene5378	YALI0_E29029g	77.1924	70.1127	83.943	278.654	297.33	260.994	1.85836	3.62595	2.56753e-34	1.40508e-33
gene1490	YALI0_B15180g	753.321	765.811	894.797	3002.86	2929.9	2810.63	1.85819	3.62552	2.97932e-81	4.21975e-80
gene6768	YALI0_F24783g	1015.95	978.781	947.165	3688.76	3619.16	3345.63	1.85592	3.61982	3.25096e-94	5.87728e-93
gene1563	YALI0_B16786g	105.279	92.0478	98.6465	364.371	399.935	307.129	1.85546	3.61866	7.66947e-32	3.86428e-31
gene4098	YALI0_E00176g	6394.66	6373.86	7025.77	23017.9	24046.5	24424.7	1.85279	3.61199	8.4786e-94	1.52045e-92
gene2777	YALI0_C21406g	494.2	405.006	430.803	1492.35	1634.21	1673.76	1.85195	3.60987	4.48223e-67	5.10255e-66
gene6942	YALI0_F28677g	4030.57	3585.31	3676.6	13514.1	13577	13632	1.85047	3.60617	1.29835e-92	2.29135e-91
gene322	YALI0_A08165g	2085.11	1828.47	1986.5	7641.88	6892.43	6648.7	1.84423	3.5906	1.3728e-81	1.96101e-80
gene2509	YALI0_C15114g	1978.74	1911.1	1761.1	7295.86	6537.02	6436.69	1.84221	3.58559	1.7105e-83	2.55846e-82
gene6545	YALI0_F19712g	57.5042	64.7668	78.3501	211.389	287.169	218.856	1.83935	3.57848	7.92408e-22	2.94658e-21
gene5112	YALI0_E23192g	2903.06	2831.36	2797.78	6821.77	11392.8	12312.7	1.83904	3.57772	4.67655e-28	2.11507e-27
gene6511	YALI0_F18920g	1751.29	1499.68	1675.07	5383.29	6216.38	6018.37	1.83894	3.57747	4.03345e-77	5.38143e-76
gene7032	YALI0_F30921g	1039.85	928.352	941.954	3370.39	3442.21	3582.51	1.83662	3.57173	1.1072e-91	1.94372e-90
gene804	YALI0_A20460g	6.29665	13.954	3.08522	25.5473	25.8861	35.1768	1.83399	3.56522	2.34947e-07	4.58017e-07
gene6570	YALI0_F20262g	208.933	241.836	299.812	907.381	873.005	889.52	1.83249	3.5615	6.58088e-41	4.35959e-40
gene2406	YALI0_C12430g	380.075	466.676	521.768	1708.59	1603.5	1552.37	1.83063	3.55692	2.40099e-55	2.21536e-54
gene5128	YALI0_E23518g	7664.96	7180.26	6778.31	26157.5	26296.3	24454.6	1.83042	3.5564	1.11813e-89	1.87886e-88
gene6961	YALI0_F29249g	1473.7	1230.4	1284.06	4561.56	4700.32	4886.4	1.82685	3.54761	7.31405e-81	1.02937e-79
gene3408	YALI0_D11088g	247.181	199.324	277.393	913.443	825.367	820.382	1.82407	3.5408	1.61706e-40	1.05759e-39
gene709	YALI0_A18183g	5239.87	5457.43	5420.59	20373.1	17624.5	19046.2	1.82336	3.53905	4.8482e-87	7.79334e-86
gene1613	YALI0_B17864g	987.679	850.593	914.63	3291.74	3344.64	3101.42	1.82293	3.53799	4.61545e-85	7.12723e-84
gene4530	YALI0_E09977g	795.884	714.501	831.535	2870.16	2744.09	2646.85	1.81981	3.53035	5.17546e-81	7.31472e-80
gene6652	YALI0_F22099g	1407.09	1388.95	1223.46	4857.48	4970.8	4363.89	1.8191	3.52861	9.79231e-79	1.32236e-77
gene4090	YALI0_D27258g	807.242	778.981	681.724	2782.38	2618.35	2611.16	1.81909	3.52857	1.61551e-78	2.16842e-77
gene3988	YALI0_D24849g	88.4432	67.4141	61.1874	233.82	242.031	291.5	1.8182	3.52642	2.6048e-24	1.04742e-23
gene2677	YALI0_C19129g	1711.74	1504.21	1762.71	5828.21	5681.86	6036.32	1.81802	3.52597	5.03239e-83	7.39451e-82
gene6214	YALI0_F12375g	9606.34	9252.05	8741.74	33223.8	31623.6	32284.4	1.81517	3.51901	4.33888e-95	7.93005e-94
gene4482	YALI0_E08932g	57.5143	63.803	81.9317	259.178	224.08	229.833	1.81417	3.51657	2.24518e-26	9.66919e-26
gene4248	YALI0_E03498g	168.871	128.176	174.361	612.297	569.093	474.4	1.81356	3.51508	1.26224e-29	5.90904e-29
gene1817	YALI0_B22396g	408.907	441.39	366.422	1470.79	1543.07	1265.56	1.81222	3.51182	1.82973e-55	1.70239e-54
gene989	YALI0_B03476g	714.589	679.023	770.026	2666	2427.08	2488.61	1.81012	3.50672	1.32933e-80	1.86301e-79
gene3041	YALI0_D02915g	800.067	669.444	895.673	2719.17	2762.96	2801.13	1.80996	3.50633	3.99908e-63	4.29595e-62
gene6660	YALI0_F22297g	861.618	900.576	785.143	3053.9	2945.95	2922.62	1.80682	3.49871	1.12326e-86	1.77988e-85
gene1676	YALI0_B19228g	390.247	372.123	468.054	1698.2	1281.66	1319.46	1.80567	3.49591	3.08771e-41	2.06809e-40
gene6016	YALI0_F07799g	114.54	98.6199	79.5459	320.562	373.776	329.133	1.80116	3.485	1.88558e-29	8.80245e-29
gene5932	YALI0_F06006g	1493.57	1341.16	1275.68	4638.1	4932.99	4736.65	1.79893	3.47962	9.1787e-84	1.38219e-82
gene6365	YALI0_F15763g	249.09	207.019	208.21	805.278	844.095	657.784	1.79528	3.47083	2.60943e-36	1.51369e-35
gene6233	YALI0_F12793g	2016.31	1767.22	2002.65	7081.54	6777.82	6193.09	1.79342	3.46636	1.81859e-76	2.40234e-75
gene1275	YALI0_B10296g	392.332	443.175	397.567	1588.06	1310.52	1379.72	1.79314	3.46568	8.73412e-58	8.49349e-57
gene4623	YALI0_E12023g	378.873	441.251	433.709	1411.66	1469.97	1456.94	1.79076	3.45997	1.42363e-69	1.70809e-68
gene3346	YALI0_D09801g	2962.59	2933.57	3026.45	9786.55	10780.3	10269.9	1.78922	3.45627	3.68082e-90	6.2961e-89
gene6458	YALI0_F17820g	31626.4	28033.2	31226.3	100617	109175	104037	1.78788	3.45307	9.65924e-86	1.5126e-84
gene2852	YALI0_C23034g	703.943	590.285	663.26	2152.72	2256.86	2340.43	1.78679	3.45047	4.34953e-74	5.5907e-73
gene4981	YALI0_E20251g	386.142	457.858	411.435	1703.32	1307.75	1323.91	1.78673	3.45033	4.09279e-45	3.02024e-44
gene5600	YALI0_E33671g	448.607	456.509	468.49	1705.49	1564.93	1463.58	1.78497	3.44612	3.03759e-69	3.61208e-68
gene1808	YALI0_B22198g	1548.01	1552.3	1464.73	4949.46	5475.07	5291.61	1.78316	3.44179	2.20303e-87	3.58449e-86
gene4391	YALI0_E06699g	525.795	600.463	475.572	1891.32	1900.81	1725.85	1.78182	3.4386	2.18558e-63	2.35922e-62
gene4043	YALI0_D26213g	326.473	290.883	344.847	1141.1	1205.74	956.722	1.78064	3.43577	9.09433e-46	6.83972e-45
gene4746	YALI0_E14839g	1076.44	1089.54	940.429	3551.02	3544.52	3579.64	1.77951	3.43311	7.33471e-84	1.11204e-82
gene1448	YALI0_B14289g	1822.29	1698.12	1726.89	4775.11	5981.75	7241.22	1.77818	3.42993	1.53036e-42	1.06789e-41
gene2253	YALI0_C08960g	603.987	618.26	584.562	2057.74	2115.22	2025.92	1.77756	3.42846	9.49516e-87	1.50815e-85
gene4022	YALI0_D25696g	417.912	311.771	328.837	1287.02	1238.5	1101.95	1.77644	3.4258	1.6883e-44	1.23494e-43
gene2669	YALI0_C18975g	73.1549	82.1396	95.0763	305.125	307.254	244.514	1.77609	3.42496	5.01242e-26	2.14071e-25
gene2046	YALI0_C04180g	785.43	763.312	739.583	2307.96	2812.84	2692.98	1.77147	3.41402	9.80275e-68	1.13927e-66
gene5748	YALI0_F01925g	1795.44	1945.84	1970.69	6914.14	6281.26	6296.3	1.77081	3.41246	1.64034e-82	2.37885e-81
gene4904	YALI0_E18546g	166.85	140.199	177.046	450.328	601.752	597.388	1.7695	3.40937	5.95159e-28	2.68264e-27
gene1110	YALI0_B06369g	461.35	453.166	660.758	2040.2	1687.56	1636.21	1.76823	3.40636	1.01797e-34	5.62161e-34
gene4516	YALI0_E09669g	26.0456	20.8779	25.4776	94.8432	77.0008	74.9286	1.76751	3.40465	1.84221e-14	5.13126e-14
gene310	YALI0_A07865g	129.069	104.97	82.423	345.039	418.115	314.361	1.76451	3.39758	1.7286e-21	6.36046e-21
gene2016	YALI0_C03498g	5.22058	9.30929	0.297392	11.2856	25.4807	16.9438	1.76179	3.39119	0.000112646	0.000183687
gene2698	YALI0_C19602g	203.354	205.605	177.782	664.477	701.155	626.087	1.76006	3.38713	1.20912e-45	9.04268e-45
gene573	YALI0_A14861g	166.64	125.66	132.549	422.697	520.943	492.344	1.75646	3.37867	1.9289e-30	9.264e-30
gene3910	YALI0_D23045g	324.434	366.667	283.479	1068.71	1220.2	1005.33	1.75458	3.37428	1.367e-43	9.74281e-43
gene6559	YALI0_F20020g	1366.54	1370.52	1351.51	4697.24	4512.68	4578.28	1.75352	3.37181	4.67351e-94	8.4035e-93
gene6272	YALI0_F13673g	730.184	765.445	665.997	2463.96	2470.52	2356.06	1.75212	3.36853	1.02424e-78	1.38034e-77
gene6093	YALI0_F09559g	304.594	309.612	293.73	1015.6	1063.62	981.46	1.75192	3.36807	5.05573e-61	5.24523e-60
gene1327	YALI0_B11462g	382.924	375.01	436.701	1368.73	1396.55	1252.44	1.75154	3.36719	3.47932e-60	3.55445e-59
gene768	YALI0_A19580g	999.505	1077.47	1113.6	3221.47	3526.51	3986.68	1.75071	3.36524	4.05148e-66	4.54242e-65
gene4319	YALI0_E05071g	170.81	127.453	137.575	463.455	518.102	483.178	1.74852	3.36014	1.2806e-34	7.04861e-34
gene6165	YALI0_F11275g	1211.29	1294.68	1398.74	4030.85	4651.44	4414.61	1.74652	3.35547	1.0342e-72	1.30173e-71
gene2991	YALI0_D01738g	755.512	839.06	940.877	2986.5	2776.3	2717.54	1.74275	3.34672	4.50892e-66	5.04681e-65
gene6413	YALI0_F16852g	2466.92	2241.34	2288.03	7961.44	7851.92	7539.31	1.73887	3.33774	2.01222e-85	3.13634e-84
gene3993	YALI0_D25014g	5485.98	5417.1	5549.9	19589.2	18700.2	16427.9	1.73364	3.32566	1.52346e-74	1.96576e-73
gene4475	YALI0_E08756g	507.016	469.811	570.951	1789.23	1722.97	1612.24	1.72907	3.31514	1.81112e-62	1.92388e-61
gene6672	YALI0_F22561g	452.879	540.158	456.827	1499.49	1549.54	1742.97	1.72306	3.30135	1.32888e-56	1.27187e-55
gene678	YALI0_A17490g	746.144	817.947	964.684	2854.86	2784.53	2666.55	1.71687	3.28723	3.95293e-60	4.02595e-59
gene2582	YALI0_C16863g	565.31	504.566	566.859	1683.22	1731.68	1957.76	1.71592	3.28507	1.11701e-62	1.19416e-61
gene3014	YALI0_D02277g	1472.64	1212.09	1283.98	4197.17	4477.11	4355.49	1.71516	3.28333	2.60231e-70	3.17368e-69
gene4907	YALI0_E18612g	400.161	341.561	260.307	971.846	1277.99	1034.15	1.71149	3.27499	1.91532e-27	8.50108e-27
gene1960	YALI0_C02233g	1291.63	1410.74	1478.39	4399.27	4642.14	4640.17	1.71082	3.27348	2.78678e-79	3.80955e-78
gene5501	YALI0_E31669g	556.957	500.962	549.141	1587.31	1879.53	1787.24	1.70995	3.27149	6.3483e-62	6.65873e-61
gene6225	YALI0_F12617g	3412.15	3380.14	3340.78	11441	11242.2	10412.7	1.70748	3.26589	1.21384e-82	1.77577e-81
gene1244	YALI0_B09625g	12105.7	11298.1	10818.1	30844.8	41942.5	38719.1	1.70411	3.25829	3.70783e-50	3.06505e-49
gene1909	YALI0_C01001g	2.14899	1.6834	14.1578	26.4726	21.6349	10.3504	1.69833	3.24525	0.00301154	0.0043788
gene6502	YALI0_F18722g	6183.92	6081.66	6701.8	22061.3	20137.4	19331.2	1.69787	3.24422	2.47247e-73	3.13572e-72
gene439	YALI0_A11099g	956.44	831.371	932.044	2929.42	3082.74	2806.99	1.69785	3.24416	1.25807e-72	1.57459e-71
gene6331	YALI0_F15015g	2.09061	1.80611	2.5342	4.11112	6.22831	10.9349	1.69516	3.23812	0.0129741	0.0177977
gene6055	YALI0_F08679g	908.69	877.082	1047.23	3338.59	2851.36	2962.81	1.69283	3.23289	9.47296e-61	9.79753e-60
gene4931	YALI0_E19162g	209.343	166.937	146.391	552.225	586.187	553.83	1.69236	3.23185	7.49373e-32	3.77858e-31
gene839	YALI0_A21285g	169.894	153.341	142.988	472.652	496.157	539.133	1.69149	3.2299	9.59749e-38	5.74214e-37
gene5176	YALI0_E24519g	113.713	116.93	111.646	354.225	404.301	347.812	1.69083	3.22841	5.0865e-34	2.75422e-33
gene3269	YALI0_D08140g	14061.8	14431.9	13834	46781.8	47158.1	42558.3	1.68916	3.2247	1.28168e-81	1.83478e-80
gene2080	YALI0_C05060g	1045.19	1057.49	965.461	3495.82	3275.29	3130.01	1.68915	3.22468	1.57205e-76	2.08078e-75
gene6628	YALI0_F21549g	210.91	247.629	247.887	773.671	805.281	699.331	1.68913	3.22463	2.79805e-41	1.87784e-40
gene5019	YALI0_E21109g	2180.1	2100.04	2009.2	6171.28	7307.72	6803.97	1.6891	3.22456	7.72357e-70	9.31717e-69
gene316	YALI0_A08041g	6814.83	5958.13	6749.62	19609.8	21545.7	21775.9	1.68877	3.22382	3.64375e-70	4.41954e-69
gene6442	YALI0_F17468g	2758.84	2382.86	2295.41	7513.46	8361.88	8087.3	1.68777	3.22157	1.66304e-65	1.84288e-64
gene1681	YALI0_B19360g	2049.72	1950.2	1947.29	5885.47	6793.43	6464.85	1.68656	3.21888	7.1345e-74	9.11767e-73
gene3665	YALI0_D17248g	13.5938	18.3868	13.0718	51.0207	40.0436	55.7497	1.68648	3.2187	1.24241e-09	2.76917e-09
gene4351	YALI0_E05775g	293.334	365.735	318.007	907.568	1125.73	1113.64	1.6864	3.21852	1.06706e-38	6.62172e-38
gene5937	YALI0_F06094g	1739.73	1407.32	1618.73	4639.21	5415.96	5259.53	1.68453	3.21435	2.30023e-58	2.27668e-57
gene5939	YALI0_F06138g	254.371	208.687	239.276	783.849	761.024	710.213	1.68386	3.21286	2.56663e-42	1.78354e-41
gene1750	YALI0_B20944g	892.703	816.281	731.732	2592.59	2574.44	2637.36	1.67569	3.19471	2.4848e-66	2.79529e-65
gene5057	YALI0_E21978g	158.773	176.099	213.354	546.147	639.474	560.882	1.67348	3.18984	4.24986e-31	2.09541e-30
gene2019	YALI0_C03564g	877.056	825.563	693.779	2056.96	2769.82	2809.8	1.6715	3.18545	2.56741e-37	1.52513e-36
gene3004	YALI0_D02046g	897.702	708.191	671.735	2081.39	2714.45	2433.29	1.66589	3.17309	6.73083e-39	4.20819e-38
gene6579	YALI0_F20460g	1844.53	2006.9	2167.13	6761.04	6115.22	6202.38	1.66476	3.1706	1.57717e-67	1.8298e-66
gene4126	YALI0_E00792g	166.828	138.377	172.091	550.056	498.871	462.199	1.66437	3.16974	1.66795e-32	8.55914e-32
gene2498	YALI0_C14828g	3131.27	2695.98	2676.8	9238.33	8848.72	8869.26	1.66423	3.16945	8.83519e-70	1.06389e-68
gene4671	YALI0_E13079g	211.845	220.012	233.794	707.339	687.244	711.519	1.66255	3.16575	4.22744e-47	3.26404e-46
gene4033	YALI0_D25938g	1482.48	1625.44	1595.7	5556.53	4885.12	4394.99	1.65712	3.15387	4.8007e-58	4.70963e-57
gene3323	YALI0_D09295g	135.515	140.933	101.617	363.461	464.816	366.478	1.65653	3.15258	1.59306e-22	6.03825e-22
gene3736	YALI0_D18898g	1715.04	1786.9	1808.26	6451.63	5333.58	4954.29	1.65631	3.1521	1.04538e-53	9.32318e-53
gene2815	YALI0_C22209g	351.454	332.297	324.546	1093.13	1145.53	938.934	1.65517	3.14961	1.41048e-45	1.05249e-44
gene7069	YALI0_F31713g	232.808	262.11	278.264	877.705	813.915	742.248	1.65469	3.14856	1.4829e-39	9.44834e-39
gene3813	YALI0_D20680g	38825.4	41590.1	38455.5	125450	130594	116683	1.6487	3.13552	4.00985e-76	5.26569e-75
gene787	YALI0_A19998g	445.42	452.05	430.792	1450.36	1360.26	1349.33	1.64582	3.12925	1.14219e-63	1.23694e-62
gene6489	YALI0_F18436g	1064.83	954.944	905.502	3100.87	3113.97	2916.19	1.64142	3.11972	3.99927e-68	4.68055e-67
gene1237	YALI0_B09449g	84.5977	104.401	87.5145	266.476	310.853	287.236	1.64068	3.11813	1.81339e-27	8.05403e-27
gene7001	YALI0_F30261g	941.924	881.781	944.923	2747.79	3073.01	2800.86	1.63936	3.11527	9.1051e-71	1.11655e-69
gene6702	YALI0_F23287g	824.249	832.448	974.209	2856.88	2563.35	2755.47	1.63693	3.11004	4.61951e-61	4.80011e-60
gene4953	YALI0_E19635g	1873.58	1874.38	2005.08	6237.44	6039.29	5605.24	1.63636	3.10881	1.95411e-73	2.48776e-72
gene4279	YALI0_E04169g	1325.73	1202.22	1270.6	4208.26	3945.69	3652.49	1.63612	3.10829	8.27395e-69	9.75186e-68
gene1573	YALI0_B17006g	1289.34	1153.57	1411.13	4248.07	3762.23	3958.08	1.63568	3.10734	1.44569e-60	1.48601e-59
gene5119	YALI0_E23342g	829.232	842.085	734.041	2554.78	2567.53	2355.9	1.63489	3.10563	3.68129e-65	4.05916e-64
gene3101	YALI0_D04400g	262.723	247.508	216.47	779.774	786.345	691.265	1.63267	3.10085	1.5407e-38	9.49911e-38
gene2790	YALI0_C21670g	5.16681	0.838728	2.61313	9.18656	5.20536	12.7148	1.63214	3.09972	0.00771962	0.0108279
gene2064	YALI0_C04587g	1877.48	1595.57	1749.63	5046.43	5570.12	5542.31	1.62977	3.09464	5.37234e-65	5.91401e-64
gene1711	YALI0_B20108g	3800.14	3539.72	3671.05	11202.2	11483.5	11384.9	1.62965	3.09438	7.72882e-78	1.03325e-76
gene5903	YALI0_F05390g	2186.31	1967.36	2061.06	7066.17	6154.7	5989.12	1.62806	3.09097	1.49255e-62	1.58801e-61
gene1245	YALI0_B09647g	6940.93	6107.2	6073.59	20526.2	20528.2	18023.6	1.62734	3.08944	2.17202e-62	2.29628e-61
gene5370	YALI0_E28875g	700.658	627.378	508.51	1749.58	2041.1	1887.32	1.62691	3.08851	1.15564e-42	8.08951e-42
gene5083	YALI0_E22572g	18.6801	13.687	8.29559	33.7511	34.6856	58.8578	1.62654	3.08772	7.48994e-07	1.41345e-06
gene4916	YALI0_E18810g	11.4243	8.18468	6.67729	27.5593	34.4069	20.2718	1.62443	3.0832	4.77525e-06	8.51756e-06
gene6719	YALI0_F23683g	2413.66	2098.77	2202.16	7036.69	6516.23	7114.68	1.62203	3.07807	7.84342e-68	9.14746e-67
gene3467	YALI0_D12408g	5712.14	5244.51	5023.44	10588.2	17841	20681.3	1.61972	3.07316	2.51497e-19	8.59497e-19
gene968	YALI0_B02948g	18924.8	17549.8	17085.3	50280.9	56592	57610.5	1.6187	3.07097	3.81511e-67	4.35054e-66
gene3748	YALI0_D19162g	408.994	424.584	435.112	1365.63	1319.21	1209.46	1.61801	3.06952	2.32677e-56	2.22059e-55
gene2265	YALI0_C09185g	924.165	933.349	831.219	2864.03	2696.42	2691.71	1.61644	3.06618	2.43681e-69	2.90804e-68
gene3773	YALI0_D19756g	1572.81	1335.45	1373.78	4283.91	4450.1	4384.13	1.61513	3.0634	1.59554e-67	1.84789e-66
gene1383	YALI0_B12782g	1499.93	1390.45	1385.15	3845.14	4682.01	4543.7	1.61215	3.05707	5.28512e-59	5.28591e-58
gene1313	YALI0_B11154g	1322.53	1303.25	1059.05	3491.91	3810.26	3967.48	1.61172	3.05616	1.95237e-53	1.73195e-52
gene6273	YALI0_F13695g	707.167	644.359	687.674	2048.57	2118.79	2057.31	1.61056	3.05371	1.69715e-70	2.07737e-69
gene6256	YALI0_F13343g	1426.26	1684.95	1631.32	4700.37	4826.87	4955.24	1.61051	3.0536	2.35837e-66	2.65755e-65
gene5786	YALI0_F02783g	549.362	391.861	472.618	1428.99	1464.62	1402.17	1.60403	3.0399	2.86708e-41	1.92224e-40
gene1031	YALI0_B04466g	119.018	113.818	151.983	382.78	388.549	393.822	1.60258	3.03686	7.23682e-29	3.33174e-28
gene1381	YALI0_B12738g	1337.38	1347.62	1397.01	4441.99	3951.66	3992.81	1.60148	3.03455	3.46758e-70	4.22121e-69
gene5905	YALI0_F05434g	462.085	458.388	442.312	1524.79	1344.07	1269.35	1.60141	3.0344	6.66986e-51	5.58978e-50
gene5076	YALI0_E22418g	1387.32	1367.85	1275.37	4246.06	3805.25	4154.27	1.59781	3.02683	1.99959e-69	2.39484e-68
gene3167	YALI0_D05841g	389.928	298.829	374.53	994.251	1176.15	1037.89	1.59456	3.02002	4.03888e-36	2.33681e-35
gene4582	YALI0_E11121g	5965.65	5559.56	5270.68	14872.8	18140.6	17570.8	1.59051	3.01155	3.12388e-55	2.87044e-54
gene5525	YALI0_E32109g	1118.32	1072.52	1234.68	3524.44	3438.69	3313.59	1.58597	3.00211	1.65737e-67	1.91618e-66
gene723	YALI0_A18524g	120.996	102.783	137.086	347.074	389.887	339.778	1.58074	2.99124	3.09932e-26	1.33133e-25
gene832	YALI0_A21120g	596.586	564.204	552.579	1718.85	1830.17	1571.82	1.57895	2.98753	4.01943e-57	3.88041e-56
gene3861	YALI0_D21912g	849.003	779.578	790.646	2473.13	2478.68	2276.25	1.57885	2.98731	1.06371e-65	1.18464e-64
gene2559	YALI0_C16346g	1240.45	1243.33	1430.38	4389.86	3693.17	3591.6	1.57705	2.98359	1.31286e-50	1.09613e-49
gene2381	YALI0_C11880g	17769.3	18881.2	19294.7	53614.4	56752.6	56466.6	1.57634	2.98213	3.40612e-73	4.30345e-72
gene3601	YALI0_D15664g	13691.2	12949.1	11353.2	34645.8	37849.6	40680.1	1.57466	2.97865	2.07703e-54	1.88004e-53
gene3836	YALI0_D21230g	1783.4	1455.06	1424.52	4370.72	4811.89	4706.39	1.57435	2.97802	2.73364e-52	2.38693e-51
gene3089	YALI0_D04136g	1681.62	1739.46	1712.56	5434.12	5156.29	4694.1	1.57381	2.9769	1.71059e-65	1.89243e-64
gene5448	YALI0_E30569g	482.915	456.408	465.08	1380	1408.91	1390.66	1.57338	2.97601	2.42234e-61	2.52491e-60
gene6068	YALI0_F08987g	549.405	461.841	423.089	1173	1637.76	1450.76	1.57042	2.96991	2.95002e-30	1.40769e-29
gene384	YALI0_A09768g	55.2383	50.1572	50.1437	115.517	171.83	173.197	1.5641	2.95693	8.34392e-14	2.25171e-13
gene7053	YALI0_F31361g	1927.9	2131.36	2021.32	5867.02	6132.71	5917.01	1.5588	2.94608	2.17351e-69	2.59847e-68
gene3790	YALI0_D20152g	4387.38	4369.26	3730.57	11327.8	13307.5	12158.9	1.55877	2.94602	3.76417e-53	3.33034e-52
gene4778	YALI0_E15598g	1412.95	1120.06	1000.32	3252.04	3578.87	3570.85	1.55718	2.94279	1.20496e-39	7.71431e-39
gene2290	YALI0_C09757g	569.502	526.597	565.848	1703.49	1676.45	1503.83	1.55553	2.93943	5.30078e-56	4.99456e-55
gene1343	YALI0_B11858g	4.15557	1.76517	3.78925	4.12945	13.6589	10.7887	1.55504	2.93842	0.00740504	0.0104151
gene4267	YALI0_E03916g	374.54	415.825	354.53	1130.93	1186.65	1050.2	1.55434	2.93699	1.47384e-45	1.09855e-44
gene5895	YALI0_F05236g	326.337	260.599	315.745	838.058	912.811	896.781	1.5541	2.93651	4.19228e-38	2.54012e-37
gene1581	YALI0_B17182g	56.4087	69.6351	57.9887	178.634	189.528	174.35	1.55385	2.936	3.67131e-21	1.33686e-20
gene2287	YALI0_C09658g	3291.05	3443.65	2735.81	9767.01	9453.8	8533.23	1.5507	2.92959	7.15392e-49	5.74985e-48
gene1127	YALI0_B06787g	33.4036	37.5358	32.2807	124.38	117.161	60.621	1.54652	2.92112	4.0971e-08	8.37371e-08
gene6015	YALI0_F07777g	1113.83	891.45	1028.29	2959.01	2851.58	3023.15	1.54263	2.91325	1.35001e-54	1.22696e-53
gene5438	YALI0_E30349g	598.81	553.801	670.855	1771.94	1725.45	1806.94	1.54247	2.91293	1.38736e-54	1.25919e-53
gene6455	YALI0_F17754g	2525.51	2627.96	2479.01	7107.2	7625.03	7489.49	1.54151	2.91099	3.72237e-70	4.5067e-69
gene2845	YALI0_C22858g	459.906	418.004	425.57	1273.83	1306.76	1212.32	1.54069	2.90933	4.56027e-53	4.02935e-52
gene6834	YALI0_F26279g	105.397	103.041	117.189	248.233	377.87	320.437	1.5393	2.90653	3.99915e-17	1.25486e-16
gene1696	YALI0_B19756g	14532.2	15130.6	13340.5	45446.6	41861.7	37588.7	1.53813	2.90419	4.37128e-55	4.0056e-54
gene4937	YALI0_E19272g	1473.95	1481.07	1408.27	3434.9	4986.96	4239.17	1.53681	2.90152	1.3666e-36	8.00405e-36
gene203	YALI0_A05115g	191.159	209.767	272.803	767.356	588.111	598.209	1.53604	2.89997	3.87232e-20	1.36031e-19
gene4264	YALI0_E03850g	1891.08	1743.83	1695.44	4961.68	5318.84	5179.71	1.53601	2.89991	1.35059e-65	1.50163e-64
gene2471	YALI0_C14168g	368.317	388.11	390.4	1118.68	1034.23	1171.78	1.53547	2.89883	5.71955e-48	4.52075e-47
gene2359	YALI0_C11385g	20754.9	22969	23701.9	57548.3	70353.3	66868.1	1.53042	2.88869	2.62481e-52	2.2949e-51
gene2170	YALI0_C07018g	709.325	692.025	703.194	1853.7	2288.22	1931.78	1.52921	2.88628	3.37669e-49	2.74038e-48
gene2323	YALI0_C10538g	0.0182067	2.77772	2.49196	8.13761	4.43662	3.48466	1.52574	2.87935	0.0348115	0.0454724
gene374	YALI0_A09537g	461.207	480.182	525.353	1320.86	1497.21	1389.71	1.5217	2.8713	3.59115e-49	2.90735e-48
gene5473	YALI0_E31108g	2307.94	3034.6	3013.74	7369.57	8759.78	7771.14	1.51614	2.86025	1.69381e-38	1.04046e-37
gene4059	YALI0_D26532g	299.313	302.417	261.203	830.842	846.365	793.546	1.51493	2.85786	6.94379e-40	4.47989e-39
gene1115	YALI0_B06512g	683.304	580.841	815.63	2080.12	1916.54	1937.32	1.51416	2.85633	2.4677e-38	1.50613e-37
gene5029	YALI0_E21351g	255.52	240.005	248.49	585.062	770.441	769.23	1.51396	2.85594	1.13323e-26	4.92175e-26
gene4114	YALI0_E00528g	495.138	407.939	374.447	1082.08	1265.52	1298.94	1.51226	2.85257	2.51336e-33	1.32647e-32
gene2237	YALI0_C08613g	10.4039	1.59438	15.742	25.522	21.3365	30.6398	1.50722	2.84262	0.000198962	0.000317835
gene4874	YALI0_E17853g	555.816	495.622	488.751	1465.72	1593.4	1317.56	1.50616	2.84052	9.84374e-44	7.05345e-43
gene5498	YALI0_E31603g	67.0878	87.4758	130.202	259.294	260.065	288.492	1.50295	2.83422	1.47942e-12	3.7813e-12
gene6620	YALI0_F21384g	6.2029	1.75263	2.68629	5.14804	10.7855	14.5342	1.50077	2.82993	0.00682888	0.00964545
gene4191	YALI0_E02200g	1437.23	1318.45	1195.37	3279.67	3892.13	4006.99	1.5	2.82842	1.84116e-45	1.36622e-44
gene1626	YALI0_B18172g	639.447	648.361	619.098	1883.13	1794.7	1710.73	1.4977	2.82392	4.84473e-59	4.85273e-58
gene2999	YALI0_D01936g	125.258	110.925	163.071	346.098	370.536	408.54	1.49756	2.82364	5.4779e-20	1.91225e-19
gene1032	YALI0_B04488g	2121.86	2163	2241.04	6059.92	6302.31	6060.17	1.49739	2.82332	1.74943e-67	2.01562e-66
gene3305	YALI0_D08888g	207.532	214.816	178.002	716.218	477.44	501.4	1.49683	2.82222	3.05697e-17	9.63299e-17
gene3957	YALI0_D24101g	6130.55	5657.05	5972.65	15947.5	17137	16997.9	1.49573	2.82006	3.73637e-64	4.08612e-63
gene5408	YALI0_E29689g	2208.39	2236.1	2228.74	6127.3	6321.92	6366.42	1.49545	2.81953	7.88185e-69	9.30617e-68
gene1599	YALI0_B17556g	520.536	552.696	483.924	1501.42	1506.84	1385.85	1.49468	2.81801	5.20382e-51	4.37764e-50
gene780	YALI0_A19844g	3459.79	3006.6	2699.65	8607.57	8679.29	8522.07	1.49316	2.81505	2.44373e-49	1.99049e-48
gene4993	YALI0_E20537g	2310.4	2137.43	2003.26	5613.96	6292.53	6255.58	1.49302	2.81478	1.88128e-55	1.74792e-54
gene6742	YALI0_F24167g	32539.2	31078.7	29396.1	83254.6	84386.3	93868.5	1.49132	2.81146	3.47722e-60	3.55445e-59
gene6372	YALI0_F15895g	206.804	254.036	261.56	628.835	696.51	704.524	1.49106	2.81096	2.24085e-30	1.0739e-29
gene2840	YALI0_C22770g	3418.53	3256.44	3913.68	11400	8788.84	9541.16	1.48955	2.80801	2.71662e-39	1.71941e-38
gene2655	YALI0_C18623g	1350.78	1291.04	1245.71	3223.53	3694.51	3995.51	1.48903	2.807	2.41438e-50	2.00079e-49
gene3009	YALI0_D02145g	193.096	172.917	254.741	569.574	643.121	528.367	1.48899	2.80692	2.0862e-20	7.3909e-20
gene3857	YALI0_D21769g	621.385	517.472	490.754	1269.96	1690.42	1613.88	1.48858	2.80613	8.64859e-31	4.21129e-30
gene2789	YALI0_C21648g	137.72	161.169	117.985	385.841	404.881	382.896	1.48774	2.8045	6.93845e-26	2.94256e-25
gene1905	YALI0_C00891g	8027.01	7536.23	7642.04	21554.2	21367.8	22127.5	1.48707	2.8032	6.45967e-67	7.3162e-66
gene3050	YALI0_D03135g	57778.5	53864.7	57136.4	166680	149461	156861	1.48671	2.80249	8.73787e-64	9.50903e-63
gene2584	YALI0_C16907g	9.46293	19.425	10.589	43.8388	33.0171	35.7164	1.48474	2.79867	9.57716e-07	1.79313e-06
gene6286	YALI0_F14025g	1158.75	1067.33	993.94	3076.36	2989.95	2950.35	1.48463	2.79846	3.14168e-59	3.15635e-58
gene6835	YALI0_F26301g	849.283	984.745	871.582	2406.88	2656.51	2511.94	1.48444	2.79809	1.33139e-53	1.18581e-52
gene6023	YALI0_F07953g	725.238	879.755	804.402	2328.17	2244.28	2166.31	1.483	2.79529	7.49787e-52	6.45397e-51
gene4192	YALI0_E02222g	1432.73	1053.1	1055.95	2593.88	3591.81	3713.81	1.48276	2.79483	6.43428e-24	2.55647e-23
gene2969	YALI0_D01199g	774.958	771.735	675.163	1913.91	2234.93	2063.61	1.4822	2.79374	6.51237e-49	5.24686e-48
gene1294	YALI0_B10736g	15519	15115.7	14700	47294	40799	38555.3	1.4821	2.79355	1.50414e-52	1.31681e-51
gene6255	YALI0_F13321g	1069.89	936.828	781.356	2423.23	2695.91	2660.71	1.47946	2.78845	9.0565e-39	5.63582e-38
gene6898	YALI0_F27687g	1597.06	1523.68	1635.17	3684.95	4489.59	5050.05	1.47566	2.7811	4.64309e-39	2.92484e-38
gene5233	YALI0_E25850g	1706.72	1757.57	1869.21	4735.09	5311.96	4778.53	1.4753	2.78041	7.62202e-58	7.4337e-57
gene3793	YALI0_D20218g	1012.06	1079.15	1194.82	2908.04	3159.84	3062.38	1.47523	2.78028	2.59994e-55	2.39561e-54
gene5084	YALI0_E22605g	634.108	564.899	600.736	1895.26	1464.61	1640.24	1.47404	2.77799	3.81182e-39	2.40574e-38
gene2137	YALI0_C06325g	7875.86	7658.58	8033.34	16113.1	23259	26094	1.47393	2.77777	1.29352e-25	5.44076e-25
gene1395	YALI0_B13046g	24.9596	21.9522	14.7574	64.2576	59.2754	49.8178	1.47324	2.77644	3.53965e-09	7.67653e-09
gene3477	YALI0_D12628g	2648.49	2396.42	2634.29	7003.05	6921.14	7357.23	1.47086	2.77186	1.23114e-60	1.26743e-59
gene4050	YALI0_D26345g	392.493	497.229	447.016	1216.7	1232.95	1256.54	1.47015	2.77052	2.12478e-41	1.43032e-40
gene1538	YALI0_B16236g	1342.76	1478.31	1556.42	4214.42	3992.25	3913.18	1.46951	2.76928	1.43438e-57	1.39081e-56
gene3521	YALI0_D13684g	3794.91	3696.12	3467.03	11226.5	9975.81	9138.95	1.46907	2.76843	3.01409e-49	2.44909e-48
gene5997	YALI0_F07381g	816.816	835.519	816.084	2353.69	2249.59	2227.25	1.46792	2.76622	3.3943e-62	3.57715e-61
gene6698	YALI0_F23199g	19.7471	14.5506	13.1431	34.7751	57.0557	40.1023	1.46662	2.76374	6.12625e-07	1.16202e-06
gene713	YALI0_A18271g	551.085	594.122	746.397	1640.34	1749.87	1831.31	1.46641	2.76333	2.13361e-36	1.24308e-35
gene587	YALI0_A15257g	1920.45	1948.57	1864.15	5911.74	5050.92	4882.95	1.46633	2.76318	4.5927e-51	3.87822e-50
gene554	YALI0_A14366g	342.138	350.76	322.168	984.911	901.625	916.251	1.46343	2.75763	4.49497e-42	3.09772e-41
gene6426	YALI0_F17116g	128.458	123.774	178.189	452.019	385.732	348.386	1.46328	2.75735	7.42555e-17	2.30506e-16
gene6453	YALI0_F17710g	1078.36	996.25	850.051	2884.41	2576.02	2610.22	1.46313	2.75706	2.09307e-44	1.52767e-43
gene6198	YALI0_F11979g	4710.74	4416.42	4195.95	10591	12696.1	13442.1	1.46293	2.75667	1.39649e-43	9.94238e-43
gene2112	YALI0_C05775g	2108.05	1930.06	1899.01	5401.57	5481.08	5485.77	1.46287	2.75655	7.16257e-62	7.48926e-61
gene4483	YALI0_E08954g	106.264	82.7674	97.2123	275.546	297.64	215.736	1.46261	2.75607	1.39758e-16	4.28261e-16
gene1329	YALI0_B11506g	2763.34	2825.11	2719.68	7534.83	8003.85	7350.45	1.4619	2.75471	3.2796e-63	3.53445e-62
gene6440	YALI0_F17424g	3652.87	3082.98	3248.79	6300.17	9904.68	11282.8	1.46093	2.75286	8.47826e-19	2.83928e-18
gene3956	YALI0_D24079g	442.096	387.864	382.475	1204.32	1168.67	964.766	1.46018	2.75143	1.5272e-33	8.12439e-33
gene6553	YALI0_F19888g	2402.14	2164.77	2027.76	6837.5	5994.27	5312.19	1.45981	2.75071	3.42503e-40	2.22694e-39
gene1027	YALI0_B04378g	675.12	728.583	796.623	2154.61	2004.65	1886.92	1.459	2.74918	2.94845e-48	2.33878e-47
gene367	YALI0_A09383g	17543.8	17677.8	16665.1	50798.2	48902.5	42855.2	1.45804	2.74736	1.24359e-54	1.13179e-53
gene5360	YALI0_E28666g	155.545	174.533	171.404	542.809	384.114	448.219	1.45443	2.74047	4.21798e-20	1.48017e-19
gene6350	YALI0_F15433g	821.797	715.563	731.925	2038.36	2164.71	2016.02	1.45436	2.74036	5.31119e-53	4.68044e-52
gene5743	YALI0_F01815g	2931.23	2823.06	2885.83	8456.41	7482.7	7735.38	1.45417	2.73998	4.71218e-59	4.72706e-58
gene1088	YALI0_B05830g	148.063	148.982	126.527	382.775	418.593	358.465	1.44959	2.7313	6.18991e-26	2.63515e-25
gene4986	YALI0_E20383g	1269.41	1236.37	1134.71	2642.86	3803.1	3492.27	1.44867	2.72956	1.70851e-31	8.54385e-31
gene416	YALI0_A10527g	14.6192	11.7303	19.9326	35.7736	55.2846	34.6006	1.44749	2.72732	2.55549e-06	4.64894e-06
gene3920	YALI0_D23287g	6174.31	5543.78	5848.59	16126	16068.1	15669.6	1.44613	2.72477	1.14471e-60	1.18027e-59
gene90	YALI0_A02266g	489.301	461.635	555.595	1662.44	1235.05	1205.57	1.44574	2.72403	1.68137e-26	7.26924e-26
gene3324	YALI0_D09317g	767.527	687.443	641.743	1692.47	2024.85	1993.25	1.4449	2.72243	3.57938e-41	2.39259e-40
gene2853	YALI0_C23056g	417.321	407.001	460.058	1193.17	1197.25	1101.27	1.44421	2.72114	1.48836e-43	1.05851e-42
gene219	YALI0_A05577g	3320.34	3388.55	3112.2	9391.39	8222.86	9055.62	1.44094	2.71498	2.78773e-55	2.56509e-54
gene3332	YALI0_D09471g	8.39663	10.9496	13.7592	19.4779	27.7079	42.6304	1.43901	2.71136	8.64359e-05	0.000142268
gene3480	YALI0_D12705g	354.49	265.869	357.351	899.214	948.065	795.866	1.43592	2.70555	1.4563e-25	6.11004e-25
gene6066	YALI0_F08943g	1686.63	1483.35	1599.75	3946.14	4525.72	4427.27	1.43563	2.705	6.6883e-52	5.76456e-51
gene1598	YALI0_B17534g	524.383	415.009	436.222	1229.96	1272.61	1217.84	1.43527	2.70432	1.78835e-38	1.09752e-37
gene144	YALI0_A03641g	259.875	276.633	297.571	849.068	746.554	659.706	1.43517	2.70415	5.25827e-27	2.30019e-26
gene4611	YALI0_E11737g	1086.87	1013.34	1028.8	2923.24	2922.03	2613.51	1.43458	2.70304	5.18126e-55	4.74131e-54
gene2774	YALI0_C21340g	888.576	751.919	831.173	2184.33	2332.55	2153.81	1.43295	2.69999	4.66556e-50	3.84721e-49
gene42	YALI0_A01067g	7718.01	7017.84	6025.12	15802.7	20169.5	20079.4	1.4328	2.69971	4.34094e-33	2.27303e-32
gene3423	YALI0_D11396g	657.402	759.942	739.918	2078.05	1724.91	2011.98	1.43022	2.69489	3.56066e-42	2.46147e-41
gene1835	YALI0_B22792g	1074.53	1177.26	1068.86	3164.09	2752.58	3021.27	1.4276	2.68998	3.78063e-52	3.2925e-51
gene2806	YALI0_C22000g	15718.1	15118.6	13105.5	30672.4	42096.4	45331.4	1.42631	2.68759	3.06072e-27	1.34772e-26
gene4376	YALI0_E06369g	2336.59	2151.81	2288.74	6284.41	6071.51	5854.19	1.42613	2.68725	1.13324e-58	1.13002e-57
gene477	YALI0_A12221g	17.8195	29.4865	19.5628	65.2919	62.8945	53.4306	1.42561	2.68628	7.46513e-09	1.59156e-08
gene5513	YALI0_E31867g	556.816	478.183	482.319	1254.54	1459.57	1360.25	1.42489	2.68494	6.95214e-40	4.48094e-39
gene4881	YALI0_E18007g	25.963	13.4598	20.4446	38.8915	62.2361	59.2719	1.42379	2.6829	6.9424e-07	1.31384e-06
gene2902	YALI0_C24123g	259.791	233.27	305.537	637.043	766.777	735.788	1.42374	2.6828	8.40475e-25	3.45673e-24
gene1424	YALI0_B13750g	358.752	310.035	360.534	916.595	914.365	927.161	1.4236	2.68254	2.1612e-38	1.32148e-37
gene1882	YALI0_C00385g	311.81	277.292	303.333	867.488	761.594	758.585	1.42004	2.67592	6.9561e-33	3.60841e-32
gene308	YALI0_A07821g	1169.23	1110.29	1036.03	3076.34	2843.47	2938.81	1.41695	2.67021	2.32769e-55	2.1507e-54
gene3251	YALI0_D07722g	640.485	686.093	577.803	1790.24	1766.26	1534.12	1.41669	2.66973	1.89042e-41	1.27512e-40
gene3088	YALI0_D04114g	1004.51	959.485	990.06	2740.53	2732.71	2410.3	1.41615	2.66872	2.82583e-52	2.4642e-51
gene6250	YALI0_F13211g	1083.52	908.197	895.225	2680.3	2598.83	2411.35	1.41302	2.66293	3.27055e-44	2.37151e-43
gene3877	YALI0_D22286g	1147.17	984.051	950.395	2579.39	2823.29	2805.68	1.41297	2.66285	3.25316e-46	2.46612e-45
gene98	YALI0_A02431g	105.742	153.586	174.718	323.725	406.783	424.723	1.41133	2.65982	2.09107e-13	5.55096e-13
gene4228	YALI0_E03036g	16487	15219.6	15322.5	37613	42466.6	44869.1	1.40971	2.65685	4.93427e-50	4.06377e-49
gene2607	YALI0_C17501g	255.445	194.717	267.542	649.14	637.142	616.414	1.40872	2.65502	1.34853e-24	5.48541e-24
gene3655	YALI0_D17050g	718.306	561.142	549.733	1511.74	1717.96	1607.21	1.40238	2.64337	8.93347e-34	4.79061e-33
gene2927	YALI0_D00275g	2238.44	2005.74	2044.76	5470.98	5526.79	5625.44	1.40228	2.64319	1.43466e-56	1.37115e-55
gene4989	YALI0_E20449g	1859.22	2156.79	2284.83	6051.61	5390.22	5208.79	1.4021	2.64287	5.36438e-42	3.68167e-41
gene4219	YALI0_E02816g	218.429	304.416	313.522	768.538	748.482	693.187	1.40199	2.64267	6.25285e-22	2.33163e-21
gene901	YALI0_B01364g	20697.3	19084.3	21960.9	58657.5	50710.1	53711.9	1.40128	2.64136	3.58174e-49	2.90325e-48
gene4547	YALI0_E10329g	4243.61	4079.26	4535.85	11217.5	10907.1	11706.5	1.39583	2.6314	2.08601e-54	1.88561e-53
gene1348	YALI0_B11946g	16934.5	16427.8	15283.4	39233.8	44826.9	43931.8	1.39563	2.63104	1.61215e-51	1.3788e-50
gene443	YALI0_A11198g	1878.34	1540.9	1507.76	4308.38	4376.5	4253.36	1.39254	2.62541	3.20385e-44	2.32567e-43
gene6177	YALI0_F11539g	229.327	244.4	150.303	510.424	583.664	543.167	1.38988	2.62058	5.47629e-16	1.63602e-15
gene5472	YALI0_E31086g	1358.19	1356.8	1352.68	3752.02	3577.8	3321.43	1.38853	2.61811	2.08482e-55	1.92897e-54
gene1023	YALI0_B04290g	1319.54	1277.31	1269.64	3444.84	3468.47	3191.75	1.38575	2.61308	4.06089e-57	3.91477e-56
gene5602	YALI0_E33715g	311.095	369.101	370.688	996.096	842.133	907.369	1.38529	2.61224	1.84684e-30	8.88269e-30
gene2285	YALI0_C09614g	447.472	408.744	459.172	1192.13	1108.03	1131.08	1.38432	2.61049	1.56115e-41	1.05516e-40
gene6211	YALI0_F12287g	5023.75	4820	4673.34	12154.6	13099.9	12637.8	1.38406	2.61002	1.46263e-55	1.36465e-54
gene5125	YALI0_E23474g	10204	9257.31	9214.14	22074.9	27798.2	24936.4	1.3834	2.60882	1.21728e-41	8.26931e-41
gene5671	YALI0_F00198g	2935.21	2608.41	2557.63	6889.76	7144.84	7094.82	1.38287	2.60787	5.51887e-52	4.76896e-51
gene1257	YALI0_B09955g	1057.01	1230.07	1277.06	3304.94	2941.2	3037.16	1.38129	2.60501	2.08111e-44	1.5206e-43
gene2896	YALI0_C23991g	1716.64	1500.17	1265.56	3584.81	4254.1	3835.44	1.38046	2.60351	3.40241e-33	1.79002e-32
gene6825	YALI0_F26103g	434.701	366.867	344.637	1003.34	962.658	1018.54	1.37933	2.60148	5.50831e-33	2.87302e-32
gene3704	YALI0_D18106g	5330.56	5422.73	5281.35	13439.6	13991.6	14215.7	1.37696	2.59721	5.02245e-58	4.91272e-57
gene881	YALI0_B00902g	391.984	291.468	371.96	933.915	955.965	848.822	1.3768	2.59692	1.83202e-26	7.90517e-26
gene5607	YALI0_E33825g	784.5	840.28	766.613	2103.65	2098.1	2013.33	1.37674	2.59681	6.62665e-53	5.83197e-52
gene3732	YALI0_D18810g	803.175	874.382	670.896	2095.46	2049.6	1961.37	1.37656	2.59649	1.10883e-38	6.87457e-38
gene3758	YALI0_D19360g	307.657	293.97	286.087	716.613	816.966	770.519	1.3755	2.59457	5.80888e-33	3.02743e-32
gene5837	YALI0_F03927g	1386.23	1245.11	1325.66	3353.03	3470.17	3435.55	1.37471	2.59316	1.13271e-55	1.06277e-54
gene5230	YALI0_E25806g	1284.91	1130.19	1086.1	2857.02	3216.54	3006.81	1.3745	2.59277	1.03638e-45	7.76821e-45
gene3588	YALI0_D15378g	1107.77	1064.56	1059.59	2675.31	2799.77	2893.46	1.3725	2.58918	1.91962e-55	1.78106e-54
gene5622	YALI0_E34155g	2730.82	2553.79	2410.45	5387.51	7173.12	7340.72	1.37079	2.58612	5.43533e-31	2.66219e-30
gene5709	YALI0_F01056g	758.022	564.473	664.742	1583.2	1894.13	1648.17	1.36747	2.58019	1.20875e-30	5.86014e-30
gene6518	YALI0_F19096g	1137.13	1174.18	1213.74	2871.3	3069.94	3147.62	1.36685	2.57907	5.87048e-54	5.27789e-53
gene5812	YALI0_F03388g	4737.9	4384.32	4461.63	10781.8	12358.8	11892.5	1.36685	2.57907	1.19435e-49	9.76408e-49
gene2405	YALI0_C12408g	87.5679	78.3914	83.2603	149.27	232.767	261.388	1.36649	2.57843	4.16373e-10	9.4994e-10
gene2023	YALI0_C03652g	1859.87	1825.27	1714.68	4444.19	4620.46	4848.88	1.36512	2.57598	4.88761e-54	4.40017e-53
gene2422	YALI0_C12859g	482.064	560.173	483.651	1381.96	1367.84	1181.53	1.36375	2.57354	3.28442e-35	1.83966e-34
gene4502	YALI0_E09306g	1883.87	1783.05	1829.16	4573.8	4681.46	4885.51	1.36348	2.57306	2.72064e-56	2.58907e-55
gene4710	YALI0_E14014g	362.073	357.674	417.44	1129.72	924.858	870.072	1.3633	2.57273	1.40812e-25	5.91163e-25
gene2646	YALI0_C18447g	171.985	133.735	169.643	376.716	424.679	417.159	1.3606	2.56792	7.77153e-22	2.89307e-21
gene1867	YALI0_B23474g	89.9108	126.494	102.79	202.332	315.702	301.17	1.35839	2.56399	5.46748e-11	1.29753e-10
gene4818	YALI0_E16577g	1062.65	975.33	781.503	2167.08	2488.58	2575.98	1.35797	2.56325	2.57284e-30	1.23035e-29
gene2884	YALI0_C23727g	684.421	713.997	747.345	1895.4	1777.47	1821.97	1.35701	2.56154	6.99035e-50	5.73587e-49
gene3961	YALI0_D24189g	7929.93	7081.37	7420.36	18084.9	20083.2	19263.7	1.35635	2.56037	6.13594e-50	5.04099e-49
gene3396	YALI0_D10835g	18181.1	17573.7	16573.1	48681.2	43535.1	41048.6	1.34859	2.54664	2.65643e-46	2.02065e-45
gene2943	YALI0_D00627g	7761.12	7660.47	7907.92	21663.2	19231.9	18493.6	1.34803	2.54564	8.69373e-48	6.85531e-47
gene2573	YALI0_C16665g	3060.41	2730.75	2711.17	6938.78	7701.58	6977.31	1.34619	2.54239	3.07079e-47	2.38756e-46
gene952	YALI0_B02552g	870.673	733.004	674.249	1823.05	1911.3	2056.02	1.34512	2.54051	2.39749e-35	1.3474e-34
gene5390	YALI0_E29307g	3487.22	3523.68	3213.53	8761.68	8610.99	8597.26	1.34448	2.53939	9.03396e-54	8.08933e-53
gene6176	YALI0_F11517g	1109.58	944.822	885.412	2540.5	2449.67	2474.35	1.34353	2.53771	1.0394e-40	6.85164e-40
gene6538	YALI0_F19558g	261.737	207.554	279.046	666.456	674.294	555.926	1.3429	2.53662	3.96202e-20	1.39109e-19
gene5747	YALI0_F01903g	3092.87	3146.7	2709.46	8114.48	7578.18	7013.72	1.34282	2.53647	3.30665e-43	2.3392e-42
gene4276	YALI0_E04114g	2228.07	1962.63	2211.47	5203.59	5635.68	5393.54	1.34272	2.53629	1.35813e-48	1.08245e-47
gene1123	YALI0_B06710g	503.86	536.237	477.348	1324.83	1335.51	1191.54	1.34224	2.53544	4.67644e-39	2.94307e-38
gene764	YALI0_A19492g	417.221	428.435	378.892	957.512	1084.29	1065.1	1.34176	2.5346	7.56408e-35	4.19451e-34
gene6927	YALI0_F28347g	192.119	200.652	249.13	531.806	551.981	538.699	1.34047	2.53233	4.3599e-24	1.74057e-23
gene6363	YALI0_F15719g	994.13	942.008	1041.83	2577.23	2428.03	2517.37	1.33766	2.52742	3.99607e-50	3.29923e-49
gene1847	YALI0_B23056g	2231.25	2186.81	2092.35	5616.89	5500.81	5335.2	1.33719	2.52658	2.88568e-54	2.60492e-53
gene6552	YALI0_F19866g	4908.39	5841.14	5870.51	14219.4	13237.4	14529.9	1.33703	2.52631	2.65208e-42	1.841e-41
gene1587	YALI0_B17303g	103.493	116.713	151.653	291.985	317.741	326.864	1.33541	2.52347	1.25335e-16	3.85483e-16
gene2012	YALI0_C03399g	725.768	639.032	591.935	1565.82	1638.53	1734.66	1.33481	2.52243	1.48014e-38	9.14258e-38
gene6589	YALI0_F20680g	48.0068	57.803	40.5445	107.263	122.902	140.975	1.33473	2.52228	1.3296e-11	3.25496e-11
gene4903	YALI0_E18524g	1569.66	1420.75	1241.95	3563.27	3677.58	3439.76	1.33462	2.52208	4.83672e-41	3.22335e-40
gene4066	YALI0_D26730g	1129.84	1116.42	1267.97	2867.19	2869.55	3119.11	1.33441	2.52173	4.64172e-47	3.57976e-46
gene3316	YALI0_D09141g	357.833	331.993	398.285	1004.25	880.087	852.431	1.33184	2.51724	1.74262e-28	7.95691e-28
gene6490	YALI0_F18458g	5101.69	4338.68	3970.24	11872.7	10034.4	11800.5	1.32954	2.51323	8.63803e-33	4.467e-32
gene2058	YALI0_C04455g	84.4673	84.049	77.2741	191.952	217.379	209.463	1.32943	2.51303	2.16855e-18	7.14389e-18
gene3399	YALI0_D10901g	261.796	246.37	261.097	595.156	703.167	630.783	1.32706	2.50892	1.69644e-27	7.54462e-27
gene2156	YALI0_C06732g	1116.05	1000.41	1068.18	2690.56	2573.39	2721.54	1.32658	2.50807	1.13776e-49	9.32436e-49
gene232	YALI0_A05973g	16.7824	27.613	20.6511	56.1306	49.139	59.2247	1.32645	2.50785	1.05332e-07	2.10442e-07
gene6326	YALI0_F14905g	1490.54	1468.39	1291.39	3285.74	3880.79	3485.5	1.32483	2.50504	4.66165e-41	3.10979e-40
gene4861	YALI0_E17589g	224.281	203.267	246.083	582.779	556.304	544.819	1.32404	2.50366	8.63013e-27	3.75548e-26
gene5900	YALI0_F05346g	2002.79	1950.3	1878.4	5147.32	4799.86	4645.11	1.32291	2.50169	5.07322e-50	4.17305e-49
gene3246	YALI0_D07612g	1652.33	1575.76	1653.37	4434.82	4082.09	3691.72	1.32254	2.50106	3.43623e-44	2.48894e-43
gene5064	YALI0_E22132g	223.841	167.806	140.471	371.706	515.056	443.862	1.32128	2.49887	2.84986e-12	7.18768e-12
gene2883	YALI0_C23705g	2128.44	2699.48	2631.2	6572.22	6123.46	5930.19	1.32018	2.49698	2.29203e-36	1.33422e-35
gene4247	YALI0_E03476g	11820	11996	10616.1	26408.7	28973.9	30570.3	1.31971	2.49615	3.4704e-44	2.51096e-43
gene2301	YALI0_C10032g	437.141	411.419	496.695	1174.76	1085.62	1092.52	1.31931	2.49547	5.46012e-34	2.95413e-33
gene6592	YALI0_F20746g	1045.23	1104.22	960.625	2794.57	2480.03	2473.21	1.31556	2.48899	3.01681e-42	2.08984e-41
gene5996	YALI0_F07359g	3225.48	3067.54	3480.22	7636.97	8464.17	8195.58	1.31423	2.48669	9.54211e-47	7.30832e-46
gene5862	YALI0_F04444g	3767.92	3906.21	3727.76	9181.25	9210.29	9956.14	1.31383	2.48601	1.13698e-50	9.50478e-50
gene4814	YALI0_E16478g	757.27	739.587	713.975	2043.29	1738.75	1711.51	1.31233	2.48342	7.21106e-39	4.50421e-38
gene2647	YALI0_C18469g	366.983	347.131	283.732	799.251	896.058	786.308	1.31228	2.48333	3.89734e-25	1.61887e-24
gene2837	YALI0_C22719g	370.293	379.082	344.066	809.544	972.28	934.466	1.31179	2.4825	1.96843e-29	9.16999e-29
gene1075	YALI0_B05522g	1263.07	1194.37	1058.37	2839.62	2920.91	2970.31	1.31126	2.48158	9.45089e-45	6.92823e-44
gene6530	YALI0_F19382g	1531.48	1660.14	1610	4378.67	3666.08	3866.68	1.31046	2.4802	8.55134e-43	6.01751e-42
gene157	YALI0_A03949g	66.829	61.8113	86.9856	158.297	154.72	221.155	1.30963	2.47879	2.72295e-10	6.26155e-10
gene6447	YALI0_F17578g	218.96	228.648	169.741	520.538	495.166	516.413	1.3073	2.47477	9.18006e-22	3.40791e-21
gene3398	YALI0_D10879g	2942.35	2486.06	2290.91	6775.33	6358.65	5973.03	1.30723	2.47466	7.03496e-35	3.90759e-34
gene1258	YALI0_B09977g	1311.21	1190.22	1361.89	3260.09	3049.83	3240.55	1.30651	2.47342	8.01525e-47	6.14594e-46
gene6135	YALI0_F10541g	3033.25	2698.84	2597.54	6318.25	7092.03	7172.05	1.30494	2.47073	3.71519e-41	2.48088e-40
gene2838	YALI0_C22726g	1071.19	955.658	1022.08	2472.16	2677.26	2375.6	1.30374	2.46868	7.65945e-44	5.50013e-43
gene7006	YALI0_F30371g	680.862	533.607	587.009	1364.78	1591.48	1489.14	1.30355	2.46835	2.34969e-31	1.16889e-30
gene5594	YALI0_E33539g	35225.5	36778.9	37656.3	95381.4	90967.8	84147.9	1.30257	2.46668	9.47248e-49	7.56777e-48
gene4315	YALI0_E04983g	520.56	591.348	460.371	1271.82	1367.02	1243.65	1.30183	2.46541	1.21434e-31	6.0863e-31
gene3291	YALI0_D08624g	395.412	383.244	436.961	1043.1	1002.37	946.48	1.3007	2.46348	2.11458e-33	1.11955e-32
gene2384	YALI0_C11968g	1552.24	1562.24	1566.48	2898.09	4094.17	4537.52	1.30048	2.46311	5.39613e-22	2.02234e-21
gene1845	YALI0_B23012g	1421.88	1435.28	1485.4	3831.61	3431.24	3420.03	1.29873	2.46012	1.88856e-47	1.47697e-46
gene6384	YALI0_F16159g	2314.6	2096.17	2116.54	4860.7	5450.66	5740.4	1.29819	2.45921	7.86974e-42	5.37349e-41
gene1319	YALI0_B11286g	2833.57	3688.64	3183.33	7769.61	7828.43	8260.2	1.29737	2.45781	5.31215e-36	3.05494e-35
gene4533	YALI0_E10043g	4775.27	4138.67	3995.14	9075.25	11486.8	11147.3	1.29647	2.45627	1.99284e-31	9.94332e-31
gene1631	YALI0_B18282g	17249.5	15214.8	16333.9	38489.7	41574.8	39772.9	1.29621	2.45583	1.12384e-47	8.84095e-47
gene6795	YALI0_F25421g	338.077	372.758	348.605	892.06	892.136	818.48	1.29549	2.4546	1.6856e-32	8.64306e-32
gene5481	YALI0_E31273g	208.198	164.336	119.217	429.646	374.73	403.606	1.29513	2.45398	1.77461e-12	4.5202e-12
gene3946	YALI0_D23837g	145.358	239.317	172.453	448.108	495.81	423.79	1.29482	2.45347	2.66937e-13	7.04685e-13
gene3293	YALI0_D08646g	1145.34	1051.51	1171.3	2817.11	2747.69	2694.39	1.29477	2.45338	2.77474e-48	2.20361e-47
gene5447	YALI0_E30547g	841.927	893.072	888.697	2419.91	2024.96	1993.36	1.29471	2.45328	5.89487e-37	3.49242e-36
gene4078	YALI0_D26994g	1785.89	1834.48	1731.03	4541.05	4098.69	4490.78	1.2945	2.45291	8.64655e-49	6.91621e-48
gene6335	YALI0_F15103g	17.7275	23.0593	9.76644	35.7736	30.9823	58.8887	1.29438	2.45272	9.63229e-05	0.000157763
gene6691	YALI0_F23045g	1617.88	1551.18	1567.95	3949.07	3744.44	3921.54	1.29387	2.45185	4.89867e-52	4.24403e-51
gene4753	YALI0_E15015g	2920.78	2947.54	2680.71	6917.31	6718.24	7323.3	1.29336	2.45098	2.27054e-47	1.77155e-46
gene152	YALI0_A03861g	548.64	547.034	504.227	1323.84	1291.21	1309.24	1.29301	2.45038	2.61603e-41	1.75746e-40
gene2561	YALI0_C16390g	967.839	859.909	848.763	2254.69	2283.17	2012.11	1.29065	2.44639	9.50964e-40	6.11164e-39
gene4387	YALI0_E06611g	772.267	922.373	974.475	2414.83	2106.78	2005.84	1.29035	2.44587	4.36995e-31	2.15302e-30
gene1499	YALI0_B15356g	561.29	621.239	548.989	1425.91	1380.89	1425.64	1.28775	2.44147	8.26256e-41	5.45738e-40
gene3708	YALI0_D18249g	1813.98	1691.68	1776.46	4556.33	4381.92	3953.12	1.28727	2.44066	5.32976e-45	3.92004e-44
gene1422	YALI0_B13706g	460.16	507.856	491.732	1244.17	1124.96	1189.33	1.28489	2.43663	1.354e-36	7.93722e-36
gene558	YALI0_A14476g	793.822	809.115	752.572	1725.11	1971.69	2040.81	1.2839	2.43497	4.73991e-39	2.9802e-38
gene1283	YALI0_B10472g	864.895	959.932	889.244	2232.26	2284.91	2089.24	1.28264	2.43283	4.31543e-44	3.10553e-43
gene4452	YALI0_E08206g	7744.05	6941.13	5885.72	12077.3	17574.2	20291.7	1.27968	2.42785	6.88712e-16	2.0465e-15
gene1414	YALI0_B13508g	92.8911	99.5929	97.317	211.372	267.145	223.511	1.27584	2.4214	4.17297e-16	1.25339e-15
gene5788	YALI0_F02827g	1786.01	1740.83	2071.8	4553.34	4470.56	4513.87	1.27462	2.41934	4.03326e-42	2.78241e-41
gene4333	YALI0_E05379g	196.163	214.799	192.637	498.08	440.98	523.028	1.27427	2.41877	5.65904e-23	2.17713e-22
gene5092	YALI0_E22781g	5519.16	5116.72	4845.47	12910.8	13054.2	11446.1	1.27279	2.41628	1.41422e-40	9.26744e-40
gene1247	YALI0_B09713g	262.847	282.496	228.136	508.515	676.193	684.277	1.27166	2.41439	7.03856e-17	2.18697e-16
gene5488	YALI0_E31405g	4698.45	4908.73	4773.98	11976.9	11268.8	11404.5	1.26859	2.40926	7.54558e-49	6.05735e-48
gene5367	YALI0_E28809g	1168.46	1333.55	1163.88	3035.52	2911.84	2881.43	1.26699	2.40659	1.10221e-43	7.87239e-43
gene1295	YALI0_B10758g	4413.59	4358.92	4338.53	10949	10276.4	10310	1.26612	2.40514	4.9841e-49	4.02529e-48
gene5553	YALI0_E32659g	127.35	142.6	134.543	312.372	318.468	341.218	1.26358	2.4009	1.53832e-21	5.66656e-21
gene3445	YALI0_D11880g	1620.22	1789.73	1825.76	4522.62	4126.84	3900.4	1.26123	2.39701	1.28251e-40	8.44585e-40
gene6516	YALI0_F19052g	1249.86	1280.84	1443.3	2878.5	3080.42	3560.76	1.26097	2.39657	7.79284e-34	4.18905e-33
gene4825	YALI0_E16731g	1106.72	1059.06	1062.1	2640.52	2591.59	2500.14	1.2601	2.39512	9.31417e-48	7.33587e-47
gene830	YALI0_A21076g	10520.1	10180.7	9529.57	24590.7	24084.1	23711.2	1.25961	2.39432	1.38772e-47	1.08912e-46
gene1388	YALI0_B12892g	1057.8	1114.13	1045.65	2796.6	2422.48	2487.6	1.25938	2.39393	5.33057e-41	3.54186e-40
gene1196	YALI0_B08492g	155.459	143.978	175.653	387.841	405.982	340.434	1.25759	2.39096	5.08527e-19	1.71506e-18
gene3830	YALI0_D21120g	1295.75	1381.5	1431.28	3353.99	3269.05	3197.31	1.25741	2.39066	3.19671e-47	2.47968e-46
gene1239	YALI0_B09515g	4247.51	3820.08	3695.16	9029.17	9733.89	9320.35	1.25537	2.38728	2.26552e-42	1.57759e-41
gene2092	YALI0_C05324g	5471.28	4936.52	5454.75	12163.7	12381.6	13314.7	1.25521	2.38701	4.86973e-43	3.43403e-42
gene1713	YALI0_B20174g	27.0367	14.3205	26.4405	53.0817	62.242	45.3246	1.25173	2.38127	2.62056e-06	4.76472e-06
gene3128	YALI0_D05005g	716.366	582.085	624.216	1586.12	1629.13	1362.24	1.25144	2.3808	2.62509e-29	1.22205e-28
gene5672	YALI0_F00220g	4049.31	3838.66	3297.83	8909.7	9272.69	8451.1	1.25122	2.38043	7.61807e-37	4.49338e-36
gene6802	YALI0_F25575g	668.619	656.493	639.553	1393.39	1499.23	1784.5	1.25121	2.38042	3.556e-30	1.69322e-29
gene5950	YALI0_F06358g	1075.32	1035.56	899.622	1946.72	2874.7	2345.4	1.25103	2.38011	2.4498e-21	8.97947e-21
gene2279	YALI0_C09482g	11.4165	8.19973	5.48291	19.4024	16.8938	24.3513	1.24816	2.37538	0.000719476	0.00110463
gene690	YALI0_A17809g	1546.84	1389.43	1427.26	3449.97	3534.84	3373.61	1.24724	2.37386	5.08514e-46	3.84179e-45
gene6806	YALI0_F25663g	1213.14	1218.15	1131.84	2850.81	2815.89	2794.7	1.24695	2.37339	2.14811e-47	1.67799e-46
gene3767	YALI0_D19580g	3815.42	3242.19	2801.38	7220.54	8342.31	7815.18	1.24541	2.37087	8.44669e-28	3.78428e-27
gene1326	YALI0_B11440g	479.881	541.99	430.723	1073.86	1227.1	1147.24	1.24523	2.37056	7.27494e-28	3.26589e-27
gene3376	YALI0_D10417g	1717.16	1784.99	1885.89	4007.35	4406.25	4354.74	1.24515	2.37043	2.75365e-44	2.00542e-43
gene183	YALI0_A04609g	1754.6	1688.94	1827.14	4621.58	4062.16	3803.63	1.24455	2.36944	7.41413e-38	4.45181e-37
gene6877	YALI0_F27225g	764.593	734.902	751.875	1575.09	1937.98	1818.58	1.24411	2.36872	2.95034e-34	1.6093e-33
gene6904	YALI0_F27819g	275.277	249.11	252.657	665.4	605.635	569.631	1.24336	2.36749	2.58848e-24	1.04148e-23
gene38	YALI0_A00979g	2072.63	1891.6	1977.74	4620.74	4897.17	4545.88	1.2431	2.36706	2.8406e-45	2.10318e-44
gene4258	YALI0_E03718g	29801	29344.8	28735.9	58132.2	69476.1	80348	1.24265	2.36632	4.4482e-29	2.05783e-28
gene2176	YALI0_C07172g	598.013	705.075	730.18	1630.04	1676.55	1502.12	1.24224	2.36565	6.87729e-33	3.5703e-32
gene3182	YALI0_D06237g	1315.45	1372.51	1285.26	3034.59	3222.59	3137.53	1.24104	2.36368	4.02664e-47	3.11259e-46
gene3647	YALI0_D16885g	361.89	383.012	294.056	887.91	821.084	750.303	1.24064	2.36303	9.74446e-22	3.61341e-21
gene6900	YALI0_F27731g	694.425	568.481	576.061	1022.08	1548.37	1775.2	1.2404	2.36264	1.49868e-13	4.00869e-13
gene269	YALI0_A06886g	1089.03	1001.26	1136.49	2454.83	2755.45	2407.82	1.24017	2.36227	6.14603e-38	3.70038e-37
gene898	YALI0_B01298g	1434.14	1367.91	1182.85	2685.65	3401.54	3322.27	1.2391	2.36052	1.83821e-28	8.37616e-28
gene6126	YALI0_F10307g	242.774	195.141	190.6	555.126	499.877	429.719	1.23901	2.36036	2.0536e-16	6.24694e-16
gene4848	YALI0_E17281g	624.745	499.587	669.321	1026.14	1639.62	1564.1	1.23731	2.35758	4.89644e-14	1.33487e-13
gene5852	YALI0_F04213g	2025.71	2044.6	1778.15	4555.4	4390.46	4846.26	1.23704	2.35714	3.46355e-40	2.24979e-39
gene3515	YALI0_D13552g	1370.75	1433.67	1363.21	3558.05	3227.69	3034.11	1.23594	2.35535	7.60986e-41	5.03125e-40
gene4365	YALI0_E06083g	2792.48	2719.05	2688.91	5416.05	6849.06	7047.11	1.23576	2.35506	7.11363e-31	3.47402e-30
gene2724	YALI0_C20141g	1286.07	1142.81	1228.27	2521.29	2829.27	3246.72	1.23349	2.35135	3.86993e-31	1.90949e-30
gene3719	YALI0_D18502g	262.693	214.176	240.744	557.315	683.227	447.201	1.23346	2.35131	3.50471e-13	9.19746e-13
gene6405	YALI0_F16665g	1409.21	1229.39	1427.29	3246.83	3101.08	3205.57	1.23323	2.35092	3.13643e-41	2.09861e-40
gene3949	YALI0_D23903g	958.454	892.094	802.078	2089.37	2192.6	1948.68	1.23086	2.34707	1.45016e-35	8.21226e-35
gene3791	YALI0_D20174g	1386.36	1385.1	1388.49	3307.05	3441.74	3010.83	1.23017	2.34595	4.7439e-43	3.34884e-42
gene5191	YALI0_E24849g	1369.83	1326.2	1672.79	3741.76	3176.18	3320.78	1.22941	2.34471	8.35555e-30	3.942e-29
gene3395	YALI0_D10813g	5473.51	5095.3	6097.78	13086.4	13072.7	12906.2	1.22919	2.34435	2.81377e-39	1.77921e-38
gene6362	YALI0_F15697g	3064.95	3248.68	3388.38	8077.74	7376.98	7286.9	1.22906	2.34414	7.15227e-42	4.88861e-41
gene4942	YALI0_E19382g	901.481	998.097	1021.35	2425.1	2299.97	2115.95	1.22786	2.3422	6.43438e-37	3.80192e-36
gene4911	YALI0_E18700g	122.866	118.128	69.1146	260.214	247.761	219.712	1.22784	2.34217	1.17988e-09	2.63332e-09
gene2132	YALI0_C06215g	1967.43	1917.21	2087.01	4610.52	4572.8	4778.05	1.22568	2.33865	1.76585e-45	1.31326e-44
gene3952	YALI0_D23969g	2986.66	2825.43	3461.33	7381.68	6894.98	7370.54	1.22346	2.33506	6.13415e-36	3.51554e-35
gene1081	YALI0_B05676g	1286.98	1183.41	1017.83	2831.37	2707.3	2610.15	1.22298	2.33428	7.70487e-34	4.1451e-33
gene5159	YALI0_E24145g	815.595	705.392	779.811	1720.95	1769.51	1876.03	1.22265	2.33376	1.99819e-37	1.18911e-36
gene1900	YALI0_C00781g	330.712	334.161	340.524	777.782	802.384	765.901	1.2226	2.33367	7.21829e-31	3.52254e-30
gene4952	YALI0_E19613g	4.23328	12.0733	5.38123	5.19398	24.5721	21.6805	1.22258	2.33364	0.0204931	0.0275014
gene4017	YALI0_D25586g	81.1998	73.1456	52.6733	171.434	157.832	156.47	1.22256	2.3336	5.81435e-12	1.44838e-11
gene6513	YALI0_F18964g	4794.95	4101.41	3497.03	7548.37	10552.7	10815.7	1.22229	2.33316	6.84118e-18	2.21541e-17
gene3035	YALI0_D02783g	800.774	684.708	600.303	1651.47	1594.48	1623.34	1.22178	2.33235	5.13059e-29	2.3686e-28
gene3178	YALI0_D06149g	5068.43	4757.21	4007.72	10971.5	10985.6	10274	1.22001	2.32948	4.29106e-33	2.24868e-32
gene1694	YALI0_B19712g	1595.13	1752.38	1698.31	4324.57	3964.6	3451.72	1.21813	2.32645	1.42191e-33	7.58236e-33
gene6251	YALI0_F13233g	564.194	510.233	510.322	1208.53	1238.39	1240.38	1.21799	2.32623	1.62463e-35	9.15363e-35
gene2786	YALI0_C21582g	4169.14	3531.46	3366.5	7370.67	9328.62	9035.29	1.21736	2.32521	1.26689e-26	5.49151e-26
gene665	YALI0_A17215g	108.291	75.3352	95.8502	267.215	197.034	185.52	1.21704	2.32469	9.73115e-10	2.18133e-09
gene4648	YALI0_E12529g	4.16325	0.817452	6.07822	10.1911	6.16861	8.96868	1.21664	2.32404	0.0308003	0.0405584
gene1276	YALI0_B10318g	595.649	622.918	568.163	1407.53	1405.35	1340.35	1.21549	2.3222	1.26219e-37	7.53812e-37
gene3229	YALI0_D07260g	249.335	252.932	252.321	574.674	528.003	648.554	1.21431	2.3203	6.04691e-22	2.25609e-21
gene4548	YALI0_E10351g	449.715	470.194	498.76	1049.33	1135.37	1102.55	1.21332	2.3187	5.21012e-33	2.71962e-32
gene4383	YALI0_E06519g	1524.04	1485.45	1524.13	3629.56	3253.34	3611.14	1.21085	2.31474	1.70848e-42	1.19094e-41
gene5511	YALI0_E31823g	397.545	402.505	449.747	951.31	961.95	976.414	1.21073	2.31454	9.69236e-31	4.7161e-30
gene4790	YALI0_E15884g	218.904	143.303	242.29	542.831	482.061	373.901	1.20855	2.31105	4.17063e-09	9.00396e-09
gene5150	YALI0_E23969g	11159.6	11287.5	9799.18	24352.9	24925.9	25249.7	1.20853	2.31101	2.31975e-40	1.51124e-39
gene2472	YALI0_C14190g	9316.62	10201.8	10006	23542.4	22508.3	22168.3	1.20824	2.31055	1.2353e-43	8.81354e-43
gene664	YALI0_A17193g	78.2942	72.7808	97.3599	194.937	193.89	183.284	1.20821	2.3105	8.09092e-14	2.1852e-13
gene2566	YALI0_C16500g	177.184	156.019	150.551	351.181	407.883	358.65	1.20704	2.30863	9.5167e-19	3.18225e-18
gene2494	YALI0_C14740g	2195.84	2133.68	2232.25	5287.17	5265.98	4588.42	1.20643	2.30766	6.27975e-39	3.92985e-38
gene5603	YALI0_E33737g	91.8993	102.316	105.872	212.377	221.46	258.27	1.20627	2.3074	5.30452e-15	1.51548e-14
gene2378	YALI0_C11825g	1780.31	1501.75	1420.85	3762.25	3857.29	3224.49	1.20488	2.30519	1.0183e-28	4.67522e-28
gene4088	YALI0_D27214g	63.7305	65.5914	83.3948	138.928	177.101	172.943	1.20441	2.30444	4.07856e-11	9.74153e-11
gene6813	YALI0_F25817g	3970.42	4029.11	4563.44	10305.9	9584.62	9031.79	1.20321	2.30251	4.77962e-36	2.76059e-35
gene2793	YALI0_C21736g	7.23025	2.68464	1.54206	12.2182	11.7979	3.32959	1.20206	2.30068	0.0329513	0.0432372
gene5391	YALI0_E29315g	200.107	204.988	133.282	363.496	435.492	440.64	1.20131	2.29949	4.85641e-12	1.21702e-11
gene7047	YALI0_F31229g	938.87	1023.95	877.353	2249.58	2233.68	2052.51	1.20095	2.29892	2.56659e-36	1.49014e-35
gene5016	YALI0_E21043g	14851.4	14542.3	13671.9	31211.1	32821.7	34889.9	1.19972	2.29695	2.1411e-41	1.43985e-40
gene5032	YALI0_E21417g	481.046	481.799	580.857	1047.38	1310.83	1183.96	1.19964	2.29682	2.57834e-23	1.00292e-22
gene421	YALI0_A10637g	1372.71	1287.25	1314.35	3061.08	3106.78	2956.55	1.19903	2.29585	1.34148e-44	9.82327e-44
gene1404	YALI0_B13288g	1320.35	1180.54	1067.44	2554.9	2826	2811.97	1.19845	2.29493	3.71687e-33	1.95084e-32
gene5890	YALI0_F05126g	2467.95	2290.77	2225.71	5298.47	5599.83	5129.29	1.19813	2.29442	7.0227e-41	4.64766e-40
gene2622	YALI0_C17875g	2.18677	9.15131	14.5712	12.3124	24.4344	22.4878	1.19683	2.29235	0.00813634	0.0113885
gene17	YALI0_A00506g	1924.72	2030.75	2013.37	4889.06	4395	4397.29	1.19653	2.29188	5.28414e-41	3.51451e-40
gene4486	YALI0_E09012g	2357.49	2192.88	2385.75	5611.73	5238.68	5043.32	1.19646	2.29177	1.62914e-40	1.06445e-39
gene4105	YALI0_E00330g	29568.2	26781.5	28342.2	55602.9	67491.4	70351.5	1.19165	2.28413	2.38779e-31	1.18695e-30
gene3203	YALI0_D06655g	154.521	176.373	173.881	401.092	365.865	386.618	1.19163	2.2841	1.44756e-20	5.14474e-20
gene4055	YALI0_D26444g	8.29199	3.56419	5.20319	10.2341	15.3587	13.4328	1.18936	2.28052	0.00962124	0.0133604
gene5006	YALI0_E20823g	2070.58	2102.13	1836.99	4270.7	4915.33	4521.85	1.18912	2.28013	1.173e-35	6.67669e-35
gene5417	YALI0_E29887g	3367.46	3592.06	3639.76	8950.37	7736.73	7480.87	1.18909	2.28009	3.45768e-35	1.93346e-34
gene2772	YALI0_C21296g	210.81	260.882	191.138	470.619	494.321	549.066	1.18899	2.27993	1.45675e-16	4.45575e-16
gene7013	YALI0_F30503g	314.094	318.504	358.789	716.589	780.923	757.121	1.1871	2.27695	1.18115e-25	4.98384e-25
gene4832	YALI0_E16885g	54.104	33.4003	49.5542	116.286	100.401	94.5824	1.1863	2.27569	1.5044e-08	3.15097e-08
gene1154	YALI0_B07381g	959.784	913.578	1093.39	2339.39	2229.87	2172.59	1.18545	2.27435	4.34247e-34	2.35709e-33
gene3069	YALI0_D03663g	883.568	945.353	828.53	2219.89	1953.34	1874.35	1.185	2.27363	4.09205e-32	2.07906e-31
gene3550	YALI0_D14454g	716.577	660.809	706.796	1541.29	1706.39	1487.84	1.18459	2.27298	6.02022e-34	3.24926e-33
gene3022	YALI0_D02475g	525.59	479.244	465.716	1148.25	1155.12	1036.75	1.18269	2.27	1.69658e-29	7.92567e-29
gene1551	YALI0_B16522g	14533.2	13774.3	13429.5	33484	30316.9	30941	1.18263	2.2699	6.32846e-41	4.19654e-40
gene5078	YALI0_E22462g	48.8306	34.5964	27.8552	68.488	105.677	79.4661	1.18247	2.26964	2.07362e-06	3.79405e-06
gene775	YALI0_A19734g	3304.72	3272.38	3268.93	7717.47	7693.26	6912.61	1.18087	2.26713	1.32375e-40	8.70026e-40
gene707	YALI0_A18139g	1020.47	1107.4	1281.27	2767.02	2444.06	2510.92	1.18027	2.2662	6.16665e-30	2.92171e-29
gene1717	YALI0_B20262g	2054.92	1915.43	1949.75	4656.38	4415.82	4299.75	1.17543	2.2586	1.3239e-41	8.97537e-41
gene1753	YALI0_B21010g	25.0137	24.6864	20.8248	42.9457	61.3133	55.5572	1.17401	2.25638	2.36018e-06	4.29949e-06
gene3872	YALI0_D22154g	540.53	591.729	616.522	1428.87	1267.73	1247.16	1.17337	2.25538	1.92095e-29	8.96131e-29
gene2581	YALI0_C16841g	674.78	582.119	651.612	1507.51	1431.27	1359.91	1.1721	2.25339	7.08265e-32	3.57401e-31
gene5655	YALI0_E34881g	2231.25	2259.12	2028.84	4276.9	5144	5226.71	1.16764	2.24643	7.8488e-31	3.82464e-30
gene4892	YALI0_E18260g	2039.57	2161.12	2382.21	5531.01	4400.83	4821.58	1.16441	2.24142	1.93697e-28	8.81416e-28
gene5001	YALI0_E20713g	1777.28	1532.73	1549.37	3716.34	3422.13	3752.54	1.16412	2.24096	3.29636e-35	1.8448e-34
gene4064	YALI0_D26642g	548.578	554.532	455.269	1245.17	1192.73	1058.08	1.16363	2.2402	2.52531e-24	1.01668e-23
gene1133	YALI0_B06919g	19.13	57.9841	56.412	89.8827	95.8842	114.082	1.16337	2.2398	0.000196049	0.000313331
gene2826	YALI0_C22484g	559.055	561.714	498.155	1157.53	1186.18	1284.58	1.16283	2.23896	7.75255e-30	3.66789e-29
gene3649	YALI0_D16929g	624.121	752.607	772.424	1910.5	1413.5	1476.08	1.15916	2.23328	2.19628e-19	7.52125e-19
gene3173	YALI0_D06017g	1546.13	1673.72	1719.48	3439.85	3631.52	3945.23	1.15758	2.23083	5.2571e-36	3.02851e-35
gene1630	YALI0_B18260g	997.136	946.82	903.837	2141.42	2313.99	1899.19	1.15742	2.23058	1.00158e-30	4.86994e-30
gene1586	YALI0_B17292g	1118.39	1183.37	1216.23	2980.25	2330.63	2514.42	1.15329	2.22421	6.29358e-28	2.83487e-27
gene4667	YALI0_E12969g	1429.3	1552.3	1588.86	3656.04	3217.58	3282.28	1.15194	2.22212	1.26394e-35	7.17593e-35
gene1679	YALI0_B19316g	78.1951	70.1653	76.7207	138.941	159.56	200.384	1.14864	2.21705	7.54712e-10	1.69976e-09
gene6876	YALI0_F27203g	1279.69	1101.78	1104.98	2205.92	2801.23	2717.29	1.14767	2.21556	3.49058e-25	1.45263e-24
gene1272	YALI0_B10241g	2755.02	2718.03	2882.67	6397.7	6107.34	5987.57	1.14627	2.21341	3.93314e-40	2.54985e-39
gene6417	YALI0_F16918g	7861.25	7985.71	7667.84	16202.7	17766.9	18072.8	1.14608	2.21312	1.58078e-38	9.73718e-38
gene371	YALI0_A09449g	192.909	188.155	171.133	379.774	438.296	405.347	1.1459	2.21285	5.06523e-19	1.71003e-18
gene1610	YALI0_B17798g	1068.15	1049.1	1027.63	2393.5	2348.46	2210.98	1.1442	2.21023	3.92841e-38	2.38457e-37
gene3826	YALI0_D21010g	3062.56	2987.69	2650.44	6251.83	6721.53	6255.18	1.14364	2.20938	4.88738e-35	2.72378e-34
gene4133	YALI0_E00946g	529.153	608.174	656.863	1241.25	1428.21	1291.19	1.1433	2.20885	3.02628e-25	1.26177e-24
gene5736	YALI0_F01650g	29734.9	25654	23779	57933	63847.6	53008.8	1.1426	2.20779	4.54941e-27	1.99403e-26
gene2765	YALI0_C21087g	6289.15	6440.08	5688.52	13752.9	13894.8	12964.1	1.14058	2.2047	1.3127e-36	7.70187e-36
gene1099	YALI0_B06094g	1178.53	1070.06	982.636	2853.61	2203.43	2068.15	1.14035	2.20434	5.11727e-20	1.78917e-19
gene2608	YALI0_C17545g	15904.9	15430.9	13552.3	33558.6	33576.5	31620.1	1.13743	2.19989	9.48663e-35	5.24319e-34
gene24	YALI0_A00660g	1713.53	1357.2	1432.84	2835.69	3466.82	3597.22	1.1364	2.19831	8.65255e-23	3.30591e-22
gene7075	YALI0_F31933g	1462.29	1340.33	1245.08	3143.68	2963.06	2787.2	1.13498	2.19616	4.47229e-33	2.33997e-32
gene1249	YALI0_B09757g	211.965	252.222	250.463	577.601	486.877	505.42	1.13481	2.19589	9.04663e-18	2.91546e-17
gene6522	YALI0_F19184g	27.0572	16.173	27.7008	48.0015	50.1888	56.5633	1.13445	2.19535	8.99574e-06	1.57839e-05
gene3589	YALI0_D15400g	12678.7	12741.5	14553	29848.3	30195.4	27701.3	1.13437	2.19523	1.23647e-34	6.8113e-34
gene1090	YALI0_B05874g	1836.2	1908.92	2294.12	4752.28	4294.56	4203.01	1.13404	2.19472	7.50315e-28	3.36607e-27
gene1574	YALI0_B17028g	38.7094	41.868	57.7013	98.0056	85.6986	118.678	1.1324	2.19224	1.80978e-07	3.55872e-07
gene6894	YALI0_F27599g	2907.19	2808.57	2694.43	6027.27	6219.66	6165.89	1.13029	2.18903	1.40942e-39	8.98875e-39
gene2467	YALI0_C14058g	1194.37	1084.31	1242.76	2591.55	2743.67	2363.79	1.12923	2.18742	1.91911e-31	9.58264e-31
gene2906	YALI0_C24211g	61.5082	42.4323	74.1007	119.478	107.088	162.896	1.12881	2.18679	2.17683e-06	3.97962e-06
gene4300	YALI0_E04642g	1273.65	1217.88	1255.21	2740.58	2817.01	2628.07	1.12759	2.18493	4.95941e-39	3.11527e-38
gene5963	YALI0_F06600g	140.697	116.596	129.351	281.713	232.512	329.269	1.12522	2.18134	2.95816e-11	7.12158e-11
gene4935	YALI0_E19228g	963.696	895.69	833.758	2162.73	1896.8	1813.47	1.12383	2.17925	1.93237e-28	8.79921e-28
gene6103	YALI0_F09812g	621.606	570.483	583.051	1208.59	1358.03	1300.34	1.12348	2.17871	1.00822e-29	4.7365e-29
gene789	YALI0_A20086g	864.789	898.632	835.741	2000.5	1784.48	1879.25	1.12282	2.17773	4.34028e-34	2.35709e-33
gene6785	YALI0_F25179g	1793.14	1539.67	1934.9	4054.14	3788.57	3623.09	1.12276	2.17763	1.70568e-28	7.80423e-28
gene5936	YALI0_F06072g	1534.47	1514.73	1516.66	3525.42	3318.43	3096.8	1.12225	2.17686	6.40413e-37	3.78741e-36
gene209	YALI0_A05247g	1152.72	1110.94	1233.8	2490.54	2603.4	2514.61	1.12219	2.17677	9.11679e-37	5.36315e-36
gene774	YALI0_A19712g	1041.86	856.87	944.097	2103.64	2141.34	1941.54	1.12213	2.17668	1.22323e-29	5.73047e-29
gene1418	YALI0_B13618g	7190.51	7538.47	6894.58	15964.8	15426.3	15678.6	1.12204	2.17655	1.49556e-38	9.22928e-38
gene3847	YALI0_D21560g	752.103	704.598	783.136	1647.39	1682.77	1539.78	1.12145	2.17565	7.84388e-33	4.06262e-32
gene1109	YALI0_B06347g	186.856	236.182	180.493	391.041	470.618	449.384	1.11691	2.16882	2.4121e-14	6.6685e-14
gene4563	YALI0_E10681g	470.132	382.282	372.694	964.455	814.312	878.736	1.11626	2.16785	6.54806e-19	2.1984e-18
gene5158	YALI0_E24123g	410.107	428.113	477.77	882.994	988.228	978.305	1.11604	2.16751	8.38312e-24	3.31302e-23
gene3264	YALI0_D07986g	2185.99	1797.61	1608.62	3359.35	4071.36	4678.76	1.1145	2.16519	3.60545e-17	1.13399e-16
gene3282	YALI0_D08419g	1142.11	1023.27	1068.43	2423.09	2357.42	2219.02	1.11404	2.16451	7.91929e-34	4.25359e-33
gene4776	YALI0_E15554g	3331.79	3168.16	3248.37	7273.47	6973.3	6844.9	1.11344	2.16361	8.6784e-39	5.40556e-38
gene6807	YALI0_F25685g	2686.05	2530.83	2595.17	5395.48	5493.44	6003.45	1.11268	2.16247	5.95176e-36	3.41395e-35
gene773	YALI0_A19690g	14283.9	13845.7	12794.7	28173.5	29385.7	30882.5	1.11171	2.16101	8.77035e-36	5.00916e-35
gene2979	YALI0_D01441g	2704.97	2814.14	2766.72	5341.47	6369.89	6188.49	1.11127	2.16035	6.16478e-32	3.12028e-31
gene1094	YALI0_B05962g	1826.44	1723.8	1662.09	3795.97	3741.05	3725.41	1.11114	2.16016	2.46634e-38	1.50613e-37
gene6117	YALI0_F10131g	7155.98	6969.41	6615.34	15721.8	14879	14199	1.1109	2.15981	4.3568e-36	2.51856e-35
gene6505	YALI0_F18788g	6104.29	5730.53	4821.11	10340.9	12607.3	13018.7	1.11052	2.15923	5.48166e-22	2.05238e-21
gene1612	YALI0_B17842g	673.689	595.088	601.304	1412.59	1252.27	1373.8	1.11034	2.15896	6.50781e-28	2.92939e-27
gene6644	YALI0_F21923g	2763	2542.1	2112.2	5671.95	5494.71	4845.25	1.10972	2.15803	8.21569e-24	3.24878e-23
gene4909	YALI0_E18656g	425.643	421.724	447.795	1232.59	773.424	782.975	1.10652	2.15325	5.6789e-11	1.34579e-10
gene3032	YALI0_D02717g	790.67	634.6	904.164	1822.85	1566.38	1618.67	1.10522	2.15131	4.59645e-19	1.55571e-18
gene3726	YALI0_D18678g	7913.35	7371.75	7939.78	16262.9	16995.2	16665.7	1.10415	2.14972	1.87048e-37	1.11411e-36
gene6584	YALI0_F20570g	1479.09	1464.71	1311.66	3027.41	2904.43	3204.99	1.10158	2.14589	1.35189e-33	7.21478e-33
gene6033	YALI0_F08165g	800.916	771.8	621.031	1564.74	1578.47	1569.64	1.10138	2.14559	4.22642e-25	1.75121e-24
gene4831	YALI0_E16863g	31.3626	39.4032	34.6677	70.4636	103.262	52.9543	1.10058	2.14441	3.84111e-05	6.47563e-05
gene6386	YALI0_F16203g	809.446	828.36	741.42	1756.59	1715.79	1634.72	1.10057	2.14439	1.65551e-32	8.50186e-32
gene3344	YALI0_D09757g	3717.76	3561.73	3607.12	7166.45	8354.89	7816.09	1.10015	2.14377	7.66418e-34	4.12653e-33
gene1523	YALI0_B15906g	5539.06	5651.29	4716.98	12929	11068.7	10105.3	1.1	2.14355	4.17285e-23	1.61655e-22
gene5114	YALI0_E23221g	1680.55	1774.34	1614.72	3403.1	3655.88	3808.15	1.09957	2.14291	1.05446e-34	5.8183e-34
gene3068	YALI0_D03641g	775.837	658.949	658.006	1288.3	1717.61	1475.6	1.09848	2.1413	8.17327e-20	2.83979e-19
gene3241	YALI0_D07524g	1225.45	1097.41	1015.94	2443.52	2455.37	2242.23	1.09603	2.13766	4.71191e-29	2.17832e-28
gene5103	YALI0_E23023g	224.05	168.398	202.165	297.324	515.348	458.623	1.09464	2.1356	1.21305e-07	2.41344e-07
gene6895	YALI0_F27621g	281.702	281.114	302.95	532.959	705.262	609.354	1.09426	2.13504	7.71114e-16	2.28627e-15
gene5559	YALI0_E32769g	5764.43	5692.09	5363.91	11824.8	12273.3	11810.8	1.094	2.13464	1.5063e-36	8.80676e-36
gene4173	YALI0_E01804g	404.719	446.095	343.898	793.168	830.8	929.472	1.09387	2.13445	4.16983e-18	1.35958e-17
gene4910	YALI0_E18678g	1805.61	1757.69	1651.96	3519.45	4079.15	3535.42	1.09386	2.13444	3.08622e-31	1.52958e-30
gene5772	YALI0_F02431g	1482.3	1449.88	1455.2	3182.52	3080.54	3090.92	1.09211	2.13185	8.60373e-39	5.36406e-38
gene5195	YALI0_E24937g	6071.81	5327.73	4459.05	10626.6	11652.4	11521.1	1.09159	2.13109	1.24205e-22	4.72391e-22
gene5632	YALI0_E34375g	864.799	866.463	879.817	1738.34	1914.27	1909.01	1.09117	2.13047	2.4511e-33	1.29464e-32
gene1759	YALI0_B21142g	64.5419	52.8632	49.2898	77.7853	159.085	119.011	1.09094	2.13012	3.06055e-05	5.19383e-05
gene1493	YALI0_B15246g	672.797	617.82	692.233	1505.45	1367.39	1348.34	1.0908	2.12992	1.75795e-28	8.0214e-28
gene146	YALI0_A03685g	110.579	114.213	106.631	182.898	279.924	243.554	1.09079	2.12991	2.09411e-09	4.61049e-09
gene6839	YALI0_F26389g	454.839	479.561	439.945	1018.61	994.375	916.886	1.09065	2.1297	1.79916e-25	7.5296e-25
gene6112	YALI0_F10010g	2847.41	2455.15	2141.51	5441.32	5335.74	5077.39	1.0903	2.12919	1.16083e-24	4.73053e-24
gene6676	YALI0_F22649g	739.493	686.465	697.063	1526.95	1519.27	1471.96	1.08948	2.12797	9.89441e-33	5.11275e-32
gene5281	YALI0_E26917g	3219.43	3530.81	3802.77	7707.27	7019.6	7709.78	1.08839	2.12636	1.29104e-30	6.25e-30
gene2438	YALI0_C13332g	17.6128	7.12835	10.4182	28.5493	29.8266	16.6436	1.08838	2.12635	0.00310375	0.00450404
gene2453	YALI0_C13728g	44.7374	38.3667	29.0541	75.5618	96.5693	67.6005	1.08816	2.12603	1.79817e-06	3.30456e-06
gene348	YALI0_A08866g	6.24317	1.69454	8.54984	9.20892	8.84214	16.3517	1.08797	2.12575	0.0335442	0.0439807
gene6749	YALI0_F24343g	387.2	434.733	447.507	911.47	984.081	799.363	1.08622	2.12317	1.43099e-19	4.92577e-19
gene978	YALI0_B03190g	958.521	868.095	893.047	1921.98	2031.08	1812.69	1.08409	2.12005	3.50579e-31	1.73238e-30
gene5237	YALI0_E25960g	6548.86	5940.92	6466.8	13286.5	13500.8	13391.3	1.08384	2.11967	1.17731e-35	6.69553e-35
gene6757	YALI0_F24519g	121.977	97.2718	128.426	247.003	234.004	253.412	1.08246	2.11765	6.58488e-13	1.70726e-12
gene296	YALI0_A07557g	133.682	178.677	132.973	362.198	262.129	319.554	1.08197	2.11693	6.66175e-10	1.50544e-09
gene327	YALI0_A08261g	8395.34	8312.44	8362.94	18478.7	17362.8	17213.2	1.08146	2.11617	1.06667e-36	6.26941e-36
gene620	YALI0_A16038g	242.173	275.916	273.676	551.194	567.216	554.799	1.07942	2.11319	1.96528e-20	6.96621e-20
gene1977	YALI0_C02629g	3820.88	3221.66	3604.16	7194.98	7364.48	7934.59	1.07934	2.11306	5.3999e-30	2.56207e-29
gene805	YALI0_A20482g	560.992	482.75	487.424	1040.14	1046.13	1148.57	1.07886	2.11236	7.81389e-24	3.09356e-23
gene6270	YALI0_F13629g	1239.25	1195.97	1246.06	2695.62	2450.32	2622.14	1.07747	2.11034	1.60816e-34	8.84421e-34
gene5261	YALI0_E26455g	40363	42597.2	38594.1	80163.9	88902.3	87396.2	1.07712	2.10983	6.24318e-34	3.36688e-33
gene5608	YALI0_E33847g	661.17	564.813	608.517	1287.11	1368.85	1211.3	1.07628	2.10859	2.17768e-25	9.10234e-25
gene6160	YALI0_F11165g	1048.53	1098.33	1193.86	2485.33	2244.9	2306.04	1.07516	2.10696	2.29022e-30	1.09677e-29
gene4992	YALI0_E20515g	1937.18	1999.72	1929.28	3893.03	4117.96	4337.05	1.07367	2.10478	6.21527e-35	3.45805e-34
gene6694	YALI0_F23111g	985.805	956.697	1033	2131.19	1980.14	2132.71	1.06992	2.09931	1.22232e-32	6.30147e-32
gene1168	YALI0_B07711g	250.318	225.22	259.319	454.338	566.808	518.192	1.06825	2.09689	1.25762e-15	3.69261e-15
gene2396	YALI0_C12232g	115.694	113.359	92.0907	257.09	217.002	200.877	1.06718	2.09533	6.45868e-11	1.52733e-10
gene1664	YALI0_B18964g	4344.74	4315.12	4251.52	8853.59	9180.08	9012.54	1.06673	2.09468	1.64004e-36	9.5719e-36
gene5965	YALI0_F06644g	995.42	1120.42	1183.55	2362.89	2440.31	2100.64	1.06554	2.09296	7.23927e-26	3.06818e-25
gene5540	YALI0_E32395g	1368.44	1179.26	1282.12	2759.93	2691.22	2560.02	1.06501	2.09218	4.54362e-31	2.23694e-30
gene6264	YALI0_F13497g	1662.7	1526.37	1615.07	3419.32	3401.09	3206.14	1.06166	2.08733	2.05736e-34	1.12775e-33
gene6497	YALI0_F18612g	12723.5	12774.4	13871	29307.3	26760.8	26053.8	1.06075	2.08602	6.0937e-32	3.08664e-31
gene1420	YALI0_B13662g	1338.49	1346.56	1510.07	3015.11	2938.89	2791.8	1.06058	2.08577	8.40105e-32	4.22969e-31
gene5264	YALI0_E26521g	256.53	240.055	237.345	402.383	552.321	576.15	1.06038	2.08548	1.15273e-11	2.8282e-11
gene6381	YALI0_F16093g	547.426	491.165	450.953	1179.75	967.852	954.373	1.05712	2.08077	4.80316e-18	1.56226e-17
gene5830	YALI0_F03751g	122.185	130.468	152.494	250.174	308.257	282.818	1.05646	2.07981	3.4253e-12	8.61295e-12
gene2872	YALI0_C23430g	515.311	482.734	539.757	1097.22	1057.94	1036.12	1.05435	2.07678	8.6129e-26	3.64341e-25
gene1242	YALI0_B09581g	1269.5	1244.44	1254.04	2615.03	2650.89	2559.28	1.0543	2.07672	1.46785e-35	8.30538e-35
gene3571	YALI0_D14982g	693.756	749.906	680.788	1536.1	1446.42	1431.66	1.05371	2.07586	3.32743e-29	1.54362e-28
gene1126	YALI0_B06776g	134.458	120.425	118.297	267.393	280.363	227.643	1.05353	2.0756	1.1124e-12	2.86077e-12
gene3807	YALI0_D20548g	1336.15	1247.13	1227.69	2679.32	2653.52	2575.36	1.05284	2.07461	6.65282e-34	3.58489e-33
gene1195	YALI0_B08470g	5250.2	5071.89	5278.29	11036.8	10900.3	10424.5	1.05274	2.07447	1.93764e-34	1.06387e-33
gene5944	YALI0_F06248g	317.365	356.973	404.326	804.219	714.044	717.48	1.05238	2.07394	3.29615e-17	1.0372e-16
gene6610	YALI0_F21175g	205.767	252.184	263.988	525.603	493.479	477.632	1.05221	2.07371	1.30853e-15	3.83701e-15
gene2832	YALI0_C22616g	454.827	446.383	467.193	1048.13	947.616	840.521	1.05136	2.07249	6.38435e-20	2.22402e-19
gene3410	YALI0_D11125g	852.753	1025.19	1306.36	2296.52	2127.41	2171.83	1.05099	2.07194	6.24157e-16	1.85965e-15
gene1302	YALI0_B10912g	1065.1	1053.54	1120.17	2313.88	2210.11	2184.29	1.05088	2.07179	1.24608e-32	6.41898e-32
gene6727	YALI0_F23859g	260.734	255.694	241.371	571.49	549.457	448.444	1.04902	2.06912	5.60444e-15	1.59979e-14
gene5755	YALI0_F02057g	3624.9	3495.14	3438.35	7136.77	7562.28	7138.48	1.04834	2.06815	2.14184e-34	1.17309e-33
gene5023	YALI0_E21197g	3383.84	3201.21	2960.13	7122.34	6129.38	6484.34	1.04766	2.06718	3.91194e-28	1.77166e-27
gene4200	YALI0_E02376g	229.763	285.132	287.29	508.399	628.026	520.495	1.04665	2.06572	1.94276e-13	5.16547e-13
gene6092	YALI0_F09537g	791.448	645.125	671.897	1223	1611.46	1518.94	1.04606	2.06489	1.44862e-17	4.62822e-17
gene1229	YALI0_B09273g	10474.2	9652.79	9104.52	20258.9	20505.6	19582	1.04566	2.06431	2.70882e-31	1.34453e-30
gene5756	YALI0_F02079g	524.88	590.956	581.132	1282.9	1133.17	1087.76	1.0455	2.06408	2.2845e-22	8.63938e-22
gene1982	YALI0_C02761g	121.076	115.697	145.976	271.476	291.251	224.846	1.04279	2.06021	1.33535e-10	3.11255e-10
gene6215	YALI0_F12397g	1407.07	1254.24	1325.78	2599.79	3054.48	2554.49	1.04205	2.05915	6.60002e-26	2.80259e-25
gene2955	YALI0_D00891g	1024	865.424	783.304	1804.62	1842.29	1857.89	1.04148	2.05834	6.31871e-23	2.42812e-22
gene2910	YALI0_C24299g	466.693	646.222	582.37	1140.15	1163.87	1182.27	1.03968	2.05577	3.94731e-18	1.29018e-17
gene5619	YALI0_E34089g	1808.71	1681.71	1680.99	3420.42	3629.96	3579.66	1.03946	2.05546	2.16269e-33	1.14412e-32
gene5037	YALI0_E21527g	291.46	343.962	464.983	769.584	736.592	753.5	1.03826	2.05375	2.96393e-11	7.1329e-11
gene1375	YALI0_B12584g	6621.94	6338.29	6592.55	12930.3	13835.7	13360	1.03723	2.05228	9.62163e-34	5.15549e-33
gene5404	YALI0_E29601g	2174.93	2387.41	1822.66	4233.91	4702.66	4171.71	1.03705	2.05203	3.93539e-22	1.47904e-21
gene4922	YALI0_E18942g	1174.34	1067.36	959.788	1795.64	2288.55	2482.47	1.03616	2.05076	6.15312e-17	1.91721e-16
gene4988	YALI0_E20427g	14484.1	15087.1	11536	29381.8	30302.5	24609.8	1.03596	2.05048	5.64006e-19	1.90024e-18
gene6433	YALI0_F17270g	1604.39	1576.74	1644.3	3467.25	3263.61	3159.6	1.03549	2.04981	3.31864e-33	1.74871e-32
gene6908	YALI0_F27907g	1530.91	1276.31	1124.46	2576.31	2798.22	2687.38	1.03538	2.04965	7.03711e-21	2.52798e-20
gene6494	YALI0_F18546g	2518.15	2430.44	2491.27	5321.87	5036.8	4885.89	1.03493	2.04901	3.35717e-33	1.76762e-32
gene4630	YALI0_E12155g	739.279	623.391	595.701	1405.44	1333.44	1275.82	1.03472	2.04871	3.64387e-22	1.37335e-21
gene2957	YALI0_D00935g	184.679	186.211	195.604	374.63	339.476	444.681	1.03274	2.04591	5.14116e-13	1.33867e-12
gene6025	YALI0_F08019g	562.339	549.402	630.173	1109.58	1209.75	1239.72	1.03243	2.04547	2.38358e-23	9.28788e-23
gene3179	YALI0_D06171g	5475.54	5205.99	5696.61	9480.48	12670.7	11346.6	1.03239	2.04542	3.01002e-21	1.09966e-20
gene3751	YALI0_D19228g	218.099	213.421	252.349	509.228	441.213	446.321	1.0317	2.04443	3.43707e-15	9.90869e-15
gene3990	YALI0_D24926g	2690.24	2719.3	2441.32	5333.17	5330.26	5388.24	1.03133	2.04391	4.86901e-32	2.47005e-31
gene7037	YALI0_F31020g	253.493	257.533	249.976	515.462	502.341	537.139	1.0301	2.04216	1.80698e-19	6.21039e-19
gene5995	YALI0_F07337g	1242.4	1188.58	1287.93	2695.58	2358.7	2531.67	1.02878	2.0403	4.2317e-29	1.95904e-28
gene5821	YALI0_F03575g	3175.17	2609.78	3081.07	6124.19	6008.67	5951.89	1.02873	2.04023	7.25616e-27	3.16378e-26
gene4400	YALI0_E06897g	418.366	412.522	457.63	847.222	937.264	840.958	1.02808	2.03931	6.24118e-21	2.24568e-20
gene4842	YALI0_E17127g	3036.48	2880.71	2694.83	5504.72	6044.81	6004.96	1.02719	2.03806	1.09425e-29	5.13704e-29
gene6424	YALI0_F17072g	1739.84	1661.81	1538.23	3449.93	3296.77	3316.42	1.02587	2.03619	3.12013e-31	1.54524e-30
gene5141	YALI0_E23782g	1353.84	1160.98	1276.89	2303.86	2826.43	2586.29	1.02558	2.03577	1.55827e-23	6.11843e-23
gene6926	YALI0_F28325g	27.9588	14.4837	9.79947	35.7269	30.2795	41.3992	1.02464	2.03445	0.00123676	0.00185862
gene4180	YALI0_E01958g	496.426	433.331	485.055	958.44	951.142	966.535	1.02454	2.03431	8.25654e-23	3.15641e-22
gene6929	YALI0_F28391g	164.772	159.781	154.075	277.772	309.345	386.683	1.0242	2.03384	8.8298e-11	2.07261e-10
gene3691	YALI0_D17842g	221.107	192.262	234.684	435.847	451.523	427.621	1.02343	2.03275	5.60034e-16	1.67158e-15
gene1036	YALI0_B04598g	2189.32	1908.05	1881.35	3885.86	4235.83	4018.94	1.02178	2.03042	4.90811e-28	2.21829e-27
gene4554	YALI0_E10483g	217.245	260.318	284.174	530.733	554.082	461.177	1.02173	2.03035	3.77303e-13	9.87441e-13
gene4217	YALI0_E02772g	928.467	990.899	922.695	1948.5	1899.62	1919.54	1.02022	2.02823	3.39509e-31	1.67892e-30
gene22	YALI0_A00616g	3292.4	3434.77	3855.06	7950.09	6507.92	6997.07	1.01982	2.02767	2.23135e-23	8.70996e-23
gene199	YALI0_A05005g	15.5137	7.22045	4.36908	16.3534	20.7269	18.7899	1.01927	2.02689	0.00744309	0.0104598
gene1233	YALI0_B09361g	685.998	873.469	1241.88	1767.94	1909.63	1998.68	1.01831	2.02554	3.47365e-10	7.94675e-10
gene4199	YALI0_E02354g	916.964	881.768	977.681	1795.47	2003.35	1820.93	1.01826	2.02547	2.26372e-27	1.00274e-26
gene6139	YALI0_F10615g	1773.21	1645.24	1596.79	3239.76	3561.96	3344.16	1.01628	2.02269	4.56822e-30	2.1721e-29
gene4869	YALI0_E17743g	2200.98	2086.22	2098.37	4234.91	4321.69	4347.49	1.01491	2.02078	2.24915e-33	1.18891e-32
gene2577	YALI0_C16753g	6214.91	5544.81	5421.73	11066.5	12019.5	11621.2	1.01432	2.01995	5.40649e-28	2.44023e-27
gene3285	YALI0_D08492g	3473.55	3197.39	3146.59	6000.83	6662.92	7158	1.01362	2.01898	2.61854e-26	1.12553e-25
gene6790	YALI0_F25289g	29044.8	35328.3	24721.7	49238.9	63995.5	66597.5	1.01322	2.01842	9.80838e-14	2.63944e-13
gene3158	YALI0_D05665g	5819.79	5606.88	6019.55	10853.2	12010.4	12279.3	1.01046	2.01455	7.26903e-29	3.34426e-28
gene1315	YALI0_B11198g	851.401	971.797	927.203	2076.96	1668.46	1794.08	1.00958	2.01333	1.21634e-21	4.4954e-21
gene567	YALI0_A14707g	680.948	624.562	552.447	1270.75	1223.87	1249.28	1.00926	2.01289	2.50151e-22	9.44937e-22
gene4515	YALI0_E09647g	146.81	129.812	89.3598	230.735	287.938	218.741	1.00883	2.01228	2.69881e-07	5.23669e-07
gene6797	YALI0_F25465g	844.615	667.861	714.076	1439.24	1544.56	1494.48	1.00831	2.01156	1.18428e-21	4.37935e-21
gene3715	YALI0_D18403g	10961.2	9491.02	9090.64	16695.8	21697.9	21010	1.00773	2.01074	1.12458e-18	3.7473e-18
gene6633	YALI0_F21681g	2718.51	2741.9	2779.34	5142.39	5579.83	5833.35	1.00676	2.0094	8.16926e-30	3.85957e-29
gene6941	YALI0_F28655g	5288.84	5603.74	5068.1	11756.3	10501.6	9815.59	1.00666	2.00925	1.6301e-25	6.83494e-25
gene1322	YALI0_B11352g	1180.78	1170.65	1082.01	2450.62	2150.53	2300.78	1.00648	2.009	3.85676e-27	1.69437e-26
gene1562	YALI0_B16764g	192.918	181.626	180.876	391.896	330.556	394.061	1.00637	2.00885	4.11662e-14	1.12734e-13
gene6720	YALI0_F23705g	363.811	284.365	325.325	596.188	718.478	639.738	1.00613	2.00851	3.72077e-14	1.02061e-13
gene2976	YALI0_D01353g	492.239	458.287	442.609	859.527	1053.39	885.629	1.00599	2.00833	9.36842e-18	3.01771e-17
gene4382	YALI0_E06501g	7903.78	7293.51	6662.22	13059	15107.2	15688.1	1.00438	2.00608	4.67383e-23	1.80748e-22
gene1916	YALI0_C01155g	732.112	682.065	623.805	1394.25	1372.99	1324.26	1.00417	2.00579	1.25561e-24	5.11052e-24
gene2776	YALI0_C21384g	96.9013	62.3465	107.278	156.266	161.134	217.479	1.00363	2.00504	6.0523e-06	1.07323e-05
gene1701	YALI0_B19888g	924.535	994.061	1219.14	2267.89	2001.7	2017.75	1.00352	2.00488	3.95942e-19	1.34556e-18
gene2929	YALI0_D00319g	7171.8	7405.85	7483.93	16087.1	13554	14545.6	1.00205	2.00285	2.84767e-27	1.25723e-26
gene4278	YALI0_E04158g	578.003	561.211	664.432	1098.38	1136.6	1373.7	1.0017	2.00235	2.19333e-17	6.96416e-17
gene326	YALI0_A08239g	6366.36	6397	6018.36	14161	11602.3	11842.7	1.0015	2.00208	3.99715e-24	1.59766e-23
gene5584	YALI0_E33341g	204.214	183.626	144.118	311.438	414.535	339.827	1.00098	2.00136	3.7892e-09	8.19641e-09
gene6496	YALI0_F18590g	30304.7	30381.4	26554.5	44019.1	63672.6	66886	1.00079	2.0011	9.38776e-14	2.52931e-13
gene6673	YALI0_F22583g	287.755	256.425	252.949	622.434	501.301	471.873	1.00028	2.00039	2.07991e-12	5.27769e-12
gene1968	YALI0_C02431g	3568.23	2894.92	2850.19	5327.23	6407.34	6895.09	1.00019	2.00027	2.1637e-17	6.87663e-17

## Sheet: Downregulated genes
			Downregulated genes in tup1Δ vs WT
Gene ID	Gene name	WT-1	WT-2	WT-3	tup1Δ-1	tup1Δ-2	tup1Δ-3	log2FoldChange	Fold Change	P-value	Padj
gene561	YALI0_A14542g	16229.4	15374.8	15803.6	235.525	171.197	134.13	-6.45524	87.745	0	0
gene4019	YALI0_D25630g	48178.1	42393	43513.6	117.475	101.438	188.493	-8.36046	328.662	0	0
gene2067	YALI0_C04730g	4228.4	4372.76	6670.02	23.4874	15.7818	34.4699	-7.68696	206.066	1.30394e-235	9.55892e-234
gene4990	YALI0_E20471g	3918.75	3330.66	3041.6	18.3879	29.1537	12.1871	-7.41926	171.167	0	0
gene5298	YALI0_E27291g	5327.21	5089.54	4445.29	32.6866	41.5271	32.0656	-7.12086	139.185	0	0
gene2865	YALI0_C23298g	2971.17	3078.51	3738.78	25.5593	38.9539	26.6758	-6.73632	106.619	0	0
gene125	YALI0_A03091g	75.065	83.424	55.2067	0.00315884	1.85568	0	-6.5817	95.7832	5.89961e-42	4.04069e-41
gene633	YALI0_A16379g	127340	108817	109804	1508.44	1101.73	1429.55	-6.42028	85.6441	0	0
gene3986	YALI0_D24816g	11187.9	12214.4	10752.8	111.383	167.735	129.57	-6.3811	83.3494	0	0
gene2529	YALI0_C15466g	183.806	208.159	235.521	4.06784	1.7514	1.74515	-6.3204	79.9152	1.74728e-93	3.11661e-92
gene4740	YALI0_E14707g	4413.62	4595.64	4258.38	72.4617	80.1755	60.4853	-5.95832	62.1775	0	0
gene2539	YALI0_C15741g	10250.2	10834.4	11254.4	189.779	189.699	142.47	-5.95362	61.9751	0	0
gene1792	YALI0_B21824g	6047.14	6535.37	5141.31	106.122	89.3974	106.67	-5.87341	58.6238	0	0
gene1667	YALI0_B19030g	1961.01	1997.23	1644.19	37.7415	28.4599	37.7123	-5.74999	53.817	1.36247e-291	1.46597e-289
gene2538	YALI0_C15719g	5770.05	6605.12	7212.02	132.665	136.638	113.262	-5.67722	51.1696	0	0
gene4518	YALI0_E09713g	11.3582	4.4985	1.70533	6.93889e-17	6.93889e-17	6.93889e-17	-5.61535	49.0219	4.24384e-05	7.13655e-05
gene2598	YALI0_C17237g	11846.9	10394.1	10005.1	327.273	155.643	220.781	-5.51726	45.7994	2.71802e-158	1.0244e-156
gene4512	YALI0_E09581g	70.6894	37.8367	57.4288	0.00628809	1.81582	1.81118	-5.34108	40.5346	1.51776e-28	6.94919e-28
gene261	YALI0_A06699g	184.813	210.085	220.753	6.11454	6.34368	2.56569	-5.32823	40.175	1.02484e-88	1.70492e-87
gene6928	YALI0_F28369g	886.541	843.697	781.161	18.3983	21.5458	23.3626	-5.29854	39.3568	5.61363e-206	3.34362e-204
gene5562	YALI0_E32835g	1867.13	1735.57	1746.24	40.8664	53.2362	42.8323	-5.28129	38.8891	4.74797085653438e-321	6.5986913592911e-319
gene6986	YALI0_F29975g	249.374	232.461	290.442	2.07793	3.44378	13.8312	-5.27632	38.7554	6.19492e-86	9.72384e-85
gene3441	YALI0_D11792g	2097.79	2120.2	2047.24	61.1918	38.007	63.9073	-5.26351	38.4126	0	0
gene6921	YALI0_F28193g	989.293	1085.28	1409.1	39.7291	26.7524	25.7376	-5.23846	37.7514	2.20864e-144	7.29399e-143
gene1708	YALI0_B20042g	0.0463272	9.34879	3.94451	6.93889e-17	6.93889e-17	6.93889e-17	-5.22769	37.4706	0.000506657	0.000787675
gene6566	YALI0_F20174g	4084.86	3788.15	3747.22	93.9611	109.652	106.577	-5.22368	37.3666	0	0
gene4871	YALI0_E17787g	43151.1	38107.2	37368.5	1355.14	938.817	897.514	-5.21613	37.1717	8.83045e-240	6.61887e-238
gene549	YALI0_A14234g	91.6354	76.6079	69.9858	6.08095	0.832596	0	-5.10674	34.4574	9.5675e-42	6.51938e-41
gene1102	YALI0_B06138g	5653.99	5766.87	5868.72	183.679	150.24	185.53	-5.05679	33.2847	0	0
gene5961	YALI0_F06556g	1474.91	1450.08	1303.97	27.6796	59.8564	44.7525	-4.98786	31.7318	1.84965e-200	1.02825e-198
gene4965	YALI0_E19899g	2214.49	1971.85	2136.3	73.4451	39.5015	87.5757	-4.97816	31.5191	8.00675e-211	4.90028e-209
gene5635	YALI0_E34441g	2489.13	2750.38	2660.25	85.7822	92.4113	99.5455	-4.8265	28.3739	0	0
gene4432	YALI0_E07766g	3993.08	3915.36	3499.57	131.718	146.403	144.157	-4.75353	26.9746	0	0
gene6648	YALI0_F22011g	3018.82	2830.3	2914.09	89.93	130.745	106.401	-4.73878	26.7003	0	0
gene4053	YALI0_D26411g	2043.01	1602.07	1484.27	69.3729	63.6852	59.7913	-4.73181	26.5716	3.75411e-185	1.81476e-183
gene1913	YALI0_C01089g	878.369	928.817	852.444	15.4519	47.1679	42.3592	-4.65035	25.1128	4.3466e-112	9.66539e-111
gene515	YALI0_A13255g	1.0759	4.64165	2.61271	6.93889e-17	6.93889e-17	6.93889e-17	-4.56489	23.6684	0.00923956	0.0128491
gene105	YALI0_A02607g	3783.33	3417.42	3335.09	184.587	122.22	151.201	-4.52556	23.0319	5.50183e-263	4.95982e-261
gene693	YALI0_A17875g	1572.93	1618.41	1269.3	70.3998	60.8307	67.1477	-4.48989	22.4694	1.30432e-190	6.69315e-189
gene4152	YALI0_E01364g	212.489	159.417	164.796	0.0388746	1.5429	22.3019	-4.48517	22.3961	6.64287e-10	1.50168e-09
gene2824	YALI0_C22394g	14112.1	17235.5	15161.1	619.715	747.795	764.694	-4.44632	21.801	5.71342e-292	6.24823e-290
gene499	YALI0_A12815g	0.0254064	1.79173	5.92597	6.93889e-17	6.93889e-17	6.93889e-17	-4.40055	21.1202	0.0096923	0.0134535
gene6656	YALI0_F22187g	34841.6	33476.9	39721	1366.99	1914.66	1974.1	-4.36125	20.5526	5.19024e-201	2.90958e-199
gene2013	YALI0_C03443g	33117	29104.4	29220.5	1235.27	1646.36	1625.67	-4.34211	20.2817	3.74227e-251	2.97198e-249
gene4615	YALI0_E11847g	15544	14426.1	15271.8	637.101	718.479	913.187	-4.31697	19.9314	2.1088e-242	1.59861e-240
gene592	YALI0_A15378g	0.0772422	5.3766	18.9222	0.00158312	0	0.918361	-4.28749	19.5282	0.000363871	0.000571015
gene792	YALI0_A20152g	978.872	1345.83	1135.16	53.1202	62.9483	60.913	-4.28479	19.4917	1.60452e-139	5.04895e-138
gene6846	YALI0_F26543g	6322.41	5913.84	5598.58	333.722	322.206	298.583	-4.22399	18.6873	0	0
gene2302	YALI0_C10054g	1016.06	1050.14	1007.09	51.0657	64.0451	49.9131	-4.21461	18.5663	4.78709e-193	2.5345e-191
gene4187	YALI0_E02112g	10103.7	9117.78	8188.1	426.81	523.422	545.519	-4.19469	18.3116	5.31153e-254	4.32113e-252
gene3578	YALI0_D15136g	1191.72	1392.27	1701.48	81.6394	71.5443	83.3721	-4.17717	18.0907	2.20225e-140	6.9958e-139
gene5664	YALI0_E35200g	2.09055	3.71921	0.121475	6.93889e-17	6.93889e-17	6.93889e-17	-4.16479	17.9361	0.034566	0.045187
gene1290	YALI0_B10626g	108.539	87.0603	144.836	8.14789	3.45638	7.2011	-4.15956	17.8711	8.97494e-37	5.28436e-36
gene4510	YALI0_E09515g	5.26536	13.9733	3.05747	0.00158312	0	0.918361	-4.14916	17.7427	2.65465e-05	4.52458e-05
gene3615	YALI0_D16159g	10.5577	16.3766	27.0317	0.00472714	1.83476	0.883627	-4.09236	17.0578	4.33408e-11	1.0337e-10
gene228	YALI0_A05885g	4963.57	5440.07	5709.05	328.647	278.421	358.537	-4.06021	16.6819	5.1078e-286	5.32409e-284
gene2303	YALI0_C10076g	6.27751	11.1335	3.00136	0.00158313	0.920356	0	-4.02611	16.2923	5.32718e-05	8.88219e-05
gene2354	YALI0_C11275g	25.1481	21.5665	50.3629	4.0603	1.78178	0	-4.02575	16.2882	4.15304e-14	1.13685e-13
gene2228	YALI0_C08415g	728.187	698.169	811.952	35.8011	34.5642	67.1097	-4.01939	16.2165	1.60306e-93	2.86703e-92
gene1793	YALI0_B21846g	8085.37	8282.83	6577.38	479.74	555.383	416.255	-3.98248	15.8069	9.1537e-205	5.35652e-203
gene6685	YALI0_F22847g	921.092	917.641	900.713	84.5219	57.3795	34.9799	-3.95392	15.497	6.4515e-85	9.93949e-84
gene3189	YALI0_D06391g	2839.66	3053.29	3219.08	168.536	232.258	191.366	-3.94087	15.3575	1.28499e-230	8.92934e-229
gene4119	YALI0_E00638g	37306.2	34340.2	29954.5	2586.23	2072.48	1972.54	-3.9376	15.3227	3.29564e-202	1.87908e-200
gene3951	YALI0_D23947g	33273.6	30524.2	31799.4	1665.02	2135.85	2466.68	-3.93074	15.2501	1.84063e-186	9.02854e-185
gene1594	YALI0_B17446g	8102.44	8650.24	9487.25	569.59	618.559	577.991	-3.89244	14.8505	3.25685e-305	3.81166e-303
gene5340	YALI0_E28259g	5118.91	5503.17	5401.33	111.837	533.575	467.626	-3.85143	14.4343	9.9535e-24	3.92898e-23
gene262	YALI0_A06721g	134.408	113.046	113.241	9.18055	2.44641	13.7021	-3.81805	14.1042	2.83983e-44	2.06367e-43
gene5161	YALI0_E24189g	312.485	255.7	186.188	6.21381	27.374	19.7638	-3.80586	13.9855	1.45904e-30	7.04797e-30
gene2839	YALI0_C22748g	7386.51	6656.73	7305.72	460.458	606.685	484.672	-3.78111	13.7476	1.62301e-233	1.1642e-231
gene1392	YALI0_B12980g	759.675	797.72	982.342	86.5779	54.4672	45.9676	-3.76381	13.5837	9.98555e-77	1.32433e-75
gene3611	YALI0_D15906g	186.566	194.045	125.515	4.14986	18.2155	15.3357	-3.72104	13.1869	2.8559e-34	1.55906e-33
gene305	YALI0_A07755g	369.66	485.21	489.258	36.724	29.4189	35.8698	-3.71604	13.1413	2.84682e-81	4.04067e-80
gene3011	YALI0_D02189g	178.67	244.303	218.807	12.2866	15.1871	21.7307	-3.68982	12.9047	4.02538e-56	3.81439e-55
gene6607	YALI0_F21109g	178.702	208.918	271.292	12.2915	19.8647	18.8697	-3.67658	12.7868	1.40226e-48	1.11629e-47
gene2961	YALI0_D01023g	45.949	54.0311	46.3839	1.04296	2.6316	7.35795	-3.66792	12.7103	4.47005e-24	1.78348e-23
gene1720	YALI0_B20328g	3286.91	3113.39	3155.03	210.419	274.956	276.936	-3.64511	12.5108	2.97801e-221	1.92877e-219
gene841	YALI0_A21351g	42557.9	42026	46808.8	3903.03	3225.38	3527.64	-3.62421	12.3309	8.86026e-256	7.57779e-254
gene4057	YALI0_D26488g	13361.8	13048.4	13680.8	918.834	1070.36	1316.77	-3.59961	12.1225	9.05788e-182	4.25529e-180
gene150	YALI0_A03817g	513.354	568.16	539.309	47.9579	39.2254	50.2882	-3.55709	11.7704	7.93182e-117	1.89653e-115
gene1019	YALI0_B04202g	474.877	376.533	184.939	26.5696	37.0885	26.6887	-3.51032	11.3949	2.0844e-24	8.42217e-24
gene2235	YALI0_C08569g	29.1485	28.4007	18.6875	2.04449	1.7663	2.70372	-3.47888	11.1493	2.32753e-13	6.1615e-13
gene4037	YALI0_D26081g	2.17793	5.37687	16.7022	0.00315879	0	1.85205	-3.45875	10.9948	0.000173223	0.000277982
gene1546	YALI0_B16412g	3620.82	3527.89	3737.11	354.114	312.904	325.657	-3.45527	10.9683	1.07083e-280	1.09901e-278
gene1822	YALI0_B22506g	53488.9	56205.8	40684.5	5083.96	5002.5	3640.88	-3.45346	10.9546	4.4004e-114	1.01224e-112
gene767	YALI0_A19558g	480.2	375.383	235.058	24.575	38.7597	39.59	-3.39786	10.5404	3.79761e-31	1.87519e-30
gene2731	YALI0_C20295g	1334.53	1640.26	1599	110.411	135.194	195.465	-3.37227	10.3551	3.12712e-87	5.05109e-86
gene5648	YALI0_E34749g	14281.5	12362.7	11041	1018.86	1298.89	1334.91	-3.36663	10.3147	3.24317e-146	1.09823e-144
gene3616	YALI0_D16181g	312.248	382.671	427.113	33.7065	45.2357	30.1625	-3.35687	10.2451	1.04328e-62	1.11713e-61
gene758	YALI0_A19338g	9.46443	10.8487	20.8444	0.006288	0	3.71975	-3.32714	10.0362	4.94206e-08	1.00422e-07
gene6984	YALI0_F29909g	50974.8	45584.2	45594	3751.36	4945.55	5665.12	-3.30703	9.89724	3.69901e-127	1.02391e-125
gene493	YALI0_A12683g	45.9101	53.1786	39.147	3.07824	5.41386	5.39907	-3.27471	9.67802	1.43562e-20	5.10503e-20
gene5313	YALI0_E27654g	9555.2	9213.75	8460.28	893.177	1048.81	881.974	-3.26904	9.64005	1.3969e-214	8.70906e-213
gene667	YALI0_A17259g	376.491	341.247	364.919	24.6013	52.6435	37.538	-3.22793	9.36921	1.90461e-63	2.05926e-62
gene6866	YALI0_F26961g	74.2422	90.4491	100.202	12.2215	5.19209	10.8047	-3.21989	9.31717	1.51467e-30	7.30085e-30
gene1505	YALI0_B15488g	238.812	177.226	275.563	30.5723	19.5026	25.0535	-3.19985	9.18861	2.6331e-40	1.7137e-39
gene2600	YALI0_C17281g	9.39504	7.20564	12.4595	0.00472717	2.79126	0	-3.19895	9.18288	1.84879e-06	3.39387e-06
gene6394	YALI0_F16401g	13500.3	12670.7	10795.1	1211.7	1485.8	1332.45	-3.1971	9.17114	3.63182e-165	1.46836e-163
gene2251	YALI0_C08921g	17.8508	38.9204	15.0737	7.09336	0	0.816112	-3.17634	9.04009	7.98066e-08	1.60407e-07
gene184	YALI0_A04631g	158.28	116.511	123.609	19.3496	15.2762	9.608	-3.16688	8.98105	3.61613e-36	2.09403e-35
gene4722	YALI0_E14256g	2031.25	2558.39	2012.53	212.429	278.773	247.903	-3.15775	8.92437	5.89384e-124	1.53585e-122
gene6868	YALI0_F27005g	611.164	585.314	540.288	41.9991	67.3749	84.8565	-3.15515	8.9083	4.91499e-62	5.16345e-61
gene2195	YALI0_C07590g	527.588	442.514	455.342	49.0321	35.2302	77.9154	-3.13309	8.77312	3.91054e-46	2.95774e-45
gene5296	YALI0_E27247g	76.44	92.9273	135.538	16.2889	14.4798	5.07178	-3.08594	8.49102	5.31229e-21	1.91869e-20
gene2601	YALI0_C17303g	62.603	60.162	67.5196	6.13836	4.33742	11.864	-3.06368	8.361	8.53204e-25	3.50476e-24
gene581	YALI0_A15103g	3462.15	3403.98	3157.13	368.559	419.293	415.415	-3.05724	8.32377	5.97254e-212	3.68915e-210
gene6847	YALI0_F26565g	44.9996	43.486	77.1456	6.12987	4.37828	9.07629	-3.05584	8.3157	5.22347e-17	1.63289e-16
gene1105	YALI0_B06248g	415.197	434.787	403.981	59.1338	49.3112	42.659	-3.05383	8.30414	2.4838e-85	3.85336e-84
gene1737	YALI0_B20702g	18.912	33.1043	28.0605	2.05274	5.5074	1.71659	-3.05281	8.29827	7.50646e-12	1.85878e-11
gene2811	YALI0_C22121g	643.422	552.076	579.3	48.1222	90.3925	75.2935	-3.04837	8.27276	1.44537e-61	1.50893e-60
gene5274	YALI0_E26763g	96.2097	96.2957	163.043	12.2686	14.351	16.1923	-3.04422	8.24902	3.0208e-24	1.21323e-23
gene4330	YALI0_E05313g	237.676	218.225	195.837	17.4275	25.9832	36.2343	-3.02094	8.11699	3.10644e-47	2.41246e-46
gene4145	YALI0_E01210g	6239.17	6083.51	6548.45	932.678	681.264	719.942	-3.01583	8.08825	7.70071e-144	2.53061e-142
gene2298	YALI0_C09966g	25.13	25.3793	42.2297	0.0185182	5.46829	5.45486	-3.00889	8.04942	1.01415e-12	2.61212e-12
gene456	YALI0_A11649g	66.5862	46.29	52.7634	6.13276	5.30237	9.05755	-2.98801	7.93379	6.53639e-21	2.35063e-20
gene6275	YALI0_F13739g	847.882	753.997	744.981	88.8627	84.8214	123.364	-2.97939	7.88654	1.2416e-82	1.8124e-81
gene426	YALI0_A10747g	17668.9	16864.3	15441.2	1979.23	2239.27	2137.97	-2.9747	7.86094	1.38166e-195	7.49355e-194
gene4960	YALI0_E19789g	915.673	893.281	712.054	83.8286	135.442	101.849	-2.97032	7.83708	1.87958e-62	1.99343e-61
gene783	YALI0_A19910g	683.966	590.685	516.957	61.3408	70.6863	97.3733	-2.96189	7.79142	4.63485e-58	4.56707e-57
gene237	YALI0_A06105g	6.25039	3.564	7.47193	2.02746	0	0	-2.95463	7.75232	0.00119055	0.00179201
gene1912	YALI0_C01067g	77.9394	45.2507	53.0553	8.16065	5.27332	9.02094	-2.95318	7.74455	2.37924e-18	7.82639e-18
gene465	YALI0_A11891g	13.549	8.03489	17.3697	2.03835	1.79826	0.854552	-2.94553	7.70356	4.97372e-07	9.51526e-07
gene2014	YALI0_C03465g	9633.16	7912.21	7712.53	949.418	1166.04	1178.15	-2.93857	7.66649	1.02004e-130	2.89561e-129
gene3679	YALI0_D17578g	213.903	243.257	202.053	33.6417	25.8967	26.7541	-2.93287	7.63628	7.0145e-53	6.16518e-52
gene3880	YALI0_D22352g	25373.6	23689.3	22065.9	2438.74	3541.9	3355.51	-2.92939	7.61791	5.81277e-107	1.21178e-105
gene5775	YALI0_F02497g	72210.4	63951.4	60199.5	8629.01	8392.77	8925.96	-2.91982	7.56752	1.45066e-188	7.33134e-187
gene4519	YALI0_E09735g	3.13396	4.62343	1.48276	0.00158313	0.920356	0	-2.91469	7.54065	0.0251499	0.0334279
gene5354	YALI0_E28548g	165.256	237.666	261.719	30.6114	24.9357	32.345	-2.91424	7.53832	2.32552e-35	1.30805e-34
gene4194	YALI0_E02266g	7883.54	6068.76	5361	908.388	898.365	836.413	-2.86919	7.30657	9.22954e-103	1.84342e-101
gene108	YALI0_A02673g	18896.7	16549.7	17810.7	2668	2510.92	2214.2	-2.84879	7.20396	8.24455e-166	3.39502e-164
gene4531	YALI0_E09999g	5876.38	6517.46	6962.73	753.48	939.734	1030.88	-2.82829	7.1023	6.52589e-121	1.63663e-119
gene3828	YALI0_D21076g	962.808	925.698	964.299	123.564	133.666	147.084	-2.81605	7.04231	2.01613e-115	4.75251e-114
gene782	YALI0_A19888g	13547.3	12503.5	11157.1	1564.88	1828.15	1891.41	-2.81553	7.03977	1.89382e-142	6.16277e-141
gene182	YALI0_A04587g	1808.03	1919.08	2211.28	300.024	264.435	279.167	-2.815	7.03719	2.57815e-131	7.38146e-130
gene4183	YALI0_E02024g	39802.9	39511.5	42773.1	4691.4	5932.53	6881.27	-2.80197	6.97391	4.59581e-106	9.34715e-105
gene5778	YALI0_F02607g	1335.15	1321.34	1198.79	197.959	185.769	170.606	-2.79867	6.95801	2.96251e-124	7.78068e-123
gene2355	YALI0_C11297g	21.9161	20.9442	24.1435	0.0155028	3.60636	5.49508	-2.79416	6.93629	1.58199e-10	3.66822e-10
gene1111	YALI0_B06391g	79.0503	62.9761	47.5215	11.2079	10.8512	5.18517	-2.78909	6.91193	1.07908e-18	3.59927e-18
gene3505	YALI0_D13288g	4.31897	13.6986	23.0935	4.0603	1.78178	0	-2.78783	6.90591	3.56202e-05	6.02033e-05
gene453	YALI0_A11561g	47.1015	52.7957	75.1789	4.12055	5.23236	15.6035	-2.78515	6.89311	9.35754e-16	2.76948e-15
gene2353	YALI0_C11253g	60.5068	55.5404	66.104	6.14902	12.7654	7.07105	-2.78177	6.87694	1.95336e-21	7.17163e-21
gene766	YALI0_A19536g	9300.55	8383.61	7822.61	1264.62	1330.34	1123.4	-2.77817	6.85981	1.70007e-152	6.13037e-151
gene3907	YALI0_D22957g	1786.33	1338.08	1261.45	183.847	204.391	254.087	-2.77039	6.82292	3.20747e-67	3.67016e-66
gene3170	YALI0_D05929g	3725.24	4016.74	3891.3	493.151	620.559	598.963	-2.7627	6.78666	3.10537e-158	1.16382e-156
gene2571	YALI0_C16621g	6210.95	11668	12348.6	1005.78	1597.76	1861.29	-2.75963	6.77221	7.78061e-30	3.67856e-29
gene930	YALI0_B02024g	8.43157	15.6211	15.1386	1.02964	3.68192	0.841269	-2.72655	6.61871	1.11656e-06	2.08003e-06
gene1488	YALI0_B15125g	28223.8	30535.9	26116.2	3745.13	4543.68	4631.63	-2.71558	6.56858	3.73132e-135	1.11123e-133
gene11	YALI0_A00369g	132.551	133.178	151.581	18.3983	20.606	24.3027	-2.70841	6.536	4.49687e-38	2.71973e-37
gene3901	YALI0_D22847g	32651.8	29660.4	32046.3	4415.67	4700.18	5338.83	-2.70648	6.52727	4.74889e-156	1.75999e-154
gene2810	YALI0_C22088g	5617.31	5530.52	5063.26	863.473	816.456	824.118	-2.69489	6.47506	8.51939e-185	4.0887e-183
gene2248	YALI0_C08855g	2964.91	3476.39	3333.76	474.693	497.041	542.728	-2.68953	6.45102	4.0366e-152	1.44001e-150
gene6831	YALI0_F26191g	12311.4	12448.7	11873.1	1873.02	2086.95	1778.59	-2.67429	6.38326	5.92728e-168	2.45596e-166
gene225	YALI0_A05775g	1259.41	1530.66	1501.64	243.873	227.99	201.796	-2.67158	6.37125	3.16611e-100	6.12205e-99
gene593	YALI0_A15400g	2232.41	2127.08	2440.01	320.615	349.797	413.304	-2.64767	6.26655	3.9976e-125	1.06672e-123
gene1041	YALI0_B04708g	964.864	925.746	935.191	119.568	174.692	155.844	-2.6472	6.26452	2.2693e-81	3.22782e-80
gene6684	YALI0_F22825g	12163.3	11358	13528.2	2117.86	1775.22	2024.43	-2.64637	6.26091	3.33691e-136	1.01184e-134
gene4726	YALI0_E14366g	3609.4	4074.65	3397.11	644.984	558.719	576.142	-2.63896	6.22883	5.89932e-141	1.88299e-139
gene810	YALI0_A20570g	6039.92	6447.45	5739.43	755.596	1032.23	1171.73	-2.6222	6.15687	3.5947e-83	5.30536e-82
gene5229	YALI0_E25784g	61.7752	68.174	109.976	10.2341	14.4145	14.3746	-2.607	6.09237	2.41408e-17	7.6505e-17
gene3021	YALI0_D02453g	228.519	232.761	249.167	43.8521	28.2963	44.9927	-2.5984	6.05616	1.62542e-47	1.27267e-46
gene597	YALI0_A15466g	524.678	480.853	546.115	75.5964	96.3522	84.981	-2.58984	6.02034	1.16067e-72	1.45816e-71
gene4027	YALI0_D25806g	2052.89	1983.07	2008.51	313.42	331.058	360.128	-2.58762	6.01108	4.38504e-156	1.63422e-154
gene494	YALI0_A12705g	322.849	450.392	505.794	101.847	56.0477	54.9509	-2.58509	6.00053	5.07914e-24	2.02407e-23
gene3350	YALI0_D09889g	87245.6	87242	77355.7	10380.9	16233.4	15363.5	-2.58481	5.99938	5.60525e-71	6.92456e-70
gene4252	YALI0_E03586g	2335.74	2623.66	2323.05	343.116	423.768	451.627	-2.57803	5.97123	1.46449e-115	3.4644e-114
gene4385	YALI0_E06567g	8827.99	8247.78	7120.07	1399.34	1422.63	1237.09	-2.57566	5.96142	2.42248e-125	6.49011e-124
gene1537	YALI0_B16214g	2418.11	2648.27	2342.41	344.157	461.808	444.217	-2.5658	5.92082	2.7065e-110	5.80549e-109
gene4196	YALI0_E02310g	32490.2	33547	29358.2	4621.92	5577.32	5927.64	-2.56435	5.9149	2.103e-118	5.15775e-117
gene4015	YALI0_D25542g	3667.93	4035.89	4031.7	759.228	607.938	617.983	-2.56417	5.91415	8.51201e-130	2.40609e-128
gene2945	YALI0_D00671g	251.322	263.316	205.376	31.7115	48.7828	41.1763	-2.55904	5.89317	4.49721e-40	2.90988e-39
gene482	YALI0_A12353g	3376.65	3295.21	3226.99	464.607	704.117	511.379	-2.55801	5.88894	1.48864e-85	2.3257e-84
gene6535	YALI0_F19492g	374.463	406.761	321.927	53.142	58.1684	75.6606	-2.55723	5.88577	8.44903e-49	6.76632e-48
gene2252	YALI0_C08943g	18.9066	33.1199	26.8719	8.12656	5.43101	0	-2.5544	5.87423	2.84675e-09	6.21423e-09
gene3544	YALI0_D14322g	17202.9	18129.7	19072.8	3283.53	3091.3	3019.14	-2.53395	5.79157	2.06355e-163	8.14553e-162
gene331	YALI0_A08360g	289.872	296.182	227.425	38.8502	55.0398	47.4287	-2.52048	5.73774	5.7522e-41	3.8182e-40
gene4030	YALI0_D25872g	3216.39	3930.23	3807.32	612.471	692.334	613.656	-2.51295	5.70785	2.07013e-123	5.332e-122
gene6395	YALI0_F16423g	100.197	114.376	97.8643	9.26045	21.6872	23.5134	-2.50304	5.6688	1.77785e-25	7.44977e-25
gene1903	YALI0_C00847g	5549.65	5578.74	5725.25	899.353	1076.45	1001.44	-2.50029	5.65801	2.97583e-150	1.05036e-148
gene5039	YALI0_E21560g	31.3665	44.1329	30.04	4.10363	10.0686	4.37733	-2.48206	5.58696	8.51239e-12	2.10241e-11
gene257	YALI0_A06633g	3528.96	3489.75	3356.49	627.719	603.762	629.192	-2.47926	5.57613	9.49543e-170	3.9839e-168
gene3568	YALI0_D14894g	11742.7	11094.5	10656.6	1883.27	2017.29	2115.01	-2.47691	5.56703	1.26851e-151	4.50117e-150
gene6782	YALI0_F25113g	1796.61	2161.61	2083.42	341.999	420.758	330.626	-2.46535	5.5226	9.52911e-98	1.77072e-96
gene2314	YALI0_C10311g	13188.8	14584.7	13324.4	2283.42	2526.15	2660.1	-2.45975	5.50123	1.24696e-138	3.88712e-137
gene3504	YALI0_D13266g	27.113	29.3205	22.2452	9.13936	1.66032	3.5142	-2.4581	5.49494	1.50499e-09	3.33327e-09
gene344	YALI0_A08734g	5987.69	5644.29	6001.88	881.08	1101.22	1228.75	-2.45658	5.48915	1.27389e-99	2.43499e-98
gene4280	YALI0_E04202g	430.858	391.234	490.106	65.4167	85.427	87.9703	-2.45321	5.47632	4.31817e-51	3.65102e-50
gene720	YALI0_A18425g	775.128	840.31	762.763	125.642	134.331	174.38	-2.4509	5.46756	3.71772e-67	4.24674e-66
gene4414	YALI0_E07271g	12843.5	14236.9	12467.9	2189.53	2589.31	2503.24	-2.44101	5.43022	3.94693e-126	1.06169e-124
gene2682	YALI0_C19239g	119.037	121.245	149.735	18.4204	28.9357	24.1639	-2.43449	5.40572	5.80494e-29	2.67621e-28
gene1699	YALI0_B19844g	206.343	172.344	173.549	24.5729	43.4677	33.9899	-2.42756	5.37981	1.47294e-33	7.84196e-33
gene6798	YALI0_F25487g	1137.73	909.845	956.307	181.706	203.172	173.32	-2.42696	5.37759	9.61871e-72	1.19268e-70
gene5886	YALI0_F05038g	4080.56	3927.39	3130.75	760.304	675.575	636.701	-2.42653	5.37599	2.92179e-94	5.29654e-93
gene4095	YALI0_E00110g	1662.52	1456.13	1406.32	224.743	277.179	345.638	-2.41521	5.33396	9.1207e-65	1.00238e-63
gene3091	YALI0_D04180g	661.25	586.754	645.238	73.7206	128.582	153.132	-2.41242	5.32368	6.3718e-31	3.1163e-30
gene2931	YALI0_D00363g	77.6427	103.713	182.231	18.4156	21.4456	29.8324	-2.38666	5.22946	1.90386e-12	4.84203e-12
gene6972	YALI0_F29623g	1664.63	1585.3	1303.8	270.559	339.984	267.145	-2.37477	5.18653	1.45072e-71	1.7955e-70
gene6003	YALI0_F07535g	786.794	943.594	891.201	175.533	177.869	154.466	-2.36759	5.16077	1.2259e-72	1.53721e-71
gene3304	YALI0_D08866g	3346.38	3198.34	3210.17	718.421	619.929	567.64	-2.35627	5.12043	5.61937e-119	1.3884e-117
gene6722	YALI0_F23749g	10664.5	12944.9	12197.5	2257.83	2442.01	2293.51	-2.35607	5.11975	1.45784e-120	3.64243e-119
gene757	YALI0_A19316g	20.6733	6.18522	8.10771	2.04449	0	4.60611	-2.35598	5.11943	0.000102207	0.000167155
gene5721	YALI0_F01320g	3449.36	3152.07	2532.74	562.47	627.559	594.199	-2.35583	5.11887	3.52024e-86	5.53857e-85
gene3945	YALI0_D23815g	5517.2	5798.38	4793.78	1118.61	1093.22	941.677	-2.3532	5.10956	8.36358e-108	1.74901e-106
gene5693	YALI0_F00682g	4895.64	5684.51	4579.63	918.72	1062.92	986.151	-2.35262	5.10752	6.78964e-108	1.42433e-106
gene3546	YALI0_D14366g	650.907	691.549	585.479	109.314	123.708	150.973	-2.32589	5.01374	6.66982e-56	6.26681e-55
gene1653	YALI0_B18744g	3429.94	3761.38	3181.91	568.734	742.537	763.071	-2.32147	4.9984	3.0798e-86	4.86857e-85
gene657	YALI0_A17020g	9498.86	9264.06	8209.57	1436.38	1951.4	2010.73	-2.32061	4.99544	3.92347e-76	5.16242e-75
gene3215	YALI0_D06930g	6629.04	6247.27	5450.89	1151.43	1420.63	1102.77	-2.31811	4.98677	8.06956e-88	1.32919e-86
gene1072	YALI0_B05456g	1909.84	1907.75	1540.73	334.862	365.289	379.715	-2.31062	4.96095	2.1123e-89	3.54049e-88
gene794	YALI0_A20207g	2667.37	2737.47	2622.36	578.66	489.429	554.078	-2.30749	4.9502	5.96675e-127	1.63803e-125
gene5885	YALI0_F05016g	7116.31	6956.71	6342.96	1956.12	1081.8	1090.48	-2.3056	4.94375	1.25518e-35	7.13226e-35
gene1194	YALI0_B08448g	76.5816	136.523	136.84	34.6013	16.7603	19.5056	-2.30078	4.92725	6.9959e-14	1.89483e-13
gene3318	YALI0_D09185g	156.744	216.016	188.257	49.9141	40.4839	23.6046	-2.29778	4.91702	1.04556e-22	3.99025e-22
gene5307	YALI0_E27511g	1476.09	1513.04	1459.23	275.673	314.271	314.312	-2.29708	4.91461	2.16241e-106	4.4386e-105
gene2551	YALI0_C16049g	10307.4	10623.8	8858.08	2141.36	2179.27	1760.3	-2.29255	4.89923	3.94679e-94	7.11596e-93
gene460	YALI0_A11759g	8.3718	6.2581	14.7138	2.0415	1.78184	1.77635	-2.29091	4.89364	0.000124381	0.000201836
gene4132	YALI0_E00924g	74.2669	107.282	88.5462	21.4085	6.71674	27.2848	-2.28028	4.85772	1.4514e-13	3.88378e-13
gene4967	YALI0_E19943g	902.386	850.58	1009.03	204.082	185.645	181.463	-2.27286	4.83281	1.661e-72	2.07113e-71
gene916	YALI0_B01716g	2121.79	2136.6	2098.29	391.044	488.777	434.868	-2.27227	4.83083	1.88125e-111	4.12824e-110
gene894	YALI0_B01210g	156.63	184.656	177.784	32.6889	35.8904	38.5927	-2.27021	4.82393	6.3123e-35	3.50911e-34
gene791	YALI0_A20130g	51.4184	82.3918	90.7991	8.22725	14.2917	23.6764	-2.26875	4.81905	1.29318e-12	3.31418e-12
gene5627	YALI0_E34265g	795.602	665.357	644.305	99.2287	154.538	184.45	-2.26328	4.80082	6.19153e-31	3.03035e-30
gene4891	YALI0_E18238g	47124.9	50687.7	48939	9889.62	11153.9	9524.86	-2.26324	4.80068	8.94273e-125	2.35798e-123
gene2593	YALI0_C17105g	103.137	102.525	69.6409	23.4367	10.4028	23.4754	-2.26073	4.79234	1.81194e-16	5.52695e-16
gene2782	YALI0_C21516g	2537.71	2168.22	2156.77	443.063	473.754	515.003	-2.26016	4.79045	5.28126e-101	1.03015e-99
gene844	YALI0_A21417g	9930.89	10036.4	9859.19	2031.23	2071.97	2126.44	-2.25924	4.7874	2.91179e-148	1.0117e-146
gene4425	YALI0_E07535g	11314.3	13301	12335	2106.96	2965.88	2658.96	-2.25653	4.77841	2.57592e-74	3.31737e-73
gene18	YALI0_A00528g	14.5694	18.5055	3.41595	0.0124596	1.75154	5.53862	-2.25569	4.77563	0.000346088	0.000543748
gene6615	YALI0_F21285g	56.0895	27.8586	42.2482	11.2047	10.8686	4.26773	-2.24958	4.75544	5.79181e-10	1.3124e-09
gene4103	YALI0_E00286g	665.296	628.37	517.094	114.387	132.959	133.509	-2.24791	4.74995	5.05436e-51	4.25728e-50
gene946	YALI0_B02409g	9690.96	10405.6	8947.16	1753.75	2367.4	1994.58	-2.24744	4.74841	1.16943e-83	1.75704e-82
gene4522	YALI0_E09801g	1515.9	1755.31	1620.46	397.915	313.628	321.826	-2.24396	4.73694	7.49428e-84	1.13366e-82
gene2763	YALI0_C21043g	21137.5	20941.9	20549.6	3878.83	4722.37	4619.8	-2.24384	4.73656	1.42487e-112	3.22213e-111
gene2351	YALI0_C11209g	62.589	56.4283	68.6038	14.2802	13.4705	11.5519	-2.24266	4.7327	1.79095e-17	5.70282e-17
gene4607	YALI0_E11649g	23.192	53.4709	39.6641	8.16668	11.8534	4.29388	-2.2412	4.7279	9.04642e-09	1.91827e-08
gene1289	YALI0_B10604g	479.877	530.934	439.413	57.4013	137.46	112.139	-2.23948	4.72226	8.48168e-20	2.94388e-19
gene5986	YALI0_F07106g	63.7004	57.2012	85.5219	8.22059	17.1651	18.062	-2.22815	4.68532	1.89504e-15	5.51803e-15
gene7015	YALI0_F30547g	8366.15	8568.27	8163.59	1564.9	1855.07	1947.89	-2.22478	4.6744	2.33542e-108	4.93025e-107
gene602	YALI0_A15598g	13.5885	12.6921	18.7549	3.06436	4.55524	1.71655	-2.21423	4.64032	7.93118e-06	1.39712e-05
gene1700	YALI0_B19866g	1169.44	1180.51	1236.77	267.4	275.758	237.632	-2.19916	4.59213	1.18686e-87	1.95013e-86
gene7078	YALI0_F31999g	19817.8	17523	18950.6	4450.14	3923.84	3933.69	-2.19341	4.57384	1.95409e-113	4.47963e-112
gene1945	YALI0_C01859g	12634.6	12183.1	10903.2	2853.76	2596	2388.81	-2.18829	4.55764	8.01588e-102	1.58676e-100
gene6565	YALI0_F20152g	49.0327	59.6966	37.0092	12.2342	12.6574	6.98367	-2.18817	4.55728	2.06148e-12	5.23492e-12
gene4670	YALI0_E13057g	22674	21099.7	21206.8	4389.12	4789.23	5086.2	-2.18745	4.55499	3.45949e-118	8.42273e-117
gene937	YALI0_B02200g	81.2395	64.6095	70.6014	29.4615	4.04533	14.2444	-2.17762	4.52406	9.73948e-09	2.0613e-08
gene6848	YALI0_F26587g	4612.89	5157.56	4213.33	1070.67	1077.07	957.067	-2.17149	4.50487	9.38281e-99	1.78327e-97
gene2141	YALI0_C06424g	71947.5	66000.4	59567	14613.4	15579.4	14103.3	-2.15671	4.45898	8.88165e-107	1.84578e-105
gene1685	YALI0_B19470g	725.256	708.823	999.058	175.594	212.434	160.58	-2.14835	4.43321	5.78499e-36	3.32114e-35
gene6376	YALI0_F15983g	229.467	242.231	203.513	49.0127	58.5999	46.335	-2.13107	4.38044	8.46735e-36	4.84025e-35
gene951	YALI0_B02544g	3012.47	2582.55	2902.07	779.574	507.599	656.034	-2.12868	4.37316	1.07006e-56	1.02748e-55
gene4416	YALI0_E07315g	3147.19	3107.11	3094.78	762.385	718.812	661.783	-2.12558	4.36379	3.26458e-118	7.97729e-117
gene680	YALI0_A17534g	8.4022	14.7494	10.3785	6.08527	1.75133	0	-2.11279	4.32528	0.000391072	0.000611829
gene2152	YALI0_C06644g	321.172	290.18	296.177	78.5357	70.9188	60.5229	-2.11177	4.32222	3.576e-43	2.52707e-42
gene2048	YALI0_C04235g	676.156	692.74	829.171	172.488	148.474	188.367	-2.10827	4.31174	4.09348e-49	3.31001e-48
gene5421	YALI0_E29975g	12026.5	11628.7	11103.6	2654.86	2805.42	2607.53	-2.1071	4.30823	2.01838e-120	5.0241e-119
gene6803	YALI0_F25597g	862.691	872.95	845.691	204.123	189.114	205.953	-2.10685	4.30749	7.34118e-76	9.58376e-75
gene3673	YALI0_D17446g	3921.08	3798.46	3390.78	794.201	966.287	825.725	-2.10269	4.29511	1.63181e-91	2.84225e-90
gene1121	YALI0_B06666g	28.3028	43.1382	38.2786	14.2308	0.633301	10.8577	-2.0942	4.26989	3.22542e-08	6.62054e-08
gene4645	YALI0_E12463g	4634.7	4483.97	4456.52	1078.86	1055.25	1050.54	-2.09177	4.26272	3.52334e-129	9.87573e-128
gene1175	YALI0_B08030g	2319.92	2163.7	2302.74	590.86	553.901	449.274	-2.09029	4.25835	1.43317e-82	2.08749e-81
gene7056	YALI0_F31427g	2227.99	1927.08	2063.62	522.522	502.678	438.835	-2.08679	4.24802	2.932e-89	4.9021e-88
gene3401	YALI0_D10945g	550.535	505.001	429.748	114.333	112.954	122.767	-2.08453	4.24138	1.74056e-45	1.2959e-44
gene3362	YALI0_D10131g	41124.4	42972.7	34982.1	8754.64	9863.21	9465.44	-2.08413	4.24018	1.19235e-91	2.08771e-90
gene4787	YALI0_E15818g	13127.8	12074.5	9760.8	2727.33	2923.1	2598.41	-2.0836	4.23863	5.0686e-73	6.3918e-72
gene1531	YALI0_B16082g	620.717	634.609	632.701	156.131	126.898	162.327	-2.08357	4.23854	8.31187e-58	8.09467e-57
gene101	YALI0_A02497g	9870.21	9739.85	8357.17	1881.34	2173.3	2557.82	-2.08032	4.22901	7.50433e-69	8.87614e-68
gene2747	YALI0_C20713g	105.483	122.497	120.128	27.5593	11.9704	42.7863	-2.07741	4.22048	4.7829e-13	1.24733e-12
gene241	YALI0_A06215g	14.5024	6.25902	7.90201	0.0109277	5.57275	0.828569	-2.07336	4.20865	0.000650596	0.0010035
gene5243	YALI0_E26081g	6124.65	6879.11	7170.48	1499.49	1658.53	1652.18	-2.06796	4.19294	1.43052e-99	2.72657e-98
gene2920	YALI0_D00132g	4999.27	4130.65	3303.18	905.466	1043.96	1016.78	-2.06737	4.19123	1.41257e-53	1.25643e-52
gene1067	YALI0_B05346g	12394.9	13098	12830.6	2434.64	3428.67	3365.47	-2.05384	4.15211	1.48717e-62	1.58481e-61
gene4621	YALI0_E11979g	1756.62	1835.62	1560.45	426.622	438.213	377.168	-2.05324	4.15037	9.94819e-83	1.45856e-81
gene4997	YALI0_E20625g	6817.83	6567.93	5308.15	1256.7	1694.99	1583.38	-2.04319	4.12157	4.69528e-58	4.6198e-57
gene5952	YALI0_F06380g	62.62	67.6546	62.9284	19.3591	13.3498	14.2465	-2.03838	4.10784	1.07329e-15	3.1625e-15
gene5079	YALI0_E22484g	17642.9	16111.4	17981.6	3876.73	4314.66	4419.37	-2.03632	4.10198	2.49137e-101	4.88822e-100
gene6811	YALI0_F25773g	643.196	606.819	377.076	124.567	130.053	141.643	-2.03579	4.10047	2.629e-23	1.02203e-22
gene1742	YALI0_B20812g	153.572	205.033	175.665	24.6326	40.2376	65.3567	-2.03266	4.09159	6.3029e-14	1.7113e-13
gene631	YALI0_A16313g	5.24763	5.41897	9.85438	1.02714	1.79829	1.79321	-2.03107	4.08709	0.00258384	0.00378083
gene4274	YALI0_E04070g	1742.07	1745.8	1708.97	434.793	438.989	397.894	-2.03101	4.08691	1.748e-101	3.44997e-100
gene5203	YALI0_E25113g	219.873	180.546	180.096	53.0344	37.3056	52.0845	-2.02625	4.07344	2.76352e-27	1.22089e-26
gene1214	YALI0_B08943g	28868.3	26779.7	28622.4	7005.05	6674.31	7023.3	-2.02518	4.07044	1.02839e-115	2.44141e-114
gene2935	YALI0_D00451g	16831.2	15461.6	15181.9	2974.63	4129.15	4567	-2.02417	4.06757	6.07483e-51	5.0975e-50
gene3569	YALI0_D14916g	12571.2	13091.6	12748.8	3088.68	3329.5	3119.49	-2.00974	4.0271	2.09793e-112	4.71221e-111
gene6172	YALI0_F11429g	127.248	97.0729	154.187	42.7697	24.8569	26.644	-2.00544	4.01511	1.77494e-15	5.17511e-15
gene4359	YALI0_E05951g	4241.21	3849.43	3484.51	967.618	1030.6	885.457	-2.00517	4.01435	1.05003e-84	1.614e-83
gene6836	YALI0_F26323g	11542.4	10962.2	10116.5	2533.47	2825.16	2767.17	-2.00512	4.01421	1.9482e-98	3.69218e-97
gene1530	YALI0_B16060g	8956.59	9149.85	8901.14	2349.6	2115.57	2286.57	-2.00014	4.00038	6.30096e-112	1.38725e-110
gene4650	YALI0_E12573g	2654.73	2850.33	2130.43	667.483	686.026	555.892	-1.99992	3.99979	1.39718e-58	1.39113e-57
gene2268	YALI0_C09240g	272.409	315.303	292.124	92.7493	46.7217	80.8021	-1.9972	3.99224	7.14503e-22	2.66133e-21
gene4454	YALI0_E08250g	16.6151	8.98146	12.8213	0.015503	5.50752	3.59642	-1.99604	3.98904	0.000119954	0.000195126
gene7083	YALI0_F32131g	40.7374	52.3254	37.771	10.2151	7.93198	14.4963	-1.99382	3.98291	5.53502e-11	1.31262e-10
gene3806	YALI0_D20526g	57120.6	59870.7	72870.8	11166.9	18465.1	18201.5	-1.98887	3.96926	2.04272e-33	1.08237e-32
gene2096	YALI0_C05467g	11274.6	11223	12964.6	2840.67	3104.23	2988.09	-1.98882	3.96913	2.12806e-94	3.87876e-93
gene6611	YALI0_F21197g	7860.08	7688.09	6946.36	1930.12	1915.03	1833.44	-1.98611	3.96167	1.0386e-102	2.0682e-101
gene1585	YALI0_B17270g	19.9891	42.4604	27.2382	18.2506	3.41697	0.660229	-1.98392	3.95566	0.00107852	0.00162779
gene550	YALI0_A14256g	561.799	439.816	400.414	112.311	120.295	121.8	-1.98282	3.95265	3.64548e-33	1.91488e-32
gene170	YALI0_A04323g	2693.79	3238.9	3317.41	704.408	833.09	822.683	-1.96984	3.91724	2.32272e-72	2.89084e-71
gene892	YALI0_B01166g	926.097	864.755	753.687	213.342	218.072	219.29	-1.96726	3.91026	1.53303e-54	1.38951e-53
gene4310	YALI0_E04851g	4.21629	5.43335	9.80866	0.00784192	4.66181	0	-1.95862	3.88691	0.00457107	0.00654931
gene280	YALI0_A07128g	255.683	289.716	265.399	53.186	69.0621	86.5103	-1.95315	3.87219	3.25272e-29	1.51107e-28
gene60	YALI0_A01485g	518.604	558.821	587.062	117.507	151.863	159.715	-1.95268	3.87094	9.44876e-43	6.62108e-42
gene1213	YALI0_B08921g	34445.1	34182.1	34318.9	8166.74	9190.05	9309.08	-1.94875	3.86039	4.66013e-102	9.2523e-101
gene4499	YALI0_E09262g	3121.12	3162.03	3018.28	816.543	792.277	800.91	-1.94873	3.86035	1.97908e-110	4.25886e-109
gene2751	YALI0_C20801g	433.129	488.57	516.354	102.187	133.959	136.352	-1.94562	3.85204	1.40433e-38	8.68236e-38
gene1734	YALI0_B20636g	2522.47	2725.7	2614.37	752.138	731.758	565.471	-1.94016	3.83749	2.23533e-67	2.56218e-66
gene6634	YALI0_F21703g	31.4122	40.2269	44.246	9.19525	14.588	6.07766	-1.93996	3.83694	1.0256e-09	2.29591e-09
gene1709	YALI0_B20064g	1558.29	1356.45	1439.88	357.305	348.658	430.274	-1.93734	3.82999	6.10648e-66	6.82351e-65
gene136	YALI0_A03421g	319.461	401.283	368.718	94.9272	97.8933	92.0759	-1.93401	3.82115	8.01519e-38	4.8084e-37
gene6562	YALI0_F20086g	9.49814	13.6124	24.5012	2.06024	5.44952	4.48897	-1.93213	3.81619	8.03218e-05	0.000132532
gene4442	YALI0_E08008g	63.5771	57.4495	57.8302	13.2911	21.8386	11.4369	-1.93026	3.81123	1.27915e-13	3.42975e-13
gene646	YALI0_A16698g	5578.72	5258.17	5304.45	1502.39	1352.03	1387.86	-1.92803	3.80536	5.07268e-101	9.92371e-100
gene311	YALI0_A07887g	264.14	302.288	325.409	62.3657	82.6867	89.873	-1.92012	3.78454	6.96383e-30	3.29707e-29
gene598	YALI0_A15488g	69.0253	84.0379	95.0133	18.4033	25.2791	21.4542	-1.918	3.779	6.09532e-16	1.81689e-15
gene3823	YALI0_D20922g	174.221	149.25	204.467	47.9627	42.9311	48.3956	-1.91779	3.77845	7.83434e-24	3.09982e-23
gene6038	YALI0_F08283g	7651.28	6776.58	6375.21	1775.05	1934.11	1830	-1.90898	3.75543	5.84588e-84	8.88335e-83
gene2737	YALI0_C20427g	2232.38	2338.57	2160.27	604.247	605.769	587.83	-1.90482	3.74463	1.66501e-97	3.08536e-96
gene1833	YALI0_B22748g	341.932	301.216	279.156	77.6038	91.8424	76.7769	-1.90366	3.74161	4.43663e-34	2.40624e-33
gene3681	YALI0_D17622g	2157.43	2088.57	2657.59	645.028	589.32	610.271	-1.90345	3.74106	6.78231e-66	7.56602e-65
gene2523	YALI0_C15345g	1669	1548.27	1673.68	433.808	431.553	445.761	-1.89849	3.72824	2.50268e-87	4.06214e-86
gene6122	YALI0_F10219g	7254.2	7003.75	7964.46	1986.29	2097.48	1880.72	-1.89731	3.72519	1.11623e-89	1.87886e-88
gene5461	YALI0_E30833g	4620.99	4267.58	4010.43	1049.41	1210.77	1235.34	-1.8833	3.68919	1.76775e-80	2.46709e-79
gene1844	YALI0_B22990g	112.64	92.705	128.059	29.607	33.3297	27.6221	-1.87269	3.66214	2.95091e-18	9.66871e-18
gene4938	YALI0_E19294g	3426.57	3101.5	3036.59	818.676	945.433	847.298	-1.8725	3.66167	1.80242e-83	2.68993e-82
gene2227	YALI0_C08393g	176.155	139.252	171.081	33.7635	42.0762	56.8929	-1.86739	3.64873	5.62945e-20	1.96412e-19
gene2278	YALI0_C09460g	7110.99	6386.68	6199.28	1783.18	1837.91	1783.46	-1.86569	3.64443	2.47133e-90	4.23811e-89
gene1191	YALI0_B08382g	2124.09	2348.49	2440.33	696.002	579.208	622.753	-1.86509	3.6429	7.9758e-74	1.01733e-72
gene6180	YALI0_F11605g	2346.05	2509.52	2121.45	640.998	665.17	610.952	-1.86408	3.64035	4.45967e-79	6.04685e-78
gene5634	YALI0_E34419g	8.42628	12.7779	17.3671	2.05531	4.53675	3.57891	-1.86271	3.6369	0.000245187	0.000388606
gene514	YALI0_A13233g	205.531	236.047	182.019	49.0527	64.8893	57.2679	-1.86222	3.63566	4.39733e-25	1.81864e-24
gene5625	YALI0_E34221g	923.221	986.405	882.131	206.355	278.573	283.279	-1.86019	3.63056	9.11012e-43	6.39722e-42
gene759	YALI0_A19360g	510.889	392.887	472.228	131.643	126.527	120.651	-1.85956	3.62898	8.92213e-36	5.09149e-35
gene3829	YALI0_D21098g	3718.59	3239.28	3198.12	910.496	906.148	982.028	-1.85934	3.62841	2.40037e-83	3.56633e-82
gene2040	YALI0_C04048g	831.074	709.265	663.756	202.104	220.205	186.684	-1.85538	3.61848	3.79401e-42	2.62007e-41
gene6099	YALI0_F09691g	1800.59	1629.13	2155.46	473.693	545.02	523.611	-1.85522	3.61808	1.28245e-55	1.19821e-54
gene2270	YALI0_C09284g	7550.25	7405.99	6591.71	2001.59	2101.08	1858.27	-1.85405	3.61513	3.45765e-83	5.11441e-82
gene3670	YALI0_D17380g	2140.92	2632.74	2603.01	596.237	740.805	712.588	-1.84685	3.59713	2.44286e-58	2.41427e-57
gene158	YALI0_A03971g	409.078	413.335	500.143	141.772	91.6179	134.571	-1.84535	3.59341	8.98638e-26	3.79899e-25
gene1035	YALI0_B04554g	181.684	197.132	227.845	36.8805	58.3806	74.0537	-1.83736	3.57356	1.67263e-17	5.33369e-17
gene1304	YALI0_B10956g	457.707	372.09	408.76	139.7	105.601	102.535	-1.8325	3.56154	2.97669e-30	1.41941e-29
gene5841	YALI0_F04015g	17775.5	18015.5	18422.7	5540.25	4844.49	4893.94	-1.82721	3.54849	1.92219e-87	3.13519e-86
gene102	YALI0_A02541g	10076.9	10058.2	10286.6	2876.33	2885.03	2849.31	-1.82083	3.53285	7.53928e-100	1.44941e-98
gene4236	YALI0_E03212g	3706.4	3622.78	4002.98	1077.85	1066.94	1063.1	-1.82033	3.53163	2.4287e-94	4.41468e-93
gene6507	YALI0_F18832g	28.0524	14.3326	24.1108	3.09054	13.8822	1.5945	-1.81909	3.52859	8.80021e-05	0.000144668
gene2119	YALI0_C05929g	1698.36	1744.81	1832.23	477.735	520.709	495.739	-1.8189	3.52813	1.57938e-82	2.29543e-81
gene4998	YALI0_E20647g	6616.67	6675.61	5922.96	1468.01	2022.47	1969.32	-1.81509	3.51882	1.35757e-51	1.16256e-50
gene427	YALI0_A10769g	64.2266	17.6132	36.1781	10.2179	22.1115	1.43489	-1.80958	3.50541	0.00297473	0.00432906
gene293	YALI0_A07447g	178.068	150.702	113.594	27.6665	24.4729	73.8874	-1.80939	3.50495	5.82226e-07	1.10625e-06
gene2641	YALI0_C18315g	4210.78	3636.71	3051.38	1128.79	948.872	1038.07	-1.8068	3.49864	5.03786e-51	4.24874e-50
gene4268	YALI0_E03938g	3919.19	4327.5	3651.99	1032.04	1203.73	1167.13	-1.8058	3.49622	1.60858e-72	2.00952e-71
gene2662	YALI0_C18777g	386.108	416.397	433.499	104.186	115.694	132.876	-1.80579	3.4962	3.52465e-38	2.14143e-37
gene6030	YALI0_F08129g	375.105	539.796	645.687	126.676	171.959	148.526	-1.80355	3.49077	3.68583e-18	1.20649e-17
gene6073	YALI0_F09097g	1076.92	1359.03	1356.51	305.347	386.195	394.214	-1.80335	3.49029	4.60575e-42	3.17079e-41
gene4406	YALI0_E07073g	11122	10537.6	10071.3	3019.25	3129.26	2990.63	-1.79575	3.47197	1.10386e-89	1.86427e-88
gene1869	YALI0_B23496g	29506.9	29254.3	30611.5	9325.01	8077.6	8360.87	-1.79454	3.46904	1.15798e-84	1.77584e-83
gene3871	YALI0_D22132g	6934.96	7004.06	7075.47	2461.65	1908.26	1743.21	-1.78158	3.43802	1.81583e-51	1.55101e-50
gene2105	YALI0_C05621g	18228.5	20471.8	21809.5	4512.82	6724.9	6367.81	-1.78108	3.43683	1.58723e-39	1.00938e-38
gene3330	YALI0_D09427g	5055.1	4879.29	4931.54	1157.72	1515.05	1653.85	-1.78028	3.43492	1.95808e-51	1.66612e-50
gene6945	YALI0_F28765g	1427.89	1151.58	1405.43	362.415	437.702	359.372	-1.77995	3.43414	2.83424e-47	2.20621e-46
gene2895	YALI0_C23969g	94436.1	90681.3	86676.1	27176.1	24980.2	27046.8	-1.77889	3.43162	9.34345e-90	1.58198e-88
gene5035	YALI0_E21472g	1692.89	1645.48	1456.64	459.335	502.027	439.061	-1.77585	3.4244	1.68021e-64	1.8405e-63
gene4975	YALI0_E20119g	13565.3	13879.4	13795.1	3685.86	4110.03	4267.3	-1.77327	3.41827	7.23622e-82	1.04487e-80
gene6863	YALI0_F26917g	16115.6	15167.7	14286.9	3750.26	4765.45	4816.93	-1.77301	3.41766	1.48568e-58	1.47704e-57
gene5822	YALI0_F03597g	2413.05	2602.18	2834.39	759.419	769.928	778.628	-1.76536	3.39959	1.66279e-75	2.16228e-74
gene1006	YALI0_B03916g	6446.75	6459.87	6517.07	1788.35	1941.98	1997.72	-1.76139	3.39024	5.65557e-87	9.04755e-86
gene5514	YALI0_E31889g	815.201	1086.9	1146.8	316.366	332.545	251.579	-1.75919	3.38507	1.21241e-29	5.68376e-29
gene3122	YALI0_D04884g	9111.55	12516.7	12998.6	2607.18	3937.74	3703.67	-1.75647	3.37869	8.47405e-29	3.89328e-28
gene4458	YALI0_E08360g	3882.48	3568.99	3537.18	1055.44	1095.72	1105.31	-1.75442	3.3739	5.74941e-87	9.17568e-86
gene3590	YALI0_D15422g	32.6251	59.564	66.5244	18.3482	7.74095	20.8385	-1.75387	3.37262	3.48905e-07	6.72313e-07
gene210	YALI0_A05291g	21.1085	45.0171	45.2497	13.248	6.99507	12.6062	-1.75275	3.37	8.71513e-07	1.63679e-06
gene3127	YALI0_D04983g	20523.1	20590.5	19588	6212.96	6111.11	5692.99	-1.75242	3.36923	4.58685e-87	7.39103e-86
gene4314	YALI0_E04961g	735.168	755.783	496.898	170.568	261.65	158.479	-1.74951	3.36245	4.34002e-16	1.30298e-15
gene4350	YALI0_E05753g	14890	14493.8	14366.8	4169.62	4435.74	4474.68	-1.74184	3.34462	6.69862e-88	1.1061e-86
gene6121	YALI0_F10197g	5879.34	6039.85	6289.8	1994.32	1758.6	1700.78	-1.7395	3.3392	2.90567e-76	3.83078e-75
gene666	YALI0_A17237g	35.5953	41.9399	54.0075	7.19576	13.4719	18.1514	-1.73897	3.33798	9.48524e-09	2.0094e-08
gene5978	YALI0_F06908g	64.6012	52.7505	61.3271	18.3687	21.7174	13.2101	-1.73697	3.33335	7.93297e-12	1.96294e-11
gene1494	YALI0_B15268g	10128	9826.21	10120.2	2710.1	3177	3154.84	-1.73357	3.32551	2.68798e-75	3.48862e-74
gene6594	YALI0_F20790g	10857.1	10417	10332	3407	2923.95	3202.9	-1.72918	3.3154	4.34264e-77	5.78238e-76
gene4272	YALI0_E04026g	570.711	623.841	591.89	169.483	167.529	201.859	-1.72797	3.3126	5.17497e-42	3.55533e-41
gene6867	YALI0_F26983g	1956.17	2271.09	2216.67	651.205	594.462	701.18	-1.72662	3.30951	8.95763e-64	9.71648e-63
gene436	YALI0_A11011g	40.7308	41.9426	48.2117	12.2577	12.5288	14.3742	-1.7259	3.30785	7.2037e-10	1.62351e-09
gene6670	YALI0_F22517g	4572.33	4788.91	5187.61	1519.78	1467.16	1418.19	-1.7235	3.30237	7.35811e-80	1.01417e-78
gene2062	YALI0_C04543g	4660.84	4682.19	4624.16	1421.83	1383.58	1436.41	-1.71925	3.29266	2.66398e-91	4.62797e-90
gene72	YALI0_A01848g	15.5227	5.31418	7.90233	7.09775	1.73705	0	-1.71506	3.2831	0.00826474	0.0115585
gene1397	YALI0_B13112g	11.3927	5.39165	5.38293	0.0109277	4.61591	1.76049	-1.71246	3.27719	0.00672306	0.00950202
gene2708	YALI0_C19800g	11942.1	11902.7	11679.4	3672.47	3431.14	3758.84	-1.70946	3.27039	4.95947e-83	7.30345e-82
gene5956	YALI0_F06468g	15985.4	16130.1	16418.2	4347.33	5125.92	5404.93	-1.70563	3.26171	1.70321e-66	1.92252e-65
gene57	YALI0_A01441g	245.916	221.077	172.489	85.5938	68.2946	43.0929	-1.6963	3.24068	5.04001e-13	1.31336e-12
gene4771	YALI0_E15400g	3329.36	2751.64	2659.43	891.085	886.492	920.993	-1.69548	3.23885	1.88269e-59	1.89434e-58
gene2006	YALI0_C03267g	3590.64	3669.53	3838.16	1064.68	1165.77	1203.07	-1.69192	3.23087	5.9392e-79	8.03659e-78
gene466	YALI0_A11935g	378.645	373.425	370.341	113.313	128.681	105.293	-1.69111	3.22905	1.51256e-36	8.83564e-36
gene5588	YALI0_E33407g	990.193	1031.48	1246.4	271.697	392.968	348.263	-1.68884	3.22398	2.42249e-31	1.20331e-30
gene5183	YALI0_E24673g	28886.1	27591.6	27567.6	9661.8	8205.03	8251.51	-1.68616	3.218	3.53964e-70	4.30108e-69
gene681	YALI0_A17556g	12.518	13.7468	10.4871	6.10085	3.57263	1.6896	-1.68433	3.21392	0.00092547	0.00140473
gene1097	YALI0_B06028g	55.2445	60.5241	39.6076	11.2715	16.1428	20.8049	-1.67923	3.20258	2.32562e-09	5.10001e-09
gene4147	YALI0_E01254g	11409	11638	11087.9	3640.81	3486.09	3548.25	-1.67705	3.19774	1.58532e-83	2.37655e-82
gene4773	YALI0_E15488g	29113.4	27408.1	27222	8688.22	8386.4	9206.2	-1.67195	3.18645	4.17053e-79	5.66631e-78
gene6799	YALI0_F25509g	11017.6	10108.4	9583.54	2984.63	3313.24	3345.41	-1.67099	3.18433	8.98139e-69	1.0567e-67
gene4651	YALI0_E12595g	3335.85	3408.94	2651.62	1009.44	1107.22	834.906	-1.67081	3.18394	2.1054e-41	1.4187e-40
gene1941	YALI0_C01782g	15.5789	6.17252	15.0205	4.08116	1.69729	5.45458	-1.66486	3.17084	0.00124729	0.00187276
gene5860	YALI0_F04400g	1673.22	1852.3	1462.31	535.846	521.32	517.162	-1.66441	3.16983	2.48623e-53	2.20261e-52
gene1582	YALI0_B17204g	277.55	306.136	277.135	63.4436	98.9596	108.869	-1.66286	3.16644	9.11512e-20	3.15553e-19
gene3271	YALI0_D08184g	8318.47	11528.8	8174.39	2674.36	3091.71	3084.13	-1.66274	3.16617	1.63236e-37	9.74014e-37
gene6316	YALI0_F14685g	2344.13	2410.33	2665.42	715.617	858.426	781.208	-1.65452	3.14818	3.68018e-60	3.75389e-59
gene3420	YALI0_D11330g	39409.5	39417.7	37608.8	10871.7	13215	12922.7	-1.65353	3.14602	1.17356e-64	1.28764e-63
gene5014	YALI0_E20999g	322.018	264.597	244.829	82.7132	107.396	74.7358	-1.64903	3.13622	8.0349e-20	2.79316e-19
gene2117	YALI0_C05885g	1735.93	1992.86	1693.18	533.912	621.402	575.396	-1.6473	3.13247	5.14649e-56	4.85605e-55
gene3518	YALI0_D13618g	371.62	442.143	448.665	148.946	140.135	114.014	-1.64685	3.13149	7.60569e-28	3.40978e-27
gene1491	YALI0_B15202g	2149.62	1850.57	1748.68	598.159	637.35	601.259	-1.64606	3.12978	3.47154e-56	3.29426e-55
gene263	YALI0_A06743g	1813.91	1646.92	1703.79	534.88	579.082	536.791	-1.64495	3.12736	5.13387e-67	5.83443e-66
gene1864	YALI0_B23408g	5186.7	5575.34	5369.54	1724.98	1757.15	1685.84	-1.64221	3.12143	9.0573e-80	1.24324e-78
gene2306	YALI0_C10135g	355.462	272.44	321.31	104.096	90.3051	109.422	-1.64188	3.12073	8.91759e-25	3.65638e-24
gene4546	YALI0_E10307g	2840.44	2688.81	2743.78	833.985	834.185	988.694	-1.63818	3.11273	7.1527e-64	7.79668e-63
gene1174	YALI0_B08008g	8118.04	8478.56	9250.5	2770.18	2798.92	2738.31	-1.63736	3.11096	4.88041e-74	6.24899e-73
gene4102	YALI0_E00264g	5161.03	3899.98	4032.37	1338.2	1380.92	1493.1	-1.63602	3.10808	1.46055e-46	1.11736e-45
gene6854	YALI0_F26719g	2404.42	2262.35	2377.13	847.043	716.654	713.766	-1.62937	3.09378	4.47445e-62	4.70806e-61
gene4410	YALI0_E07161g	2588.15	2769.54	2605.69	922.627	818.087	841.06	-1.62555	3.08561	3.1718e-69	3.76496e-68
gene5752	YALI0_F02013g	3081.32	3159.7	2440.32	839.145	991.918	984.689	-1.62435	3.08303	8.72136e-45	6.40046e-44
gene3625	YALI0_D16357g	57563.4	50505.6	50588.3	17749.9	16214	17513.3	-1.62392	3.0821	9.58889e-68	1.11636e-66
gene1637	YALI0_B18392g	3470.72	3451.99	3960.11	1035.14	1306.34	1190.28	-1.62284	3.07981	1.03807e-53	9.27041e-53
gene3848	YALI0_D21582g	7662.93	7718.39	6597.15	2526.15	2298.8	2314.92	-1.62238	3.07883	1.23901e-62	1.32247e-61
gene5569	YALI0_E33011g	807.547	843.594	913.446	235.921	303.744	292.888	-1.6212	3.07631	4.7286e-37	2.80645e-36
gene1757	YALI0_B21098g	7256.3	7570.25	7517.39	2759.79	2281.59	2224.17	-1.62095	3.07577	2.24597e-58	2.22628e-57
gene2890	YALI0_C23859g	9622.39	6741.34	6600.39	1947.78	2736.69	2788.43	-1.61962	3.07295	1.15051e-24	4.69135e-24
gene6499	YALI0_F18656g	5668.38	5299.31	5137.18	1553.65	1809.27	1893.24	-1.61509	3.06331	4.57198e-60	4.64226e-59
gene1895	YALI0_C00649g	4765.07	4801.09	4271.86	1293.41	1476.01	1748.81	-1.61457	3.0622	3.964e-47	3.06773e-46
gene5482	YALI0_E31280g	842.079	898.249	1062.13	242.102	326.969	347.002	-1.6121	3.05696	3.0146e-27	1.3283e-26
gene2831	YALI0_C22594g	111.438	103.331	74.7072	18.4741	34.2004	41.6079	-1.61112	3.05489	8.83996e-10	1.98624e-09
gene5923	YALI0_F05808g	51290.4	59572.7	62201.1	17825.6	19375.9	19501	-1.60979	3.05208	1.57255e-60	1.61392e-59
gene1560	YALI0_B16720g	3906.61	3683.91	4018.75	1215.71	1282.38	1310.33	-1.60744	3.04711	4.86616e-74	6.24272e-73
gene1210	YALI0_B08844g	7203.06	7014.79	7689.49	2399.67	2416.62	2383.96	-1.6051	3.04216	1.21195e-74	1.56685e-73
gene1642	YALI0_B18502g	2544.1	2370.23	2279.61	705.429	843.027	815.457	-1.60501	3.04197	9.47443e-59	9.46167e-58
gene954	YALI0_B02596g	33.5226	33.4895	61.9431	16.3112	10.6055	15.2659	-1.60467	3.04126	1.11192e-06	2.0737e-06
gene1192	YALI0_B08404g	1489.74	1528.39	1624.6	523.589	487.927	515.527	-1.60382	3.03948	1.00416e-62	1.07697e-61
gene2589	YALI0_C17017g	21.8207	16.3941	13.2766	6.12088	5.36372	5.34768	-1.59887	3.02906	0.000124118	0.000201458
gene5273	YALI0_E26719g	103.985	171.255	310.568	69.3774	64.593	60.697	-1.5982	3.02766	2.38277e-06	4.33827e-06
gene6110	YALI0_F09966g	136141	128170	129911	40839.4	42921.4	46627.5	-1.59618	3.02342	6.31507e-71	7.78703e-70
gene4440	YALI0_E07964g	326.502	259.405	391.739	89.9239	114.134	119.354	-1.59473	3.02038	3.70687e-17	1.16479e-16
gene1949	YALI0_C01947g	10.3802	7.27765	5.41656	0.0124599	5.54999	1.7453	-1.59252	3.01576	0.0090468	0.0126073
gene6044	YALI0_F08415g	64769.7	65398.1	56465.9	16235.6	22611.3	23212.8	-1.58847	3.00729	1.60771e-35	9.06595e-35
gene520	YALI0_A13387g	127282	122874	125759	42738.8	40052.3	42351.3	-1.58684	3.0039	4.70211e-78	6.29875e-77
gene625	YALI0_A16148g	36.4221	35.768	20.3202	9.19806	9.84178	11.6974	-1.58426	2.99853	2.71671e-06	4.93148e-06
gene7062	YALI0_F31548g	1826.99	2278.38	2374.28	644.189	814.658	707.736	-1.57987	2.98944	5.53453e-39	3.46675e-38
gene4968	YALI0_E19965g	2671.39	2694.77	2257.64	904.268	899.481	752.796	-1.57683	2.98314	1.13118e-47	8.88824e-47
gene4732	YALI0_E14509g	707.168	660.911	671.403	222.537	231.571	230.926	-1.57301	2.97525	2.37252e-43	1.68195e-42
gene2856	YALI0_C23122g	5667.56	5858.23	5895.68	1750.64	2088.6	2015.53	-1.5728	2.97482	2.13343e-62	2.25907e-61
gene1535	YALI0_B16170g	181.579	168.542	218.605	66.3278	70.2258	54.2505	-1.5725	2.9742	1.69041e-18	5.59086e-18
gene3747	YALI0_D19140g	2985.45	2891.63	2823.58	696.452	1100.04	1130.37	-1.57152	2.97219	2.97721e-27	1.31269e-26
gene5930	YALI0_F05962g	119514	111899	106219	37176	38547	37930.4	-1.57081	2.97071	8.3062e-72	1.03186e-70
gene3295	YALI0_D08690g	5698.57	5482.2	4695.25	1868.84	1956.86	1531.14	-1.56756	2.96402	5.51379e-44	3.96363e-43
gene5925	YALI0_F05852g	1434.06	1265.37	1181.19	374.747	447.91	486.557	-1.56686	2.96258	5.37648e-38	3.2429e-37
gene5238	YALI0_E25982g	16556.8	15604.4	13093.1	5767.8	5310.84	4207.54	-1.56588	2.96057	6.16993e-36	3.53301e-35
gene596	YALI0_A15444g	595.928	690.373	741.391	286.585	187.685	210.855	-1.56529	2.95936	4.38781e-21	1.59082e-20
gene2699	YALI0_C19624g	3444.36	3054.73	3282.82	1157.41	1086.6	1062.91	-1.56462	2.958	3.24728e-66	3.6469e-65
gene3281	YALI0_D08404g	6989.11	6999.64	6497.59	2376.16	2363.77	2198.43	-1.56215	2.95293	2.95141e-69	3.51586e-68
gene2075	YALI0_C04906g	1652.51	1773.24	1808	491.148	614.897	670.155	-1.55795	2.94436	4.94338e-42	3.39972e-41
gene5918	YALI0_F05720g	12025.5	12309.2	11059.1	3295.06	4376.13	4348.91	-1.55794	2.94433	5.47309e-42	3.75241e-41
gene169	YALI0_A04301g	117.917	107.422	139.571	46.9077	49.6986	27.1982	-1.55774	2.94392	2.07756e-12	5.27374e-12
gene2328	YALI0_C10670g	29.2014	27.3392	29.3969	9.19239	8.9305	10.7879	-1.55567	2.9397	1.88367e-06	3.45694e-06
gene1410	YALI0_B13420g	8578.98	8586.33	8855.7	2791.7	3027.82	3064.37	-1.55019	2.92856	7.62028e-70	9.20922e-69
gene292	YALI0_A07425g	306.535	274.691	270.874	104.07	97.8297	89.2449	-1.54952	2.9272	7.50603e-27	3.27059e-26
gene1280	YALI0_B10406g	10725.7	10737.8	9439.17	3298.99	3487.95	3778.77	-1.54832	2.92476	6.70885e-58	6.55267e-57
gene3384	YALI0_D10593g	53750.9	52234.1	53233.8	17123.4	18852.8	18470.9	-1.54805	2.92422	7.86744e-71	9.68334e-70
gene127	YALI0_A03135g	112.446	96.812	75.8053	27.6013	31.3444	38.7421	-1.5412	2.91036	1.10704e-11	2.71809e-11
gene2546	YALI0_C15917g	15.7328	29.5861	14.7217	7.14381	5.30228	8.11116	-1.54034	2.90862	0.000196852	0.00031454
gene3772	YALI0_D19734g	15311.4	14737.7	13933.2	3594.26	6362.3	5167.32	-1.54009	2.90813	4.45812e-23	1.72506e-22
gene3024	YALI0_D02519g	515.648	666.159	615.712	149.248	221.022	250.601	-1.53311	2.8941	1.01075e-16	3.12018e-16
gene5444	YALI0_E30481g	15211.2	14592.6	13036	4824.89	5090.01	4890.56	-1.53285	2.89357	6.34077e-61	6.56821e-60
gene6878	YALI0_F27247g	6000.23	5702.73	6113.16	1854.74	2147.67	2157.94	-1.53167	2.89121	1.72223e-59	1.7355e-58
gene15	YALI0_A00440g	4941.54	5127.76	5229.43	1757.66	1781.29	1771	-1.52647	2.88081	8.8606e-71	1.08856e-69
gene3556	YALI0_D14586g	2422.4	2578.45	2768.05	905.355	927.152	864.228	-1.52607	2.88001	4.8447e-60	4.9117e-59
gene4311	YALI0_E04873g	1823.46	1757.41	1912.88	599.219	638.938	668.79	-1.52538	2.87863	1.13112e-59	1.14156e-58
gene3244	YALI0_D07568g	7525.34	7665.26	7236.37	2419.15	2685.1	2690.3	-1.52455	2.87697	2.93562e-65	3.24231e-64
gene4051	YALI0_D26367g	19124.2	18772.6	17555.6	6241.63	6659.52	6388.64	-1.5234	2.87468	1.1404e-66	1.28943e-65
gene1937	YALI0_C01694g	1049.1	892.742	856.982	308.303	332.129	333.026	-1.5232	2.87429	7.23358e-37	4.27037e-36
gene3370	YALI0_D10285g	4556.73	5218.47	4982.45	1860.63	1607.65	1683.17	-1.51864	2.86521	2.40343e-56	2.29047e-55
gene4086	YALI0_D27170g	9402.78	8712.46	7741.03	2676.43	3079.87	3279.52	-1.5167	2.86136	2.33394e-46	1.77736e-45
gene425	YALI0_A10725g	117152	124178	120600	40957.7	40732.6	44838.6	-1.51624	2.86044	2.08668e-67	2.39591e-66
gene3799	YALI0_D20350g	24.0189	32.2177	18.6544	4.12282	2.43616	19.3895	-1.51398	2.85598	0.0015447	0.00230323
gene6282	YALI0_F13959g	16.6658	11.7308	17.6585	3.08331	3.49767	9.15593	-1.5081	2.84435	0.000412358	0.000644074
gene5557	YALI0_E32736g	10503.7	11926.8	11012.1	3835.83	4171.34	3757.39	-1.50723	2.84263	2.00893e-58	1.99428e-57
gene5130	YALI0_E23562g	75141.1	85552	83125.5	23233.5	30479.1	32614.7	-1.4979	2.82432	9.48381e-36	5.4074e-35
gene3622	YALI0_D16291g	6909.08	7641.47	7997.97	2956.82	2522.11	2512.49	-1.49659	2.82174	1.39353e-50	1.16203e-49
gene12	YALI0_A00374g	64.8295	93.6361	68.5476	24.5175	38.2088	17.5033	-1.49622	2.82102	2.36134e-08	4.88904e-08
gene1345	YALI0_B11902g	55.4406	94.9388	45.3217	21.4502	18.6468	28.9071	-1.49489	2.81842	1.6259e-06	3.00038e-06
gene1604	YALI0_B17666g	41614.6	38773.9	36432.3	14471.4	13531.1	13481.5	-1.4937	2.81611	3.05191e-61	3.17617e-60
gene4606	YALI0_E11627g	126.422	135.829	177.227	48.0037	59.5083	48.1716	-1.49266	2.81408	6.47473e-14	1.75581e-13
gene4603	YALI0_E11561g	60.7609	94.4272	86.6167	24.5323	24.9634	36.1323	-1.49176	2.81231	1.22535e-09	2.73296e-09
gene1553	YALI0_B16566g	1835.08	1939.3	2080.29	732.799	662.88	686.315	-1.49145	2.81172	4.14869e-55	3.80687e-54
gene4101	YALI0_E00242g	14577.1	14626.4	13904.7	4361.65	5711.58	5262.21	-1.49098	2.8108	3.1246e-45	2.31089e-44
gene1632	YALI0_B18298g	3650.27	4278.98	4078.03	984.33	1576.42	1721.37	-1.48751	2.80404	1.17392e-20	4.18783e-20
gene3620	YALI0_D16269g	1122.44	1130.41	1106.91	391.973	403.846	405.448	-1.48341	2.79608	2.4116e-51	2.04419e-50
gene6679	YALI0_F22715g	1890.29	2031.78	1924.14	726.692	680.944	686.281	-1.48173	2.79283	6.62244e-60	6.69368e-59
gene845	YALI0_A21439g	18951.8	16220.2	15482.4	5061.88	5859.51	7263.53	-1.4779	2.78543	7.38657e-31	3.60203e-30
gene5350	YALI0_E28468g	32972.2	32641.8	32545	11925.9	11100.8	12351.7	-1.47225	2.77454	4.22714e-64	4.61527e-63
gene6774	YALI0_F24937g	151.281	117.997	193.334	39.9186	53.7562	73.1621	-1.47224	2.77452	2.92721e-09	6.3836e-09
gene3207	YALI0_D06754g	8721.28	6726.97	6409.23	2565.06	2801.08	2516.17	-1.47142	2.77295	5.37896e-36	3.0907e-35
gene2269	YALI0_C09262g	78561.4	79332	77546.6	30300.4	27408.6	27525.1	-1.46587	2.7623	8.79171e-64	9.55204e-63
gene168	YALI0_A04279g	6.27792	7.30782	7.63755	0.0124596	1.75154	5.53862	-1.4617	2.75432	0.0186786	0.0251727
gene3557	YALI0_D14608g	12100.7	11735.3	12810.6	4410.46	4541.68	4352.66	-1.46162	2.75417	7.0838e-62	7.41853e-61
gene5676	YALI0_F00308g	78.2838	82.1858	84.3279	18.4621	28.6582	41.7076	-1.45303	2.73783	6.75395e-10	1.52576e-09
gene2688	YALI0_C19360g	128.065	98.3742	96.9005	29.6762	58.2296	30.0451	-1.45136	2.73465	1.3453e-08	2.8293e-08
gene130	YALI0_A03201g	3.22053	7.24705	15.6901	0.015503	5.50752	3.59642	-1.44659	2.72562	0.0182188	0.0245879
gene3419	YALI0_D11308g	2508.75	2427.74	2440.26	810.56	922.61	973.241	-1.44588	2.72429	1.94845e-51	1.66004e-50
gene5342	YALI0_E28292g	4812.08	4813.68	4713.95	1614.86	1736.29	1924.66	-1.44225	2.71744	8.77866e-55	8.01128e-54
gene2463	YALI0_C13970g	32.1425	12.448	21.8141	5.13143	8.0667	10.8774	-1.43902	2.71137	0.000414852	0.000647818
gene6534	YALI0_F19470g	36771.3	36770.9	32360.7	13876.3	13041.3	12164.8	-1.4382	2.70983	4.06374e-52	3.52985e-51
gene4644	YALI0_E12441g	8960.51	8441.33	7442.57	2649.92	3184.98	3352.05	-1.43517	2.70414	2.05825e-39	1.30519e-38
gene5022	YALI0_E21175g	8312.91	8178.23	8153.03	2852.94	3006.06	3260.62	-1.43403	2.70201	3.05568e-58	3.01545e-57
gene1146	YALI0_B07183g	20053	22623.8	24821.7	6986.92	8968.71	9025.66	-1.43393	2.70182	3.08849e-34	1.68328e-33
gene947	YALI0_B02420g	1281.08	1316.62	1352.18	448.176	529.009	484.096	-1.43344	2.70091	3.1812e-45	2.35014e-44
gene755	YALI0_A19250g	1366.67	1589.3	1346.01	530.768	544.827	518.899	-1.43241	2.69898	2.35847e-43	1.67376e-42
gene3612	YALI0_D15928g	2451.64	2900.39	2613.32	1188.85	915.776	847.512	-1.43235	2.69885	5.19772e-31	2.55143e-30
gene273	YALI0_A06974g	11963.8	11091.7	10913.9	2872.66	4857.57	4862.21	-1.43169	2.69763	2.49588e-19	8.53409e-19
gene4109	YALI0_E00418g	28659.8	27513.8	30642.9	9596.78	10676.7	11921.8	-1.43104	2.69641	2.79848e-46	2.12627e-45
gene6201	YALI0_F12045g	3140.13	3444.12	3613.53	1254.45	1238.23	1292.39	-1.42953	2.69359	6.5773e-56	6.1886e-55
gene974	YALI0_B03080g	11374.7	11591.3	11865.8	4067.57	4290.21	4588.59	-1.42771	2.6902	7.37781e-57	7.10207e-56
gene6647	YALI0_F21989g	4.32654	24.1719	12.9623	9.14323	0.735062	5.3811	-1.4247	2.68459	0.0195273	0.0262438
gene5082	YALI0_E22550g	22.903	9.6783	29.6141	2.08593	7.13976	13.7443	-1.42096	2.67764	0.00384482	0.00554449
gene5240	YALI0_E26026g	28687.9	28675.6	27427	9853.94	10965.1	10858	-1.42043	2.67665	1.00537e-57	9.76245e-57
gene5356	YALI0_E28578g	2645.57	2823.3	2803.59	1129.8	1024.72	946.273	-1.41604	2.66851	3.26653e-50	2.7036e-49
gene1426	YALI0_B13794g	12.7052	43.7115	13.8633	16.2495	6.16791	3.35289	-1.41533	2.66721	0.0146935	0.0200533
gene1592	YALI0_B17402g	44426.2	44163.6	46837.6	18505.2	15602.7	16765.9	-1.41254	2.66205	4.08712e-52	3.54554e-51
gene4190	YALI0_E02178g	2697.74	2844.21	2924.91	933.069	1150.93	1098.26	-1.41103	2.65926	5.23849e-46	3.95316e-45
gene5412	YALI0_E29777g	345.39	376.336	366.226	95.1275	182.494	131.401	-1.41077	2.6588	2.60476e-12	6.58694e-12
gene2483	YALI0_C14498g	21056.2	22431.4	20862.4	8180.9	7955.86	8079.16	-1.41002	2.6574	5.28377e-60	5.34871e-59
gene3927	YALI0_D23419g	225.33	230.154	221.824	84.7217	70.431	99.8239	-1.40844	2.65449	4.51302e-19	1.52824e-18
gene6392	YALI0_F16357g	2581.6	2352.86	2232.5	883.952	928.042	890.346	-1.40719	2.65219	1.95298e-50	1.62651e-49
gene1020	YALI0_B04224g	86013.1	101150	114354	32985.2	39808	41162.5	-1.40375	2.64589	2.23562e-32	1.1437e-31
gene1849	YALI0_B23100g	16219.9	15901.1	14008.2	4725.07	6246.11	6462.86	-1.40372	2.64582	6.81327e-32	3.44068e-31
gene2649	YALI0_C18481g	144.84	134.304	110.239	53.0491	54.0186	40.8371	-1.3973	2.63408	7.1758e-13	1.8583e-12
gene3661	YALI0_D17160g	15524.3	15618.9	14873	5823.1	5903.79	5748.74	-1.39681	2.63319	2.12839e-60	2.18102e-59
gene6375	YALI0_F15961g	46.0103	48.2301	66.5762	18.3905	19.7099	22.4701	-1.39615	2.63199	7.8367e-08	1.57561e-07
gene4523	YALI0_E09823g	2214.1	2683.37	3303.39	1197.09	921.793	999.356	-1.39496	2.62982	1.6135e-23	6.32783e-23
gene2822	YALI0_C22363g	65.6795	72.4227	48.6472	25.5031	19.5557	26.0536	-1.39431	2.62863	2.51328e-08	5.19075e-08
gene1983	YALI0_C02783g	38.5303	36.5904	27.6191	5.16733	14.4155	19.0978	-1.39317	2.62655	1.76454e-05	3.03774e-05
gene3162	YALI0_D05731g	44020.7	50370.6	58163.7	18133.9	19121.7	20843.7	-1.39271	2.62571	8.23302e-37	4.85181e-36
gene2784	YALI0_C21560g	175373	183581	177884	64372.6	66548.7	74310.5	-1.38722	2.61575	1.89139e-53	1.68009e-52
gene1893	YALI0_C00605g	52961.3	54820.1	55385.4	21150.9	19732.5	21532.4	-1.38636	2.61418	4.84856e-58	4.74959e-57
gene5322	YALI0_E27830g	77741.7	86320.6	90347.6	30609.9	31664.8	35172	-1.38445	2.61072	1.47911e-47	1.15947e-46
gene6778	YALI0_F25025g	6158.77	5932.03	6044.55	2168.06	2341.25	2451.51	-1.38121	2.60487	4.10895e-54	3.70417e-53
gene1486	YALI0_B15081g	22321.7	24662.8	24892.1	9155.7	9068.58	9393.01	-1.37992	2.60254	6.4072e-55	5.85513e-54
gene3820	YALI0_D20856g	3125.05	2789.24	2669.32	1111.53	1098.34	1093.52	-1.3778	2.59872	1.35083e-49	1.10299e-48
gene1261	YALI0_B09999g	3369.19	2911.36	3087.17	1120.82	1234.03	1249.53	-1.37744	2.59808	1.81174e-48	1.44054e-47
gene5642	YALI0_E34573g	49680.9	59230.3	62929.5	18797.4	23752.7	23673.3	-1.37563	2.59482	4.96418e-32	2.51642e-31
gene3496	YALI0_D13090g	5203.41	5422.62	5713.16	2017.98	2120.51	2164.06	-1.37401	2.59191	1.11789e-54	1.01878e-53
gene5321	YALI0_E27808g	46371.7	48385.7	49683.9	20099.5	17592.3	18058.9	-1.37343	2.59087	5.03318e-52	4.35491e-51
gene6909	YALI0_F27929g	5247.28	5869.4	5716.29	1988.43	2310.23	2198.86	-1.37308	2.59022	6.73254e-48	5.31512e-47
gene5185	YALI0_E24717g	6812.07	7371.99	8059.02	3340.53	2498.3	2756.93	-1.37171	2.58777	3.53919e-33	1.86051e-32
gene6184	YALI0_F11671g	5620.35	5168.73	4950.42	2040.38	1960.5	2084.4	-1.37107	2.58662	1.16788e-51	1.0014e-50
gene2084	YALI0_C05148g	25912.5	32704.5	31080.1	9964.27	12731.5	12026.8	-1.36915	2.58318	2.55745e-32	1.30533e-31
gene6035	YALI0_F08195g	30896.2	30054.3	27674.8	11045.1	11744.8	11555	-1.36763	2.58046	6.39218e-54	5.73148e-53
gene1725	YALI0_B20438g	5078.22	5254.6	5559.44	2165.86	1934.3	2075.32	-1.36367	2.57339	1.93716e-51	1.65253e-50
gene1299	YALI0_B10846g	30.2355	36.8052	18.9742	2.10603	10.7387	20.1654	-1.36367	2.57338	0.00193335	0.00285846
gene3333	YALI0_D09493g	4935.12	4650.92	4846.77	1933.16	1788.14	1887.4	-1.3636	2.57326	1.25847e-55	1.17911e-54
gene507	YALI0_A13013g	1001.21	980.957	777.443	274.796	420.868	377.022	-1.36279	2.57183	1.64841e-17	5.25898e-17
gene5940	YALI0_F06160g	75179.6	79650.8	78953.8	28561.3	29565.9	32809.4	-1.36223	2.57082	9.33002e-52	8.02069e-51
gene3520	YALI0_D13662g	117.851	121.579	105.745	62.1195	22.5557	49.4167	-1.36164	2.56977	5.35075e-07	1.01985e-06
gene4465	YALI0_E08492g	10.4237	13.8628	4.4252	0.018518	3.57299	7.35803	-1.35958	2.56611	0.0214961	0.0288242
gene2954	YALI0_D00869g	192.125	226.646	223.67	68.4813	99.2205	82.2814	-1.35835	2.56392	1.05293e-15	3.10664e-15
gene2964	YALI0_D01089g	21483.8	20604	19944.1	7237.93	8371.69	8596.87	-1.35755	2.5625	3.0352e-46	2.3035e-45
gene2680	YALI0_C19195g	7384.64	8129.29	7535.86	2830.48	3290.35	2878.61	-1.35678	2.56113	1.81641e-46	1.388e-45
gene6203	YALI0_F12089g	7159.38	7667	7970.08	3032.48	2787.68	3082.29	-1.35647	2.56058	2.36576e-50	1.96293e-49
gene1384	YALI0_B12804g	51498	58952.7	62037.1	21503.2	23003.9	22872.9	-1.35608	2.55988	2.27968e-46	1.73803e-45
gene2516	YALI0_C15237g	3246.5	3531.79	3656.02	949.615	1575.88	1551.79	-1.35559	2.55902	5.87395e-19	1.97705e-18
gene5175	YALI0_E24497g	8990.99	8672.04	9186.07	3440.81	3539.24	3516.09	-1.35487	2.55774	1.07045e-56	1.02748e-55
gene5038	YALI0_E21549g	4300	4254.61	4767.41	1819.85	1694.05	1694.78	-1.35465	2.55736	5.417e-51	4.55123e-50
gene253	YALI0_A06523g	1775.66	1880.79	2098.99	779.77	687.78	783.298	-1.35403	2.55625	1.33072e-40	8.73588e-40
gene4316	YALI0_E05005g	49442.7	48521.6	49953.2	19998.5	18699.8	19168.7	-1.35398	2.55616	2.80911e-57	2.71588e-56
gene3176	YALI0_D06083g	8476.57	7868.59	7826.79	3060.1	3286.39	3115.06	-1.35311	2.55462	9.74987e-54	8.71869e-53
gene4718	YALI0_E14190g	72186.5	71571.3	59798	21603.4	27773.5	30333.7	-1.35257	2.55367	1.35733e-27	6.05669e-27
gene3100	YALI0_D04378g	7240.66	7649.75	7448.39	3030.41	2861.52	2879.68	-1.34872	2.54686	2.03283e-55	1.88347e-54
gene3671	YALI0_D17402g	9343.57	9309.55	9196.99	3371.48	3889.58	3683.47	-1.34732	2.54439	2.3418e-50	1.94548e-49
gene3714	YALI0_D18381g	84.251	56.2836	61.9895	7.27944	24.0981	48.473	-1.34697	2.54376	0.0024619	0.00361032
gene3668	YALI0_D17314g	42.7715	56.1621	27.0872	16.3345	18.9528	14.2027	-1.34658	2.54308	1.75747e-05	3.02635e-05
gene4023	YALI0_D25718g	1737.95	1744.78	1819.65	696.12	753.358	639.364	-1.34355	2.53775	5.24375e-45	3.86105e-44
gene3563	YALI0_D14762g	8892.91	8786.35	8679.56	3487.73	3389.17	3511.68	-1.34329	2.53729	1.30189e-56	1.24783e-55
gene4115	YALI0_E00550g	102119	105575	124813	41125.2	42660.2	47345.3	-1.34236	2.53566	8.10747e-40	5.22055e-39
gene6870	YALI0_F27049g	30662.8	32004.5	34192.3	12279.1	12815.2	13139.1	-1.341	2.53328	4.02236e-52	3.49845e-51
gene2085	YALI0_C05170g	24693.7	25795	24839.2	9325.21	9943.62	10469.8	-1.34081	2.53293	5.66814e-52	4.89161e-51
gene1643	YALI0_B18524g	2355.7	2646.18	2742.55	1006.43	1105.15	952.642	-1.33729	2.52676	1.13093e-41	7.69058e-41
gene1503	YALI0_B15444g	59080.2	56582.3	51474	19167.9	22607.3	24456.6	-1.33541	2.52348	6.15753e-37	3.6448e-36
gene5980	YALI0_F06974g	39.8275	66.1902	50.1852	23.4516	22.5152	15.8912	-1.33521	2.52312	1.14706e-06	2.13565e-06
gene6281	YALI0_F13937g	262.09	340.193	299.802	124.497	149.835	83.1539	-1.33443	2.52175	6.83361e-11	1.6137e-10
gene2293	YALI0_C09823g	4335.69	4933.31	5359.97	2067.85	1895.98	1839.58	-1.33379	2.52064	1.14797e-39	7.36357e-39
gene4154	YALI0_E01408g	226.281	197.829	223.752	92.8402	92.6418	72.0434	-1.32974	2.51358	5.09786e-17	1.59437e-16
gene5827	YALI0_F03685g	58.2332	31.4789	52.018	19.3887	21.6684	15.039	-1.32901	2.5123	4.33671e-06	7.76857e-06
gene3328	YALI0_D09383g	1287.03	1199.83	1058.5	456.289	483.812	473.419	-1.32687	2.50858	5.67637e-34	3.06864e-33
gene4420	YALI0_E07381g	147.025	146.195	128.903	69.3083	64.9431	34.1336	-1.32547	2.50614	4.024e-09	8.69304e-09
gene1536	YALI0_B16192g	350.178	301.291	253.097	113.337	105.479	142.012	-1.32516	2.50561	4.23211e-14	1.15707e-13
gene861	YALI0_B00440g	7.3471	9.10582	12.4588	5.09131	3.57269	2.62212	-1.32507	2.50545	0.0111749	0.0154024
gene4157	YALI0_E01452g	45072.2	54475.1	58938	17046	22749.4	23462.4	-1.32501	2.50535	2.61584e-24	1.05122e-23
gene6164	YALI0_F11253g	4617.04	4519.49	4763.13	1879.09	1767.49	1912.61	-1.32196	2.50005	4.63928e-53	4.09374e-52
gene3921	YALI0_D23309g	3460.01	3192.81	3174.63	1252.46	1387.68	1290.34	-1.32188	2.49991	2.81373e-49	2.28908e-48
gene3430	YALI0_D11572g	3433.37	4091.7	4148.88	1473.96	1749.74	1449.28	-1.32062	2.49774	7.94927e-35	4.39715e-34
gene3526	YALI0_D13794g	37844.1	45396.6	46565.3	14741.2	18142.2	19095.2	-1.32034	2.49724	2.73351e-30	1.30625e-29
gene2518	YALI0_C15268g	57.6898	108.468	80.875	31.6545	38.8295	28.4366	-1.3161	2.48993	5.55422e-07	1.05712e-06
gene4608	YALI0_E11671g	10152	9955	10095.9	3672.61	4169.32	4286.99	-1.31606	2.48986	3.79641e-46	2.87467e-45
gene5394	YALI0_E29381g	1638.45	1380.28	1329.72	566.522	631.312	550.034	-1.31483	2.48773	3.47701e-32	1.76927e-31
gene5909	YALI0_F05522g	114601	121129	127111	44845.6	48742.6	52332.5	-1.31413	2.48653	7.74516e-46	5.8316e-45
gene1198	YALI0_B08536g	11405.9	10937.4	11160.4	4381.91	4325.9	4774.72	-1.31315	2.48484	1.17966e-49	9.65581e-49
gene5073	YALI0_E22352g	99837.7	99408.4	95570.3	37915	38049.4	42966.6	-1.30969	2.47887	1.25886e-48	1.00453e-47
gene2570	YALI0_C16599g	45.9321	42.7446	55.5945	15.3462	19.7551	22.5194	-1.30916	2.47797	5.6778e-07	1.07941e-06
gene694	YALI0_A17897g	40.5839	12.1122	54.1552	10.2467	20.0002	13.3548	-1.30445	2.4699	0.00439929	0.00630861
gene5007	YALI0_E20845g	129.406	148.225	123.69	58.1525	51.0227	53.664	-1.30283	2.46712	2.60658e-13	6.88927e-13
gene3272	YALI0_D08206g	3185.74	3233.37	2896.04	1190.21	1243.65	1341.88	-1.30283	2.46712	1.76994e-45	1.31484e-44
gene580	YALI0_A15081g	1226.83	1322.37	1227.54	499.15	513.306	520.03	-1.30129	2.46448	4.9946e-41	3.32525e-40
gene2247	YALI0_C08833g	55.1537	48.4411	35.6526	7.23502	31.1046	17.8384	-1.30021	2.46265	0.000230568	0.000366045
gene5136	YALI0_E23694g	82722.7	85549	89139	34446.6	32988.3	37121.8	-1.29977	2.4619	6.90107e-49	5.55332e-48
gene6581	YALI0_F20504g	14927.4	14379	12610.9	5602.65	5843.78	5585.85	-1.29933	2.46115	1.07208e-43	7.66543e-43
gene1921	YALI0_C01287g	2473.54	2649.64	2893.32	1088.07	1005.48	1162.92	-1.29924	2.461	4.01025e-40	2.59732e-39
gene5524	YALI0_E32087g	181.243	157.083	124.824	55.172	74.9162	57.9866	-1.2985	2.45973	1.01392e-10	2.37496e-10
gene46	YALI0_A01155g	3005.23	2879.77	2759.82	1201.34	1240.5	1076.94	-1.29697	2.45713	6.65386e-45	4.88853e-44
gene2187	YALI0_C07414g	27005.2	25115.3	25616.8	10463.2	10672.3	10547.3	-1.29488	2.45357	1.05189e-51	9.03105e-51
gene2844	YALI0_C22836g	58104.2	68651.6	61922.4	22758.7	29663.2	24554	-1.29344	2.45111	1.39315e-31	6.97726e-31
gene4958	YALI0_E19745g	10452.7	11749.4	12027.8	4360.52	4825.32	4786.11	-1.29259	2.44967	1.42036e-42	9.93213e-42
gene191	YALI0_A04785g	279.571	271.975	287.855	134.616	94.5788	113.632	-1.29242	2.44939	2.48386e-17	7.86419e-17
gene4281	YALI0_E04224g	1221.32	1169.82	988.336	353.404	475.771	550.574	-1.292	2.44867	4.35986e-18	1.41945e-17
gene6750	YALI0_F24365g	9112.34	11017.3	10877.6	4657.32	3851.76	4160.28	-1.29131	2.44751	5.88224e-34	3.17736e-33
gene97	YALI0_A02423g	48.8995	45.8103	26.9675	21.3901	13.3073	15.1395	-1.29121	2.44734	2.36473e-05	4.04386e-05
[truncated: 304 more rows]
