# Supplementary material for: The Zinc Finger Transcription Factor Fts2 Represses the Yeast-to-Filament Transition in the Dimorphic Yeast Yarrowia lipolytica
Source: mSphere. 2022 Nov 21;7(6):e00450-22. doi: 10.1128/msphere.00450-22 (PMC9769893; doi:10.1128/msphere.00450-22)
Supplement: TABLE S4 [file msphere.00450-22-s0005.xlsx]

## Sheet: Full data- 6387 genes
Gene ID	Gene name	WT-1	WT-2	WT-3	ssn6Δ-1	ssn6Δ-2	ssn6Δ-3	log2FoldChange	P-value	Padj
gene582	YALI0_A15125g	1922.78	2109.59	2014.37	19966	21529.6	20188.2	3.35027	0	0
gene5473	YALI0_E31108g	2264.93	2958.08	2927.44	47255.5	46342.6	47292.6	4.11157	0	0
gene4915	YALI0_E18788g	1181.55	1230.74	1316.62	35510.2	32508.7	33980.6	4.77442	0	0
gene6515	YALI0_F19030g	548.643	471.213	502.801	11414.7	11468.1	12894	4.55481	0	0
gene1792	YALI0_B21824g	5934.92	6370.37	4994.1	164.861	219.008	188.4	-4.91868	0	0
gene1793	YALI0_B21846g	7935.36	8073.58	6389.03	378.521	414.537	368.363	-4.26971	0	0
gene1885	YALI0_C00451g	2847.26	2957.34	3087.35	26469.3	25364.1	26124.2	3.1324	0	0
gene4240	YALI0_E03300g	4.13139	12.7511	5.2331	2932.25	2827.17	2644.34	8.51052	0	0
gene633	YALI0_A16379g	124977	106065	106658	6225.25	5713.46	6116.15	-4.22519	0	0
gene651	YALI0_A16841g	321.656	384.605	421.409	9570.2	10516.7	11740.4	4.82002	0	0
gene4601	YALI0_E11517g	662.535	767.522	755.908	179684	184769	221687	8.06663	0	0
gene4019	YALI0_D25630g	47284	41320.8	42266.9	307.479	270.117	350.623	-7.13728	0	0
gene2865	YALI0_C23298g	2915.93	3000.51	3631.71	16.303	41.1413	22.9712	-6.89572	0	0
gene4751	YALI0_E14971g	26.5729	17.5776	22.3849	3657.97	4341.04	4763.48	7.58221	0	0
gene3880	YALI0_D22352g	24902.8	23090.2	21433.8	2435.84	2695.72	2516.18	-3.18256	0	0
gene6846	YALI0_F26543g	6205.13	5764.26	5438.26	376.922	317.693	394.793	-3.99646	0	0
gene5388	YALI0_E29271g	72.7916	95.5536	90.5286	6669.5	6130.17	6358.98	6.20652	0	0
gene2533	YALI0_C15576g	5.12922	0.684279	12.8345	1988.25	1839.8	2087.96	8.35926	0	0
gene3120	YALI0_D04851g	2074.41	2471.88	2478.65	41920.3	42404.9	46855.1	4.22299	0	0
gene5075	YALI0_E22396g	200.709	231.928	193.645	6410.46	6905.53	6637.03	4.98825	0	0
gene323	YALI0_A08195g	12.3132	18.9	12.6776	10698.6	8432.08	7655.13	9.2279	0	0
gene3221	YALI0_D07062g	2792.17	3923.66	3184.53	85993.1	79490.3	80122.1	4.63237	0	0
gene3951	YALI0_D23947g	32656	29752.2	30888.4	3661.41	3828.13	3721.71	-3.05689	0	0
gene1780	YALI0_B21582g	3620.25	4061.43	3787.5	36616.6	33122.9	33354.1	3.16786	0	0
gene1138	YALI0_B07029g	2.04182	1.79373	0.0706915	6245.76	5814.69	5511.6	11.9302	0	0
gene3969	YALI0_D24365g	545.447	395.976	458.122	27926	30749.5	31735.3	6.01435	0	0
gene4183	YALI0_E02024g	39064.1	38512.2	41547.6	4840.52	5397.77	4977.91	-2.96885	0	0
gene4187	YALI0_E02112g	9916.32	8887.18	7953.59	547.187	488.112	443.87	-4.17676	0	0
gene1112	YALI0_B06413g	3068.38	3448.49	2952.38	31049.5	31248	32405.8	3.32136	0	0
gene2771	YALI0_C21274g	35.9965	77.4498	53.7261	11588.8	10519.9	11123.7	7.61975	0	0
gene4366	YALI0_E06105g	261.058	251.716	262.361	3616.89	3879.86	3979.68	3.88827	0	0
gene5869	YALI0_F04598g	129.939	111.037	111.168	31360.7	35807.5	47539.8	8.34581	0	0
gene5730	YALI0_F01518g	428.094	491.424	517.692	9694.7	11602.3	12022	4.53552	0	0
gene40	YALI0_A01023g	822.081	735.384	859.924	10816.2	11516.6	12190.9	3.83769	0	0
gene6003	YALI0_F07535g	772.091	919.904	865.734	47113.9	51837.5	47322	5.83691	0	0
gene6648	YALI0_F22011g	2962.81	2758.63	2830.67	67.268	56.0257	93.8728	-5.29305	0	0
gene2224	YALI0_C08327g	628.695	626.128	742.257	16468.1	15715.1	17071.8	4.62675	0	0
gene4740	YALI0_E14707g	4331.69	4479.51	4136.45	227.422	220.203	188.059	-4.34819	0	0
gene4335	YALI0_E05423g	225.313	221.155	280.596	6393.51	5906.74	5690.85	4.6335	0	0
gene2044	YALI0_C04136g	537.557	569.671	576.916	8344.37	8215.87	8618.62	3.90225	0	0
gene5215	YALI0_E25443g	52.1618	36.0539	51.7794	40320.7	40337.8	49218.5	9.86452	0	0
gene2390	YALI0_C12100g	449.431	461.256	417.607	9091.2	9710.03	9900.81	4.43102	0	0
gene3989	YALI0_D24860g	1564.36	1489.48	1608.15	11449	11433.9	12139.1	2.90988	9.88131291682493e-324	1.49207825044056e-321
gene6480	YALI0_F18282g	7437.96	7533.45	7965.78	65464.8	67653.1	78086	3.20297	1.19563886293582e-321	1.76450604755743e-319
gene2970	YALI0_D01221g	205.754	209.373	182.541	3208.13	3170.53	3195.21	3.99757	5.56626708245894e-317	8.03599558514032e-315
gene3050	YALI0_D03135g	56706.2	52502.4	55499.3	377549	392656	430401	2.86579	5.81085515957306e-313	8.21061470526067e-311
gene2991	YALI0_D01738g	741.385	817.819	913.995	8609.49	8257.26	8699.87	3.37116	1.21092846968195e-311	0
gene1139	YALI0_B07051g	15.4002	30.8577	10.7703	1685.05	1751.77	1879.21	6.49822	6.50071020161699e-311	0
gene4432	YALI0_E07766g	3919.01	3816.41	3399.39	159.36	187.133	199.839	-4.34883	1.24585e-307	1.65473e-305
gene5749	YALI0_F01947g	642.977	704.476	617.994	5919.41	5775.43	5985.9	3.16714	1.21229e-306	1.5786e-304
gene2980	YALI0_D01463g	952.891	766.726	723.371	10221.8	10032.7	10355.2	3.64626	3.33243e-305	4.2559e-303
gene1904	YALI0_C00869g	209.113	289.602	316.525	6980.2	6952.28	7958.52	4.74797	5.43867e-299	6.81475e-297
gene472	YALI0_A12111g	498.689	517.733	591.955	5229.37	5566.41	5437.14	3.33717	1.21463e-297	1.49377e-295
gene1142	YALI0_B07117g	1200.81	1197.47	982.509	12008.3	13900	12526.7	3.50535	5.31542e-292	6.41813e-290
gene2990	YALI0_D01716g	912.194	902.403	898.429	7883.9	7635.65	6962.72	3.05055	2.7281e-288	3.23524e-286
gene6802	YALI0_F25575g	656.218	639.885	621.29	7096.15	7829.13	9119.94	3.64797	1.04512e-274	1.21766e-272
gene1294	YALI0_B10736g	15231	14733.4	14278.9	77556	81450.7	77038.6	2.41546	1.94392e-274	2.22579e-272
gene3145	YALI0_D05379g	916.267	833.389	939.842	6708.05	6665.73	6651.81	2.89769	5.48395e-273	6.1727e-271
gene6656	YALI0_F22187g	34195	32630.1	38582.9	4821.19	5061.82	5117.63	-2.81281	5.55221e-264	6.14537e-262
gene3567	YALI0_D14872g	238.53	273.187	189.937	3832.94	4168.35	4244.79	4.11909	4.04596e-262	4.40479e-260
gene6641	YALI0_F21857g	164.621	117.929	114.362	2688.94	2742.43	2893.38	4.38773	1.76638e-260	1.89202e-258
gene2110	YALI0_C05731g	91.1864	96.8726	114.701	2442.74	2893.32	3139.49	4.80917	1.41099e-257	1.48737e-255
gene2454	YALI0_C13750g	1204.96	1115.67	1187.96	7286.9	7508.49	7612.62	2.67553	9.9727e-255	1.03482e-252
gene2943	YALI0_D00627g	7617.06	7466.69	7681.41	36177.4	37976.8	38279.8	2.30423	9.19248e-251	9.39188e-249
gene2876	YALI0_C23518g	607.005	528.21	557.586	5435.78	6124.89	6807.67	3.43982	1.23201e-243	1.23966e-241
gene6801	YALI0_F25553g	111.483	98.8661	77.2421	3433.3	4305.9	5008.62	5.46446	2.57187e-241	2.51174e-239
gene2824	YALI0_C22394g	13850.1	16800	14726.7	1891.45	1665.09	1910.55	-3.05283	1.84203e-240	1.77289e-238
gene2770	YALI0_C21252g	15.4206	20.3938	30.2174	1379.91	1256.52	1305.2	5.90643	3.97285e-239	3.7691e-237
gene3089	YALI0_D04136g	1650.39	1695.5	1663.56	9684.01	10022.4	11123.2	2.6214	1.75546e-237	1.64197e-235
gene3453	YALI0_D12100g	1333.98	1205.3	1393.68	8506.16	8260.29	8103.81	2.6619	9.98504e-235	9.20981e-233
gene4912	YALI0_E18722g	18399	23441.7	22321.2	173007	182842	198030	3.10977	7.34914e-231	6.6857e-229
gene2874	YALI0_C23474g	234.527	241.865	278.696	3063.37	3000.86	2728.33	3.54368	2.92244e-228	2.62269e-226
gene6290	YALI0_F14113g	24.6131	41.5739	18.3681	1504.54	1478.69	1347.38	5.64903	2.4546e-226	2.17346e-224
gene2504	YALI0_C15004g	218.398	337.003	361.012	19004.5	24824.2	29826.9	6.32792	2.41785e-225	2.11276e-223
gene2794	YALI0_C21758g	1391.28	1266.92	1347.32	7812.95	8699.71	8963.34	2.66936	7.62164e-221	6.57342e-219
gene170	YALI0_A04323g	2643.66	3157.11	3222.42	20222.6	22904.8	20917.9	2.82747	9.75254e-217	8.30341e-215
gene6026	YALI0_F08041g	0.00401149	0	2.30432	847.725	792.26	906.522	10.0262	1.76255e-214	1.48165e-212
gene5862	YALI0_F04444g	3697.97	3807.49	3621.03	16458.7	16705.7	17615.9	2.19	1.12161e-213	9.3108e-212
gene3389	YALI0_D10681g	245.89	300.109	324.53	3993.37	4296.73	5114.64	3.94532	1.14041e-212	9.34993e-211
gene2319	YALI0_C10450g	1003.33	1017.32	993.069	5358.92	5287.29	5223.66	2.39624	1.42488e-208	1.15398e-206
gene3085	YALI0_D04048g	1193.77	1219.33	1206.88	6591.89	6213.88	6250.83	2.39607	9.86185e-208	7.89067e-206
gene5682	YALI0_F00440g	154.46	149.087	94.4187	6103.51	4524.38	4428.66	5.23646	4.08071e-202	3.22619e-200
gene3129	YALI0_D05041g	1184.44	1098.96	1075.64	5995	5952.27	6383.28	2.44769	3.82518e-200	2.98859e-198
gene5505	YALI0_E31757g	58.5564	108.496	91.6931	1978.8	1949.37	2206.32	4.56312	1.99361e-198	1.53948e-196
gene2883	YALI0_C23705g	2088.79	2631.43	2555.87	15162.1	15809.1	16189.6	2.6963	7.57079e-196	5.77903e-194
gene2505	YALI0_C15026g	652.217	628.709	752.283	4744.58	4655.58	5256.5	2.85153	1.02216e-195	7.71381e-194
gene6984	YALI0_F29909g	50028.8	44431.3	44287.7	9754.4	10215.7	9980.05	-2.21185	1.29793e-193	9.68491e-192
gene2873	YALI0_C23452g	13564.6	17436.3	16105.6	95615.2	97054.2	97717.6	2.62394	1.27716e-192	9.424e-191
gene3350	YALI0_D09889g	85626.4	85035.9	75139.3	18571.9	17906.3	18282.6	-2.16629	3.57995e-191	2.61258e-189
gene2839	YALI0_C22748g	7249.45	6488.21	7096.46	1267.4	1165.44	1094.27	-2.56209	6.66965e-191	4.81447e-189
gene3346	YALI0_D09801g	2907.59	2859.34	2939.8	16608.1	15020.1	13865.7	2.38555	1.18268e-189	8.44533e-188
gene5245	YALI0_E26125g	2674.28	2789.86	3101.46	14401.3	13937.5	15372.2	2.35191	6.4585e-189	4.56286e-187
gene766	YALI0_A19536g	9128.02	8171.55	7598.57	1472.96	1429.16	1480.82	-2.506	3.35054e-186	2.3422e-184
gene3993	YALI0_D25014g	5384.15	5280.06	5390.95	31512.9	26664.1	26255	2.39478	2.10634e-184	1.4571e-182
gene2881	YALI0_C23661g	111.537	115.204	81.141	1938.41	2117.55	1689.81	4.21416	3.36793e-184	2.30581e-182
gene4135	YALI0_E00990g	3260.69	3128.4	2800.95	14488.2	14132.9	14990.6	2.24599	1.90005e-183	1.28758e-181
gene2348	YALI0_C11165g	681.198	1042.38	991.338	13447.9	12735.8	11529.6	3.79591	5.71027e-178	3.8305e-176
gene1122	YALI0_B06688g	733.894	583.031	660.643	4985.06	5858.03	6272.75	3.11392	1.34068e-175	8.90347e-174
gene2105	YALI0_C05621g	17890	19954.1	21184.6	3576.51	3346.49	3917.12	-2.44481	1.65289e-175	1.08682e-173
gene2530	YALI0_C15488g	8090.3	10141.9	9717.57	50690.6	50293.9	53185.3	2.46358	7.26789e-174	4.73197e-172
gene842	YALI0_A21373g	138.076	133.087	79.5437	3616.21	3150.86	2674.32	4.74424	2.16438e-170	1.3955e-168
gene6550	YALI0_F19822g	595.063	737.174	793.183	5798.99	5825.15	6891.76	3.12341	7.17258e-170	4.58011e-168
gene1690	YALI0_B19602g	63.5081	75.9857	61.4517	1112.65	1177.74	1122.27	4.07878	8.31399e-166	5.2584e-164
gene870	YALI0_B00660g	1557.06	1435.51	1315.29	7407.95	7095	7951.89	2.38124	3.08977e-163	1.93577e-161
gene5610	YALI0_E33891g	1273.35	1039.05	993.23	7955.84	9104.09	10173.8	3.04194	2.4124e-162	1.49727e-160
gene2628	YALI0_C18029g	145.608	212.367	212.792	2320.39	2326.81	2662.73	3.67864	2.73967e-162	1.68464e-160
gene5062	YALI0_E22088g	137.231	145.096	148.997	1793.29	2309	2506.87	3.93691	4.00875e-162	2.4424e-160
gene2508	YALI0_C15092g	809.83	767.655	856.379	4158.74	4841.45	4771.32	2.50117	5.80358e-161	3.50378e-159
gene3218	YALI0_D06996g	4208.76	3903.15	3956.83	16051.1	18654.8	18233.8	2.13302	3.23348e-160	1.93455e-158
gene2973	YALI0_D01287g	435.121	455.034	418.625	2459.15	2451.84	2504.32	2.50067	3.75391e-159	2.22587e-157
gene768	YALI0_A19580g	980.888	1050.24	1081.76	4812.71	5141.48	5478.13	2.30989	7.20956e-159	4.23705e-157
gene6705	YALI0_F23353g	3931.25	3501.7	3496.91	14573.2	14250.8	14340.1	1.98144	2.43135e-157	1.41637e-155
gene1176	YALI0_B08052g	115.639	102.139	107.099	1262.83	1497.17	1395.8	3.67619	3.0466e-157	1.75934e-155
gene3121	YALI0_D04873g	1717.78	1431.28	1559.1	8446.37	7721.59	7580.86	2.33492	4.63694e-156	2.65465e-154
gene2067	YALI0_C04730g	4149.74	4261.81	6478.9	204.167	172.884	219.265	-4.64115	5.19117e-156	2.94654e-154
gene2403	YALI0_C12364g	628.601	573.489	667.07	3313.03	3601.68	3686.88	2.50524	6.8858e-155	3.8753e-153
gene4666	YALI0_E12947g	70.677	83.0738	70.0678	1051.78	1085.74	1043.74	3.8234	1.55002e-150	8.65017e-149
gene1627	YALI0_B18194g	2045.74	2514.93	2317.75	30053.6	40376.9	50625.1	4.13738	1.89094e-150	1.04648e-148
gene1686	YALI0_B19492g	18402.6	15807.2	15842	3369.28	3749.53	3817.14	-2.19437	1.94448e-149	1.06721e-147
gene3965	YALI0_D24277g	413.457	343.107	349.077	2316.69	2454.91	2544.21	2.7256	1.99793e-149	1.08756e-147
gene4889	YALI0_E18194g	1002.16	891.505	869.354	5024.16	5110.59	6048.41	2.54975	1.39622e-148	7.53844e-147
gene5801	YALI0_F03113g	502.825	603.961	563.467	3146.8	3629.44	3308.73	2.59318	1.12169e-144	6.00739e-143
gene5148	YALI0_E23925g	965.341	844.976	908.238	4085.14	4238.74	4495.2	2.23781	3.74043e-144	1.98722e-142
gene3026	YALI0_D02585g	152.396	132.698	101.282	1457.06	1498.4	1545.57	3.53633	7.76677e-143	4.09358e-141
gene5252	YALI0_E26279g	1724	1582.05	1636.24	6386.33	7028.59	6932.77	2.04165	9.60548e-143	5.02283e-141
gene5208	YALI0_E25223g	2070.03	1973.99	1840	7872.61	7420.71	7921.18	1.97959	1.23113e-141	6.38745e-140
gene5313	YALI0_E27654g	9377.9	8980.78	8217.96	1603.63	1974.77	1640.25	-2.34882	1.91819e-141	9.87495e-140
gene794	YALI0_A20207g	2617.85	2668.29	2547.31	502.15	528.412	547.96	-2.31101	3.09908e-141	1.58316e-139
gene4990	YALI0_E20471g	3846.15	3246.35	2954.55	284.755	200.981	297.965	-3.67887	5.07579e-141	2.57315e-139
gene4475	YALI0_E08756g	497.583	457.75	554.678	2725.93	2755.87	2890.57	2.47316	3.35755e-139	1.6892e-137
gene1637	YALI0_B18392g	3406.25	3364.56	3846.7	720.48	653.669	707.671	-2.34957	1.69553e-138	8.46619e-137
gene2000	YALI0_C03135g	1009.48	964.333	1080.21	4206.14	4390.73	4538.52	2.10571	1.74886e-138	8.66729e-137
gene5328	YALI0_E27962g	22979.2	24243	23087.5	6927.6	7249.96	7371.57	-1.70613	4.02846e-138	1.9817e-136
gene4914	YALI0_E18766g	6467.17	5961.1	5227.62	1068.1	1174.66	1186.27	-2.36447	3.0217e-137	1.47552e-135
gene3419	YALI0_D11308g	2462.2	2366.31	2370.41	468.009	494.269	500.781	-2.29863	6.23722e-137	3.02346e-135
gene782	YALI0_A19888g	13295.9	12187.3	10837.6	2759.42	2810.55	2532.54	-2.16452	6.90386e-137	3.32236e-135
gene4341	YALI0_E05555g	841.385	737.625	680.816	3753.84	3835.39	3737.38	2.32423	2.06871e-136	9.88365e-135
gene4385	YALI0_E06567g	8664.24	8039.25	6916.17	1679.87	1615.3	1658.12	-2.25357	2.89328e-135	1.37245e-133
gene4624	YALI0_E12045g	117.634	69.2357	125.309	1606.94	1527.42	1580.54	3.92192	4.69313e-135	2.21043e-133
gene849	YALI0_B00154g	324.527	386.599	242.987	3365.49	3029.97	3037.98	3.30216	1.08244e-134	5.06232e-133
gene5001	YALI0_E20713g	1744.38	1493.82	1505.06	6853.15	6541.69	6676.76	2.08104	2.08582e-134	9.68666e-133
gene1240	YALI0_B09537g	2615.59	2035.28	2309.31	11221.2	10611.8	10535.1	2.21767	1.75403e-132	8.08922e-131
gene3087	YALI0_D04092g	194.409	193.633	131.667	2291.89	2986.33	3285.67	4.03931	2.44951e-132	1.12188e-130
gene1267	YALI0_B10131g	156.666	160.173	165.228	1293.21	1512.76	1536.5	3.17074	2.81832e-132	1.28195e-130
gene5497	YALI0_E31581g	856.014	951.579	967.259	4003.63	4563.33	4618.97	2.2486	4.43983e-132	2.00578e-130
gene3396	YALI0_D10835g	17843.7	17129.3	16098.3	55706.6	59872.5	61736.4	1.79565	1.00158e-131	4.49425e-130
gene3104	YALI0_D04466g	2358.66	1984.06	2069.66	8924.69	10253.9	10527.3	2.2118	1.22826e-131	5.47441e-130
gene2746	YALI0_C20691g	254.099	353.353	304.832	3630.12	3082.65	2674.34	3.36198	1.72947e-131	7.65694e-130
gene2768	YALI0_C21186g	1525.5	1557.44	1588.5	6286.33	5930.5	5650.2	1.93548	2.82788e-131	1.24371e-129
gene1779	YALI0_B21560g	2717.11	2543.23	2655.01	10365.4	9434.03	9160.4	1.87149	1.62731e-130	7.10984e-129
gene2959	YALI0_D00979g	566.239	619.66	606.954	2857.96	3147.58	2805.14	2.29651	2.18557e-130	9.48653e-129
gene4119	YALI0_E00638g	36613.9	33471.8	29096.3	8014.83	7903.51	7685.35	-2.07111	9.30078e-130	4.01081e-128
gene1901	YALI0_C00803g	393.201	450.008	391.363	3693.5	3618.07	2750.83	3.02566	3.37509e-129	1.44606e-127
gene657	YALI0_A17020g	9322.61	9029.85	7974.44	2120.08	2330.68	2132.75	-1.99994	4.57326e-129	1.94686e-127
gene4840	YALI0_E17083g	21.3992	10.5621	5.634	610.459	589.48	609.711	5.55645	2.64494e-128	1.11879e-126
gene5474	YALI0_E31130g	157.787	166.054	219.279	2161.65	1809.77	1742.63	3.39752	2.99496e-128	1.25883e-126
gene2462	YALI0_C13926g	2734.54	2765.37	2545.28	9568.23	9163.05	8854.73	1.7772	6.32518e-128	2.64186e-126
gene4981	YALI0_E20251g	378.903	446.447	399.699	2313.99	2618.08	2269.32	2.55382	6.40022e-128	2.65649e-126
gene5670	YALI0_F00176g	7890.33	7639.64	6953.86	24784.5	26661.8	27041.7	1.80335	1.04505e-127	4.31067e-126
gene771	YALI0_A19646g	432.08	455.835	441.755	2343.15	2184.02	2104.93	2.31775	6.72251e-127	2.75582e-125
gene3713	YALI0_D18359g	703.234	688.325	561.93	3547.42	3881.98	4298.72	2.58412	4.95912e-126	2.02046e-124
gene3557	YALI0_D14608g	11876.1	11438.4	12443.6	3580.13	3803.28	3613.57	-1.70111	1.10006e-125	4.45459e-124
gene4033	YALI0_D25938g	1454.9	1584.41	1550.05	7657.97	6901.5	6218.94	2.17857	1.26026e-125	5.07237e-124
gene5494	YALI0_E31537g	582.46	527.466	541.477	2574.74	2533.5	2434.79	2.19137	5.43724e-124	2.17522e-122
gene5562	YALI0_E32835g	1832.51	1691.6	1696.28	216.844	135.773	174.553	-3.30537	6.88129e-123	2.73645e-121
gene255	YALI0_A06589g	1144.44	1071.76	891.83	5481.95	4877.96	5317.13	2.33328	1.30142e-122	5.14447e-121
gene5298	YALI0_E27291g	5228.4	4960.89	4318.02	912.935	967.944	1070.14	-2.29753	1.55839e-122	6.12383e-121
gene693	YALI0_A17875g	1543.79	1577.69	1233.01	111.459	143.558	119.04	-3.54126	1.74994e-122	6.8361e-121
gene6921	YALI0_F28193g	970.787	1057.68	1368.79	28.0245	6.36332	22.2752	-5.88762	3.15212e-121	1.22417e-119
gene1376	YALI0_B12606g	590.635	563.471	502.721	2601.92	2986.27	2806.32	2.33936	3.28932e-120	1.27002e-118
gene4533	YALI0_E10043g	4686.75	4033.89	3880.76	17926.7	16312.8	15829.8	1.99016	2.2721e-118	8.72198e-117
gene2013	YALI0_C03443g	32502.4	28368.2	28383.3	8015.45	6777.53	6607.99	-2.06019	1.20414e-117	4.59581e-116
gene3173	YALI0_D06017g	1517.36	1631.42	1670.28	5615.18	6326.41	6145.73	1.90826	3.95925e-117	1.50248e-115
gene3116	YALI0_D04785g	3409.09	2972.12	2962.06	11154.7	10834.1	10459.3	1.79599	9.7275e-117	3.67047e-115
gene6109	YALI0_F09944g	10.2296	7.93005	9.90896	400.565	452.787	410.951	5.48178	1.04452e-116	3.91903e-115
gene5617	YALI0_E34045g	6410.94	6395.71	5478.76	1552.4	1475.73	1572.33	-1.99089	7.13647e-116	2.66254e-114
gene792	YALI0_A20152g	960.556	1312.19	1102.71	79.5936	71.3708	67.2846	-3.94852	8.77145e-116	3.25426e-114
gene3441	YALI0_D11792g	2058.85	2066.61	1988.65	368.002	422.894	445.589	-2.30592	9.47586e-116	3.49606e-114
gene5658	YALI0_E34947g	917.286	892.616	872.581	3373.85	3810.53	3879.06	2.04369	1.37688e-115	5.05184e-114
gene6455	YALI0_F17754g	2478.62	2561.57	2408.05	7459.6	7678.07	7720.67	1.61727	2.83572e-115	1.03473e-113
gene3756	YALI0_D19316g	672.641	690.782	657.32	3047.45	2779.83	3269.54	2.16993	3.24117e-114	1.17621e-112
gene2551	YALI0_C16049g	10116.1	10355.3	8604.37	2285.24	2411.51	2590.52	-1.9965	3.64744e-114	1.31645e-112
gene5748	YALI0_F01925g	1762.05	1896.68	1914.29	6262.95	6059.82	6355.43	1.74495	9.70919e-114	3.48534e-112
gene1199	YALI0_B08558g	2473.31	2160.58	2058	7978.43	8376.1	8797.03	1.90976	3.88089e-113	1.38564e-111
gene4998	YALI0_E20647g	6493.89	6506.89	5753.34	1595.46	1771.27	1683.04	-1.89329	6.70861e-112	2.38245e-110
gene1428	YALI0_B13838g	5776.08	5103.81	4715.92	1302.21	1260.57	1244.17	-2.0345	1.08595e-111	3.83606e-110
gene3915	YALI0_D23177g	914.119	822.161	786.12	3302.13	3494.11	3403.97	2.01491	2.76473e-111	9.71457e-110
gene1380	YALI0_B12716g	2355.69	2378.42	2035.96	7576.83	8006.87	7866.58	1.7914	7.9973e-111	2.79527e-109
gene6338	YALI0_F15169g	756.663	776.771	852.39	3666.48	3555.12	3162.39	2.12252	1.16033e-110	4.03442e-109
gene946	YALI0_B02409g	9511.09	10142.7	8690.89	2417.95	2426.85	2007.55	-2.04864	1.19535e-110	4.13453e-109
gene2983	YALI0_D01529g	5517.23	5452.88	5278.33	15439.9	17404.6	16635.6	1.60638	1.04798e-109	3.60603e-108
gene4359	YALI0_E05951g	4162.58	3752.06	3384.77	492.361	600.773	680.589	-2.67132	1.11105e-109	3.80336e-108
gene5022	YALI0_E21175g	8158.63	7971.39	7919.5	2650.16	2776.48	2770.36	-1.55289	1.13396e-109	3.86186e-108
gene840	YALI0_A21307g	25427	22814.8	24020.4	68954.6	73819.3	76663.1	1.60251	5.53732e-109	1.87619e-107
gene1567	YALI0_B16874g	4218.02	3960.92	4192.63	11702	11856.8	12140.8	1.52909	1.07924e-108	3.63818e-107
gene1929	YALI0_C01463g	1649.37	1669.52	1725.26	5234.93	5591.21	5366.88	1.68286	1.39611e-108	4.68262e-107
gene6685	YALI0_F22847g	903.995	894.435	874.974	3813.44	3297.86	3463.91	1.98367	1.78844e-108	5.96834e-107
gene3718	YALI0_D18480g	6.14518	10.9508	0.309089	356.251	372.283	393.727	5.89915	4.55923e-108	1.51389e-106
gene1407	YALI0_B13354g	240.567	204.934	260.073	1410.77	1483.92	1566.94	2.66321	5.27045e-108	1.74135e-106
gene4383	YALI0_E06519g	1495.75	1447.83	1480.54	4808.45	4997.65	4648.04	1.70804	1.71156e-107	5.62698e-106
gene2328	YALI0_C10670g	28.6608	26.6298	28.5722	1183.85	1104.19	745.097	5.17174	2.48743e-107	8.13744e-106
gene1213	YALI0_B08921g	33805.8	33317.7	33335.6	11314	11421.6	12468	-1.51278	2.92237e-106	9.51347e-105
gene2540	YALI0_C15785g	12.2809	15.3188	6.71577	508.997	716.242	600.363	5.69655	2.12198e-105	6.87418e-104
gene7080	YALI0_F32043g	1440.47	1365.78	1466.41	4510.09	4609.95	4645.54	1.68839	1.20784e-104	3.89382e-103
gene5987	YALI0_F07128g	459.571	375.761	435.099	2437.89	3075.28	3377.05	2.80714	2.45997e-104	7.89209e-103
gene6399	YALI0_F16511g	1712.63	1499.4	1399.99	5660.44	6260.27	6257.58	1.97814	4.38035e-104	1.39855e-102
gene4645	YALI0_E12463g	4548.69	4370.54	4328.91	1214.64	1219.05	1018.29	-1.94049	4.60131e-104	1.46207e-102
gene592	YALI0_A15378g	0.0424269	5.21079	18.544	645.774	787.854	804.96	6.57539	4.84569e-104	1.53239e-102
gene2217	YALI0_C08140g	2866.5	2684.22	2420.28	9083.76	9365.79	10467.4	1.8586	1.47256e-103	4.63473e-102
gene5340	YALI0_E28259g	5023.85	5364.07	5246.64	1114.62	763.579	959.828	-2.46117	9.76628e-103	3.05933e-101
gene3772	YALI0_D19734g	15027.2	14365	13534.1	4945.32	4530.47	4886.68	-1.5795	1.45637e-102	4.54073e-101
gene940	YALI0_B02266g	4745.24	4506.69	4429.85	13191.5	14291.9	12944.1	1.56292	1.92406e-102	5.97088e-101
gene3182	YALI0_D06237g	1291.02	1337.88	1248.51	4212.66	4234.65	4576.5	1.74734	2.97408e-102	9.18644e-101
gene5353	YALI0_E28534g	6306.48	5758.77	5644.45	17493.3	16959	16761.1	1.53186	7.4956e-102	2.30455e-100
gene3500	YALI0_D13156g	2759.1	2467.22	2841.97	9073.3	8435.11	8432.65	1.68553	8.30496e-102	2.54163e-100
gene6202	YALI0_F12067g	9515.04	8090.08	8629.95	26435.7	27298.9	28646.3	1.65087	9.07024e-102	2.76309e-100
gene1767	YALI0_B21318g	5060.67	5436.38	4945.14	15160	16965.2	17769.4	1.69174	1.27691e-101	3.87213e-100
gene2929	YALI0_D00319g	7038.66	7218.57	7269.57	19933.8	19376.8	21555.8	1.49955	7.59634e-101	2.29306e-99
gene3577	YALI0_D15114g	4815.9	4827.48	4333.54	1297.2	1402.16	1389.4	-1.77365	1.0472e-100	3.14683e-99
gene5823	YALI0_F03619g	111.54	112.42	85.8438	907.346	1046.36	1010.68	3.25279	2.69156e-100	8.05164e-99
gene4434	YALI0_E07810g	9148.65	8946.75	9037.82	3193.37	3016.55	3297.97	-1.51265	3.64326e-100	1.08497e-98
gene6622	YALI0_F21428g	54312.6	60126.8	55473.8	155001	157741	170478	1.50786	1.04472e-99	3.09733e-98
gene5598	YALI0_E33627g	3352.87	3251.13	3051.69	9624.38	9843.38	9098.55	1.56445	1.14688e-99	3.38508e-98
gene2586	YALI0_C16951g	743.395	805.427	863.554	3007.29	3354.5	3406.07	2.01813	4.27701e-99	1.2568e-97
gene5010	YALI0_E20911g	686.876	628.123	621.428	2560.95	2452.88	2413.58	1.93901	9.80744e-99	2.86922e-97
gene4542	YALI0_E10219g	18.3138	7.013	0.440622	847.716	1012.97	691.898	6.56319	2.29264e-98	6.67782e-97
gene1073	YALI0_B05478g	1786.49	1673.7	1776.41	6173.56	7005.95	7960.6	2.01342	1.40756e-97	4.08192e-96
gene4589	YALI0_E11319g	926.413	885.756	755.819	3401.57	3701	4007.64	2.11186	2.31642e-97	6.68842e-96
gene46	YALI0_A01155g	2949.48	2806.93	2680.83	720.982	782.734	769.544	-1.89225	2.89981e-97	8.33664e-96
gene5611	YALI0_E33913g	1410.67	1250.05	1267.14	4261.59	4363.87	4574.57	1.74861	4.71098e-97	1.34852e-95
gene6122	YALI0_F10219g	7119.53	6826.48	7736.31	2304.05	2201.68	2389	-1.65251	9.64054e-97	2.74776e-95
gene2050	YALI0_C04279g	47.0716	45.4262	40.2041	628.411	656.767	801.626	3.96896	1.65286e-96	4.69087e-95
gene5655	YALI0_E34881g	2189.85	2202.08	1970.8	6462.33	6474.44	6642.69	1.62085	1.68827e-96	4.77097e-95
gene1217	YALI0_B09009g	1109.7	879.94	1138.17	4283.88	4411.36	4274.06	2.05313	3.26948e-95	9.20026e-94
gene3052	YALI0_D03179g	2629.19	3101.72	2487.52	11062.6	9606.82	10086.2	1.90327	8.93611e-95	2.504e-93
gene6225	YALI0_F12617g	3348.82	3294.65	3245.14	8752.3	9220.94	9577.55	1.47812	1.09698e-94	3.06096e-93
gene2043	YALI0_C04114g	2655.69	2541.63	2535.96	8312.47	7844.56	7215.81	1.59558	1.14906e-94	3.19285e-93
gene1057	YALI0_B05038g	5477.19	5013.98	4720.47	15872.7	15626	14440.5	1.5943	2.25208e-94	6.23169e-93
gene1103	YALI0_B06160g	9.28613	15.0434	26.2971	456.104	489.021	448.781	4.79074	4.07831e-94	1.12382e-92
gene598	YALI0_A15488g	67.6692	81.9232	92.3897	1412.03	1231.53	939.289	3.88734	6.68143e-94	1.83353e-92
gene1381	YALI0_B12738g	1312.53	1313.5	1357.06	4264.74	4168.38	3943.18	1.63583	1.52625e-93	4.17112e-92
gene5719	YALI0_F01254g	792.481	816.027	862.733	2783.05	3015.31	2952.33	1.82461	1.81024e-93	4.92698e-92
gene1790	YALI0_B21780g	404.14	330.069	271.113	2301.17	3139.22	3066.34	3.07982	3.19829e-93	8.66931e-92
gene6146	YALI0_F10824g	11.2927	18.9422	11.4829	464.474	625.489	673.171	5.37732	5.51127e-93	1.48782e-91
gene3146	YALI0_D05401g	59.4061	65.9998	61.0833	695.65	782.854	922.656	3.68301	1.41078e-92	3.7931e-91
gene2143	YALI0_C06460g	1878.51	1744.48	1508.72	6754.52	6496.1	5961.4	1.90368	2.5311e-92	6.77782e-91
gene1807	YALI0_B22176g	1322.55	1135.32	1076.41	4278.38	4168.47	4418.4	1.86339	2.83144e-92	7.55163e-91
gene1918	YALI0_C01199g	4.12864	5.2286	13.011	386.621	375.559	485.695	5.81034	5.6386e-92	1.49784e-90
gene2287	YALI0_C09658g	3230.01	3356.79	2657.52	12714.7	11393.6	10937.6	1.922	6.41922e-92	1.69841e-90
gene4629	YALI0_E12133g	41685	39948.7	40920.1	16026.6	16340.6	16610.7	-1.32319	1.41792e-91	3.73666e-90
gene6808	YALI0_F25707g	1458.83	1496.64	1202.84	4988.52	4929.53	5105.6	1.85177	1.7241e-91	4.5256e-90
gene6461	YALI0_F17886g	2185.75	2231.62	1900.33	6533.31	6836.31	6874.56	1.67909	2.3337e-91	6.1016e-90
gene1696	YALI0_B19756g	14262.5	14748.1	12958.3	43687.5	38573.7	41417.6	1.55907	2.63185e-91	6.85416e-90
gene719	YALI0_A18403g	694.112	684.397	668.459	2439.87	2457.97	2301.72	1.81386	6.61262e-91	1.71541e-89
gene6028	YALI0_F08085g	5.13962	6.18339	9.6548	440.468	527.003	360.392	5.97562	6.92459e-91	1.78935e-89
gene796	YALI0_A20273g	310.288	339.226	341.736	2108.25	1680.57	1644.68	2.45439	9.64033e-91	2.48145e-89
gene6394	YALI0_F16401g	13249.8	12350.3	10485.9	3603.74	3247.12	3255.06	-1.83628	1.04098e-90	2.66916e-89
gene6165	YALI0_F11275g	1188.74	1261.92	1358.73	4441	4053.81	4645.82	1.78704	1.81813e-90	4.64392e-89
gene4997	YALI0_E20625g	6691.38	6401.97	5156.17	1421.98	1553.05	1407.58	-2.05828	2.52395e-90	6.42205e-89
gene2302	YALI0_C10054g	997.187	1023.63	978.3	89.0814	108.612	137.298	-3.16088	3.1973e-90	8.1043e-89
gene3003	YALI0_D02024g	474.901	423.527	389.461	1931.12	1945.02	1742.71	2.12376	4.31512e-89	1.08961e-87
gene4979	YALI0_E20207g	526.262	501.505	583.508	2447.66	2197.49	2108.54	2.06877	1.0671e-88	2.68432e-87
gene4132	YALI0_E00924g	72.8036	104.724	86.0271	794.766	916.032	843.32	3.27267	2.93826e-88	7.36338e-87
gene393	YALI0_A09933g	150003	167622	165144	61182.1	59111.6	63548.7	-1.39286	6.05666e-88	1.51211e-86
gene3739	YALI0_D18964g	28436.8	25208.4	21678.8	5765.7	5908.89	6900.98	-2.0197	8.13386e-88	2.02311e-86
gene775	YALI0_A19734g	3243.38	3189.6	3175.34	8622.52	8461.91	8086.18	1.3893	8.89726e-88	2.20473e-86
gene3207	YALI0_D06754g	8559.61	6556.63	6225.7	1224.1	1496.02	1263.41	-2.42164	9.02345e-88	2.22768e-86
gene1665	YALI0_B18986g	589.512	453.067	512.774	2271.12	2616.17	2755.96	2.29722	1.02693e-87	2.52587e-86
gene3136	YALI0_D05181g	1159.94	1140.04	1120.08	3493.48	3371.2	3562.07	1.60796	1.42526e-87	3.49267e-86
gene5762	YALI0_F02211g	115.61	92.1514	105.678	793.697	937.765	902.627	3.07096	3.86282e-87	9.43125e-86
gene1667	YALI0_B19030g	1924.65	1946.89	1597.17	355.199	413.499	387.992	-2.24176	7.30051e-87	1.77592e-85
gene4871	YALI0_E17787g	42350.3	37143.4	36297.8	12618.9	10664.7	10300.1	-1.78567	1.04052e-86	2.52194e-85
gene322	YALI0_A08165g	2046.46	1782.04	1929.66	5853.01	5754.69	5615.27	1.58098	1.23455e-86	2.98132e-85
gene6076	YALI0_F09163g	392.064	450.65	283.065	3660.36	3486.77	2666.74	3.12305	1.86732e-86	4.49306e-85
gene6217	YALI0_F12463g	7956.16	10154.7	9012.98	2641.01	2715.48	2686.23	-1.75388	3.89597e-86	9.34048e-85
gene3609	YALI0_D15862g	4191.32	3753.52	3830.07	10265.9	10904.4	10898.4	1.44542	4.18536e-86	9.99819e-85
gene5775	YALI0_F02497g	70870.3	62334.1	58474.7	21297.6	22036.4	22423.9	-1.54347	4.91946e-86	1.17097e-84
gene5358	YALI0_E28622g	588.771	573.463	715.705	3504.32	3134.31	2723.4	2.3186	1.42555e-85	3.38109e-84
gene2254	YALI0_C08965g	240.517	214.24	219.258	1309.87	1208.87	1132.14	2.43687	1.63467e-85	3.86329e-84
gene5411	YALI0_E29755g	624.309	577.078	432.156	2729.67	2871.57	2710.12	2.34511	2.69118e-85	6.33763e-84
gene6044	YALI0_F08415g	63567.6	63744.4	54848.1	21871.3	22361	20982.5	-1.48198	2.93228e-85	6.88102e-84
gene5561	YALI0_E32813g	10101.7	9513.8	8759.21	3129.34	3362.79	3373.63	-1.52427	3.15802e-85	7.38465e-84
gene1280	YALI0_B10406g	10526.6	10466.4	9168.8	2936.16	3182.93	3452.47	-1.65601	5.07177e-85	1.18181e-83
gene3388	YALI0_D10659g	7582.25	7548.71	7488.91	21424.5	24683.6	27592.8	1.70406	1.05502e-84	2.44979e-83
gene3459	YALI0_D12232g	259.895	221.431	203.986	1314.33	1231.64	1217.32	2.45529	1.9374e-84	4.48301e-83
gene4555	YALI0_E10505g	3762.26	3196.33	3172.53	9937.13	10257.1	10923.5	1.61881	2.60406e-84	6.00471e-83
gene4789	YALI0_E15862g	289.628	273.383	230.433	1488.68	1767.27	2073.79	2.74615	3.45235e-84	7.93323e-83
gene2834	YALI0_C22660g	448.448	450.239	468.681	1640.73	1839.48	1690.33	1.91901	9.30806e-84	2.13155e-82
gene923	YALI0_B01848g	467.794	418.855	435.643	2118.16	1750.89	1803.8	2.10111	2.98167e-83	6.80456e-82
gene4406	YALI0_E07073g	10915.6	10271.1	9782.79	3889.54	3918.17	4015.59	-1.38927	3.18548e-83	7.24043e-82
gene4232	YALI0_E03124g	838.29	740.442	641.547	2987.14	3016.52	3380.41	2.0783	3.19447e-83	7.24043e-82
gene4554	YALI0_E10483g	213.104	253.769	276.131	1341.02	1300.88	1262.59	2.39447	3.30133e-83	7.45719e-82
gene3703	YALI0_D18084g	473.794	406.716	335.713	1934.62	1994.69	1900	2.25877	4.24268e-83	9.55106e-82
gene6623	YALI0_F21450g	988.909	885.089	945.503	3143.58	3152.87	2930.75	1.71076	9.18888e-83	2.0616e-81
gene4066	YALI0_D26730g	1108.82	1088.07	1231.71	3700.34	3863.22	3473.86	1.68757	1.16792e-82	2.61151e-81
gene4657	YALI0_E12705g	752.589	807.237	847.663	2962.75	2872.65	2616.55	1.81213	1.91349e-82	4.26425e-81
gene2340	YALI0_C10923g	58.3761	66.0783	56.3501	717.079	569.017	671.689	3.43179	3.02209e-82	6.71226e-81
gene3260	YALI0_D07898g	8074.65	8069.6	7315.78	23725.1	22488.2	20347.6	1.50427	3.42623e-82	7.58453e-81
gene6466	YALI0_F17996g	5843.82	5863.26	5555.95	17116.9	15409	14742.5	1.45304	5.0126e-82	1.10594e-80
gene2937	YALI0_D00495g	458.53	365.905	428.89	1690.73	1800.25	1700.5	2.05142	5.06723e-82	1.11429e-80
gene1244	YALI0_B09625g	11881.1	11012.4	10508.2	28002	28442.6	29415.6	1.36197	1.142e-81	2.50298e-80
gene2821	YALI0_C22341g	6102.82	5993.15	5651.93	2188.77	2025.89	2160.71	-1.47699	2.03252e-81	4.44012e-80
gene6074	YALI0_F09119g	62.3054	30.4888	48.3928	924.309	1048.77	1483.22	4.61174	2.9445e-81	6.4113e-80
gene1773	YALI0_B21450g	8288.81	9072.48	9366.55	26312.6	23494.5	23705.7	1.45974	3.80772e-81	8.26374e-80
gene157	YALI0_A03949g	65.558	60.1519	84.6176	723.667	883.831	717.379	3.46831	5.7992e-81	1.25448e-79
gene6658	YALI0_F22231g	4353.23	4805.65	4114.56	12311.7	11757.6	12211.9	1.45018	6.31651e-81	1.36195e-79
gene3180	YALI0_D06193g	1019.56	867.213	907.442	3017.48	3395.83	3327.44	1.80156	8.62378e-81	1.85341e-79
gene4965	YALI0_E19899g	2173.43	1921.81	2075.17	335.455	483.553	385.024	-2.35786	1.96897e-80	4.21804e-79
gene4771	YALI0_E15400g	3267.71	2681.9	2583.32	537.797	663.714	641.278	-2.21127	9.83426e-80	2.09998e-78
gene2197	YALI0_C07634g	36.893	57.7538	24.972	876.656	879.249	1249.27	4.63997	2.12124e-79	4.51512e-78
gene2598	YALI0_C17237g	11627.1	10131.1	9718.48	3743.89	3623.45	3524.81	-1.53104	2.62211e-79	5.5634e-78
gene6831	YALI0_F26191g	12082.9	12134	11533	4894.34	4991.49	4798.7	-1.28376	3.46623e-79	7.33096e-78
gene1155	YALI0_B07403g	2886.04	3109.56	2400.04	9201.09	9468.15	10379.5	1.79005	3.72297e-79	7.84897e-78
gene3391	YALI0_D10725g	2677.4	3079.6	3129.38	759.627	858.198	849.999	-1.84831	4.36811e-79	9.17995e-78
gene564	YALI0_A14608g	4333.69	4018.74	4240.03	12440.4	11595.2	10642.8	1.4616	4.55435e-79	9.54115e-78
gene5961	YALI0_F06556g	1447.57	1413.47	1266.68	40.0907	99.7958	43.8911	-4.48712	6.21113e-79	1.29711e-77
gene2132	YALI0_C06215g	1930.9	1868.63	2027.28	5462.47	5126.04	5253.26	1.44353	6.47829e-79	1.34866e-77
gene2950	YALI0_D00781g	501.622	478.684	480.464	1667.59	1677.35	1823.77	1.82287	9.25417e-79	1.92053e-77
gene2763	YALI0_C21043g	20745.2	20412.3	19960.9	7406.96	7020.6	8301.26	-1.427	1.39899e-78	2.89429e-77
gene3347	YALI0_D09823g	2229.6	1986.52	1654.91	7289.96	6902.6	7130.34	1.86002	1.73399e-78	3.57622e-77
gene6824	YALI0_F26081g	1167.03	1024.76	1093.68	3430.81	3277.07	3305.07	1.60806	4.57035e-78	9.3968e-77
gene2608	YALI0_C17545g	15609.7	15040.7	13164.1	42543.2	48591.7	53183.9	1.71969	7.12408e-78	1.46022e-76
gene101	YALI0_A02497g	9687.08	9493.65	8117.82	2802.33	3072.22	3144.66	-1.59796	7.57937e-78	1.54876e-76
gene6236	YALI0_F12925g	26.5359	18.6692	10.7251	347.21	336.141	359.467	4.19719	9.17098e-77	1.86824e-75
gene6458	YALI0_F17820g	31039.5	27324.1	30331.6	74926.5	80902.8	87794.3	1.45776	1.24531e-76	2.52909e-75
gene4878	YALI0_E17941g	3052.02	3387.73	3120.82	9920.3	8364.95	9244.8	1.52562	3.17731e-76	6.43309e-75
gene3263	YALI0_D07964g	3070.38	3054.29	3118.98	7289.54	7954.09	7700.31	1.31161	1.00581e-75	2.03027e-74
gene901	YALI0_B01364g	20313.2	18601.5	21331.7	50263.8	52580.2	56259.7	1.40111	1.68506e-75	3.39106e-74
gene5589	YALI0_E33429g	1297.05	1178.06	1182.5	249.781	230.542	185.105	-2.45817	2.05789e-75	4.12884e-74
gene4482	YALI0_E08932g	56.3863	62.1501	79.7047	570.347	653.416	624.506	3.22259	2.52209e-75	5.04494e-74
gene524	YALI0_A13497g	81.9913	103.571	95.6886	666.824	648.395	648.412	2.80114	3.30651e-75	6.59414e-74
gene4770	YALI0_E15378g	53622.4	48861.7	47589.9	20251	17911.6	19053	-1.39117	3.39965e-75	6.75959e-74
gene1336	YALI0_B11704g	5224.45	5319.47	5154.96	1801.34	1898.61	2056.63	-1.44736	4.06379e-75	8.056e-74
gene105	YALI0_A02607g	3713.18	3330.91	3239.62	1033.23	1141.45	999.195	-1.6964	6.74225e-75	1.3326e-73
gene3828	YALI0_D21076g	944.94	902.218	936.74	2745.16	3096.91	2835.76	1.64026	9.70266e-75	1.91203e-73
gene5693	YALI0_F00682g	4804.74	5541.08	4448.5	1364.55	1427.08	1568.93	-1.76263	4.74329e-74	9.31959e-73
gene4098	YALI0_E00176g	6275.94	6212.57	6824.52	15739	17672.5	18337.5	1.42213	7.58891e-74	1.48667e-72
gene1976	YALI0_C02607g	614.341	701.958	603.071	2154.33	2306.92	2126.26	1.7774	1.23841e-73	2.41892e-72
gene4934	YALI0_E19206g	2895.28	3001.39	2661.28	7249.89	7368.95	7950.01	1.3984	1.32874e-73	2.58773e-72
gene6660	YALI0_F22297g	845.63	877.925	762.708	2656.16	3182.77	3162.25	1.85496	1.60888e-73	3.12414e-72
gene1448	YALI0_B14289g	1788.5	1655.1	1677.48	4600.6	4934.52	4473.42	1.45164	1.94475e-73	3.76533e-72
gene6807	YALI0_F25685g	2636.22	2466.75	2520.89	7347.48	6819.82	6406.66	1.43225	2.69748e-73	5.20755e-72
gene1642	YALI0_B18502g	2496.93	2310.24	2214.37	709.217	748.559	668.508	-1.72381	6.72853e-73	1.29519e-71
gene6742	YALI0_F24167g	31935.3	30292.7	28553.9	70345.4	72516.4	76841.4	1.27503	9.80803e-73	1.88252e-71
gene1072	YALI0_B05456g	1874.45	1859.66	1496.67	435.331	378.578	385.036	-2.12512	1.35843e-72	2.59981e-71
gene5329	YALI0_E27984g	76.7125	43.6133	85.6084	877.588	941.156	1184.26	3.86626	1.4002e-72	2.67205e-71
gene5080	YALI0_E22506g	1502.87	1343.33	1476.45	4089.93	4401.95	3949.63	1.52558	1.74599e-72	3.32238e-71
gene859	YALI0_B00396g	35.8873	30.6782	60.398	913.132	748.097	1169.78	4.47797	2.59131e-72	4.91683e-71
gene2760	YALI0_C20977g	95.204	100.809	84.0699	694.748	767.372	923.624	3.08711	3.06279e-71	5.79487e-70
gene3870	YALI0_D22110g	4912.16	5131.21	4386.12	1619.78	1496.49	1712.95	-1.57916	3.3155e-71	6.25519e-70
gene2639	YALI0_C18263g	1771.06	1678.57	1520.57	476.833	407.589	446.183	-1.90077	1.16579e-70	2.1932e-69
gene614	YALI0_A15906g	86.1177	132.742	88.1366	893.869	831.577	974.959	3.13266	1.26037e-70	2.36443e-69
gene2215	YALI0_C08096g	959.424	1036.78	1124.67	3270.19	3128.13	3050	1.59882	1.74266e-70	3.26e-69
gene2058	YALI0_C04455g	82.9078	81.9359	75.0575	598.098	591.654	725.789	2.99414	5.40128e-70	1.00758e-68
gene5873	YALI0_F04686g	1128.95	914.612	802.447	3661.49	3798.12	3592.27	1.95642	1.34688e-69	2.5055e-68
gene5962	YALI0_F06578g	5103.34	4234.19	3794.67	14464.4	13765.8	13976.1	1.6841	1.64363e-69	3.04899e-68
gene4252	YALI0_E03586g	2292.35	2557.51	2256.56	702.494	745.567	776.164	-1.67609	3.11867e-69	5.76911e-68
gene3330	YALI0_D09427g	4961.29	4755.85	4790.32	1354.91	1682.29	1676.94	-1.62187	4.44114e-69	8.19268e-68
gene4295	YALI0_E04532g	631.5	527.355	521.094	2200.66	1950.54	2379.14	1.95836	4.56939e-69	8.4059e-68
gene2847	YALI0_C22924g	925.447	910.63	821.092	2605.94	2600.76	2701.14	1.57225	6.96086e-69	1.27699e-67
gene3813	YALI0_D20680g	38104.8	40538.5	37353.7	87148	85538.7	92862.7	1.19486	7.03131e-69	1.28636e-67
gene1720	YALI0_B20328g	3225.93	3034.59	3064.71	830.507	956.505	1048.07	-1.71767	1.1647e-68	2.12495e-67
gene844	YALI0_A21417g	9746.57	9782.59	9576.77	4159.42	4217.94	3784.17	-1.2591	1.52354e-68	2.772e-67
gene6812	YALI0_F25795g	4430.13	4990.3	5103.93	11924.5	12870.1	12048.2	1.34298	1.89499e-68	3.43842e-67
gene5006	YALI0_E20823g	2032.18	2049.08	1784.44	5643.5	6489.91	7191.05	1.71952	2.32536e-68	4.20782e-67
gene426	YALI0_A10747g	17341	16437.8	14998.9	6562.01	6725.68	6778.46	-1.28155	6.28315e-68	1.13387e-66
gene709	YALI0_A18183g	5142.58	5319.45	5265.34	13093.1	14737.8	16724.1	1.50228	1.41767e-67	2.55142e-66
gene1685	YALI0_B19470g	711.691	690.623	970.52	56.0292	65.1756	80.7293	-3.55298	4.98045e-67	8.93923e-66
gene3295	YALI0_D08690g	5592.87	5343.64	4560.82	1793.77	1654.56	1554.28	-1.63143	8.94636e-67	1.60142e-65
gene1395	YALI0_B13046g	24.5274	21.4071	14.279	328.23	279.312	285.267	3.87158	3.94338e-66	7.03979e-65
gene4550	YALI0_E10395g	3281.2	3248.67	2873.08	8420.39	8137.2	7595.56	1.36046	4.95529e-66	8.82254e-65
gene4251	YALI0_E03564g	1297.08	1145.69	1287.16	3334.51	3425.91	3440.06	1.45216	6.708e-66	1.19112e-64
gene2117	YALI0_C05885g	1703.66	1942.7	1644.75	487.635	523.078	435.575	-1.87185	1.39337e-65	2.46354e-64
gene4437	YALI0_E07898g	3456.38	3615.27	3478.96	7849.05	8653.16	8686.1	1.25521	1.39481e-65	2.46354e-64
gene5700	YALI0_F00858g	759.626	710.777	757.418	2814.44	2492.18	2255.19	1.76336	1.74249e-65	3.06946e-64
gene4056	YALI0_D26466g	28.683	37.7379	23.0713	354.832	455.892	464.117	3.81871	2.13618e-65	3.75302e-64
gene6992	YALI0_F30063g	383.692	309.439	277.964	1435.23	1391.88	1340.15	2.09982	5.09047e-65	8.91974e-64
gene3689	YALI0_D17798g	5026.88	4848.14	5407.37	11623.5	11747.2	12175.9	1.21821	7.20542e-65	1.25924e-63
gene2971	YALI0_D01243g	448.478	450.996	500.395	1549.6	1474.71	1594.56	1.72344	8.91345e-65	1.55365e-63
gene951	YALI0_B02544g	2956.61	2517	2818.99	939.6	831.492	820.948	-1.67719	9.01506e-65	1.56725e-63
gene3619	YALI0_D16247g	1687.2	1638.29	1677.09	6066.15	4620.62	5187.59	1.66606	1.07665e-64	1.86685e-63
gene1794	YALI0_B21868g	953.163	971.066	942.097	237.481	219.285	225.353	-2.0703	1.48592e-64	2.5698e-63
gene1032	YALI0_B04488g	2082.44	2108.27	2176.9	5376.63	4967.85	5149.81	1.28318	1.60718e-64	2.77227e-63
gene1246	YALI0_B09669g	1713.84	1719.43	1713.29	5234.76	4720.63	4319.8	1.47176	1.97219e-64	3.39308e-63
gene3106	YALI0_D04510g	1920.57	1748.42	1826.54	607.741	557.502	616.304	-1.62435	2.0571e-64	3.53002e-63
gene4911	YALI0_E18700g	120.673	115.255	67.0069	1056	967.899	868.736	3.2511	2.64309e-64	4.52391e-63
gene3241	YALI0_D07524g	1202.79	1069.61	986.897	3244.2	3149.87	3192.42	1.55563	3.09424e-64	5.28249e-63
gene3708	YALI0_D18249g	1780.33	1648.79	1725.63	4259.83	4541.59	4204.68	1.33533	4.28351e-64	7.29405e-63
gene5125	YALI0_E23474g	10014.7	9023.11	8950.21	3870.12	3972.94	3978.59	-1.24341	4.72935e-64	8.03263e-63
gene1260	YALI0_B09991g	8590.61	7637.18	8220.21	18137.6	19084	18775.9	1.19575	5.64222e-64	9.55866e-63
gene3649	YALI0_D16929g	612.415	733.678	750.367	2319.78	2388.64	2188.06	1.71806	6.62791e-64	1.12e-62
gene326	YALI0_A08239g	6248.21	6235.28	5846	14321.1	14977.6	13318.1	1.21701	2.3605e-63	3.97869e-62
gene1546	YALI0_B16412g	3553.6	3438.6	3630.1	8834.03	8950.93	7880.87	1.27289	2.64209e-63	4.44206e-62
gene1566	YALI0_B16852g	2.08966	12.8254	4.00311	237.711	195.575	208.671	5.01862	7.6187e-63	1.27767e-61
gene5541	YALI0_E32417g	2151.81	1857.13	1724.89	5861.57	5404.19	5302.94	1.53043	1.51733e-62	2.53819e-61
gene1174	YALI0_B08008g	7967.3	8264.1	8985.5	3412.91	3618.22	3593.41	-1.24684	1.53741e-62	2.56531e-61
gene4294	YALI0_E04510g	482.314	581.931	495.881	1702.61	1922.18	1725.36	1.77623	2.28832e-62	3.80871e-61
gene5824	YALI0_F03630g	759.514	627.668	690.583	2162.59	2376.16	2135.46	1.68384	2.69919e-62	4.48134e-61
gene2896	YALI0_C23991g	1684.91	1462.22	1229.38	5631.69	5391.66	4726.2	1.84682	3.71578e-62	6.15373e-61
gene15	YALI0_A00440g	4849.79	4998.09	5079.66	2109.45	1872.9	2053.57	-1.30594	4.89962e-62	8.09413e-61
gene6279	YALI0_F13849g	2480.78	2668.19	2787.28	6392.06	6940.64	6336.64	1.30959	9.8588e-62	1.62462e-60
gene6136	YALI0_F10549g	174.022	172.733	160.993	2536.25	1584.52	1326.94	3.4226	2.20722e-61	3.62825e-60
gene6373	YALI0_F15917g	6193.92	6029.6	5698	2463.66	2573.79	2532.9	-1.24345	2.41096e-61	3.95338e-60
gene1045	YALI0_B04796g	4040.74	3582.88	3287.62	9331.41	9349.25	10179.9	1.40297	2.44455e-61	3.99859e-60
gene1067	YALI0_B05346g	12164.8	12766.8	12463.1	5402.91	5748.45	5828.02	-1.13909	2.58848e-61	4.22362e-60
gene3269	YALI0_D08140g	13800.8	14067	13437.7	32035.2	28698.1	31147.6	1.15339	2.65674e-61	4.32437e-60
gene6678	YALI0_F22693g	16669.4	15691.2	13848.4	6362.82	6243.79	5925.54	-1.31826	2.67761e-61	4.34768e-60
gene1675	YALI0_B19206g	2111.04	2090.61	2002.47	5693.64	5057.81	4977.73	1.34188	3.21342e-61	5.20495e-60
gene6278	YALI0_F13805g	972.523	875.363	914.605	3546.01	2933.83	2790.99	1.74681	3.5768e-61	5.77944e-60
gene5471	YALI0_E31064g	5002.26	4818.99	4966.68	10697.4	10925.1	10381.7	1.1139	5.59494e-61	9.01844e-60
gene5472	YALI0_E31086g	1332.98	1322.48	1314	3323.47	3540.58	3225.46	1.34557	7.46912e-61	1.20103e-59
gene601	YALI0_A15576g	925.467	850.425	916.642	2564.59	3239.59	3176.15	1.73793	7.88546e-61	1.26491e-59
gene5567	YALI0_E32967g	27332.3	27962.4	24131.4	74123.2	66096.8	62607.7	1.3525	1.18766e-60	1.90054e-59
gene6848	YALI0_F26587g	4527.25	5027.41	4092.7	1513.25	1666.85	1628.63	-1.50533	1.26632e-60	2.02154e-59
gene1586	YALI0_B17292g	1097.58	1153.45	1181.46	2891.15	3120.77	2991.96	1.3914	1.44791e-60	2.30588e-59
gene1594	YALI0_B17446g	7951.98	8431.45	9215.47	3600.57	3642.03	3562.79	-1.24414	1.71579e-60	2.72598e-59
gene2728	YALI0_C20251g	46.1006	51.7164	49.7421	1772.14	907.412	864.208	4.58214	1.79136e-60	2.83925e-59
gene2210	YALI0_C07953g	62083.3	74960.5	61959.3	24465.9	26382.6	26534.5	-1.36273	1.92248e-60	3.03981e-59
gene3195	YALI0_D06501g	1349.17	1258.75	1000.57	4437.96	5926.18	6332.1	2.20969	2.07543e-60	3.27385e-59
gene1674	YALI0_B19184g	430.932	385.06	395.937	1351.17	1298.84	1291.29	1.70127	2.70456e-60	4.25616e-59
gene6899	YALI0_F27709g	21.5333	31.4805	20.3478	361.834	518.969	571.697	4.29523	3.21991e-60	5.05518e-59
gene1606	YALI0_B17710g	8522.2	9108.05	9285.99	3603.09	3654.54	4062.1	-1.24948	3.74114e-60	5.85965e-59
gene4145	YALI0_E01210g	6123.35	5929.57	6360.88	15327	16440	19811.4	1.48607	3.76641e-60	5.88535e-59
gene5622	YALI0_E34155g	2680.19	2489.19	2341.47	5968.83	6638.76	6748.16	1.36532	3.84534e-60	5.99458e-59
gene2969	YALI0_D01199g	760.607	752.296	655.874	2698.04	2425.98	2173.89	1.74952	3.94142e-60	6.12998e-59
gene4531	YALI0_E09999g	5767.21	6352.66	6763.29	2246.45	2550.93	2372.11	-1.39714	6.62304e-60	1.02765e-58
gene5905	YALI0_F05434g	453.514	446.803	429.691	2294.98	1863.49	1595.32	2.11259	6.6488e-60	1.02925e-58
gene462	YALI0_A11803g	6.1251	6.3269	0.225611	322.332	203.016	245.539	5.81686	7.8029e-60	1.20509e-58
gene5537	YALI0_E32329g	233.502	249.165	267.937	987.743	1038.28	1158.84	2.08549	7.99835e-60	1.23241e-58
gene6868	YALI0_F27005g	599.86	570.521	524.858	95.0347	93.1232	106.418	-2.523	1.11629e-59	1.71604e-58
gene4846	YALI0_E17215g	383.865	353.092	362.225	1673.03	1254.72	1561.34	2.02991	1.24661e-59	1.91194e-58
gene1257	YALI0_B09955g	1037.28	1199.04	1240.54	3337.54	4024.57	4266.39	1.7419	1.59098e-59	2.43449e-58
gene1052	YALI0_B04928g	3855.57	3802.12	3502.21	8866.41	8361.67	8286.69	1.19263	1.9978e-59	3.04997e-58
gene17	YALI0_A00506g	1888.96	1979.44	1955.76	5124.56	5090.71	4469.47	1.33405	2.92636e-59	4.45732e-58
gene3246	YALI0_D07612g	1621.66	1535.82	1606.07	3833.33	3723.8	3860.37	1.26145	3.37066e-59	5.12232e-58
gene6256	YALI0_F13343g	1399.69	1642.49	1584.65	4277.75	4014.36	3941.39	1.4026	5.25892e-59	7.97363e-58
gene3445	YALI0_D11880g	1590.07	1744.52	1773.51	4608.44	4246.01	4144.56	1.34772	6.04714e-59	9.14785e-58
gene231	YALI0_A05951g	126.934	127.359	117.406	914.466	1004.79	699.228	2.81493	8.26358e-59	1.24724e-57
gene358	YALI0_A09086g	206.858	229.91	212.964	1532.35	1141.83	1061.54	2.52255	9.05823e-59	1.36407e-57
gene6417	YALI0_F16918g	7715.34	7783.8	7448.21	15821.6	16301.3	15857.7	1.06397	1.71311e-58	2.57393e-57
gene3736	YALI0_D18898g	1683.17	1741.73	1756.52	4063.22	4180.75	3973.77	1.23755	2.80361e-58	4.20288e-57
gene587	YALI0_A15257g	1884.8	1899.33	1810.82	4373.38	4750.44	4320.11	1.26425	3.91504e-58	5.85581e-57
gene112	YALI0_A02783g	115.074	241.238	252.419	2349.76	1907.14	2237.47	3.41368	3.98546e-58	5.94774e-57
gene5559	YALI0_E32769g	5657.46	5548.17	5210.3	11636.4	11785.5	12266.5	1.12012	4.29552e-58	6.39609e-57
gene5240	YALI0_E26026g	28155.5	27950.4	26641.2	13035.6	13551.6	12687.3	-1.07518	5.31926e-58	7.90274e-57
gene3829	YALI0_D21098g	3649.66	3157.24	3106.58	7778.03	8553.85	8240.69	1.30937	5.58526e-58	8.2794e-57
gene1051	YALI0_B04906g	5921.53	5336.85	5313.4	2364.43	2159.24	2128.06	-1.31684	5.89041e-58	8.7123e-57
gene6511	YALI0_F18920g	1718.84	1461.54	1627.15	3971.51	4287.27	4323.26	1.38842	5.91928e-58	8.73554e-57
gene3986	YALI0_D24816g	10980.3	11905.7	10444.8	3260.55	2857.56	4011.02	-1.71824	6.78044e-58	9.98424e-57
gene3170	YALI0_D05929g	3656.05	3915.25	3779.88	1582.77	1586.3	1610.13	-1.24801	8.4799e-58	1.24591e-56
gene4896	YALI0_E18348g	226.323	227.563	266.253	1073.04	1308.14	1565.84	2.45441	9.26042e-58	1.35669e-56
gene1774	YALI0_B21472g	15287.1	11804.5	13052	34610.2	37812.3	36162.5	1.43561	9.2748e-58	1.35669e-56
gene2553	YALI0_C16148g	1532.56	1435.34	1434.95	3464.43	3838.46	3883.62	1.34505	1.09967e-57	1.60504e-56
gene6869	YALI0_F27027g	2285.15	2429.06	2269.86	5258.09	5461.99	5329.01	1.19987	1.2725e-57	1.85322e-56
gene3732	YALI0_D18810g	788.281	852.514	651.724	2389.35	2789.85	2809.39	1.79949	1.91652e-57	2.78504e-56
gene3054	YALI0_D03245g	94243.8	98090.1	85050.5	220362	226993	268138	1.36703	3.22592e-57	4.67759e-56
gene6499	YALI0_F18656g	5563.22	5165.25	4990.08	2263.73	2140.56	2009.72	-1.29324	3.70901e-57	5.36635e-56
gene6986	YALI0_F29975g	244.716	226.432	282.224	19.529	8.37437	18.575	-4.00078	4.14446e-57	5.98335e-56
gene3806	YALI0_D20526g	56060.4	58356.5	70782.8	21065.7	21982.7	24322.5	-1.45885	4.51328e-57	6.50167e-56
gene6553	YALI0_F19888g	2357.64	2109.97	1969.74	5340.31	5545.74	5339.12	1.33318	6.92588e-57	9.95557e-56
gene4212	YALI0_E02662g	8439.17	8511.77	8213.29	3968.45	3511.92	3768.87	-1.16143	7.16119e-57	1.02716e-55
gene6117	YALI0_F10131g	7023.19	6793.17	6425.88	14460.6	14234.2	14171.9	1.0823	7.39583e-57	1.05853e-55
gene5555	YALI0_E32703g	3956.94	3892.78	3735.66	1649.32	1673.11	1604.4	-1.23377	8.52471e-57	1.21748e-55
gene3251	YALI0_D07722g	628.595	668.9	561.296	1978.27	1963.66	1768.57	1.61745	8.61863e-57	1.22825e-55
gene2288	YALI0_C09680g	15757.4	17609.6	15473.7	35732.4	36909.6	35343	1.14454	8.8269e-57	1.25523e-55
gene4796	YALI0_E16038g	2721.23	2679.7	2626.83	5789.9	6049.39	6167.02	1.16525	1.10557e-56	1.56882e-55
gene6928	YALI0_F28369g	870.131	822.365	758.842	64.8669	102.309	120.692	-3.08872	1.1445e-56	1.62061e-55
gene4804	YALI0_E16236g	765.867	871.933	757.293	2450.27	2303.96	2186.18	1.53372	1.423e-56	2.01067e-55
gene2198	YALI0_C07656g	1466.03	1500.91	1294.21	416.444	455.866	386.706	-1.75966	1.80929e-56	2.55106e-55
gene3357	YALI0_D10043g	2729.45	2390.38	3042.4	7244.49	6970.9	7769.9	1.43023	3.65857e-56	5.14758e-55
gene722	YALI0_A18469g	874.097	727.671	682.178	2368.72	2350.48	2335.16	1.62618	4.43037e-56	6.22032e-55
gene2564	YALI0_C16456g	6798.15	7490.21	7545.34	3312.55	3288.37	3166.41	-1.16046	6.84542e-56	9.59081e-55
gene6684	YALI0_F22825g	11937.5	11070.5	13140.7	28934	29381.4	26719.7	1.23428	9.54511e-56	1.33451e-54
gene6038	YALI0_F08283g	7509.37	6605.14	6192.64	2781.77	2551.17	2580.8	-1.35957	1.00723e-55	1.40526e-54
gene3601	YALI0_D15664g	13437.2	12621.7	11028	30784.7	30860.2	28388.9	1.2794	1.14271e-55	1.59093e-54
gene2539	YALI0_C15741g	10059.9	10560.4	10932	4470.55	4778.3	3989.08	-1.25313	1.19133e-55	1.65516e-54
gene1730	YALI0_B20526g	173.156	246.816	175.418	2963.86	2710	1483.44	3.5888	1.26106e-55	1.74837e-54
gene4265	YALI0_E03872g	7198.36	7874.19	6844.21	15913.9	16825.5	16055.4	1.15437	1.79134e-55	2.47839e-54
gene4595	YALI0_E11407g	1576.57	1390.46	1530.02	5269.15	4643.04	3980.52	1.62747	3.06284e-55	4.22875e-54
gene4540	YALI0_E10175g	19416.3	18501.5	17743	40108.9	39881.6	37497.9	1.07772	5.73938e-55	7.90772e-54
gene2696	YALI0_C19558g	607.261	741.145	673.148	2404.49	3042.28	3671.2	2.17295	6.76701e-55	9.30428e-54
gene4953	YALI0_E19635g	1838.78	1826.91	1947.7	4567.71	4226.39	4294.36	1.22183	6.86168e-55	9.41496e-54
gene3661	YALI0_D17160g	15236.2	15223.9	14446.9	7192.77	7268.6	7401.99	-1.03849	6.91241e-55	9.46501e-54
gene6714	YALI0_F23573g	3921.99	3308.35	3411.03	8744.24	9315.92	8246.78	1.30569	9.49234e-55	1.29709e-53
gene7015	YALI0_F30547g	8210.87	8351.65	7929.76	3664.08	3963.55	3793.76	-1.10079	9.66213e-55	1.31758e-53
gene5408	YALI0_E29689g	2167.39	2179.56	2164.95	4946.75	5598.32	4914.94	1.24718	1.3961e-54	1.89989e-53
gene1033	YALI0_B04510g	1343.06	1155.68	1151.77	3180.21	3198.5	3501.32	1.4362	1.4715e-54	1.99842e-53
gene4967	YALI0_E19943g	885.61	828.893	980.197	2411.02	2564.44	2441.36	1.46185	1.88575e-54	2.55577e-53
gene3318	YALI0_D09185g	153.725	210.754	182.908	1050.14	1136.19	863.864	2.47706	2.02984e-54	2.74545e-53
gene2578	YALI0_C16775g	6802.27	8202	7124.87	2346.1	2365.12	2891.17	-1.54138	2.48533e-54	3.35469e-53
gene6315	YALI0_F14663g	9272.72	10484.9	10899.1	3986.54	3665.02	4398.45	-1.34695	4.00562e-54	5.39581e-53
gene4869	YALI0_E17743g	2160.15	2033.4	2038.33	4742.08	4600.68	4631.58	1.16498	5.07254e-54	6.81918e-53
gene3935	YALI0_D23617g	15771.5	15166	13988.4	7040.02	6136.42	6370.88	-1.20057	5.74711e-54	7.71042e-53
gene6484	YALI0_F18359g	4995.28	5739.75	5790.77	2313.33	2292.57	2254.76	-1.26819	7.28606e-54	9.75539e-53
gene4731	YALI0_E14487g	14146.8	12694	13772.9	6181.6	6005.04	6525.54	-1.11782	9.06041e-54	1.21067e-52
gene2134	YALI0_C06259g	7.17693	5.19484	11.9891	208.066	229.715	319.697	4.95903	1.01923e-53	1.35918e-52
gene6120	YALI0_F10175g	1987.16	1887.38	1960.72	4232.92	4445.52	4537.56	1.17958	1.65678e-53	2.20495e-52
gene3402	YALI0_D10967g	51.1408	49.0908	35.7104	320.278	346.351	333.465	2.86943	1.68485e-53	2.23782e-52
gene4977	YALI0_E20163g	1350.27	1177.86	1233.28	4310.64	3594.6	3382.16	1.58543	2.62891e-53	3.48475e-52
gene1453	YALI0_B14399g	13831.5	14007.3	13467.5	6675.58	6927.31	6871.72	-1.01261	2.79676e-53	3.69986e-52
gene4218	YALI0_E02794g	14315.8	14659.6	14586.8	7073.6	7364.71	7238.41	-1.00696	3.1844e-53	4.2043e-52
gene3777	YALI0_D19866g	1000.33	1040.3	1108.91	2676.94	2653.57	2960.97	1.39705	3.36336e-53	4.43175e-52
gene2501	YALI0_C14938g	18.3821	14.2379	9.20463	295.751	321.333	217.199	4.2965	4.81754e-53	6.3353e-52
gene108	YALI0_A02673g	18546	16131	17300.5	8216.21	7793.97	7939.48	-1.11779	4.89443e-53	6.4237e-52
gene882	YALI0_B00924g	6119.16	6040.53	5278.28	2277.02	2349.47	2499.92	-1.29118	5.37735e-53	7.04359e-52
gene3797	YALI0_D20306g	1287.84	1267.66	1078.04	3800.61	3198.62	3381.67	1.51361	5.57799e-53	7.29202e-52
gene2577	YALI0_C16753g	6099.64	5404.5	5266.47	12885.2	12474.2	12133.1	1.16053	6.70081e-53	8.74264e-52
gene2697	YALI0_C19580g	3222.86	3282.64	2833.38	1148.75	1083.87	1234.46	-1.42958	7.32396e-53	9.53694e-52
gene3376	YALI0_D10417g	1685.24	1739.82	1831.92	3906.74	4371	4401.84	1.27046	7.83094e-53	1.01772e-51
gene1279	YALI0_B10384g	630.746	753.803	619.481	2006.8	1896.6	1982.39	1.5527	1.33723e-52	1.73448e-51
gene4908	YALI0_E18634g	15797.1	14956.1	13023.7	6381.26	6318.23	5991.14	-1.22798	1.78467e-52	2.31033e-51
gene4958	YALI0_E19745g	10258.6	11452.3	11683.3	4439.62	4713.39	5139.2	-1.22429	1.81178e-52	2.34086e-51
gene3628	YALI0_D16423g	14717	13891.5	13224.2	6823.62	6491.02	6614.85	-1.06975	1.904e-52	2.45523e-51
gene1307	YALI0_B11022g	2973.3	3441.79	3558.36	1283.72	1202.75	1284.1	-1.4029	1.94359e-52	2.50143e-51
gene5294	YALI0_E27203g	116.488	74.281	72.0721	855.875	665.146	710.127	3.08298	3.34458e-52	4.2962e-51
gene4787	YALI0_E15818g	12884.3	11769.2	9481.25	4042.88	4116.67	4048.71	-1.4835	4.13535e-52	5.30171e-51
gene4034	YALI0_D26015g	1315.54	1263.63	1270.5	4131.48	3425.02	3263.03	1.4908	7.13017e-52	9.1236e-51
gene3611	YALI0_D15906g	183.161	189.31	121.837	896.683	1190.04	1205.99	2.73423	7.2513e-52	9.26075e-51
gene5461	YALI0_E30833g	4535.29	4159.63	3895.61	1715.88	1766.11	1582.95	-1.31402	8.24754e-52	1.05128e-50
gene976	YALI0_B03124g	9005.19	8062.85	7871.73	3435.89	3633.78	3834.74	-1.19358	1.51765e-51	1.93078e-50
gene1419	YALI0_B13640g	6387.39	5963.53	5844.63	12837.2	12536.2	12267.1	1.04859	1.53649e-51	1.95101e-50
gene1129	YALI0_B06831g	77200.7	79857.8	79698.8	38228.3	40423.4	41321.7	-0.980694	1.93146e-51	2.44787e-50
gene3014	YALI0_D02277g	1445.41	1181.23	1247.26	3430.37	3976.84	3445.27	1.48608	5.40389e-51	6.83566e-50
gene3544	YALI0_D14322g	16883.6	17671.2	18526.3	8726.69	8718.39	8828.2	-1.01452	7.49863e-51	9.46738e-50
gene7031	YALI0_F30899g	6201.23	6521.75	6681.94	2504.82	2864.33	2934.12	-1.22466	9.46344e-51	1.19254e-49
gene1676	YALI0_B19228g	382.957	362.539	454.742	1272.38	1372.12	1278.33	1.7103	1.22383e-50	1.53929e-49
gene6513	YALI0_F18964g	4706.11	3997.65	3396.94	11243.5	13628	12513	1.6271	1.62122e-50	2.03526e-49
gene5178	YALI0_E24563g	309.03	288.666	217.547	1218.96	1344.07	1095.95	2.16416	1.66447e-50	2.08561e-49
gene5594	YALI0_E33539g	34571.7	35848.8	36577.4	71333	67221.9	70709.4	0.967765	1.72864e-50	2.16194e-49
gene2145	YALI0_C06490g	22044.5	22095.2	22560.6	43578.7	46927.9	50464.2	1.07965	2.17441e-50	2.71433e-49
gene3255	YALI0_D07810g	857.047	1027.78	909.9	2705.11	2600.7	2399.5	1.46229	2.42001e-50	3.01526e-49
gene1719	YALI0_B20306g	39434.6	38911.4	34968.1	76150.3	79263.8	83856.2	1.07826	2.47515e-50	3.07818e-49
gene6099	YALI0_F09691g	1767.12	1587.62	2093.76	544.299	524.196	438.207	-1.85398	2.61766e-50	3.24932e-49
gene747	YALI0_A19074g	15921	14639	13934.8	6914.83	6818.83	7207.18	-1.08734	2.94424e-50	3.64789e-49
gene4211	YALI0_E02640g	40.9103	37.4147	30.4272	284.885	310.295	371.965	3.14459	3.26917e-50	4.04293e-49
gene1210	YALI0_B08844g	7069.35	6837.28	7469.23	3390.05	3253.33	3478.96	-1.07809	3.92603e-50	4.84624e-49
gene6416	YALI0_F16896g	3469.76	3426.7	4150.78	8528.97	8818.66	8786.63	1.24283	4.21657e-50	5.19522e-49
gene5079	YALI0_E22484g	17315.5	15703.8	17466.5	6176.36	7562.07	7307	-1.26237	6.45571e-50	7.93933e-49
gene5948	YALI0_F06314g	15969.2	15922.6	15056.6	7703.45	7600.6	8068.12	-1.00631	9.13418e-50	1.12126e-48
gene5426	YALI0_E30107g	635.724	532.218	669.217	2163.36	1824.28	1856.45	1.67068	1.47156e-49	1.80307e-48
gene5837	YALI0_F03927g	1360.54	1213.48	1287.75	3063.83	3417.47	3080.47	1.30811	1.68748e-49	2.06382e-48
gene3860	YALI0_D21890g	3154.23	2992.96	2827.79	1170.28	986.781	1187.34	-1.42379	1.96575e-49	2.39973e-48
gene3103	YALI0_D04444g	3227.91	3018.8	2770.96	7526.59	7188.93	6498.95	1.23381	2.08161e-49	2.53651e-48
gene1163	YALI0_B07601g	5000.15	4957.46	4310.32	13313.3	11497.1	10887.6	1.32279	2.35369e-49	2.8628e-48
gene2500	YALI0_C14872g	914.147	853.455	797.359	2521.37	2484.81	2143.44	1.47817	2.6892e-49	3.2649e-48
gene6863	YALI0_F26917g	15816.6	14784.1	13877.6	7045.02	7096.95	7244.96	-1.05644	3.055e-49	3.70224e-48
gene3773	YALI0_D19756g	1543.71	1301.52	1334.5	3445.47	3454.86	3364.15	1.29609	3.12878e-49	3.78265e-48
gene1258	YALI0_B09977g	1286.88	1159.94	1322.94	2996.32	3401.96	3123.99	1.33743	3.13275e-49	3.78265e-48
gene1245	YALI0_B09647g	6812.19	5952.63	5899.66	15673.4	15184.4	13300.3	1.2423	3.39888e-49	4.09654e-48
gene5764	YALI0_F02255g	8189.26	8062.62	6822.7	3095.16	3283.21	3388.49	-1.24057	4.53365e-49	5.45434e-48
gene783	YALI0_A19910g	671.392	575.708	502.184	103.482	102.362	96.8934	-2.52921	5.1157e-49	6.14347e-48
gene1560	YALI0_B16720g	3834.1	3590.62	3903.67	1592.73	1711.35	1692.37	-1.18076	5.34307e-49	6.40494e-48
gene2509	YALI0_C15114g	1942.05	1862.8	1710.73	5171.93	4801.22	4208.85	1.362	6.33616e-49	7.5817e-48
gene2738	YALI0_C20449g	12192.4	11521.4	11302.8	5397.64	4988.62	5781.16	-1.11484	6.6838e-49	7.98329e-48
gene5918	YALI0_F05720g	11802.3	11998	10742.3	5608.22	5603.7	5511.87	-1.04664	1.13138e-48	1.34892e-47
gene1261	YALI0_B09999g	3306.72	2837.55	2998.8	1031.95	1145.75	1232.7	-1.42259	1.20672e-48	1.43616e-47
gene6131	YALI0_F10461g	4900.8	4236.54	4571.16	9449.54	9978.91	10202.9	1.1122	1.35898e-48	1.61448e-47
gene5074	YALI0_E22374g	25885.7	24798.9	23817	49436.1	55400.1	59549.2	1.14171	1.49859e-48	1.77717e-47
gene2516	YALI0_C15237g	3186.17	3442.51	3551.33	1089.41	1010.58	1347.72	-1.56157	1.64247e-48	1.94432e-47
gene2737	YALI0_C20427g	2190.93	2279.53	2098.45	700.34	812.737	863.214	-1.46716	1.8675e-48	2.20677e-47
gene3299	YALI0_D08778g	2547.13	2413.56	2302.63	981.697	1008.15	919.776	-1.32011	1.87724e-48	2.21434e-47
gene1164	YALI0_B07623g	2705.88	2562.77	2749.16	5989.81	5561.4	5716.97	1.10721	2.00486e-48	2.36069e-47
gene4247	YALI0_E03476g	11600.6	11692.8	10312.1	25101.7	25890.3	22742	1.13345	2.60343e-48	3.06007e-47
gene4458	YALI0_E08360g	3810.47	3478.66	3435.92	1315.44	1532.38	1501.26	-1.30241	3.05168e-48	3.5806e-47
gene2309	YALI0_C10208g	19680.5	19739.6	19162.1	38630.7	42260	46547.7	1.12124	5.14211e-48	6.0227e-47
gene908	YALI0_B01540g	4651.25	5323.41	5050.03	2150.67	2073.46	2308.75	-1.20143	5.49061e-48	6.41957e-47
gene3861	YALI0_D21912g	833.284	759.778	768.059	1957.64	2092.87	1929.51	1.34039	6.7253e-48	7.84933e-47
gene2386	YALI0_C12012g	5639.09	5477.52	5789.97	2720.59	2608.04	2719.55	-1.07055	1.19524e-47	1.39256e-46
gene6858	YALI0_F26785g	1953.26	1815.6	1624.08	4205.3	4528.14	4204.7	1.2617	1.395e-47	1.62246e-46
gene3242	YALI0_D07535g	47237.3	56366	51743.3	124523	125255	157069	1.38899	2.003e-47	2.32551e-46
gene1234	YALI0_B09383g	7333.4	6675.24	7055.72	13648.5	14334.5	14811.4	1.02271	2.29894e-47	2.66445e-46
gene1542	YALI0_B16324g	3485.05	3727.58	3446.96	7602.12	7498.12	7009.03	1.05212	2.59387e-47	3.00103e-46
gene4272	YALI0_E04026g	560.073	608.154	574.993	112.338	127.2	143.513	-2.18513	2.60131e-47	3.0044e-46
gene1209	YALI0_B08800g	348.055	368.989	294.007	1217.22	1072.58	1292.74	1.82329	3.74891e-47	4.32232e-46
gene6991	YALI0_F30041g	1177.13	958.908	937.016	2807.71	3474.23	3049.14	1.60195	5.31696e-47	6.11957e-46
gene1022	YALI0_B04268g	6058.76	5616.36	5640.34	11376.1	11735.8	11317.5	0.991519	8.07668e-47	9.2798e-46
gene4706	YALI0_E13926g	6371.04	6113.12	5985.07	12191.6	12301.4	11760.9	0.972889	8.83881e-47	1.01379e-45
gene183	YALI0_A04609g	1722.03	1646.13	1774.86	4348.17	3846.9	3784.25	1.2203	1.2503e-46	1.43159e-45
gene4007	YALI0_D25322g	12334.7	11679.9	11337.8	5960.21	5899.41	5442.33	-1.03095	1.39236e-46	1.59151e-45
gene3884	YALI0_D22440g	3356.07	3346.9	3671.74	7401.72	6894.36	7267.1	1.05598	1.39593e-46	1.59285e-45
gene4833	YALI0_E16907g	2977.15	2836.2	2820.95	6502.41	5815.85	6189.98	1.10001	1.57772e-46	1.7972e-45
gene6169	YALI0_F11363g	16916.2	16834.6	17136	8664.7	8864.19	9119.28	-0.933219	2.52362e-46	2.86975e-45
gene4409	YALI0_E07139g	3102.12	3166.62	3088.27	6317.25	6882.72	6272.9	1.05711	4.13541e-46	4.69458e-45
gene2187	YALI0_C07414g	26504	24480.1	24882.8	11930.8	13017	12994.4	-0.999685	4.49874e-46	5.09831e-45
gene1520	YALI0_B15840g	12363.4	13467.7	11542.5	5802.89	5992.51	6043.18	-1.0672	5.19819e-46	5.88095e-45
gene670	YALI0_A17314g	1695.65	2075.82	2143.46	5778.67	4950.32	5067.4	1.41735	7.54867e-46	8.52563e-45
gene5885	YALI0_F05016g	6984.27	6780.83	6161.31	14574.4	13682	13213.8	1.05715	1.28806e-45	1.45229e-44
gene3244	YALI0_D07568g	7385.67	7471.48	7029.11	3548.69	3772.27	3664.46	-0.994657	1.75812e-45	1.97893e-44
gene5625	YALI0_E34221g	906.069	961.585	856.921	139.607	215.878	198.851	-2.29681	1.97956e-45	2.22441e-44
gene1659	YALI0_B18854g	7119.28	5575.56	6310.61	15431.3	14795.7	14261.4	1.22713	2.03736e-45	2.2855e-44
gene4103	YALI0_E00286g	653.029	612.548	502.315	86.4928	95.1864	117.738	-2.56	2.48808e-45	2.7864e-44
gene6878	YALI0_F27247g	5888.87	5558.4	5938.08	2747.33	2580.18	2857.38	-1.08648	2.95766e-45	3.30671e-44
gene3945	YALI0_D23815g	5414.82	5651.94	4656.53	1782.14	1670.91	1226.54	-1.74851	3.08206e-45	3.43999e-44
gene4157	YALI0_E01452g	44235.6	53097.5	57249.2	19588.2	19647.8	22343.9	-1.32781	3.33821e-45	3.71964e-44
gene2772	YALI0_C21296g	206.857	254.536	185.647	1198.5	1065.07	873.027	2.27586	3.524e-45	3.92008e-44
gene4966	YALI0_E19921g	430.941	379.603	409.264	1313.38	1350.35	1120.84	1.63355	3.90004e-45	4.33113e-44
gene4891	YALI0_E18238g	46250.2	49406	47536.8	25585.6	24620.6	25058.2	-0.927922	4.19528e-45	4.65123e-44
gene1821	YALI0_B22484g	6448.81	6162.21	5700.84	12301.5	12031.6	12397.5	1.00396	5.52681e-45	6.11726e-44
gene7078	YALI0_F31999g	19450	17079.7	18407.7	9394.66	8697.78	8793.86	-1.03082	6.00231e-45	6.63251e-44
gene5638	YALI0_E34507g	170.909	151.97	155.762	639.208	607.042	602.163	1.94862	6.19492e-45	6.83397e-44
gene5506	YALI0_E31766g	8300.07	9279.13	9206.43	4263.77	3843.89	4358.47	-1.10326	8.15286e-45	8.97896e-44
gene6156	YALI0_F11077g	3963.19	4611.04	3759	1753.84	1672.15	1655.21	-1.27962	1.13559e-44	1.24859e-43
gene3091	YALI0_D04180g	649.011	571.761	626.819	1657.64	2056.72	2257.43	1.69262	1.21289e-44	1.33138e-43
gene900	YALI0_B01342g	5983.89	5466.37	4563.8	12947.5	13394.6	15270	1.37742	1.36951e-44	1.50081e-43
gene4859	YALI0_E17545g	6134.76	6748.69	7201.22	2743.28	2837.6	3159.65	-1.20008	1.50549e-44	1.64711e-43
gene5094	YALI0_E22825g	65.5484	73.1546	66.1456	351.961	329.936	341.782	2.31755	1.53885e-44	1.68084e-43
gene3471	YALI0_D12496g	752.239	610.153	567.859	1904.72	1945.24	2286.9	1.66809	2.36848e-44	2.58277e-43
gene3326	YALI0_D09339g	4504.52	3720.28	3950.79	10090.2	9375.03	8717.81	1.21089	2.4125e-44	2.62646e-43
gene1835	YALI0_B22792g	1054.55	1147.63	1038.31	2471.59	2767.18	2932.37	1.3336	2.79488e-44	3.03778e-43
gene5356	YALI0_E28578g	2596.42	2751.96	2723.33	1161.61	1158.23	1231.55	-1.1843	2.82979e-44	3.07069e-43
gene7016	YALI0_F30569g	547.835	600.856	618.873	1503.57	1899.41	1845	1.56996	3.65072e-44	3.95505e-43
gene1632	YALI0_B18298g	3582.42	4170.94	3961.25	1483.56	1611.12	1750.93	-1.27356	4.00957e-44	4.33673e-43
gene4866	YALI0_E17677g	3738.95	3593.21	4119.32	7947.1	7941.88	8882.17	1.11359	4.31844e-44	4.66321e-43
gene3174	YALI0_D06039g	132131	130277	126959	232872	237955	244489	0.877447	4.65807e-44	5.02179e-43
gene965	YALI0_B02852g	6633.18	6421.85	6574.22	3260.02	2911.14	3268.39	-1.05593	6.06922e-44	6.53252e-43
gene1645	YALI0_B18568g	6038.37	6100.84	5904.03	11382.2	12334.6	13260.7	1.03509	6.3279e-44	6.79993e-43
gene3851	YALI0_D21626g	7109.39	7756.19	8050.16	3450.73	3523.19	3847.74	-1.08224	8.6501e-44	9.28035e-43
gene5852	YALI0_F04213g	1988.14	1993	1727.29	4813.25	5042.01	4173.76	1.29653	1.25785e-43	1.34732e-42
gene1441	YALI0_B14124g	362.535	434.017	388.438	1133.87	1155.1	1203.8	1.55831	1.33242e-43	1.4249e-42
gene2498	YALI0_C14828g	3073.25	2627.66	2600.19	6088.26	6508.42	6080.82	1.16971	1.33575e-43	1.42616e-42
gene6528	YALI0_F19316g	575.246	562.002	441.482	1521.61	1549.13	1715.78	1.59842	1.90166e-43	2.02712e-42
gene4746	YALI0_E14839g	1056.49	1062.1	913.55	2455.5	2492.11	2394.2	1.27447	2.13648e-43	2.27377e-42
gene1666	YALI0_B19008g	21.5333	10.0596	45.0502	580.547	873.556	904.169	4.93306	2.80045e-43	2.97565e-42
gene2975	YALI0_D01331g	14.3055	14.3761	5.55845	150.838	197.43	211.979	3.9958	4.11091e-43	4.36111e-42
gene6022	YALI0_F07931g	1613.47	1562.72	1543.14	608.621	540.002	651.635	-1.38967	4.27883e-43	4.53201e-42
gene5150	YALI0_E23969g	10952.5	11002.2	9518.51	22567.8	21449	20873.5	1.04367	6.43733e-43	6.80738e-42
gene1913	YALI0_C01089g	862.048	905.424	828.085	281.037	251.338	246.444	-1.73629	8.04598e-43	8.49497e-42
gene1268	YALI0_B10153g	26582	26956.2	28033.5	49466	51343.4	51158.5	0.897656	8.68148e-43	9.15138e-42
gene6894	YALI0_F27599g	2853.26	2737.54	2617.31	6034.2	5701.97	5455.31	1.06629	8.70053e-43	9.15693e-42
gene3140	YALI0_D05269g	687.942	626.137	679.007	1634.58	1579.11	1640.63	1.28498	1.19763e-42	1.25845e-41
gene3792	YALI0_D20196g	51.1021	47.4146	25.0469	544.565	514.817	371.314	3.52618	1.51468e-42	1.5891e-41
gene5382	YALI0_E29117g	1487.56	1508.72	1398.01	3159.14	3286.24	3070.32	1.11393	2.0891e-42	2.18828e-41
gene1182	YALI0_B08206g	7421.39	6627.27	6618.57	13303.9	14742.9	15263.2	1.06729	2.30123e-42	2.40668e-41
gene2518	YALI0_C15268g	56.4882	105.974	78.5732	632.788	653.374	527.788	2.91012	2.53185e-42	2.64371e-41
gene411	YALI0_A10362g	17527.5	18074.6	17205.1	34296.7	33202.4	31728.3	0.909945	3.01876e-42	3.14718e-41
gene3741	YALI0_D19008g	689.079	707.417	756.882	1767.56	1821.96	1660.6	1.28625	3.43332e-42	3.57275e-41
gene4827	YALI0_E16775g	1770.2	1909.36	1777.12	5919.46	5041.19	4236.27	1.47747	3.43772e-42	3.57275e-41
gene6272	YALI0_F13673g	716.634	746.21	646.97	1699.1	1727.95	1731.11	1.28815	3.91912e-42	4.0667e-41
gene3105	YALI0_D04488g	23612.9	23066	24451.5	43072.8	45545.3	47663.3	0.938093	4.14708e-42	4.29654e-41
gene7032	YALI0_F30921g	1020.61	904.766	915.035	2164.15	2504.4	2387.94	1.31257	4.68678e-42	4.84811e-41
gene5130	YALI0_E23562g	73746.5	83388.7	80743.7	33314.4	34861.2	40593.4	-1.12895	4.77649e-42	4.93323e-41
gene5450	YALI0_E30602g	69779.2	77130.4	73700.7	36760.1	36731.9	40316	-0.954896	5.01701e-42	5.1736e-41
gene2344	YALI0_C11011g	17300.2	18305.1	17542	9497.76	9619.06	9587.48	-0.888775	6.22226e-42	6.40652e-41
gene1950	YALI0_C01969g	3944.75	4052.03	4137.77	8066.64	7800.11	7532.88	0.947464	7.6793e-42	7.89446e-41
gene2641	YALI0_C18315g	4132.78	3544.73	2964.06	1199.39	1298.71	1231.29	-1.51291	7.85334e-42	8.0609e-41
gene4101	YALI0_E00242g	14306.5	14256.5	13506.4	7242.58	7294.49	7694.95	-0.920178	9.24202e-42	9.47164e-41
gene4547	YALI0_E10329g	4164.83	3975.97	4405.95	8491.33	8617.99	7934.61	0.997469	1.3432e-41	1.37445e-40
gene5635	YALI0_E34441g	2442.87	2680.93	2584.1	854.436	1041.21	1074.74	-1.37582	1.47575e-41	1.50776e-40
gene3496	YALI0_D13090g	5106.78	5285.47	5549.53	2384.09	2462.21	2697.71	-1.07916	1.48816e-41	1.5181e-40
gene4283	YALI0_E04268g	454.337	407.018	297.816	1361.89	1534.39	1360.44	1.87513	1.54165e-41	1.57026e-40
gene5706	YALI0_F00990g	4665.38	4478.32	4275.85	9565.24	11458.7	13119.8	1.34719	1.86132e-41	1.89296e-40
gene1927	YALI0_C01419g	917.432	907.195	1128.55	2801.18	2707.18	2433.6	1.42821	2.40521e-41	2.44236e-40
gene2439	YALI0_C13354g	2022.04	2056.66	2128.32	901.232	900.72	934.941	-1.18097	2.47154e-41	2.50588e-40
gene3279	YALI0_D08360g	44.0321	58.4603	29.8813	322.316	309.252	327.09	2.84473	2.99497e-41	3.03195e-40
gene6815	YALI0_F25861g	11731.5	10459.7	9555.91	21513.7	22828.4	23043.7	1.08568	3.55782e-41	3.59627e-40
gene1162	YALI0_B07579g	11970.1	10717.6	10403.7	5478.51	5017.39	4553.5	-1.13678	4.74112e-41	4.78507e-40
gene3017	YALI0_D02343g	219.153	251.41	223.128	936.044	778.829	804.359	1.85936	5.06762e-41	5.10684e-40
gene6566	YALI0_F20174g	4009.09	3692.28	3639.94	1180.18	1111.4	720.068	-1.91289	5.87824e-41	5.91476e-40
gene3858	YALI0_D21802g	516.058	588.877	512.108	1399.02	1463.14	1351.22	1.38003	6.6497e-41	6.68088e-40
gene1711	YALI0_B20108g	3729.63	3450.1	3565.94	7120.04	6697.87	7011.22	0.954987	6.70767e-41	6.72894e-40
gene6542	YALI0_F19646g	0.01581	5.49633	2.53385	86.6145	88.9907	107.466	5.04147	9.86738e-41	9.88375e-40
gene3247	YALI0_D07634g	15773.6	15642.5	13327.2	6723.42	7312.98	7274.56	-1.07023	1.74036e-40	1.74062e-39
gene6442	YALI0_F17468g	2707.74	2322.49	2229.73	5489.19	5367.94	5232.83	1.14782	1.7999e-40	1.79747e-39
gene2150	YALI0_C06600g	2481.7	2536.54	2462.49	1092.42	1024.93	1176.28	-1.18318	1.85389e-40	1.8486e-39
gene4557	YALI0_E10549g	2729.41	2771.66	2506.89	6336.41	5448.76	5615.21	1.11924	2.15563e-40	2.14626e-39
gene6854	YALI0_F26719g	2359.81	2205.03	2309.1	897.324	897.711	1051.76	-1.27131	2.32693e-40	2.31334e-39
gene5546	YALI0_E32505g	14858.4	13625.8	14766.8	7523.36	7543.69	7834.36	-0.917174	2.46107e-40	2.44304e-39
gene2840	YALI0_C22770g	3355.04	3173.88	3801.6	7263.09	7247.89	7029.51	1.06077	2.50443e-40	2.48238e-39
gene3478	YALI0_D12661g	1408.62	1268.88	1236.37	3452.98	3661.92	4906.35	1.61878	2.65177e-40	2.6245e-39
gene5207	YALI0_E25201g	184.394	245.701	186.394	1107	1029.83	790.705	2.24665	3.81172e-40	3.76691e-39
gene1938	YALI0_C01716g	12429.9	11972.7	11771.7	5500.55	6321.25	6301.98	-0.997165	5.67128e-40	5.59628e-39
gene6360	YALI0_F15675g	11.2616	5.05499	17.8885	182.345	268.461	191.783	4.24083	6.42352e-40	6.32916e-39
gene6433	YALI0_F17270g	1574.6	1536.81	1597.25	3331.1	3191.22	3165.53	1.04114	7.37513e-40	7.25603e-39
gene5588	YALI0_E33407g	971.722	1005.26	1210.76	335.29	342.212	309.208	-1.69119	8.33766e-40	8.19089e-39
gene5812	YALI0_F03388g	4650.01	4273.35	4333.88	8253.75	8434.02	8747.05	0.94002	9.70894e-40	9.52394e-39
gene6191	YALI0_F11825g	70.6462	72.1258	69.7845	374.447	378.669	509.913	2.56857	9.9802e-40	9.76933e-39
gene1071	YALI0_B05434g	575.511	599.46	729.299	1646.77	1957.44	2056.73	1.57255	9.98852e-40	9.76933e-39
gene2141	YALI0_C06424g	70612.3	64331.4	57860.3	28387.8	30803.3	32054.9	-1.07932	1.08083e-39	1.05556e-38
gene3212	YALI0_D06864g	143.288	131.574	133.32	599.987	826.165	973.799	2.55464	1.19744e-39	1.16772e-38
gene4439	YALI0_E07942g	4202.44	3651.47	3181.3	8655.68	8700.76	8292.21	1.21639	1.294e-39	1.26004e-38
gene3363	YALI0_D10153g	667.394	604.153	574.571	1525.53	1467.47	1603.85	1.31547	1.97055e-39	1.91602e-38
gene3551	YALI0_D14476g	816.955	739.94	835.357	2078.19	1917.22	1811.1	1.28011	2.08904e-39	2.02826e-38
gene3034	YALI0_D02761g	2203.04	1970.27	1819.31	4298.66	4301.82	4410.01	1.11788	2.69239e-39	2.61024e-38
gene7063	YALI0_F31559g	2737.74	2910.22	3046.12	1339.07	1374.22	1265.27	-1.12766	2.7488e-39	2.66105e-38
gene3515	YALI0_D13552g	1345.29	1397.48	1324.23	3046.78	2792.13	2865.36	1.09739	2.82851e-39	2.73423e-38
gene6968	YALI0_F29491g	4976.67	4980.38	4749.65	11067.3	10304.6	9117.62	1.05169	3.43286e-39	3.31361e-38
gene6487	YALI0_F18403g	2488.06	3034.39	3060.71	1126.47	1143.73	1204.76	-1.30429	4.20385e-39	4.05193e-38
gene6212	YALI0_F12331g	8829.1	8162.8	7449.29	15627.3	17471.8	17521.7	1.05023	4.45333e-39	4.28616e-38
gene3033	YALI0_D02739g	6585.05	6087.76	6796.14	12337.3	12201.3	13434.3	0.964059	4.84125e-39	4.65279e-38
gene745	YALI0_A19030g	3117.42	2844.75	3108.74	1425.05	1299.99	1427.33	-1.12669	4.97297e-39	4.77247e-38
gene5161	YALI0_E24189g	306.857	249.239	180.795	15.6381	13.5	22.349	-3.82526	5.14215e-39	4.92771e-38
gene4537	YALI0_E10131g	4781.25	5023.76	5455.69	2353.72	2383.62	2565.51	-1.06295	6.8789e-39	6.58253e-38
gene5370	YALI0_E28875g	687.773	611.546	493.974	1723.53	1864.54	2196.49	1.68868	6.92033e-39	6.61265e-38
gene6046	YALI0_F08459g	2299.58	2353.57	2772.39	1022.24	1043.36	1015.12	-1.26866	7.22087e-39	6.88992e-38
gene3625	YALI0_D16357g	56495.1	49228.2	49138.9	27056.6	26984.5	26325.5	-0.946326	7.34939e-39	7.00248e-38
gene6715	YALI0_F23595g	7806.3	7042.22	6504.95	3557.51	3205.78	3317.99	-1.08283	7.75182e-39	7.37533e-38
gene1681	YALI0_B19360g	2011.7	1900.83	1891.57	3903.52	3896.42	3802	0.999067	8.21146e-39	7.80147e-38
gene4830	YALI0_E16841g	2465.36	2720.32	2426.96	5585.41	5302.79	4991.55	1.06019	9.35383e-39	8.87411e-38
gene2034	YALI0_C03894g	1815.11	1776.61	1576.6	3936.1	3702.05	3569.06	1.1159	1.08861e-38	1.0313e-37
gene2962	YALI0_D01045g	10467.4	10808.8	10629.1	18584.4	19915.4	20392.6	0.884248	1.1311e-38	1.07003e-37
gene2472	YALI0_C14190g	9143.64	9943.91	9719.39	19631.3	18934.1	17261.5	0.954505	1.22582e-38	1.15799e-37
gene1609	YALI0_B17776g	12.3453	24.3426	17.5118	298.531	462.329	692.06	4.73447	1.56352e-38	1.4749e-37
gene2927	YALI0_D00275g	2196.95	1954.9	1986.25	4382.04	4152.93	4124.35	1.04432	1.80374e-38	1.6991e-37
gene2542	YALI0_C15829g	2511.34	2449.19	2378.15	1141.43	1167.42	1089.81	-1.11078	1.98934e-38	1.87127e-37
gene1218	YALI0_B09031g	766.741	694.763	714.413	1635.01	1775.54	1931.07	1.29564	2.0844e-38	1.95792e-37
gene877	YALI0_B00814g	1951.08	1630.21	1441.87	4214.72	4273.83	4057.8	1.32002	2.37999e-38	2.23241e-37
gene5831	YALI0_F03795g	2062.7	1630.61	1679.49	4214.73	4082.63	4225.24	1.22073	3.46552e-38	3.24606e-37
gene4651	YALI0_E12595g	3273.99	3322.95	2575.74	1226.47	1177.87	1191.58	-1.35129	3.61522e-38	3.3815e-37
gene6671	YALI0_F22539g	5503.87	5109.94	5203.45	2651.15	2731	2727.84	-0.963706	3.76298e-38	3.51476e-37
gene2140	YALI0_C06391g	763.795	757.117	830.197	1719.02	1953.3	1970.59	1.26367	3.78109e-38	3.52672e-37
gene6029	YALI0_F08107g	666.344	522.391	626.549	1587.19	1813.56	1575.62	1.4555	4.31958e-38	4.02333e-37
gene7020	YALI0_F30657g	762.628	689.481	688.59	1611.83	1818.92	1936.6	1.32582	4.75353e-38	4.42132e-37
gene5320	YALI0_E27786g	215.036	214.286	239.322	925.006	714.841	829.547	1.88505	5.63043e-38	5.22961e-37
gene6632	YALI0_F21659g	1533.6	1488.94	1427.74	3261.95	2979.31	3075.06	1.06555	5.92722e-38	5.49758e-37
gene4057	YALI0_D26488g	13113.8	12718.3	13288.8	23889.5	28933.5	25687.2	1.00494	7.37763e-38	6.83331e-37
gene3762	YALI0_D19470g	969.465	886.987	920.803	2243.36	2196.33	1971.75	1.20703	9.11541e-38	8.43112e-37
gene3084	YALI0_D04026g	2937.36	2989.17	3297.05	5989.53	6075.24	6047.71	0.974055	9.32164e-38	8.60988e-37
gene4797	YALI0_E16060g	41164.8	37925	36300.2	73690.6	74017.8	68816.3	0.90798	1.04459e-37	9.6349e-37
gene1820	YALI0_B22462g	724.856	799.001	654.718	1721.23	1768.27	1769.93	1.26972	1.05758e-37	9.74113e-37
gene1185	YALI0_B08272g	17685	16058.4	15488.7	8673.16	8794.87	8542.63	-0.920558	1.17598e-37	1.08168e-36
gene2765	YALI0_C21087g	6172.44	6277.33	5525.62	11135.6	12295.2	12665.7	1.00552	1.52755e-37	1.4031e-36
gene4398	YALI0_E06853g	24154.5	23517.3	23730.5	12697.4	13475.1	13630.8	-0.843085	2.29749e-37	2.1074e-36
gene1020	YALI0_B04224g	84416.6	98592.5	111077	39936.7	40762.7	46201.3	-1.21252	2.4242e-37	2.22056e-36
gene2796	YALI0_C21789g	5173.37	5555.24	5810.63	2654.34	2225.63	2654.21	-1.13398	2.50419e-37	2.29068e-36
gene4836	YALI0_E16973g	1104.78	1262.51	1168.46	3841.72	3137.51	2783.35	1.465	2.76901e-37	2.52944e-36
gene6502	YALI0_F18722g	6069.12	5927.75	6509.83	12344.2	11461.9	11295.3	0.923742	3.08952e-37	2.81834e-36
gene5741	YALI0_F01771g	14737.6	15157.9	15494.7	7156.68	6637.01	8226.58	-1.04342	3.25036e-37	2.961e-36
gene6405	YALI0_F16665g	1383.08	1198.08	1386.47	3144.72	2822.15	2938.35	1.16718	3.5389e-37	3.21943e-36
gene2211	YALI0_C07975g	791.244	738.866	622.859	1781.32	1766.26	1830.96	1.31944	3.69412e-37	3.35604e-36
gene2739	YALI0_C20471g	549.63	529.063	408.063	1372.12	1424.95	1430.94	1.50588	3.70802e-37	3.36406e-36
gene549	YALI0_A14234g	89.9971	74.6352	67.949	0	2.06867	3.76473	-5.2506	4.50045e-37	4.07742e-36
gene5488	YALI0_E31405g	4611.22	4784.65	4637.27	8477.33	8811.37	8355.99	0.869651	5.18547e-37	4.69165e-36
gene6535	YALI0_F19492g	367.518	396.651	312.717	73.1208	73.3444	54.1658	-2.4225	5.41846e-37	4.89578e-36
gene3001	YALI0_D01980g	4412.52	4349.42	4045.82	2139.71	2212.84	2001.43	-1.01164	5.59691e-37	5.05015e-36
gene1357	YALI0_B12166g	13495.8	14578	13830.6	7097.45	7358.59	7896.45	-0.906693	5.79957e-37	5.22591e-36
gene6679	YALI0_F22715g	1855.17	1980.5	1869.09	773.488	887.111	847.129	-1.18623	6.45556e-37	5.80913e-36
gene1059	YALI0_B05126g	8941.83	8558.64	8726.79	15735.9	15288	15616.7	0.830558	7.06278e-37	6.34694e-36
gene5778	YALI0_F02607g	1310.39	1287.98	1164.52	496.265	477.667	401.281	-1.45248	7.81691e-37	7.01514e-36
gene6994	YALI0_F30107g	372.741	453.003	359.547	1090.24	1270.7	1156.44	1.56747	9.60945e-37	8.61219e-36
gene1992	YALI0_C02981g	44714.3	42624.4	36990.5	78443.2	84965.6	87180.7	1.01111	1.41811e-36	1.26923e-35
gene5233	YALI0_E25850g	1675	1713.08	1815.72	4152.43	3786.83	3430.23	1.1278	2.18374e-36	1.95184e-35
gene6332	YALI0_F15037g	1522.28	1405.14	1352.08	2959.54	2950.33	3220.47	1.09288	2.1956e-36	1.9598e-35
gene2680	YALI0_C19195g	7247.54	7923.86	7320.01	4057.97	3607.06	3928.74	-0.955988	2.40892e-36	2.14734e-35
gene5048	YALI0_E21780g	5748.68	5748.11	6142.99	11549.1	11241.5	10382.5	0.911348	2.97996e-36	2.6528e-35
gene6095	YALI0_F09603g	12305	11546.1	12118.2	6654.43	6758.77	6677.67	-0.840161	3.0024e-36	2.6692e-35
gene5483	YALI0_E31288g	4261.04	4174.72	4261.24	2121.9	2241.86	2252.18	-0.940426	3.06955e-36	2.72525e-35
gene3088	YALI0_D04114g	985.88	935.152	961.762	2074.95	2008.3	2211.72	1.12695	3.08616e-36	2.73634e-35
gene4090	YALI0_D27258g	792.311	759.333	662.246	1935.93	1674.38	1842.92	1.2995	3.40253e-36	3.01283e-35
gene3271	YALI0_D08184g	8163.97	11237.9	7940.27	3398.38	3221.29	3490.07	-1.43543	3.50693e-36	3.10113e-35
gene3657	YALI0_D17086g	1796.89	1940.14	2067.9	850.801	836.486	721.865	-1.26854	3.80823e-36	3.36309e-35
gene6518	YALI0_F19096g	1115.99	1144.48	1179.04	2316.68	2501.39	2501.62	1.08973	3.89624e-36	3.43625e-35
gene2278	YALI0_C09460g	6979.08	6225.08	6021.74	2764.53	3269.49	2757.95	-1.12904	4.09924e-36	3.61048e-35
gene2999	YALI0_D01936g	122.897	107.946	158.551	593.022	532.7	592.268	2.14234	4.15043e-36	3.65073e-35
gene548	YALI0_A14212g	453.624	505.826	483.931	1168.11	1212.92	1164.75	1.296	4.34446e-36	3.81634e-35
gene5890	YALI0_F05126g	2422.2	2232.78	2162.02	4425.18	4525.13	4439.44	0.97359	4.94608e-36	4.33909e-35
gene307	YALI0_A07799g	3641.83	4003.89	4472.15	1848.83	1726.02	1904.05	-1.14468	5.58511e-36	4.89323e-35
gene5482	YALI0_E31280g	826.351	875.441	1031.77	281.647	266.886	296.717	-1.69232	5.92232e-36	5.18183e-35
gene5789	YALI0_F02849g	6428.41	6287.56	6272.14	3224.51	3285.34	3541.93	-0.917578	6.25912e-36	5.46931e-35
gene2088	YALI0_C05258g	1869.33	1722.02	1616.15	5613.01	4537.66	3960.1	1.43794	8.79529e-36	7.67536e-35
gene4650	YALI0_E12573g	2605.49	2778.54	2069.48	975.325	928.655	935.681	-1.39251	1.0542e-35	9.18758e-35
gene2426	YALI0_C12980g	446.362	457.678	417.542	1109.44	1201.69	1421.46	1.4971	1.08067e-35	9.40592e-35
gene4773	YALI0_E15488g	28573.1	26714.9	26442.1	11720.8	13890.8	14411.7	-1.03005	1.22961e-35	1.06883e-34
gene273	YALI0_A06974g	11741.8	10811.1	10601.3	5298.44	6101.95	5645.84	-0.959878	1.33242e-35	1.15668e-34
gene3766	YALI0_D19558g	8213.88	7643.62	7964.01	14008.9	14038.8	14334.6	0.831274	1.42537e-35	1.23575e-34
gene3356	YALI0_D10021g	18.4944	27.7054	29.4422	214.23	177.09	251.863	3.08328	1.68726e-35	1.4609e-34
gene957	YALI0_B02684g	2463.13	2343.45	2070.78	1012.78	877.985	794.778	-1.35673	1.71495e-35	1.48294e-34
gene5447	YALI0_E30547g	826.257	870.525	863.303	2170.68	1847.04	1912.88	1.21201	1.814e-35	1.56655e-34
gene74	YALI0_A01892g	4313.18	4026.95	3962.12	7345.04	7742.15	7627.34	0.884527	2.08e-35	1.79393e-34
gene1420	YALI0_B13662g	1313.6	1312.41	1466.88	2762.79	2931.58	2905.22	1.07188	2.21024e-35	1.90379e-34
gene4692	YALI0_E13574g	29292	32223.6	29752.7	53309.5	53604	56155.1	0.837248	2.73295e-35	2.35098e-34
gene2640	YALI0_C18293g	118.792	131.979	118.53	493.707	480.019	626.18	2.11345	2.7875e-35	2.3948e-34
gene3430	YALI0_D11572g	3369.52	3988.36	4030.06	1546.4	1652.5	1813.76	-1.1837	3.07693e-35	2.64004e-34
gene3957	YALI0_D24101g	6016.8	5513.86	5801.59	10819.5	10410.2	10274.6	0.862208	3.21194e-35	2.75232e-34
gene4340	YALI0_E05533g	3225.91	3264.88	2752.79	1442.65	1317.55	1405.06	-1.15026	3.40229e-35	2.91167e-34
gene439	YALI0_A11099g	938.729	810.152	905.41	1921.18	2305.81	2171.8	1.26979	3.52605e-35	3.01371e-34
gene2538	YALI0_C15719g	5662.83	6438.11	7005.42	2759.34	3015.14	2441.76	-1.21749	3.78045e-35	3.22699e-34
gene5729	YALI0_F01496g	35522.8	39801.1	33031.1	16472.4	16774	19116.4	-1.04918	4.60145e-35	3.92275e-34
gene2689	YALI0_C19382g	21861.1	20792.3	19717.6	11152.5	11084.4	11926.6	-0.868438	6.04921e-35	5.15036e-34
gene219	YALI0_A05577g	3258.72	3302.94	3023.11	5936.81	6332.63	5926.56	0.924295	8.13655e-35	6.91867e-34
gene3467	YALI0_D12408g	5606.19	5111.83	4879.59	10456.5	9434.17	10739.7	0.973527	9.07778e-35	7.70915e-34
gene6304	YALI0_F14421g	1939	1843.97	1771.25	850.368	677.496	675.784	-1.33339	9.36329e-35	7.94145e-34
gene5619	YALI0_E34089g	1775.18	1639.11	1632.9	4079.47	3810.55	3291.55	1.14741	1.15455e-34	9.77978e-34
gene3204	YALI0_D06688g	177.381	203.997	331.204	1110.35	1231.63	1398.26	2.38898	1.18002e-34	9.9828e-34
gene4237	YALI0_E03234g	618.562	762.351	742.052	1657.51	1724.81	1686.73	1.25544	1.27025e-34	1.07325e-33
gene558	YALI0_A14476g	779.089	788.709	731.072	1640.85	1649.42	1762.74	1.13539	1.3018e-34	1.09851e-33
gene2255	YALI0_C08987g	11982.6	13371.6	11536	5929.2	6661.44	6344.25	-0.962401	1.36482e-34	1.15023e-33
gene5077	YALI0_E22440g	26.6453	36.8576	22.9909	257.347	208.957	189.835	2.91099	1.38538e-34	1.16607e-33
gene6485	YALI0_F18370g	9426.12	9319.66	9495.5	16680.5	17291.9	15918.5	0.820973	1.39877e-34	1.17585e-33
gene4258	YALI0_E03718g	29247.9	28602.7	27912.6	51563.4	63288	67197	1.08588	1.57586e-34	1.32304e-33
gene5391	YALI0_E29315g	196.458	199.972	129.384	748.943	778.573	710.116	2.08743	1.80673e-34	1.51496e-33
gene5470	YALI0_E31031g	774.05	839.558	795.21	1793.61	1997.92	2350.81	1.35013	2.4024e-34	2.0119e-33
gene2710	YALI0_C19844g	695.126	727.598	612.379	1512.94	1811.58	1806.21	1.33272	2.53717e-34	2.12208e-33
gene5803	YALI0_F03157g	633.57	514.641	562.585	1483.27	1620.55	2049.92	1.59094	2.66779e-34	2.22853e-33
gene4051	YALI0_D26367g	18769.2	18297.9	17052.6	9782.98	10256	10203.7	-0.839663	2.84183e-34	2.37093e-33
gene3921	YALI0_D23309g	3395.84	3111.99	3083.75	1584.58	1623.5	1617.49	-0.991145	2.97113e-34	2.47569e-33
gene3004	YALI0_D02046g	881.2	690.122	652.543	1935.5	1873.88	2076.88	1.40375	4.39032e-34	3.65365e-33
gene4763	YALI0_E15224g	2495.09	2751.24	2661.17	1056.82	1263.49	1224.14	-1.15789	4.81202e-34	3.99958e-33
gene4685	YALI0_E13420g	12250.7	11256.2	10695	6141.99	5850.96	6283.44	-0.904107	5.27431e-34	4.37833e-33
gene554	YALI0_A14366g	335.788	341.942	312.974	1026.08	1122.74	861.136	1.60222	6.42174e-34	5.32419e-33
gene3358	YALI0_D10065g	7533.23	8198.58	8295.6	4247.79	4508.52	4276.81	-0.88251	7.36589e-34	6.09936e-33
gene2430	YALI0_C13090g	4816.94	4625.89	4704.34	2264.04	2286.47	2612.85	-0.981607	7.37842e-34	6.10213e-33
gene5003	YALI0_E20757g	21864.2	21186.8	19178.1	40232.8	38008.9	36883.7	0.887462	1.21311e-33	1.00202e-32
gene6201	YALI0_F12045g	3081.76	3357.05	3510.06	1701.54	1460.27	1494.4	-1.09495	1.29434e-33	1.06779e-32
gene3691	YALI0_D17842g	217.014	187.242	228.044	653.105	809.563	831.794	1.85964	1.45082e-33	1.1954e-32
gene5743	YALI0_F01815g	2876.84	2751.6	2803.22	5222.86	5883.75	5236.44	0.954697	1.54448e-33	1.27099e-32
gene4234	YALI0_E03168g	3565.84	3519.06	3305.4	6615.89	6305.89	6232.31	0.882105	1.56783e-33	1.28861e-32
gene1727	YALI0_B20482g	16232.3	15944.6	16150.8	9350.96	9192.04	9576.5	-0.781227	1.65419e-33	1.35791e-32
gene4570	YALI0_E10857g	5329.94	5410.97	5557.39	2867.24	2846.91	3051.35	-0.89461	1.9037e-33	1.5608e-32
gene6666	YALI0_F22429g	4914.32	5291.98	5226.56	2598.63	2383.77	2791.04	-0.989133	1.94823e-33	1.59534e-32
gene3158	YALI0_D05665g	5711.77	5464.98	5847.14	9752.22	11192.8	10867.9	0.902159	2.68372e-33	2.1949e-32
gene1490	YALI0_B15180g	739.272	746.332	869.236	2119.04	1818.04	1783.38	1.28142	2.82609e-33	2.3085e-32
gene5727	YALI0_F01452g	11360	11017.9	10254.4	4326.51	5391.57	5516.13	-1.09909	2.86902e-33	2.34069e-32
gene5557	YALI0_E32736g	10308.7	11625.3	10696.6	4821.82	5948.78	5096.05	-1.04042	2.93764e-33	2.39373e-32
gene2888	YALI0_C23815g	1321.79	1387.52	1415.41	2922.06	2632.94	2862.77	1.02943	3.0581e-33	2.48883e-32
gene2376	YALI0_C11781g	1656.45	1574.22	1570.5	3019.36	3210.85	3454.25	1.01218	3.1712e-33	2.57771e-32
gene2856	YALI0_C23122g	5562.34	5710.09	5726.82	3014.01	3158.06	3148.17	-0.867037	3.66967e-33	2.97925e-32
gene5841	YALI0_F04015g	17445.6	17559.9	17894.9	10193.1	10148.6	10526.1	-0.777123	4.02255e-33	3.26175e-32
gene4387	YALI0_E06611g	757.806	899.124	946.626	1955.48	2299.59	2093.12	1.28604	4.7228e-33	3.82489e-32
gene1027	YALI0_B04378g	662.51	710.137	773.874	1752.17	1572.95	1595.14	1.19756	4.81327e-33	3.89341e-32
gene5657	YALI0_E34925g	9.18927	4.31328	7.4278	99.0016	176.455	134.828	4.28152	5.54185e-33	4.4773e-32
gene1724	YALI0_B20416g	3229.04	3430.59	2859.66	1462.67	1430.23	1567.87	-1.09386	5.96472e-33	4.81309e-32
gene3333	YALI0_D09493g	4843.54	4533.21	4707.98	2475.79	2354.74	2608.92	-0.920566	6.21972e-33	5.01277e-32
gene5400	YALI0_E29506g	6302.6	6504.59	7131.59	12486.3	11792.8	12022.4	0.864721	6.58564e-33	5.30124e-32
gene331	YALI0_A08360g	284.534	288.823	220.893	837.522	805.662	895.387	1.67433	6.90086e-33	5.54826e-32
gene3555	YALI0_D14564g	6051.71	6198.7	6161.17	3497.28	3322.59	3426.15	-0.845447	7.16882e-33	5.75672e-32
gene5133	YALI0_E23628g	1201.89	1075.41	1209.93	2422.87	2788.7	2452.3	1.13639	7.84053e-33	6.28852e-32
gene4400	YALI0_E06897g	410.572	402.009	444.595	1076.92	1009.34	1041.04	1.31563	8.72745e-33	6.99143e-32
gene2871	YALI0_C23408g	21082	20002.9	19025.8	35401.9	35254.1	34568.9	0.807717	9.20396e-33	7.36428e-32
gene7070	YALI0_F31735g	6008.79	6094.99	7099.8	12447.5	12325.3	11864.3	0.932255	9.47011e-33	7.56811e-32
gene5886	YALI0_F05038g	4004.92	3828.2	3041.15	1561.9	1521.06	1333.38	-1.30026	9.98502e-33	7.97001e-32
gene5739	YALI0_F01716g	1449.71	1387.97	1543.08	2962.55	2979.15	2809.8	0.999002	1.50217e-32	1.19759e-31
gene3729	YALI0_D18744g	5035.22	5723.59	5981.99	2427.5	2375.47	2866.11	-1.12599	1.50499e-32	1.19839e-31
gene5694	YALI0_F00704g	4198.52	4005.72	3840.37	7579.99	6980.2	7371.47	0.864468	1.58976e-32	1.26438e-31
gene5984	YALI0_F07062g	3128.51	2729.4	2460.5	5834.39	7639.61	7678.62	1.34624	1.80379e-32	1.43289e-31
gene6166	YALI0_F11297g	7718.44	8207.76	7370.28	14158.7	13816.4	13437.4	0.829703	1.93721e-32	1.53704e-31
gene6096	YALI0_F09625g	1768.16	1811.89	1911.56	880.978	872.792	888.674	-1.05486	1.94693e-32	1.54291e-31
gene1326	YALI0_B11440g	470.957	528.505	418.414	1243.17	1153.1	1200.86	1.34117	1.98014e-32	1.56735e-31
gene3413	YALI0_D11176g	22563.5	21474.6	22671.2	38722.7	39825.7	37035.2	0.793005	2.03634e-32	1.60992e-31
gene2003	YALI0_C03201g	3618.18	3884.96	3794.66	1542.77	1469.69	1923.22	-1.19446	2.11164e-32	1.66747e-31
gene3304	YALI0_D08866g	3284.29	3117.41	3118.27	1572.42	1647.29	1705.42	-0.950782	2.20309e-32	1.73762e-31
gene6551	YALI0_F19844g	1157.91	1092.51	1196.24	2272.46	2409.36	2362.02	1.03173	2.58044e-32	2.03282e-31
gene4562	YALI0_E10659g	57.2704	36.8317	57.8115	370.922	329.835	266.28	2.66992	2.65622e-32	2.09004e-31
gene4807	YALI0_E16294g	5196.96	5514	6313.42	2708.33	2779.64	2903.51	-1.02028	3.60987e-32	2.83706e-31
gene3109	YALI0_D04576g	15.5076	45.0765	38.0907	295.115	317.519	368.157	3.30849	3.66705e-32	2.87859e-31
gene6652	YALI0_F22099g	1381.02	1353.9	1188.48	2848.17	2645.28	2727.76	1.06637	3.72999e-32	2.92454e-31
gene4767	YALI0_E15312g	4990.1	5159.83	5706.88	2684.43	2621.5	2854.62	-0.957969	3.8224e-32	2.99346e-31
gene573	YALI0_A14861g	163.647	122.349	128.755	554.38	516.026	488.38	1.90919	3.90591e-32	3.05526e-31
gene5644	YALI0_E34650g	2433.54	2378.84	2353.04	4453.9	4576.78	4233.24	0.888185	4.02012e-32	3.1409e-31
gene4321	YALI0_E05115g	6489.14	8101.66	8904.58	3316.04	3233.7	3586.29	-1.21272	4.59805e-32	3.58821e-31
gene3411	YALI0_D11132g	3118.45	3248.02	2773.65	1490.43	1506.65	1499.22	-1.02396	5.80625e-32	4.52574e-31
gene3516	YALI0_D13574g	1103.78	1317.93	1161.31	2452.36	2767.07	2629.9	1.13059	6.24073e-32	4.8587e-31
gene4824	YALI0_E16709g	10128.6	11700.8	11612.5	5918.48	5610.04	6169.9	-0.917937	7.03065e-32	5.46728e-31
gene5106	YALI0_E23089g	12312.2	12267.2	12868.1	7116.16	6888.15	7487.15	-0.800952	1.07589e-31	8.3567e-31
gene3438	YALI0_D11726g	1135.17	1002.13	852.091	2284.48	2374.24	2405.53	1.2397	1.26909e-31	9.84583e-31
gene6463	YALI0_F17908g	2164.22	1999.56	1983.81	4055.16	3839.6	3773.29	0.924337	1.85592e-31	1.43818e-30
gene3025	YALI0_D02563g	6705.88	6437.74	6854.97	13301	12744	11254.3	0.899346	1.87833e-31	1.45385e-30
gene3041	YALI0_D02915g	785.222	652.185	870.092	1960.61	2041.14	1772.22	1.32428	1.93735e-31	1.49778e-30
gene3175	YALI0_D06061g	952.087	887	933.003	1860.62	1995.69	1888.04	1.05133	2.02942e-31	1.56714e-30
gene6130	YALI0_F10439g	1294.13	1295.59	1400.08	573.452	528.585	622.056	-1.20947	2.10431e-31	1.62308e-30
gene386	YALI0_A09812g	4536.35	4476.04	3799.25	7991.98	9672.62	9028.69	1.05862	2.1768e-31	1.67704e-30
gene6996	YALI0_F30151g	13028.9	12773.6	13020.3	6647.57	7213.78	7713.62	-0.847516	2.17955e-31	1.67721e-30
gene3671	YALI0_D17402g	9170.15	9074.12	8933.55	5274.81	5399.94	5160.79	-0.779344	2.20579e-31	1.69545e-30
gene6655	YALI0_F22165g	11436.8	10577.1	10499.1	21082.1	19340.6	18536.3	0.858673	2.29224e-31	1.75985e-30
gene1818	YALI0_B22418g	4770.85	4607.32	4505.7	7839.06	8350.18	8185.27	0.811796	2.45227e-31	1.88054e-30
gene4765	YALI0_E15268g	4911.1	4728.41	4515.95	2609.95	2544.84	2333	-0.918925	2.58188e-31	1.97765e-30
gene2948	YALI0_D00737g	9449.65	9736.62	8768.89	17228.3	15723.4	17183.5	0.842553	2.84776e-31	2.1788e-30
gene376	YALI0_A09592g	3760.43	3843.01	3730.32	6511.18	6514.81	7016.07	0.822296	2.99511e-31	2.2889e-30
gene1308	YALI0_B11044g	2178.55	2042.4	1957.98	890.832	917.31	1035.05	-1.11979	3.1954e-31	2.43916e-30
gene316	YALI0_A08041g	6688.39	5807.23	6556.29	11509.1	11452.5	11533.8	0.856717	3.24666e-31	2.47544e-30
gene1117	YALI0_B06556g	4678.84	4879.67	5106.59	2581.87	2602.83	2740.93	-0.887541	3.42796e-31	2.61068e-30
gene6222	YALI0_F12551g	7449.32	8849.67	8156.91	4403.25	4036.18	4354.61	-0.934691	3.56483e-31	2.7118e-30
gene3477	YALI0_D12628g	2599.36	2335.64	2558.88	4474.77	4873.58	4877.49	0.925042	3.75331e-31	2.85192e-30
gene1296	YALI0_B10780g	9489.62	10216.5	9084.82	17100.7	16391.4	17195.5	0.815821	3.91729e-31	2.97311e-30
gene2529	YALI0_C15466g	180.308	202.885	228.876	20.9285	38.1601	34.2789	-2.71056	4.71752e-31	3.57638e-30
gene6443	YALI0_F17490g	5575.62	5727.12	5500.9	11122.6	10324.3	9453.98	0.878761	4.9422e-31	3.74243e-30
gene6176	YALI0_F11517g	1089.1	920.832	860.109	2139.57	2267.65	2117.98	1.18424	5.30897e-31	4.01559e-30
gene1297	YALI0_B10802g	903.964	859.58	858.788	1796.01	1749.79	1960.54	1.07021	5.62044e-31	4.24232e-30
gene4724	YALI0_E14322g	1474.21	1508.07	1281.92	587.119	606	645.013	-1.21446	5.6215e-31	4.24232e-30
gene1538	YALI0_B16236g	1317.75	1440.95	1511.89	2867.42	2827.2	2797.93	0.992159	5.67695e-31	4.2793e-30
gene4414	YALI0_E07271g	12605.1	13877	12110.8	6736.15	6655.23	5442.83	-1.03511	5.70089e-31	4.29247e-30
gene3203	YALI0_D06655g	151.596	171.967	168.955	618.255	496.601	572.793	1.77614	6.57013e-31	4.94136e-30
gene5652	YALI0_E34826g	44299	51700.1	57384.6	23737.4	23752	26472	-1.05227	6.97201e-31	5.23768e-30
gene824	YALI0_A20900g	666.327	607.951	518.284	1456.82	1791.73	1472.09	1.39584	7.1491e-31	5.36465e-30
gene5933	YALI0_F06028g	300.879	226.922	293.99	831.1	849.976	817.41	1.60506	8.992e-31	6.73994e-30
gene3901	YALI0_D22847g	32045.9	28910.1	31128.1	14008.2	16679.7	16951	-0.950806	1.02113e-30	7.64525e-30
gene6701	YALI0_F23265g	393.137	376.201	407.584	984.552	944.154	942.127	1.28704	1.12224e-30	8.39276e-30
gene6898	YALI0_F27687g	1567.42	1485.04	1588.39	3014.37	3440.43	3970.11	1.16774	1.23041e-30	9.19137e-30
gene6063	YALI0_F08877g	8007.25	8479.56	9102.49	4503.59	4415.66	4912.81	-0.887287	1.29228e-30	9.64275e-30
gene1025	YALI0_B04334g	22320	24503.5	26254.6	47895.7	46063.3	42509.1	0.901094	1.37666e-30	1.02608e-29
gene5230	YALI0_E25806g	1261.15	1101.52	1055.05	2367.69	2437.3	2382.28	1.07187	1.44687e-30	1.07721e-29
gene5518	YALI0_E31955g	49755.8	54287.3	56482.6	28486.7	29956.4	31601.4	-0.834073	1.561e-30	1.16087e-29
gene1664	YALI0_B18964g	4264.1	4205.99	4129.78	7953.18	7596.38	7030.18	0.84151	1.69059e-30	1.25584e-29
gene3526	YALI0_D13794g	37141.6	44248.7	45231.1	21274.6	21149.2	23095.6	-0.9505	1.74397e-30	1.29405e-29
gene5014	YALI0_E20999g	316.156	257.82	237.818	979.86	1119.55	800.027	1.83595	1.78849e-30	1.3256e-29
gene1325	YALI0_B11418g	2496.99	2422.5	2329.77	4719.19	4479.67	4247.97	0.891081	2.59363e-30	1.92021e-29
gene6252	YALI0_F13255g	7179.85	6964.92	6662.12	3941.25	4040.15	4012.73	-0.794881	2.8099e-30	2.07801e-29
gene1513	YALI0_B15664g	8087.95	8017.95	7295.88	4280.1	4440.34	4458.96	-0.828554	3.08459e-30	2.27861e-29
gene4863	YALI0_E17611g	128.924	121.138	101.832	428.592	439.39	385.789	1.83006	3.11296e-30	2.29702e-29
gene3035	YALI0_D02783g	786.04	667.344	583.15	1688.22	1594.64	1653.51	1.27632	3.36842e-30	2.48276e-29
gene6483	YALI0_F18348g	1976.86	1901.09	1730.71	3438.52	3949.04	3836.42	1.00021	3.40805e-30	2.50919e-29
gene125	YALI0_A03091g	73.6863	81.4239	53.5462	5.70103	0.0157193	0	-5.09598	3.71442e-30	2.73172e-29
gene4330	YALI0_E05313g	233.322	212.7	190.226	16.3663	39.0665	18.2757	-3.10657	5.12798e-30	3.76713e-29
gene4522	YALI0_E09801g	1487.69	1711.1	1574.1	767.875	688.736	640.669	-1.18638	5.19092e-30	3.80916e-29
gene2699	YALI0_C19624g	3380.48	2977.31	3188.84	1645.52	1319.67	1312.21	-1.15792	5.20296e-30	3.81378e-29
gene5945	YALI0_F06259g	3126.88	3810.61	3644.89	1707.48	1627.76	1783.05	-1.04779	5.4429e-30	3.98526e-29
gene5616	YALI0_E34037g	36443.3	39987.5	39525	22825.2	22395.2	22907.8	-0.767236	6.82662e-30	4.9929e-29
gene7011	YALI0_F30459g	4403.12	3471.79	3780.35	7664.74	7747.35	7561.64	0.979092	7.86057e-30	5.7428e-29
gene2270	YALI0_C09284g	7410.16	7218.77	6402.94	3969.3	3749.63	3666.12	-0.885639	8.07025e-30	5.88951e-29
gene2075	YALI0_C04906g	1621.78	1728.43	1756.26	764.331	809.699	862.149	-1.06744	8.53102e-30	6.21696e-29
gene6015	YALI0_F07777g	1093.25	868.629	998.9	2096.98	2167.45	2255.04	1.13933	8.53767e-30	6.21696e-29
gene2810	YALI0_C22088g	5513.08	5390.71	4918.27	2970.11	2782.78	2759.97	-0.894387	9.31061e-30	6.77237e-29
gene1512	YALI0_B15642g	4875.4	5301.94	4982.01	9672.61	9618.97	8448.93	0.871587	1.00554e-29	7.30612e-29
gene4774	YALI0_E15510g	699.106	701.123	500.731	1647.06	1690.85	1987.61	1.48517	1.01506e-29	7.36722e-29
gene6413	YALI0_F16852g	2421.18	2184.55	2222.55	4880.96	4583.03	4079.6	0.987969	1.1439e-29	8.29324e-29
gene5373	YALI0_E28930g	8582.55	8464.21	9213.5	5027.31	4903.71	5185.1	-0.796536	1.2524e-29	9.07002e-29
gene5421	YALI0_E29975g	11803.3	11334.6	10785.5	6638.8	6508.58	6658.34	-0.776428	1.30673e-29	9.44333e-29
gene4314	YALI0_E04961g	721.611	736.952	482.685	122.318	116.726	74.1629	-2.62859	1.30679e-29	9.44333e-29
gene4264	YALI0_E03850g	1856.03	1699.67	1646.94	3771.88	3480.74	3210.46	1.00771	1.39523e-29	1.00714e-28
gene528	YALI0_A13585g	10723.4	11734.3	12320	20597	20214.3	20004.4	0.806372	1.631e-29	1.17605e-28
gene6594	YALI0_F20790g	10655.6	10153.5	10036.1	6240.11	5896.39	5724.17	-0.788266	1.92943e-29	1.38973e-28
gene4508	YALI0_E09471g	6040.37	5857.72	5774.66	9996.53	9877.6	9812.81	0.748225	1.94156e-29	1.39696e-28
gene947	YALI0_B02420g	1257.26	1283.32	1313.51	606.682	611.144	612.45	-1.074	2.23372e-29	1.60542e-28
gene5457	YALI0_E30745g	1283.73	1189.82	1123.32	494.713	530.465	547.977	-1.19327	2.34093e-29	1.68066e-28
gene3552	YALI0_D14498g	1741.59	1892.23	1927.82	3342.44	3730.94	3917.96	0.982875	2.4485e-29	1.75599e-28
gene4546	YALI0_E10307g	2787.75	2620.74	2665.24	1136.18	1393.75	1319.24	-1.06888	2.5241e-29	1.80826e-28
gene6263	YALI0_F13475g	17988.3	19218.9	20133.7	32949.2	33534.3	31881.7	0.778632	2.54858e-29	1.82383e-28
gene3990	YALI0_D24926g	2640.32	2650.62	2371.45	4813.13	4977.98	4513.07	0.89992	3.42931e-29	2.45146e-28
gene2127	YALI0_C06105g	437.907	325.131	319.98	2374.77	2104.08	1175.87	2.38433	3.80285e-29	2.71556e-28
gene992	YALI0_B03542g	946.836	894.795	704.356	266.878	284.266	249.159	-1.66945	3.86358e-29	2.75597e-28
gene1266	YALI0_B10109g	103.386	82.1536	118.177	377.029	464.227	496.549	2.13886	4.02256e-29	2.86629e-28
gene4842	YALI0_E17127g	2980.17	2807.86	2617.71	5608.53	5270.75	4990.63	0.916491	4.07897e-29	2.90337e-28
gene6547	YALI0_F19756g	4282.6	4329.58	4555.54	2276.02	2480.7	2474.83	-0.864509	4.24368e-29	3.01738e-28
gene5925	YALI0_F05852g	1407.54	1233.31	1147.42	463.393	552.943	432.772	-1.38677	4.52476e-29	3.21379e-28
gene3319	YALI0_D09207g	3159.33	2981.46	2723.68	1551.68	1483.91	1395.47	-1.00066	4.9348e-29	3.50128e-28
gene4279	YALI0_E04169g	1301.16	1171.69	1234.27	3242.25	2530.65	2633.24	1.18131	5.23211e-29	3.70827e-28
gene5112	YALI0_E23192g	2849.19	2759.74	2717.7	5770.72	6405.32	8532.11	1.31435	6.72733e-29	4.76292e-28
gene772	YALI0_A19668g	3795.14	3477.68	3569.82	6652.83	6564.32	6047.37	0.829235	7.05011e-29	4.98613e-28
gene2803	YALI0_C21934g	5406.63	5303.42	4992.54	2887.56	2931.64	2998.56	-0.832678	7.39631e-29	5.22541e-28
gene4583	YALI0_E11143g	1118.93	1180.05	881.098	2929.69	2843.61	2334.46	1.34945	7.96013e-29	5.61777e-28
gene3253	YALI0_D07766g	3648.9	3942.85	3822.08	6377.86	7068.98	7497.48	0.875668	1.0724e-28	7.56031e-28
gene3309	YALI0_D08976g	13173.2	12660.5	12792.9	7749.69	7933.45	7557.87	-0.732944	1.12438e-28	7.91833e-28
gene67	YALI0_A01738g	2251.39	2320.11	2414.34	993.077	1173.57	1182.69	-1.06052	1.18861e-28	8.36182e-28
gene4753	YALI0_E15015g	2866.59	2873.07	2603.98	5588.29	5046.42	4978.69	0.903622	1.20426e-28	8.46292e-28
gene3460	YALI0_D12254g	4979.76	4830.49	5130.5	2916.53	2739.35	2727.66	-0.833344	1.28153e-28	8.99646e-28
gene3239	YALI0_D07480g	72399	73366.7	65093.6	115953	124470	130801	0.81598	1.29948e-28	9.11279e-28
gene4336	YALI0_E05445g	2970.09	3059.74	3106.4	1334.8	1446.75	1665.24	-1.03865	1.55972e-28	1.09263e-27
gene4906	YALI0_E18590g	729.966	751.358	699.831	281.635	278.199	288.275	-1.36259	1.62364e-28	1.1362e-27
gene1782	YALI0_B21626g	2307.63	2308.64	2249.81	4073.44	5107.21	5308.36	1.07723	1.64095e-28	1.14711e-27
gene763	YALI0_A19470g	33108.6	31417.6	30786.8	17659.1	18927.9	19421.8	-0.767042	1.67774e-28	1.17159e-27
gene727	YALI0_A18612g	8902.89	8320.09	8406.05	5139.27	5001.86	4744.06	-0.783902	1.85328e-28	1.29282e-27
gene5060	YALI0_E22044g	943.797	840.829	802.369	1767.66	2103.28	2308.16	1.25571	1.9259e-28	1.34207e-27
gene4368	YALI0_E06149g	985.871	1041.92	836.826	1989.86	2134.27	2066.4	1.11023	1.94905e-28	1.35677e-27
gene3629	YALI0_D16445g	4222.16	4241.58	4258.8	6894.24	7579.76	7444.5	0.784711	1.99066e-28	1.38429e-27
gene2369	YALI0_C11605g	21559.3	24143.4	23795.8	13234	13097.8	13986.5	-0.785518	2.29559e-28	1.59467e-27
gene1212	YALI0_B08899g	9646.05	8534.6	8026.51	4811.41	4780.52	4407.76	-0.904695	2.61185e-28	1.81246e-27
gene6842	YALI0_F26455g	4896.89	5351.86	4908.86	8420.85	8799.02	8949.31	0.787537	2.80071e-28	1.94149e-27
gene5288	YALI0_E27071g	82514.3	89206.8	97269	50569.7	49564.9	53024.6	-0.812496	2.98232e-28	2.06523e-27
gene143	YALI0_A03597g	12164.8	12063.5	12019	19608.2	22250.4	23815.4	0.857432	3.06538e-28	2.12054e-27
gene5580	YALI0_E33253g	13453.8	12835.6	14046.1	7493.62	7950.03	8139.25	-0.774193	3.23479e-28	2.23541e-27
gene6398	YALI0_F16489g	12948.9	11526.5	11446.1	6897.34	6964.55	6813.41	-0.79698	3.45386e-28	2.38431e-27
gene2934	YALI0_D00429g	23203.6	26997.7	26286.6	12387	12273.7	14760.2	-0.956236	3.75971e-28	2.59275e-27
gene4920	YALI0_E18898g	2981.27	2981.57	2781.59	4957.71	5466.09	5426.18	0.857636	3.96523e-28	2.73165e-27
gene4346	YALI0_E05665g	4490.1	3638.58	3489.24	1823.84	1769.39	1871.63	-1.08811	4.07571e-28	2.80485e-27
gene4349	YALI0_E05731g	10.3044	15.0258	26.337	179.449	130.558	179.503	3.24381	4.84818e-28	3.333e-27
gene3248	YALI0_D07656g	13814.9	12362.7	10027.5	5784.04	5535.41	4924.85	-1.15634	4.85817e-28	3.33641e-27
gene1329	YALI0_B11506g	2712.04	2753.7	2641.83	5032.22	4639	4730.37	0.828703	5.42611e-28	3.7201e-27
gene5830	YALI0_F03751g	119.859	127.129	148.226	429.216	419.964	495.587	1.76712	5.42806e-28	3.7201e-27
gene2569	YALI0_C16566g	7635.44	7115.88	7384.26	12713.5	12449.3	11940.9	0.745256	6.05254e-28	4.1438e-27
gene6665	YALI0_F22421g	5828.5	6057.4	5688.98	2998.98	3376.19	3352.43	-0.853579	6.09341e-28	4.16749e-27
gene5047	YALI0_E21758g	2499.05	2501.92	2296.53	1102.17	1288.31	1219.4	-1.01595	6.73965e-28	4.60474e-27
gene1231	YALI0_B09317g	3410.28	3294.36	3553.95	1896.25	1814.77	1606.8	-0.947734	7.72777e-28	5.27442e-27
gene5976	YALI0_F06864g	4841.52	4912.01	4493.75	8571.79	8355.39	7846.86	0.797806	7.75382e-28	5.28677e-27
gene6094	YALI0_F09581g	199.578	161.323	203.214	553.009	565.664	591.36	1.60097	7.84006e-28	5.34009e-27
gene3029	YALI0_D02651g	245.681	254.88	213.912	630.393	721.651	678.027	1.50466	8.05567e-28	5.48132e-27
gene182	YALI0_A04587g	1774.38	1870.46	2147.98	844.69	906.862	928.549	-1.11143	8.31941e-28	5.65498e-27
gene3956	YALI0_D24079g	433.96	377.97	371.558	994.711	991.633	914.22	1.29267	8.33761e-28	5.66156e-27
gene5128	YALI0_E23518g	7522.76	6998.66	6584.19	12328.2	12717.1	11750.6	0.801715	9.99846e-28	6.78241e-27
gene809	YALI0_A20548g	48.2062	42.0758	88.1533	497.774	388.196	594.903	3.04383	1.19157e-27	8.07472e-27
gene5620	YALI0_E34111g	33364.7	35600.6	36625.7	20597.7	21363.2	21426.2	-0.736207	1.4503e-27	9.818e-27
gene5153	YALI0_E24035g	754.666	850.165	859.025	1726.04	1608.13	1755.28	1.04686	1.48584e-27	1.00483e-26
gene4987	YALI0_E20405g	51807.2	48105.2	48409.3	29432.6	28316.5	31069.3	-0.739783	1.83069e-27	1.23679e-26
gene6799	YALI0_F25509g	10813.2	9852.71	9309.04	5672.79	5647.18	5812.25	-0.807129	1.92158e-27	1.29687e-26
gene3823	YALI0_D20922g	170.976	145.286	198.73	528.457	659.614	671.953	1.85261	2.10373e-27	1.41836e-26
gene1435	YALI0_B13992g	922.439	889.732	943.914	1815.62	1748.69	1781.88	0.956431	2.25657e-27	1.51987e-26
gene6158	YALI0_F11121g	7044.86	7661.1	7582.96	4477.16	4129.21	4321.25	-0.785749	2.30686e-27	1.55216e-26
gene2868	YALI0_C23364g	19107.1	18462.3	18324.7	31253.7	37625.2	41333.4	0.979501	2.57847e-27	1.73316e-26
gene3408	YALI0_D11088g	242.604	194.028	269.558	848.249	682.74	775.048	1.70751	3.07625e-27	2.06566e-26
gene3837	YALI0_D21318g	9129.17	8685.92	8768.01	4797.96	5067.05	5474.47	-0.793224	3.13069e-27	2.10009e-26
gene1102	YALI0_B06138g	5549.02	5621.03	5700.64	2928.98	3373.96	2867.86	-0.879576	3.46809e-27	2.32407e-26
gene6072	YALI0_F09075g	1101.68	1251.96	1094.45	2207.84	2316.31	2288.13	0.981331	3.5152e-27	2.35327e-26
gene1964	YALI0_C02343g	1871.47	1847.66	1759.93	944.891	835.725	948.889	-1.005	3.7434e-27	2.50351e-26
gene3369	YALI0_D10274g	1608.38	1718.21	1469.53	660.717	773.38	765.991	-1.12495	4.16899e-27	2.78534e-26
gene5931	YALI0_F05984g	1661.55	1647.6	1459.59	3137.92	3710.34	4451.62	1.24432	4.2717e-27	2.85109e-26
gene4689	YALI0_E13508g	9266.41	9277.95	9173.55	5283.8	5487.91	5801.35	-0.741974	4.31879e-27	2.87962e-26
gene1187	YALI0_B08316g	2292.27	2189.04	2320.02	1020.06	1038.35	1232.91	-1.0467	4.41011e-27	2.93757e-26
gene1491	YALI0_B15202g	2109.83	1803.68	1698.66	852.279	902.661	838.598	-1.11394	4.51067e-27	3.00154e-26
gene6814	YALI0_F25839g	3.10994	6.18311	11.8663	76.1592	116.648	99.8165	3.78852	4.83359e-27	3.2132e-26
gene7035	YALI0_F30987g	31785.8	31151.8	28085.2	17772	17849.4	18231.9	-0.757253	4.94546e-27	3.28428e-26
gene5159	YALI0_E24145g	800.506	687.37	757.537	1468.77	1701.97	1649.93	1.10256	5.1043e-27	3.38617e-26
gene6114	YALI0_F10054g	4087.06	4355.77	4210.38	2446.32	2383.6	2415.57	-0.804363	5.10908e-27	3.38617e-26
gene6058	YALI0_F08745g	97793.4	103388	109047	60627	64217.7	62598.9	-0.726864	5.26465e-27	3.48579e-26
gene6291	YALI0_F14135g	1474.23	1552.7	1290.72	692.019	641.149	601.956	-1.15828	5.63901e-27	3.72994e-26
gene2265	YALI0_C09185g	907.032	909.826	807.466	1740.69	1782.72	1732.87	1.00088	5.66094e-27	3.74073e-26
gene5076	YALI0_E22418g	1361.59	1333.29	1238.91	3012.06	2619.42	2473.3	1.04243	5.79611e-27	3.82624e-26
gene3028	YALI0_D02629g	24318.2	22478.6	22729.2	37591.2	37939.6	40457.2	0.738354	6.1457e-27	4.05299e-26
gene2064	YALI0_C04587g	1842.7	1555.01	1699.57	3121.99	3257.38	3396.82	0.939853	7.32686e-27	4.82715e-26
gene1192	YALI0_B08404g	1462.04	1489.7	1578.12	733.399	629.994	759.664	-1.09239	8.51181e-27	5.60227e-26
gene3287	YALI0_D08536g	29963.4	27532.9	25693.9	15913	16575.3	15662.7	-0.788907	8.73095e-27	5.74082e-26
gene5496	YALI0_E31559g	5777.34	5768.6	6119.46	10169.3	11668.7	13579.8	1.00362	9.20108e-27	6.04395e-26
gene4845	YALI0_E17193g	326.689	369.601	364.177	822.604	884.073	861.874	1.27591	1.03942e-26	6.82096e-26
gene2099	YALI0_C05511g	3539.14	3007.42	3288.35	5906.44	5773.37	6096.83	0.85426	1.04615e-26	6.85832e-26
gene2147	YALI0_C06534g	719.676	722.945	635.801	272.595	245.175	262.367	-1.41338	1.11349e-26	7.29257e-26
gene1613	YALI0_B17864g	969.409	828.909	888.494	2302.04	1940.05	1819.22	1.17389	1.12412e-26	7.35497e-26
gene3663	YALI0_D17204g	14170.4	13741.9	13785.8	8739.76	8414.41	8556.56	-0.697574	1.18264e-26	7.7302e-26
gene494	YALI0_A12705g	316.659	439.108	491.412	1227.4	1187.16	1182.3	1.5281	1.20928e-26	7.89658e-26
gene5636	YALI0_E34463g	134.33	178.096	210.654	630.645	782.846	978.468	2.19119	1.40383e-26	9.15798e-26
gene6627	YALI0_F21527g	10695.7	11161	11922	6765.33	6682.28	6686.91	-0.746297	1.42809e-26	9.30712e-26
gene6662	YALI0_F22341g	6567.64	6484.35	6293.56	3348.93	3923.14	3689.46	-0.819777	1.57832e-26	1.02761e-25
gene4750	YALI0_E14949g	7372.26	6735.09	6552.8	11587.6	11514.6	11792.5	0.756049	1.6319e-26	1.06146e-25
gene6722	YALI0_F23749g	10466.5	12617.8	11848.1	6432.79	6298.69	6718.54	-0.84479	1.82092e-26	1.18324e-25
gene6664	YALI0_F22367g	2604.65	2835.65	2844.94	1501.61	1430.23	1519.67	-0.895964	1.97533e-26	1.28232e-25
gene5822	YALI0_F03597g	2368.17	2536.35	2753.24	1270.57	1249.26	1371.12	-0.976257	2.16912e-26	1.40675e-25
gene3568	YALI0_D14894g	11524.8	10813.9	10351.3	5401.67	6278.86	6363.03	-0.857472	2.39814e-26	1.55376e-25
gene6602	YALI0_F20966g	7060.02	6503.65	6511.35	4011.58	3992.59	3900.84	-0.75386	2.50641e-26	1.62232e-25
gene4079	YALI0_D27016g	12967.2	11574.9	10371.1	6513.58	6084.57	5676.9	-0.933985	2.5275e-26	1.63439e-25
gene6941	YALI0_F28655g	5190.67	5462.16	4922.97	11304.9	9416.52	9053.97	0.934651	2.64059e-26	1.70585e-25
gene2381	YALI0_C11880g	17439.5	18403.7	18741.9	31456.2	28892.5	29830.2	0.724323	2.89988e-26	1.87154e-25
gene6147	YALI0_F10857g	25697	20456.5	17608.4	9831.26	7697.95	7675.76	-1.33898	2.96555e-26	1.91206e-25
gene5372	YALI0_E28919g	1249.01	1229.95	1201.01	2244.73	2270.92	2477.81	0.926113	2.98402e-26	1.9221e-25
gene6813	YALI0_F25817g	3896.66	3927.11	4432.74	7088.48	7269.57	6962.09	0.799092	3.05546e-26	1.96621e-25
gene5035	YALI0_E21472g	1661.52	1603.93	1414.98	610.824	662.915	775.674	-1.19154	3.38519e-26	2.17628e-25
gene1671	YALI0_B19118g	1995.33	1920.5	1877.98	842.609	937.918	1032.33	-1.04248	3.5842e-26	2.302e-25
gene5110	YALI0_E23177g	618.229	550.756	513.839	1230.99	1181.01	1265.68	1.12711	3.69964e-26	2.37385e-25
gene4794	YALI0_E15994g	5118.94	4945.52	4816.8	2438.38	2641.09	2936.19	-0.892619	3.84066e-26	2.46195e-25
gene423	YALI0_A10681g	403.54	507.073	463.935	1318.47	1112.78	1064.62	1.34623	3.90119e-26	2.49834e-25
gene1580	YALI0_B17160g	94.312	139.739	101.53	428.436	553.219	662.382	2.29238	4.1565e-26	2.65928e-25
gene3071	YALI0_D03718g	7660.07	7574.41	7770.97	12670	12338.7	12111.9	0.690314	4.63261e-26	2.96103e-25
gene2087	YALI0_C05236g	17.3782	14.2	12.6795	130.653	110.654	91.9522	2.89909	4.70224e-26	3.00265e-25
gene3791	YALI0_D20174g	1360.62	1350.06	1348.77	2574.8	2414.67	2470.96	0.877986	5.84891e-26	3.73128e-25
gene7062	YALI0_F31548g	1792.92	2220.9	2306.31	712.597	634.25	935.052	-1.46949	6.20188e-26	3.95266e-25
gene5747	YALI0_F01903g	3035.49	3067.25	2631.92	6156.23	5943.83	5086.39	0.975971	6.44957e-26	4.10657e-25
gene5296	YALI0_E27247g	74.9011	90.504	131.858	605.498	568.614	425.873	2.4246	6.60568e-26	4.20194e-25
gene1464	YALI0_B14619g	2900.32	2878.59	2409.57	1306.49	1414.53	1353.25	-1.0076	7.13572e-26	4.53477e-25
gene6516	YALI0_F19052g	1226.6	1248.36	1402.02	2469.33	2525.19	2419.15	0.936007	7.99549e-26	5.0763e-25
gene2165	YALI0_C06908g	4.11222	3.44789	9.49469	67.3734	66.2123	72.1403	3.59892	8.54059e-26	5.4172e-25
gene3675	YALI0_D17490g	5329.97	6085.51	5237.83	3051.23	2787.03	3130.81	-0.892874	9.06016e-26	5.74127e-25
gene6264	YALI0_F13497g	1631.86	1487.65	1568.87	2881.27	2776.58	2869.17	0.863264	9.23612e-26	5.84719e-25
gene3903	YALI0_D22891g	108913	104415	97766.9	61906	63682.1	65265	-0.704903	1.0963e-25	6.93384e-25
gene2204	YALI0_C07821g	357.371	411.748	356.52	897.658	903.753	860.767	1.24043	1.2739e-25	8.04943e-25
gene3748	YALI0_D19162g	401.367	413.846	422.711	929.984	927.556	897.753	1.1543	1.3747e-25	8.67815e-25
gene4621	YALI0_E11979g	1724.03	1789.35	1515.82	742.54	821.825	627.466	-1.19877	1.40894e-25	8.88584e-25
gene767	YALI0_A19558g	471.543	365.922	228.265	41.7345	23.9403	41.7466	-3.30336	1.6282e-25	1.02589e-24
gene7056	YALI0_F31427g	2186.7	1878.16	2004.57	885.122	1048.4	997.739	-1.05007	1.71523e-25	1.0797e-24
gene4043	YALI0_D26213g	320.42	283.366	335.048	1006.46	789.211	809.776	1.4729	2.01685e-25	1.26836e-24
gene2253	YALI0_C08960g	592.77	602.669	567.871	1169.87	1257.35	1189.7	1.03555	2.1339e-25	1.3407e-24
gene1869	YALI0_B23496g	28959.2	28514.4	29734.4	52404.8	56105.1	45566.4	0.821113	2.33243e-25	1.46405e-24
gene2084	YALI0_C05148g	25431.4	31877.7	30189.6	14881.4	14532.2	16676.7	-0.924781	2.48618e-25	1.55908e-24
gene6893	YALI0_F27577g	1320.68	1373.63	1211.77	551.825	656.462	603.191	-1.10931	2.82155e-25	1.76773e-24
gene3972	YALI0_D24431g	100300	99572.1	105864	159614	168121	159383	0.671999	2.92411e-25	1.83026e-24
gene1698	YALI0_B19800g	16814.8	16688.9	15479.9	26314	26614.3	26262.7	0.69293	2.99444e-25	1.87251e-24
gene2484	YALI0_C14520g	7045.69	6515.26	6445.53	4032.92	4013.23	3709.42	-0.767216	3.50701e-25	2.19098e-24
gene3400	YALI0_D10923g	879.45	850.545	916.361	1994.35	1701.2	1697.52	1.02764	3.54635e-25	2.21347e-24
gene2282	YALI0_C09548g	3034.56	3033.81	3123.83	1496.49	1793.9	1602.59	-0.909892	3.84252e-25	2.39607e-24
gene4357	YALI0_E05907g	3549.35	3341.18	2835.24	1613.41	1289.62	1154.84	-1.2611	3.88066e-25	2.41758e-24
gene4749	YALI0_E14927g	7028.3	6778.95	6358.81	3749.91	3918.17	4145.1	-0.771667	4.38083e-25	2.72663e-24
gene6184	YALI0_F11671g	5516.1	5037.97	4808.66	2604.69	2834.41	2970.14	-0.869517	4.43945e-25	2.76052e-24
gene2271	YALI0_C09328g	17500.9	17703	19610.8	10787.8	10721.5	11347.4	-0.738243	4.62647e-25	2.87413e-24
gene3200	YALI0_D06589g	4705.5	4859.83	5522.4	8362.44	9322.21	9414.97	0.845186	4.79631e-25	2.97685e-24
gene7074	YALI0_F31911g	6904.35	6197.52	5969.5	3726.23	3662.75	3659.81	-0.787613	4.831e-25	2.99558e-24
gene1272	YALI0_B10241g	2703.87	2649.23	2800.14	4534.13	4652.32	4566	0.754513	5.1124e-25	3.16711e-24
gene5202	YALI0_E25091g	14689.5	15576.6	14623.4	8684.9	9064.81	9536.02	-0.71829	5.12932e-25	3.17464e-24
gene7009	YALI0_F30426g	4994.25	5248.69	6168.81	2742.42	2968.78	2920.01	-0.926825	5.2677e-25	3.25725e-24
gene862	YALI0_B00462g	4154.57	4130.35	4084.86	2398.22	1953.52	1838.57	-0.998613	5.61517e-25	3.46887e-24
gene7047	YALI0_F31229g	921.427	998.234	852.279	1945.09	1863.41	1735.37	0.998777	5.7467e-25	3.54683e-24
gene4783	YALI0_E15708g	18958.4	15721	13957.4	8363.02	8201.32	7887.6	-0.992153	5.86785e-25	3.61823e-24
gene6206	YALI0_F12155g	59059.8	57572.3	51611.7	33970.5	34104.2	34020.3	-0.720678	6.14832e-25	3.78766e-24
gene92	YALI0_A02310g	37712.7	37655.6	35939	23323.9	23429.3	23468.5	-0.664587	6.35082e-25	3.90878e-24
gene6482	YALI0_F18326g	550.53	394.239	437.422	1258.88	1301.74	1071.87	1.39387	6.40803e-25	3.94034e-24
gene5656	YALI0_E34903g	1386.01	1166.38	1123.64	573.084	501.579	464.209	-1.25615	6.4146e-25	3.94074e-24
gene2722	YALI0_C20097g	843.541	818.875	754.98	1542.19	1965.66	2078.12	1.20784	6.82911e-25	4.19151e-24
gene395	YALI0_A10010g	3948.72	3678.02	3700.59	2220.25	2160.17	1988.46	-0.830734	6.9103e-25	4.23742e-24
gene3790	YALI0_D20152g	4306	4258.89	3623.77	8232.24	7489.92	7017.2	0.899255	7.66023e-25	4.69295e-24
gene3521	YALI0_D13684g	3724.51	3602.67	3367.78	8079.35	6754.75	6184.68	0.974596	7.68708e-25	4.70506e-24
gene1599	YALI0_B17556g	510.867	538.836	470.104	1035.52	1182.98	1299.34	1.20975	8.22025e-25	5.02677e-24
gene4597	YALI0_E11451g	1192.58	1024.77	1063.01	2296.03	2022.84	2202.26	0.991424	8.55897e-25	5.22908e-24
gene1994	YALI0_C03025g	20.6607	74.4558	32.0846	504.885	473.837	620.589	3.65852	8.67905e-25	5.29757e-24
gene2478	YALI0_C14344g	480.336	602.285	559.586	1647.51	1316.53	1223.3	1.35011	9.74846e-25	5.94486e-24
gene3320	YALI0_D09229g	11143	10184.3	11157.3	6000.35	6225.25	6791.73	-0.772291	9.77804e-25	5.95743e-24
gene5624	YALI0_E34199g	810.827	811.762	771.932	2295.69	2083.56	1560	1.31026	1.0115e-24	6.15706e-24
gene6577	YALI0_F20416g	17738.4	18320.3	17221.4	11100	11190.9	11192.9	-0.670202	1.10633e-24	6.72812e-24
gene4350	YALI0_E05753g	14613.7	14127.3	13955.2	8190.77	8886.88	9025.12	-0.709946	1.11023e-24	6.74566e-24
gene6534	YALI0_F19470g	36088.9	35841.1	31433.6	21018.2	19666.3	20431.2	-0.758153	1.12274e-24	6.81548e-24
gene6702	YALI0_F23287g	808.886	811.277	946.371	1751.91	1749.63	1655.13	1.0077	1.1504e-24	6.97701e-24
gene4150	YALI0_E01320g	1306.28	1188.68	1223.27	505.534	620.27	584.841	-1.12025	1.27138e-24	7.70368e-24
gene580	YALI0_A15081g	1204.02	1289.04	1192.44	602.96	598.777	628.276	-1.01015	1.39156e-24	8.42422e-24
gene1781	YALI0_B21604g	7924.18	7680.32	7702.94	4817.7	4758.9	4871.85	-0.689835	1.4146e-24	8.55588e-24
gene4926	YALI0_E19030g	283.47	263.58	219.354	655.137	743.482	803.188	1.52123	1.49311e-24	9.02252e-24
gene5171	YALI0_E24409g	601.149	742.832	707.438	208.269	244	258.977	-1.5278	1.54028e-24	9.29911e-24
gene3804	YALI0_D20482g	287.53	277.293	190.57	750.357	907.687	799.834	1.70134	1.63061e-24	9.8355e-24
gene5521	YALI0_E32035g	3765.19	3038.03	2673.97	6389.17	6844.56	6834.85	1.08213	1.64436e-24	9.90941e-24
gene5175	YALI0_E24497g	8824.11	8452.64	8922.93	5409.71	5503.33	5103.39	-0.709938	1.74346e-24	1.04971e-23
gene6710	YALI0_F23485g	5373.1	6348.53	6467.32	11677.6	10679.1	10507.3	0.853526	1.80521e-24	1.08591e-23
gene5281	YALI0_E26917g	3159.58	3441.52	3693.87	6221.55	6060.77	5790.68	0.812195	1.87304e-24	1.12569e-23
gene2567	YALI0_C16522g	137.999	104.898	80.2398	477.809	432.284	408.907	2.02721	1.91209e-24	1.14812e-23
gene2928	YALI0_D00297g	2086.73	2551.1	2605.18	4852.98	4370.23	4872.92	0.960829	1.92227e-24	1.15319e-23
gene1444	YALI0_B14201g	2335.22	2178.39	2232.22	3954.41	3849.91	3755.77	0.77715	2.10069e-24	1.25909e-23
gene3528	YALI0_D13860g	2326.06	2390.74	2199.31	1259.61	1284.29	1225.66	-0.875986	2.10916e-24	1.26302e-23
gene5023	YALI0_E21197g	3321.09	3120.26	2875.41	5354.94	5379.4	5952.04	0.840452	2.18461e-24	1.30703e-23
gene4362	YALI0_E06017g	14617.8	14136.1	14249.8	8953.82	9134.07	9100.68	-0.661461	2.18787e-24	1.3078e-23
gene6193	YALI0_F11869g	14878.9	14487.7	14783.4	9362.08	9380.18	9245.63	-0.657581	2.29862e-24	1.37276e-23
gene2559	YALI0_C16346g	1217.37	1211.77	1389.46	2447.27	2354.67	2414.66	0.91923	2.3329e-24	1.39199e-23
gene4969	YALI0_E19987g	3068.27	2877.89	2978.58	1693.62	1738.24	1653.35	-0.811452	2.37726e-24	1.41718e-23
gene2782	YALI0_C21516g	2490.71	2113.24	2095.06	1114.81	799.634	837.389	-1.28332	2.39273e-24	1.42512e-23
gene3124	YALI0_D04917g	5577.7	5817.02	5661.15	9496.16	8858.08	9195.81	0.691746	2.42257e-24	1.4416e-23
gene3709	YALI0_D18271g	10098.8	9892.74	10193.4	6390.44	6167.35	6344.26	-0.67517	2.63668e-24	1.56761e-23
gene3128	YALI0_D05005g	703.166	567.163	606.392	1301.05	1336.02	1339.47	1.08341	2.64996e-24	1.5741e-23
gene5311	YALI0_E27616g	5491.71	5619.23	5792.44	3205.15	3212.98	3510.54	-0.767439	2.67886e-24	1.58984e-23
gene1851	YALI0_B23122g	9613.45	9687.51	9029.9	6020.3	5600.69	5667.03	-0.712676	2.7296e-24	1.61851e-23
gene5718	YALI0_F01232g	9212.11	9191.74	8660.3	5429.83	5746.33	5472.13	-0.701202	2.80845e-24	1.66377e-23
gene5618	YALI0_E34067g	500.696	543.148	520.127	1791.03	1367.18	1153.65	1.46284	3.18406e-24	1.88461e-23
gene5642	YALI0_E34573g	48758.7	57732.5	61126.4	29495.1	30513.8	32555.6	-0.85662	3.21199e-24	1.89945e-23
gene916	YALI0_B01716g	2082.4	2082.57	2038.25	1053.39	1111.65	1176.2	-0.892655	3.89681e-24	2.30238e-23
gene4882	YALI0_E18029g	19047.8	19110.4	18684.2	11134.8	11912.6	12281.3	-0.686154	4.17328e-24	2.46353e-23
gene6139	YALI0_F10615g	1740.35	1603.58	1551.12	2855.17	2906.85	3072.59	0.851529	4.30295e-24	2.53782e-23
gene5903	YALI0_F05390g	2145.78	1917.47	2002.09	3426.48	3758.9	4062.14	0.891028	4.5099e-24	2.65752e-23
gene4948	YALI0_E19492g	11061.1	10763.1	11263.3	6936.16	7044.14	6684.91	-0.679028	4.69557e-24	2.76448e-23
gene2196	YALI0_C07612g	1352.5	1478.64	1377.64	2594.99	2650.28	2454.12	0.870771	4.83335e-24	2.84307e-23
gene2922	YALI0_D00176g	18568.5	17903	14671.5	9370.37	9241.67	9488.7	-0.864037	4.94803e-24	2.90795e-23
gene5225	YALI0_E25696g	5779.47	6817.96	6044.78	3457.32	3489.04	3649.87	-0.815184	5.08405e-24	2.98525e-23
gene2957	YALI0_D00935g	181.23	181.477	190.059	479.226	509.701	463.521	1.39357	5.17154e-24	3.03394e-23
gene3863	YALI0_D21956g	5550.01	5490.15	5536.62	2822.47	3271.74	3309.14	-0.817979	5.52576e-24	3.23889e-23
gene4024	YALI0_D25740g	2546.28	2582.38	2919.78	1376.69	1404.33	1499.49	-0.910357	5.67507e-24	3.32347e-23
gene4980	YALI0_E20229g	92.1541	97.1232	91.0294	316.139	275.169	285.336	1.64308	5.69349e-24	3.33132e-23
gene6357	YALI0_F15609g	2177.66	2223.14	2257.92	3776.09	3691.72	3751.31	0.752779	6.23596e-24	3.64551e-23
gene4246	YALI0_E03432g	24729.8	23024	24699.2	15240.8	15115.3	15302.7	-0.666089	6.31362e-24	3.68767e-23
gene3274	YALI0_D08250g	6497.88	6088.52	5133.4	3223.01	3096.1	3133.28	-0.906827	7.11513e-24	4.15216e-23
gene6286	YALI0_F14025g	1137.31	1040.31	965.531	2078.84	2080.52	1929.41	0.953195	8.05286e-24	4.69527e-23
gene2736	YALI0_C20405g	3248.47	3168.28	3087.31	1674.02	1640.2	1911.74	-0.862697	9.46393e-24	5.51315e-23
gene4347	YALI0_E05687g	6424.26	5892.14	6097.91	3814.51	3291.61	3234.58	-0.83234	9.74923e-24	5.67437e-23
gene3194	YALI0_D06479g	6404.81	6606.01	5327.45	10550.1	11357.4	12186.4	0.89433	1.06434e-23	6.18939e-23
gene1576	YALI0_B17061g	5882.69	5666.39	5506.13	3448.26	3489.99	3302.17	-0.736081	1.08171e-23	6.2849e-23
gene5437	YALI0_E30327g	1515.2	1554.19	1410.62	754.396	811.625	728.592	-0.965961	1.12226e-23	6.51481e-23
gene5600	YALI0_E33671g	440.255	444.95	455.132	930.712	998.827	937.491	1.09687	1.35495e-23	7.8563e-23
gene5274	YALI0_E26763g	94.324	93.6831	158.604	11.048	12.4027	12.0093	-3.28146	1.35572e-23	7.8563e-23
gene1188	YALI0_B08338g	7427.68	6760.31	8209.79	12619	12732.7	13333.4	0.788753	1.39656e-23	8.08591e-23
gene5565	YALI0_E32901g	13197.6	11789.4	10260.7	6644.01	5478.81	5875.77	-0.96966	1.69302e-23	9.79386e-23
gene4446	YALI0_E08085g	3832.29	5074.24	4099.36	8186.93	8699.84	9933.59	1.04395	1.69992e-23	9.82522e-23
gene3704	YALI0_D18106g	5231.61	5285.62	5130.11	8114.2	8401.98	8958.72	0.703059	1.74561e-23	1.00805e-22
gene2380	YALI0_C11858g	327.666	357.152	337.327	898.116	770.516	775.696	1.25731	1.75991e-23	1.01543e-22
gene818	YALI0_A20746g	75819.7	81904.6	90923.4	45888.4	48812	50682	-0.77423	1.84084e-23	1.0612e-22
gene1146	YALI0_B07183g	19680.7	22051.7	24110.5	11896.8	11840.4	13244.1	-0.832149	1.95142e-23	1.12397e-22
gene6750	YALI0_F24365g	8943.09	10738.9	10566	5822.46	5629.64	5900.94	-0.80159	1.95374e-23	1.12433e-22
gene4329	YALI0_E05291g	8365.51	8355.7	8978.43	4862.66	5013.31	5489.26	-0.741887	2.03064e-23	1.16758e-22
gene2081	YALI0_C05082g	38142.9	44142.5	49588.4	20324	21944.4	24763.3	-0.976217	2.03455e-23	1.16881e-22
gene6043	YALI0_F08393g	69827.4	73455.1	83530.3	43617.8	44162.8	46333.9	-0.758005	2.11961e-23	1.21662e-22
gene1866	YALI0_B23452g	1240.95	1309.04	1428.28	2702.3	4194.03	4649.45	1.537	2.15764e-23	1.23738e-22
gene581	YALI0_A15103g	3397.92	3317.93	3066.76	1800.58	1930.54	1840.03	-0.81267	2.25269e-23	1.29078e-22
gene2965	YALI0_D01111g	3973.29	3239.18	4218.33	7415.12	7185.03	8773.47	1.03227	2.29359e-23	1.31308e-22
gene5084	YALI0_E22605g	622.379	550.483	583.588	1172.75	1221.18	1154.54	1.01469	2.38973e-23	1.36694e-22
gene5548	YALI0_E32542g	19221.8	18397.3	18567.2	10153.9	11820.5	11617.1	-0.742159	2.44768e-23	1.39888e-22
gene2489	YALI0_C14630g	7477.99	8825.58	8231.45	15384.4	13424.7	14007.4	0.803273	2.49e-23	1.42185e-22
gene5637	YALI0_E34485g	4.11207	7.20629	5.04782	158.779	138.394	64.4926	4.42999	2.58963e-23	1.47747e-22
gene4710	YALI0_E14014g	355.309	348.523	405.568	945.035	913.033	800.396	1.26148	2.68759e-23	1.53204e-22
gene6410	YALI0_F16753g	708.538	792.555	722.049	294.359	330.802	310.352	-1.24903	2.85884e-23	1.62826e-22
gene713	YALI0_A18271g	540.739	578.975	725.105	1291.36	1513.79	1531.87	1.23392	2.96061e-23	1.68478e-22
gene6287	YALI0_F14047g	33850.8	31955	32270.8	19645.5	20716.9	21311.8	-0.669245	3.01567e-23	1.71465e-22
gene1425	YALI0_B13772g	1536.78	1613.6	1628.28	821.688	867.565	872.109	-0.899591	3.20052e-23	1.81819e-22
gene4571	YALI0_E10879g	1089.34	1236.21	972.352	2594.58	2361.85	2101.84	1.09686	3.39609e-23	1.92765e-22
gene1845	YALI0_B23012g	1395.46	1398.95	1442.91	2828.08	2637.94	2402.17	0.893013	3.46706e-23	1.96625e-22
gene4788	YALI0_E15840g	46.9862	40.239	18.8576	299.872	204.029	258.7	2.8375	4.30244e-23	2.43793e-22
gene5255	YALI0_E26345g	4218.12	4451.73	4489.87	8026.28	7322.4	6919.32	0.758899	4.33197e-23	2.45257e-22
gene3032	YALI0_D02717g	776.002	618.159	878.343	1703.73	1652.57	1800.62	1.18331	4.77961e-23	2.70369e-22
gene3941	YALI0_D23749g	437.019	388.823	355.886	902.256	891.395	892.307	1.18347	4.96266e-23	2.80486e-22
gene1232	YALI0_B09339g	6239.04	6116.56	6404.65	4026.57	3685.59	3810.37	-0.702963	5.1782e-23	2.92419e-22
gene3403	YALI0_D10989g	2114.13	2025.32	2126.02	3526.73	3504.52	3490.77	0.748194	5.31461e-23	2.99867e-22
gene5052	YALI0_E21868g	15131.7	14974.6	14900.5	9588.25	9761.75	9674.29	-0.6329	5.34624e-23	3.01395e-22
gene2878	YALI0_C23562g	2904.5	2787.16	2891.32	1686.33	1660.74	1630.3	-0.785902	5.48855e-23	3.09156e-22
gene2162	YALI0_C06853g	10816.6	13103	11607.4	5490.29	5990.53	6976.84	-0.944725	5.88358e-23	3.31126e-22
gene38	YALI0_A00979g	2034.2	1843.64	1921.15	3464.89	3621.23	3196.67	0.826358	5.96553e-23	3.35454e-22
gene7072	YALI0_F31845g	2457.17	2592.68	2525.72	4845.83	4656.41	4037.06	0.837572	6.86026e-23	3.8544e-22
gene4430	YALI0_E07744g	44486.1	42699.8	40576.4	68588.3	73235.9	64929.2	0.694413	7.20405e-23	4.04414e-22
gene5877	YALI0_F04774g	23763.5	26101.2	26352.5	15022.9	13823.9	16185.3	-0.759102	7.23913e-23	4.0604e-22
gene2992	YALI0_D01760g	2734.45	2514.9	2430.81	4538.86	4184.09	4776.07	0.813522	7.84492e-23	4.39647e-22
gene6284	YALI0_F13981g	17.4656	18.4415	35.9992	194.463	167.513	136.172	2.79266	8.41706e-23	4.71313e-22
gene5114	YALI0_E23221g	1649.34	1729.58	1568.53	2772.77	3175.51	2985.53	0.85185	8.60623e-23	4.81499e-22
gene3468	YALI0_D12430g	1807.17	2064.97	2130.17	3540.47	3738.12	3486.94	0.842982	8.90637e-23	4.97872e-22
gene4653	YALI0_E12628g	3871.17	4473.28	4592.37	2188.86	1758.33	2324.74	-1.0442	9.10725e-23	5.08673e-22
gene3235	YALI0_D07392g	163.77	166.687	139.149	415.919	479.805	533.535	1.60404	9.11826e-23	5.0886e-22
gene4188	YALI0_E02134g	11809.5	12070.8	11521.6	7446.71	7530.23	7682.82	-0.643768	1.08686e-22	6.06033e-22
gene5232	YALI0_E25845g	4704.35	5023.58	4306.34	7676.52	7803.27	8438.67	0.768755	1.17248e-22	6.53223e-22
gene3569	YALI0_D14916g	12337.8	12760.5	12383.6	6572.6	7471.23	7982.52	-0.767004	1.19438e-22	6.6487e-22
gene4396	YALI0_E06809g	1772.37	2091.01	2052.22	4754.73	4388.56	3481.53	1.0936	1.22452e-22	6.81074e-22
gene5511	YALI0_E31823g	390.121	392.258	436.941	879.979	863.539	935.982	1.13674	1.3301e-22	7.39179e-22
gene2294	YALI0_C09845g	2910.64	2766.6	2945.81	1699.39	1532.66	1660.97	-0.816944	1.37082e-22	7.61173e-22
gene1161	YALI0_B07557g	6256.41	6125.61	6061.96	3807.34	3911.92	3885.26	-0.668524	1.38313e-22	7.67367e-22
gene3670	YALI0_D17380g	2101.05	2566.33	2528.49	908.967	968.065	1244.38	-1.20479	1.52213e-22	8.43778e-22
gene6257	YALI0_F13354g	1784.55	1886.86	1889.61	1049.46	974.107	891.912	-0.931495	1.56095e-22	8.64576e-22
gene1804	YALI0_B22125g	2016.05	2320.32	2470.64	1114.71	968.166	1197.66	-1.05255	1.72249e-22	9.53255e-22
gene3069	YALI0_D03663g	867.157	921.586	804.854	1807.63	1638.05	1591.31	0.956601	1.86795e-22	1.0329e-21
gene1714	YALI0_B20196g	20950.9	20174.8	18688.9	31078.9	31782.7	33491.3	0.687755	2.10228e-22	1.1615e-21
gene4115	YALI0_E00550g	100224	102905	121236	57198.9	61573.6	65786.2	-0.81352	2.14142e-22	1.18214e-21
gene1485	YALI0_B15059g	155346	153349	161397	251991	242952	232975	0.630838	2.61037e-22	1.43982e-21
gene4812	YALI0_E16434g	4889.55	4550.34	4313.44	7590.94	7377.21	7465.63	0.705663	3.01332e-22	1.6607e-21
gene2643	YALI0_C18381g	4686.95	4517.2	4819.44	2833.24	2654.63	2921.09	-0.737464	3.01674e-22	1.66121e-21
gene1203	YALI0_B08690g	3423.53	3382.93	3138.81	5301.3	5568.56	5880.81	0.751797	3.05467e-22	1.6807e-21
gene1905	YALI0_C00891g	7878.06	7345.57	7423.15	11558.7	12847.3	12070.4	0.687601	3.11575e-22	1.71289e-21
gene2250	YALI0_C08899g	77.7269	64.8462	60.3333	268.943	213.277	278.401	1.90345	3.41621e-22	1.87651e-21
gene1323	YALI0_B11374g	11726.6	11422.5	12073.1	7164.93	7372.02	7749.48	-0.660206	3.51538e-22	1.92939e-21
gene3384	YALI0_D10593g	52753.3	50913.2	51708.5	33409.8	34509.5	34207.9	-0.605386	4.0848e-22	2.24006e-21
gene5038	YALI0_E21549g	4220.15	4146.9	4630.87	2601.62	2324.8	2572.76	-0.792931	4.2196e-22	2.31207e-21
gene409	YALI0_A10318g	1073.93	1066.3	1002.29	1877.28	2016.34	1854.68	0.870458	4.23827e-22	2.32039e-21
gene6572	YALI0_F20306g	63050.7	61502.7	66367.9	39933.1	41296.2	42025.6	-0.631307	4.44307e-22	2.42956e-21
gene5502	YALI0_E31691g	28248.7	28838.5	29518	18169.9	18405.7	19300.8	-0.632181	4.44498e-22	2.42956e-21
gene6874	YALI0_F27159g	1287.98	1373.52	1299.22	708.359	684.61	702.059	-0.918838	4.59566e-22	2.50985e-21
gene4854	YALI0_E17413g	7373.32	6840.08	6834.82	4420.24	4053.61	3616.78	-0.79982	4.78737e-22	2.61159e-21
gene2979	YALI0_D01441g	2654.74	2743.02	2687.52	4232.86	4513.75	4616.12	0.724703	4.78982e-22	2.61159e-21
gene1493	YALI0_B15246g	660.316	602.051	672.472	1534.52	1358.81	1213.19	1.08617	4.88434e-22	2.66094e-21
gene4372	YALI0_E06237g	5266.6	5983.43	6316.55	3347.73	2979.41	3406.1	-0.851553	5.18169e-22	2.82063e-21
gene2299	YALI0_C09988g	15741.9	16229.7	15181	9741.45	9865.22	10410.7	-0.651599	5.18864e-22	2.8221e-21
gene4411	YALI0_E07183g	13350.2	12193.2	12208.5	7911.28	8092.71	7791.62	-0.665896	5.51261e-22	2.99585e-21
gene4076	YALI0_D26950g	354.145	276.743	362.09	864.601	780.853	826.754	1.31682	5.88435e-22	3.19526e-21
gene903	YALI0_B01408g	10135.5	9118.31	9118.09	17705.2	16048	14804.2	0.775205	5.98698e-22	3.24833e-21
gene968	YALI0_B02948g	18573.7	17105.9	16595.9	28007.7	28685.5	26870.4	0.67668	6.08466e-22	3.29863e-21
gene4887	YALI0_E18139g	1611.07	1259	1055.73	393.678	529.159	461.868	-1.50307	6.69802e-22	3.62818e-21
gene6110	YALI0_F09966g	133614	124929	126188	77638.9	85165.2	83226	-0.645022	6.94335e-22	3.75801e-21
gene2811	YALI0_C22121g	631.549	537.968	562.762	209.417	129.583	173.701	-1.75584	7.07107e-22	3.82402e-21
gene2951	YALI0_D00803g	5090.16	4644.72	4221.96	8194.98	8032.76	7624.29	0.772822	7.18813e-22	3.88139e-21
gene1715	YALI0_B20218g	2631.15	2515.67	2653.51	4682.34	4302.88	4164.84	0.753721	7.18885e-22	3.88139e-21
gene4708	YALI0_E13970g	2299.33	1994.76	2132.64	4074.72	3779.6	3560.64	0.82896	7.58129e-22	4.08996e-21
gene4938	YALI0_E19294g	3363.04	3022.98	2949.67	5248.65	6112.22	5286.27	0.834184	8.07415e-22	4.35231e-21
gene4819	YALI0_E16599g	4053.15	3791.06	3807.59	2440.18	2187.19	2207.56	-0.769407	8.14871e-22	4.38893e-21
gene6697	YALI0_F23177g	1040.39	1212.2	1351.58	3248.76	2782.73	2328.77	1.21397	8.5179e-22	4.58406e-21
gene3149	YALI0_D05467g	28024.4	26857.5	25312.8	41453.2	41719.2	42600.1	0.649188	8.68815e-22	4.6719e-21
gene5843	YALI0_F04059g	13158.8	11723.1	12212	7817.24	7255.28	7853.77	-0.694069	8.93529e-22	4.80091e-21
gene5805	YALI0_F03201g	31686.6	32219.9	28908.7	19588.5	19143.1	19929.7	-0.662003	9.47041e-22	5.08432e-21
gene1295	YALI0_B10758g	4331.67	4248.67	4214.3	6743.16	6811.48	6527.9	0.650305	1.12211e-21	6.01936e-21
gene6937	YALI0_F28567g	2086.32	1782.19	1772.73	1023.11	798.519	815.294	-1.0969	1.14771e-21	6.15168e-21
gene6876	YALI0_F27203g	1256.03	1073.79	1073.39	2090.32	2165.47	2504.87	0.990141	1.20572e-21	6.45741e-21
gene4901	YALI0_E18480g	5126.21	5551.18	5116.63	3195.14	3257.34	3190.54	-0.712058	1.22992e-21	6.58171e-21
gene2514	YALI0_C15224g	18505.2	19039.2	18891.7	10889	11943.7	12447.7	-0.677763	1.34359e-21	7.18315e-21
gene4274	YALI0_E04070g	1709.73	1701.66	1660.08	894.63	923.461	975.703	-0.860184	1.34447e-21	7.18315e-21
gene5093	YALI0_E22803g	1011.56	1021.54	1089.16	1805.14	1897.53	1948.34	0.856401	1.35166e-21	7.21573e-21
gene4290	YALI0_E04422g	17872.5	19234.6	16508.1	10875.6	10682.2	11335.4	-0.704958	1.44042e-21	7.6834e-21
gene6909	YALI0_F27929g	5149.82	5721.08	5552.57	3252.39	3135.46	3436.58	-0.741225	1.53269e-21	8.16901e-21
gene3328	YALI0_D09383g	1263.22	1169.51	1028.24	487.213	579.933	524.627	-1.12111	1.55238e-21	8.26734e-21
gene2193	YALI0_C07546g	57.535	100.2	99.717	321.693	386.696	418.938	2.12904	1.64045e-21	8.72934e-21
gene3238	YALI0_D07458g	3300.85	3732.07	3590.5	5816.86	5710.28	6002.6	0.722479	1.76903e-21	9.40601e-21
gene2655	YALI0_C18623g	1325.74	1258.37	1210.09	2215.12	2231.66	2530.6	0.878621	1.80539e-21	9.5917e-21
gene5111	YALI0_E23185g	19003.8	20125.9	19976.4	12693.1	11566.4	12905.8	-0.669287	1.85045e-21	9.82323e-21
gene5846	YALI0_F04103g	8401.48	10334.3	9224.62	5242.48	4870.73	5641.69	-0.827586	1.91048e-21	1.01338e-20
gene646	YALI0_A16698g	5475.21	5125.12	5152.54	3231.35	3266.58	2922.31	-0.741869	2.05906e-21	1.09132e-20
gene3007	YALI0_D02101g	6314.75	6171.06	5955.27	9303.67	9683.18	9960.84	0.650385	2.24364e-21	1.1882e-20
gene4480	YALI0_E08888g	1071.92	1107.36	1036.96	1958.8	1894.47	1870.46	0.830981	2.35286e-21	1.24505e-20
gene1701	YALI0_B19888g	907.26	968.804	1184.28	2171.3	1955.6	2112.67	1.02869	2.49464e-21	1.31902e-20
gene6942	YALI0_F28677g	3955.83	3494.5	3571.34	6229.81	6174.49	5853.5	0.728143	2.61773e-21	1.383e-20
gene3922	YALI0_D23331g	2578.86	2383.11	2389.3	1437.05	1352.67	1406.88	-0.808611	2.74195e-21	1.44748e-20
gene1531	YALI0_B16082g	609.175	618.568	614.637	218.722	269.6	194.405	-1.43216	2.83103e-21	1.49332e-20
gene4643	YALI0_E12419g	4203.49	3722.73	3235.96	1922.67	1770.54	2046.45	-0.95965	3.03921e-21	1.60186e-20
gene6002	YALI0_F07513g	619.402	600.508	640.283	1261.69	1125.24	1227.74	0.959091	3.06295e-21	1.61309e-20
gene2610	YALI0_C17589g	645.069	674.545	717.05	302.951	290.625	301.17	-1.18584	3.16775e-21	1.66696e-20
gene3882	YALI0_D22396g	12319.2	10916.9	10824.1	17649.9	18599	18791.7	0.692359	3.59957e-21	1.89269e-20
gene3926	YALI0_D23397g	11118.3	10091.4	8935.3	16862.3	16812.2	17750.7	0.770402	3.67752e-21	1.93215e-20
gene5647	YALI0_E34727g	134.096	116.152	142.331	348.325	473.378	446.407	1.69134	3.74959e-21	1.96846e-20
gene2675	YALI0_C19096g	5407.94	6271.65	7024.82	3050.72	3233.63	3566.11	-0.924926	4.50638e-21	2.36389e-20
gene949	YALI0_B02464g	3378.54	3403.28	3364.4	2126.38	1769.52	1886.15	-0.811025	4.55459e-21	2.3873e-20
gene1483	YALI0_B15015g	2057.83	2068.35	2020.82	3335.5	3428.98	3316.14	0.713376	4.70691e-21	2.46519e-20
gene6559	YALI0_F20020g	1341.17	1335.87	1312.85	2745.09	2527.28	2212.65	0.90748	4.73675e-21	2.47886e-20
gene365	YALI0_A09284g	2050.85	2313.11	2494.23	4075.3	4140.41	3864.68	0.817111	5.12301e-21	2.67889e-20
gene2748	YALI0_C20735g	8542.58	8339.73	8612.04	4759.95	5410.25	5475.27	-0.70443	5.45011e-21	2.84769e-20
gene5568	YALI0_E32989g	2854.28	2779.51	2555.46	1524.54	1641.99	1484.21	-0.816775	6.16498e-21	3.21868e-20
gene4203	YALI0_E02442g	140.11	93.5823	121.707	406.6	387.754	349.746	1.68652	6.98555e-21	3.64368e-20
gene5131	YALI0_E23584g	141709	146348	157659	91082.7	95208.3	98797.6	-0.644703	6.98999e-21	3.64368e-20
gene1156	YALI0_B07425g	5745.54	5714.54	5555.69	3527.54	3532.47	3670.15	-0.665239	7.04538e-21	3.66968e-20
gene3166	YALI0_D05819g	37.8345	16.2098	47.1084	324.758	208.265	305.177	3.04092	7.43946e-21	3.8719e-20
gene6106	YALI0_F09878g	209.061	259.938	301.518	672.683	866.232	721.227	1.55215	9.26525e-21	4.81836e-20
gene5929	YALI0_F05940g	6229.7	6204.48	5089.81	14769.2	11629.5	10532.6	1.0754	9.28005e-21	4.82228e-20
gene4632	YALI0_E12199g	3589.53	4016.03	3753.89	5881.27	6431.9	6165.95	0.701702	9.38307e-21	4.872e-20
gene1497	YALI0_B15312g	3076.75	3673.16	3923.55	1790.39	1764.28	2018.84	-0.937066	9.40755e-21	4.8809e-20
gene6047	YALI0_F08481g	5828.55	5840.63	6350.54	3150.38	3323.64	3838.79	-0.804909	9.65607e-21	5.00593e-20
gene6273	YALI0_F13695g	694.068	627.944	668.038	1455.01	1250.33	1243.05	0.988824	9.79972e-21	5.07644e-20
gene5367	YALI0_E28809g	1146.72	1300.03	1130.6	2104.43	2225.28	2141.18	0.854053	9.81477e-21	5.08027e-20
gene4814	YALI0_E16478g	743.23	720.88	693.58	1463.05	1444.52	1253.93	0.947037	9.90288e-21	5.12189e-20
gene6221	YALI0_F12529g	2742.82	2871.1	2928.33	6665.58	5827.04	4703.59	1.0094	1.0095e-20	5.21721e-20
gene4443	YALI0_E08030g	10723.2	10230.1	10088.4	6404.92	6812.5	6711	-0.639453	1.13e-20	5.83541e-20
gene4486	YALI0_E09012g	2313.74	2137.28	2317.46	4156.88	3974.98	3558.67	0.788704	1.17551e-20	6.06573e-20
gene2700	YALI0_C19646g	22.6363	44.0243	38.2819	355.949	183.515	254.798	2.91463	1.32894e-20	6.85211e-20
gene4975	YALI0_E20119g	13313.5	13528.5	13399.9	8906.87	8957.21	8488.02	-0.610815	1.50758e-20	7.76714e-20
gene3068	YALI0_D03641g	761.529	642.155	639.212	1348.32	1338.1	1304.21	0.965632	1.53788e-20	7.91711e-20
gene52	YALI0_A01353g	1250.12	1278.75	1370.2	2415.14	2275.02	2198.25	0.821544	1.55184e-20	7.98279e-20
gene2248	YALI0_C08855g	2909.79	3388.64	3238.31	5253.5	5225.29	5489.94	0.743586	1.65256e-20	8.4943e-20
gene3637	YALI0_D16643g	30778.5	29819.1	30792.2	19245.7	20595.8	20097.8	-0.608528	1.67768e-20	8.61677e-20
gene1193	YALI0_B08426g	114.682	130.365	104.123	27.8071	27.8746	18.2677	-2.2355	1.96523e-20	1.00859e-19
gene3599	YALI0_D15620g	2245.21	2360.51	2196.56	1271.48	1362.82	1272.78	-0.800391	2.09271e-20	1.07318e-19
gene4111	YALI0_E00462g	3131.89	3470.4	3300.85	5224.8	5527.11	5326.23	0.698901	2.13442e-20	1.09373e-19
gene6324	YALI0_F14861g	7743.05	8319.8	7803.92	5061.48	5227.23	4915.95	-0.650673	2.14804e-20	1.09986e-19
gene5444	YALI0_E30481g	14928.9	14223.6	12662.6	8881.22	8448.49	8051.94	-0.720352	2.26032e-20	1.15646e-19
gene6609	YALI0_F21153g	22628.1	22109.8	26111	13660.5	14776	14600.7	-0.719075	2.29982e-20	1.17576e-19
gene6203	YALI0_F12089g	7026.43	7473.12	7741.78	11592.2	11936.4	11230.6	0.644232	2.43877e-20	1.24584e-19
gene3798	YALI0_D20328g	17753.7	18042.3	18438.5	12043.8	11762.8	12071.4	-0.596054	2.48173e-20	1.26681e-19
gene5906	YALI0_F05456g	3535.16	3669.75	3265.92	2055.54	2059.94	2147.84	-0.741717	2.62876e-20	1.34083e-19
gene2124	YALI0_C06039g	9401.52	9012.53	9197.07	5900.81	6048.36	6081.95	-0.614728	2.63863e-20	1.34483e-19
gene2208	YALI0_C07909g	1207.11	1322.95	1211.1	691.94	621.596	651.201	-0.929147	2.75945e-20	1.40533e-19
gene6910	YALI0_F27951g	2759.33	3098.84	3460.51	1658.42	1649.43	1776.6	-0.873584	2.78616e-20	1.41785e-19
gene6852	YALI0_F26675g	2222.78	2408.37	2483.82	1322.32	1284.44	1413.6	-0.823125	2.8233e-20	1.43565e-19
gene302	YALI0_A07689g	3024.18	2800.68	2622.73	1522.51	1635.88	1658.28	-0.810793	2.88971e-20	1.46829e-19
gene668	YALI0_A17281g	1387.21	1336.61	1347.59	741.047	586.617	712.424	-0.996194	3.01849e-20	1.53255e-19
gene6157	YALI0_F11099g	3670.25	3575.13	3300.7	2169.36	2051.7	2108.88	-0.736624	3.03507e-20	1.5398e-19
gene898	YALI0_B01298g	1407.59	1333.38	1149.03	2680.25	2252.5	2609.76	0.954717	3.06715e-20	1.55488e-19
gene1813	YALI0_B22308g	11063	10174.1	9272.08	6375.79	6193.13	5883.95	-0.725536	3.21852e-20	1.63037e-19
gene2441	YALI0_C13420g	2987.04	2326.03	1969.06	5504.11	5238.69	5002.69	1.11228	3.28178e-20	1.66115e-19
gene1849	YALI0_B23100g	15919	15499.1	13606.9	8727.45	8652.31	9697.82	-0.733699	3.39446e-20	1.71688e-19
gene5569	YALI0_E33011g	792.499	822.223	887.347	334.001	328.993	413.547	-1.21599	3.39932e-20	1.71803e-19
gene5307	YALI0_E27511g	1448.68	1474.82	1417.5	781.654	611.469	770.725	-1.00386	3.51916e-20	1.77724e-19
gene5104	YALI0_E23045g	5983.22	6941.48	6449.92	4018.08	4047.35	3774.14	-0.710709	3.75861e-20	1.89529e-19
gene6988	YALI0_F30004g	1414.84	1330.27	1364.96	738.681	728.067	787.253	-0.866265	3.77694e-20	1.90309e-19
gene2977	YALI0_D01375g	220.298	276.169	291.108	662.453	1013.3	1229.07	1.88203	3.9472e-20	1.98658e-19
gene2852	YALI0_C23034g	690.939	575.15	644.325	1385.59	1304.99	1174.53	1.01703	3.94864e-20	1.98658e-19
gene43	YALI0_A01089g	1541.13	2232.54	1931.97	3686.08	4026.68	4128.44	1.05313	3.9691e-20	1.99537e-19
gene2006	YALI0_C03267g	3523.96	3576.7	3728.26	1458.07	2052.31	1885.61	-1.00502	4.05583e-20	2.03743e-19
gene984	YALI0_B03344g	1943.1	1792.97	1861.37	2974.81	3358.69	3627.11	0.831526	4.2178e-20	2.11719e-19
gene443	YALI0_A11198g	1843.61	1501.77	1464.64	2959.69	2938.9	2989.26	0.885512	4.2367e-20	2.12507e-19
gene6719	YALI0_F23683g	2368.93	2045.53	2139.14	4274.25	4070.09	3514.2	0.855574	4.4632e-20	2.23699e-19
gene3696	YALI0_D17952g	5411.89	5414.19	6191.89	3037.82	3145.77	3564.33	-0.803572	5.0561e-20	2.53224e-19
gene6797	YALI0_F25465g	829.056	650.746	693.679	1388.68	1509.66	1434.52	0.995267	5.08394e-20	2.54427e-19
gene3452	YALI0_D12078g	9831.45	9435.53	8718	13961.4	15765.6	15682.5	0.698174	5.60305e-20	2.80195e-19
gene6531	YALI0_F19404g	619.481	625.326	722.564	1543.81	1320.61	1230.82	1.05837	5.63831e-20	2.81746e-19
gene5842	YALI0_F04037g	17054.5	16934.1	18232.7	9777.11	10854.8	11550.9	-0.69829	5.65235e-20	2.82235e-19
gene3368	YALI0_D10263g	115053	117085	122870	75811.5	78619.5	80866	-0.593358	5.82962e-20	2.90868e-19
gene2526	YALI0_C15400g	7863.81	7894.04	7829.77	12586.1	12333.5	11437.4	0.624158	5.89761e-20	2.94039e-19
gene1709	YALI0_B20064g	1529.43	1321.98	1398.7	2367.38	2615.13	2628.23	0.840624	6.07981e-20	3.02896e-19
gene5909	YALI0_F05522g	112474	118066	123469	74420.7	79448.8	78213.8	-0.609134	6.20245e-20	3.08774e-19
gene4762	YALI0_E15202g	11257.7	10983	11118.1	6993.15	7382.31	7454.7	-0.611742	6.23384e-20	3.10104e-19
gene2014	YALI0_C03465g	9454.52	7711.95	7491.64	4641.02	4323.43	3594.4	-0.973392	6.24097e-20	3.10226e-19
gene2300	YALI0_C10010g	3442.88	2978.28	3031.54	5178.64	5144.66	5589.84	0.751424	7.11072e-20	3.53196e-19
gene5183	YALI0_E24673g	28350	26893.8	26777.8	40734.8	41926	41159.9	0.594158	7.49275e-20	3.71894e-19
gene5632	YALI0_E34375g	848.733	844.531	854.677	1643.22	1485.03	1473.14	0.852865	7.79826e-20	3.86768e-19
gene2828	YALI0_C22528g	2042.69	2431.72	2531.69	912.843	854.487	1241.83	-1.21906	8.34217e-20	4.13435e-19
gene6103	YALI0_F09812g	610.104	555.972	566.406	1213.78	1040.49	1156.6	0.97744	8.98539e-20	4.44981e-19
gene2678	YALI0_C19151g	4415.42	3684.88	3639.28	7025.05	6420.75	6681.36	0.77768	9.40783e-20	4.65554e-19
gene6174	YALI0_F11473g	20979.7	20798.3	22158.3	13527.6	14508.1	13795.9	-0.612007	1.00233e-19	4.9564e-19
gene4092	YALI0_D27302g	5830.45	5601.55	5178.26	3131.21	3112.72	3572.61	-0.758841	1.00731e-19	4.97735e-19
gene2837	YALI0_C22719g	363.424	369.555	334.245	779.396	719.892	838.2	1.13026	1.13727e-19	5.61531e-19
gene1041	YALI0_B04708g	946.969	902.285	908.465	449.856	386.966	471.456	-1.07508	1.17645e-19	5.80446e-19
gene3612	YALI0_D15928g	2406.05	2827.27	2538.52	4192.32	4433.08	4399.83	0.744514	1.20363e-19	5.93415e-19
gene4311	YALI0_E04873g	1789.6	1712.86	1858.14	835.237	884.248	1059.34	-0.947447	1.22819e-19	6.04866e-19
gene2561	YALI0_C16390g	949.945	838.069	824.511	1881.47	1883.93	1507.71	1.01285	1.22868e-19	6.04866e-19
gene4491	YALI0_E09086g	1076.89	962.748	924.241	1894.26	1817.92	1725.28	0.87496	1.24963e-19	6.14727e-19
gene6912	YALI0_F27995g	1326.98	1460.51	1546.58	2618.16	2425.06	2606.9	0.820255	1.26558e-19	6.2211e-19
gene82	YALI0_A02090g	1065.81	1117.97	1089.95	2066.06	2046.36	1789.71	0.849993	1.26868e-19	6.23173e-19
gene5269	YALI0_E26631g	648.952	628.72	498.728	1204.07	1298.69	1190.52	1.05438	1.39072e-19	6.82613e-19
gene6617	YALI0_F21329g	2124.46	2180.25	2375.23	3858.46	3530.49	3718.06	0.734136	1.42873e-19	7.00755e-19
gene6832	YALI0_F26213g	424.993	497.956	468.934	1130.28	1151.33	1882.71	1.58074	1.43792e-19	7.04741e-19
gene1640	YALI0_B18458g	10175.6	9538.95	11183.7	6115.85	6448.53	6555.92	-0.6922	1.59545e-19	7.81372e-19
gene4493	YALI0_E09130g	3712.49	4162.37	4612.72	2323.3	2332.95	2473.06	-0.808305	1.74785e-19	8.55379e-19
gene5972	YALI0_F06791g	10271.6	8696.17	9134.06	5232.88	5553.07	6021.35	-0.741524	1.86593e-19	9.12494e-19
gene6365	YALI0_F15763g	244.547	201.681	202.263	830.33	689.72	531.965	1.6613	2.13595e-19	1.04377e-18
gene3013	YALI0_D02255g	6977.22	6953.18	7258.1	10440.5	10750.4	11092.4	0.607625	2.23014e-19	1.089e-18
gene3240	YALI0_D07502g	56.2787	51.5634	50.0167	264.425	224.867	448.901	2.56713	2.40416e-19	1.17311e-18
gene2800	YALI0_C21868g	8082.94	8088.74	8597.83	5254.46	5041.29	5557.5	-0.643547	2.46413e-19	1.20149e-18
gene770	YALI0_A19624g	247.745	242.016	242.704	522.422	556.328	579.402	1.17834	2.55112e-19	1.24299e-18
gene1945	YALI0_C01859g	12400.1	11875	10590.9	7518.26	6633.83	7109.09	-0.71366	2.64298e-19	1.28681e-18
gene414	YALI0_A10483g	76.9098	106.326	99.1894	276.637	291.707	355.329	1.70813	2.67342e-19	1.30068e-18
gene4193	YALI0_E02244g	3214.64	3226.59	2716.77	1587.05	1723.8	1805.3	-0.840408	2.78396e-19	1.35346e-18
gene3082	YALI0_D03982g	1690.23	1564.26	1626.18	2825.08	2713.45	2624.13	0.742126	2.96338e-19	1.43963e-18
gene1410	YALI0_B13420g	8419.74	8369.16	8602.03	4643.55	5051.55	5689.93	-0.72271	3.11165e-19	1.51056e-18
gene1123	YALI0_B06710g	494.496	522.784	463.718	938.937	1022.62	981.931	0.989664	3.24059e-19	1.57201e-18
gene6653	YALI0_F22121g	887.602	902.707	813.465	447.373	402.288	373.754	-1.08976	3.51809e-19	1.70538e-18
gene2049	YALI0_C04257g	770.045	907.351	875.473	300.406	367.051	403.291	-1.2533	3.58247e-19	1.73532e-18
gene1206	YALI0_B08748g	6661.02	7300.3	8199.64	3703.9	3206.04	4394.25	-0.970972	3.66178e-19	1.77244e-18
gene1408	YALI0_B13376g	280.455	301.562	210.116	651.642	745.43	696.483	1.40096	3.70357e-19	1.79136e-18
gene5791	YALI0_F02893g	84998.9	82016.6	83874.4	54593	57802.3	57190.5	-0.565039	3.77817e-19	1.82612e-18
gene3590	YALI0_D15422g	31.8988	58.1276	64.7463	252.079	211.219	296.226	2.29129	3.79236e-19	1.83164e-18
gene1725	YALI0_B20438g	4983.92	5121.68	5400.22	3086.88	3348.28	3258.99	-0.677524	3.87924e-19	1.87224e-18
gene3161	YALI0_D05697g	13652.6	16602.9	16550.3	8305.48	7592.54	9634.43	-0.874288	4.03933e-19	1.94809e-18
gene1872	YALI0_C00165g	1064.85	1202.82	1122.39	2011.42	1965.8	1927.72	0.80012	4.23746e-19	2.04216e-18
gene2521	YALI0_C15323g	1967.94	2210.62	2496.16	1228.54	1058.06	1175.08	-0.946628	4.39859e-19	2.11828e-18
gene5156	YALI0_E24101g	1441.58	1445.89	1628.49	2687.46	2626.55	2481.83	0.78837	4.58901e-19	2.20838e-18
gene4379	YALI0_E06435g	9414.86	9218.13	9541.4	6080.88	6419.52	6111.35	-0.598156	5.14181e-19	2.47261e-18
gene6713	YALI0_F23551g	5856.09	5870.47	5375.95	3724.92	3288.46	3097.76	-0.758362	5.33507e-19	2.56369e-18
gene5623	YALI0_E34170g	17432.1	17198.9	15237.9	10242.9	10948.8	10465	-0.655782	5.4217e-19	2.60343e-18
gene4392	YALI0_E06721g	1296.1	1273.55	1245.79	2157.2	2077.57	2240.27	0.762902	5.53865e-19	2.65767e-18
gene1090	YALI0_B05874g	1802.03	1860.51	2228.45	3760.71	3392.93	3423.2	0.845058	5.73006e-19	2.74753e-18
gene1604	YALI0_B17666g	40842.3	37793.3	35388.5	24151.2	24439.6	24808.9	-0.635526	5.76236e-19	2.76103e-18
gene3398	YALI0_D10879g	2887.88	2423.09	2225.36	4390.02	4530.3	4507.87	0.832958	6.88758e-19	3.2978e-18
gene739	YALI0_A18898g	1567.26	1361.34	1322.46	2833.67	2595.57	2389.25	0.878794	7.22302e-19	3.45591e-18
gene2082	YALI0_C05104g	1985.26	2245.83	2151.03	1274.75	1102.51	1192.55	-0.837944	7.48189e-19	3.57719e-18
gene3603	YALI0_D15708g	13790.4	12029.3	12120.4	8068.52	7139.54	8064.45	-0.705024	7.56745e-19	3.6155e-18
gene1631	YALI0_B18282g	16929.4	14829.9	15865.9	23477.7	25922.4	26061.6	0.66405	7.68515e-19	3.66909e-18
gene3264	YALI0_D07986g	2145.58	1752.04	1562.62	3325.1	3552.05	3619.39	0.942456	7.73991e-19	3.69258e-18
gene3325	YALI0_D09333g	623.397	508.197	622.382	1169.05	1261.42	1108.17	1.01338	7.83735e-19	3.73639e-18
gene6612	YALI0_F21219g	995.231	1152.27	1029.42	1888.53	1868.6	1852.04	0.819357	8.01503e-19	3.81835e-18
gene6961	YALI0_F29249g	1446.44	1199.1	1247.34	2306.76	2406.23	2259.3	0.840731	8.79425e-19	4.18657e-18
gene787	YALI0_A19998g	437.149	440.648	418.501	927.429	898.574	811.578	1.02413	9.05394e-19	4.30711e-18
gene1968	YALI0_C02431g	3502.14	2821.53	2768.62	6781.8	5217.28	5856.4	0.973602	9.74094e-19	4.63061e-18
gene3684	YALI0_D17688g	172.094	221.506	174.998	32.8586	53.6778	52.8437	-2.02541	9.77324e-19	4.64264e-18
gene261	YALI0_A06699g	181.31	204.799	214.507	72.4227	52.8118	50.5782	-1.76962	1.0336e-18	4.90645e-18
gene6045	YALI0_F08437g	16087.2	19628.8	19568.7	10066.6	9019.59	11418.1	-0.857807	1.14547e-18	5.4336e-18
gene3040	YALI0_D02893g	20236.5	20468.1	22460.1	12934.7	13500	14236	-0.63504	1.16485e-18	5.52163e-18
gene5390	YALI0_E29307g	3422.51	3434.64	3121.54	5222.12	5221.13	5367.94	0.663586	1.18542e-18	5.61508e-18
gene5417	YALI0_E29887g	3304.9	3501.25	3535.54	5360.68	5319.37	5451.05	0.641465	1.1991e-18	5.67586e-18
gene2158	YALI0_C06776g	41685.9	38929	36035.5	23684.7	25531.5	25204.3	-0.648466	1.2032e-18	5.69121e-18
gene4989	YALI0_E20449g	1824.6	2102.3	2219.42	4353.93	3829.24	3400.53	0.914461	1.20916e-18	5.71534e-18
gene4551	YALI0_E10417g	1360.59	1320.67	1299.3	2344.93	2187.15	2184.5	0.754614	1.22211e-18	5.77244e-18
gene952	YALI0_B02552g	854.638	714.376	654.985	1451.56	1605.74	1398.22	1.00164	1.25294e-18	5.91384e-18
gene2301	YALI0_C10032g	428.998	400.854	482.552	855.747	940.943	932.171	1.05708	1.31824e-18	6.21763e-18
gene1577	YALI0_B17072g	4157.59	3926.36	3951.83	2642.33	2457.04	2407.04	-0.681051	1.36259e-18	6.42224e-18
gene2524	YALI0_C15356g	3609.67	2864.02	3050.22	1811.16	1784.76	1592.09	-0.87634	1.44661e-18	6.81343e-18
gene5162	YALI0_E24211g	7718.25	7244.57	6174.66	4249.85	4257.3	4067.04	-0.749595	1.744e-18	8.20828e-18
gene3807	YALI0_D20548g	1311.39	1215.54	1192.58	2175.84	2094.05	2063.5	0.7676	1.85571e-18	8.72788e-18
gene6975	YALI0_F29678g	1936.25	2430.22	2410.07	1141.29	1077.69	1274.32	-0.955672	1.96746e-18	9.24693e-18
gene1572	YALI0_B16984g	3569	3605.19	3719.7	5553.33	5697.92	6540.65	0.707847	2.04451e-18	9.60225e-18
gene4108	YALI0_E00396g	3675.48	3706.6	3883.75	2360.31	2363.94	2423.05	-0.656213	2.10969e-18	9.90139e-18
gene5188	YALI0_E24783g	3214.82	3413.97	3532.74	2068.5	2024.82	2169.14	-0.697995	2.12249e-18	9.95444e-18
gene3393	YALI0_D10769g	3895.49	3538.95	3800.74	2396.51	2321.55	2311.11	-0.67631	2.3409e-18	1.0971e-17
gene3907	YALI0_D22957g	1753.38	1304.03	1225.39	2942.89	2813.93	3358.38	1.08953	2.38314e-18	1.11611e-17
gene4228	YALI0_E03036g	16181.1	14834.6	14883.5	22672	27876.8	29849.4	0.808677	2.38773e-18	1.11747e-17
gene648	YALI0_A16775g	8162.86	8025.1	9871.32	5226.89	4868.61	5313.53	-0.7577	2.40319e-18	1.12391e-17
gene761	YALI0_A19426g	77747.2	73793.5	69801.2	106388	117317	123736	0.650475	2.51113e-18	1.17357e-17
gene5401	YALI0_E29535g	1571.55	1714.69	1479.28	889.286	918.199	861.683	-0.836977	2.7335e-18	1.27659e-17
gene1383	YALI0_B12782g	1472.13	1355.22	1345.54	2240.95	2445.53	2406.43	0.765066	2.79552e-18	1.30464e-17
gene2490	YALI0_C14652g	10058.8	9717.56	9360.71	6402.36	6192.19	6609.52	-0.60146	2.86737e-18	1.33723e-17
gene1750	YALI0_B20944g	876.215	795.631	710.824	1513.59	1596.48	1399.09	0.919253	2.9357e-18	1.36814e-17
gene1744	YALI0_B20856g	28303	29211.5	29082.8	19957.1	19668.3	19139.7	-0.559362	2.95414e-18	1.37577e-17
gene7018	YALI0_F30613g	3415.28	3014.73	3184.01	2020.75	1928.59	1883.32	-0.720783	3.09147e-18	1.43871e-17
gene3643	YALI0_D16797g	1887.87	1941.33	1767.67	1075.77	1123.98	1063.1	-0.779049	3.51844e-18	1.63627e-17
gene3444	YALI0_D11858g	1538.57	1244.35	1335.49	713.174	588.668	725.483	-1.02193	3.61615e-18	1.68054e-17
gene2157	YALI0_C06754g	666.655	737.692	836.7	1336.84	1494.14	1444.79	0.932725	3.7504e-18	1.74171e-17
gene1447	YALI0_B14267g	10212.4	9720.92	9934.9	6486.28	6868.3	6483.59	-0.590359	3.98902e-18	1.85123e-17
gene5714	YALI0_F01166g	8299.81	7676.8	7206.34	4404.48	4831.22	5058.73	-0.697742	4.02904e-18	1.8685e-17
gene5000	YALI0_E20691g	5949.14	5065.99	5371.48	3479.83	3319.44	3227.34	-0.708572	4.03671e-18	1.87074e-17
gene4720	YALI0_E14234g	13301.3	13283.4	14286.1	19626	21863.6	20963.3	0.611767	5.01606e-18	2.32299e-17
gene5940	YALI0_F06160g	73784.3	77636.6	76691.6	50746.9	50999.1	53637.9	-0.553904	5.55563e-18	2.57108e-17
gene3421	YALI0_D11352g	499.547	466.202	462.023	873.273	964.726	958.052	0.969189	5.72916e-18	2.64954e-17
gene2875	YALI0_C23496g	1068.85	1092.16	1040.57	541.82	580.097	595.067	-0.899087	5.91854e-18	2.73521e-17
gene2985	YALI0_D01573g	26039.2	24495.4	23586.9	40035.2	37154.8	36230.6	0.613685	6.61951e-18	3.05704e-17
gene5943	YALI0_F06226g	4142.19	3823.12	3759.4	2566.71	2339.16	2261.93	-0.709946	6.86427e-18	3.16787e-17
gene2228	YALI0_C08415g	714.641	680.367	788.764	290.469	360.698	323.285	-1.16388	7.0656e-18	3.25852e-17
gene2176	YALI0_C07172g	586.803	687.324	709.334	1372.56	1364.88	1161.51	0.975156	7.46519e-18	3.44041e-17
gene4732	YALI0_E14509g	694.069	644.127	652.23	302.103	209.061	194.298	-1.49609	7.50984e-18	3.45859e-17
gene5768	YALI0_F02343g	63695.7	62456.1	63823	88986.3	96371.7	103104	0.602579	8.04026e-18	3.7003e-17
gene6121	YALI0_F10197g	5770.18	5887.08	6109.64	3661.26	3926.37	3933.4	-0.624842	8.08548e-18	3.71854e-17
gene3802	YALI0_D20438g	11775.7	11775.2	11813.5	16970.4	17411.9	17399.6	0.550142	8.54511e-18	3.9272e-17
gene3266	YALI0_D08052g	2965.86	2828.32	2674.71	5243.06	4775.41	4297.59	0.757154	8.78537e-18	4.03483e-17
gene5196	YALI0_E24959g	896.736	830.286	778.696	1424.68	1478.76	1555.82	0.830887	8.9455e-18	4.10553e-17
gene308	YALI0_A07821g	1147.58	1082.21	1006.41	2199.4	1825.34	1893.44	0.870485	1.03698e-17	4.75592e-17
gene3048	YALI0_D03091g	493.588	589.806	527.813	1018.49	1052.66	1032.72	0.945	1.07159e-17	4.91129e-17
gene1833	YALI0_B22748g	335.664	293.552	271.175	57.5604	95.0093	98.2906	-1.84195	1.07801e-17	4.93727e-17
gene1178	YALI0_B08096g	1716.96	1712.06	1866.54	2710.73	3224.11	3102.07	0.771318	1.12132e-17	5.13209e-17
gene1074	YALI0_B05500g	3923.23	3936.2	4125.15	2008.75	2340.1	2572.32	-0.79199	1.17981e-17	5.39611e-17
gene4023	YALI0_D25718g	1705.67	1700.61	1767.58	839.796	932.774	1058.3	-0.869733	1.19257e-17	5.4507e-17
gene4960	YALI0_E19789g	898.75	870.816	691.706	342.533	313.508	387.512	-1.23763	1.21437e-17	5.54654e-17
gene2363	YALI0_C11473g	94051.6	106941	115264	61371.1	66010.9	68466.8	-0.691344	1.21524e-17	5.54667e-17
gene1924	YALI0_C01375g	1610.4	1641.43	1469.29	2728	2843.59	2474.26	0.76834	1.21827e-17	5.55667e-17
gene6000	YALI0_F07469g	8934.68	8989.7	8607.8	6024.73	6024.56	5807.39	-0.571398	1.26346e-17	5.75886e-17
gene6619	YALI0_F21373g	1641.05	1450.18	1537.89	873.505	904.787	886.773	-0.796346	1.39211e-17	6.3409e-17
gene2448	YALI0_C13618g	4639.83	4364.04	4691.35	2989.34	2917.18	2900.46	-0.636681	1.4557e-17	6.626e-17
gene2149	YALI0_C06578g	4441.21	4358.18	4249.34	6982.56	6781.5	6255.19	0.61733	1.46183e-17	6.64932e-17
gene776	YALI0_A19756g	4815.08	5107.26	5896.51	3151.73	3182.91	3191.53	-0.731336	1.46589e-17	6.66325e-17
gene5817	YALI0_F03498g	1483.35	1179.96	1439.89	2362.43	2680.38	3093.47	0.987928	1.48235e-17	6.73343e-17
gene2998	YALI0_D01914g	1783.51	1829.72	1910.44	3279.59	3143.57	2795.65	0.739131	1.54458e-17	7.01133e-17
gene2926	YALI0_D00253g	541.599	491.509	601.893	1089.83	1050.65	1035.39	0.959152	1.6042e-17	7.27696e-17
gene267	YALI0_A06809g	2826.64	2506.44	2793.9	1555.27	1321.85	1648.44	-0.844042	1.61685e-17	7.32933e-17
gene1346	YALI0_B11913g	4105.52	4324.39	4482.07	2548.37	1908.32	2517.64	-0.888267	1.63969e-17	7.42784e-17
gene5554	YALI0_E32681g	2146.83	1995.97	2017.16	1140.23	1148.96	1293.67	-0.781587	1.65947e-17	7.51231e-17
gene6269	YALI0_F13607g	2738.67	2587.58	2895.47	4257.9	5712.1	5978.22	0.955954	1.69279e-17	7.65791e-17
gene5455	YALI0_E30701g	29.6871	34.0456	22.9928	148.709	106.842	183.647	2.33126	1.80941e-17	8.17993e-17
gene2456	YALI0_C13794g	467.757	385.604	436.511	867.138	866.563	860.894	1.00881	1.90298e-17	8.59709e-17
gene872	YALI0_B00704g	67058.8	64147.1	62934	45190.6	44479.2	44058.5	-0.5378	1.97199e-17	8.9028e-17
gene3658	YALI0_D17094g	2771.44	2846.26	2764.79	1662.96	1828.12	1676.43	-0.698226	2.03812e-17	9.19508e-17
gene1846	YALI0_B23034g	275.353	253.422	262.594	576.248	537.858	609.019	1.12263	2.04309e-17	9.21126e-17
gene5953	YALI0_F06402g	466.783	402.571	462.271	908.811	909.938	839.409	0.997891	2.04985e-17	9.23545e-17
gene5498	YALI0_E31603g	65.7077	85.2007	126.693	345.358	365.965	327.703	1.9011	2.08366e-17	9.38141e-17
gene6471	YALI0_F18084g	4336.61	3608.23	3729.6	5964.21	6749.36	6626.12	0.728161	2.22367e-17	1.0005e-16
gene1313	YALI0_B11154g	1298.05	1270.42	1028.78	2148.83	2158.16	2211.52	0.856566	2.24757e-17	1.01057e-16
gene2042	YALI0_C04092g	15083.5	13784.6	13169.6	9301.39	8171.55	9135.93	-0.659754	2.42562e-17	1.08989e-16
gene4241	YALI0_E03322g	1597.24	1782.02	1763.78	829.643	930.682	1033.3	-0.880382	2.46131e-17	1.10518e-16
gene691	YALI0_A17831g	65877.5	65833.3	73071.1	45755.8	43682	46916.8	-0.586684	2.46428e-17	1.10576e-16
gene420	YALI0_A10615g	15099.1	15825.5	15897.9	10680.8	10798.9	10391.9	-0.554926	2.57484e-17	1.15459e-16
gene5802	YALI0_F03135g	349.267	467.497	365.542	906.13	852.132	846.937	1.13872	2.60723e-17	1.16833e-16
gene3877	YALI0_D22286g	1125.98	959.056	923.233	1974.77	1745.66	1789.13	0.872686	2.67444e-17	1.19764e-16
gene4584	YALI0_E11165g	2479.43	2018.68	2109.65	3744.69	3756.81	3632.01	0.752675	2.71515e-17	1.21505e-16
gene1118	YALI0_B06578g	6810.32	6984.66	6663.07	4710.79	4430.09	4480.97	-0.586797	2.81199e-17	1.25754e-16
gene3673	YALI0_D17446g	3848.35	3702.46	3293.72	2274.72	2052.81	2213.35	-0.729569	2.87614e-17	1.28536e-16
gene993	YALI0_B03564g	49941	50669.4	52917.2	73205.6	74412.8	74343.3	0.531834	2.88994e-17	1.29066e-16
gene327	YALI0_A08261g	8239.52	8102.21	8123.4	12932.4	12619.9	11449.3	0.596837	2.97585e-17	1.32813e-16
gene200	YALI0_A05027g	3549.49	3461.87	3504.9	5146.92	5558.23	6079.61	0.674554	3.00566e-17	1.34054e-16
gene2884	YALI0_C23727g	671.67	695.929	726.003	1258.78	1186.19	1255.45	0.822219	3.02825e-17	1.34971e-16
gene121	YALI0_A03003g	7401.2	8310.76	8524.17	4893.14	5240.71	5308.89	-0.650168	3.09794e-17	1.37984e-16
gene4138	YALI0_E01056g	49393.2	47621.2	47218.5	32693.3	34154.7	32095.1	-0.543749	3.13863e-17	1.39703e-16
gene3100	YALI0_D04378g	7106.23	7456.36	7235.05	4702.09	4830.23	5016.08	-0.583353	3.16321e-17	1.40703e-16
gene4259	YALI0_E03740g	4413.69	4716.97	4774.66	2888.49	2823.16	3107.77	-0.656679	3.22285e-17	1.43259e-16
gene3950	YALI0_D23925g	3123.53	2908.21	2911.83	4565.5	4545.9	4816.57	0.639037	3.29573e-17	1.46401e-16
gene1743	YALI0_B20834g	4890.6	4340.72	4710.27	6853.67	7289.24	7392.84	0.627522	3.34445e-17	1.48466e-16
gene5813	YALI0_F03410g	2289.22	2218.42	2375.79	1360.1	1416.67	1422.64	-0.712614	3.40163e-17	1.50903e-16
gene2935	YALI0_D00451g	16518.9	15070.5	14747	9249.9	10360.4	10296.2	-0.631752	3.87373e-17	1.71732e-16
gene6198	YALI0_F11979g	4623.36	4304.71	4075.81	6491.78	6623.34	6908.83	0.622543	3.96067e-17	1.75469e-16
gene6544	YALI0_F19690g	707.511	749.45	758.553	1218.59	1350.45	1371.98	0.830918	4.38335e-17	1.94065e-16
gene1899	YALI0_C00759g	2678.25	2583.32	2739.24	5142.62	4370.14	4083.28	0.765154	4.44134e-17	1.96502e-16
gene1078	YALI0_B05610g	3174.02	4105.48	3763.29	2139.09	1805.76	2086.92	-0.872332	4.48216e-17	1.98176e-16
gene4201	YALI0_E02398g	1573.49	1454.89	1452.45	783.62	871.684	899.072	-0.810885	5.20411e-17	2.29892e-16
gene1065	YALI0_B05280g	8220	7907.44	7372.91	4953.25	5104.26	5323.71	-0.611654	5.20642e-17	2.29892e-16
gene2156	YALI0_C06732g	1095.37	974.965	1037.64	1865.61	1831.32	1679.01	0.790743	5.53691e-17	2.44323e-16
gene5256	YALI0_E26367g	1654.47	1544.43	1791.55	2772.15	2651.54	3013.63	0.75842	5.54198e-17	2.44385e-16
gene1919	YALI0_C01221g	3905.69	3539.09	3583.73	2393.9	2116.95	2311.27	-0.692713	5.60906e-17	2.47178e-16
gene4504	YALI0_E09372g	648.037	622.837	634.569	1161.84	1167.42	1072.17	0.835927	5.91889e-17	2.60659e-16
gene5683	YALI0_F00462g	44530	41143.2	38354.7	28166.9	24678.6	26255.4	-0.648904	6.2774e-17	2.76264e-16
gene6691	YALI0_F23045g	1587.86	1511.9	1523.1	2459.12	2552.06	2445.04	0.68954	6.30807e-17	2.7743e-16
gene2968	YALI0_D01177g	231.348	214.24	228.751	483.892	487.043	479.376	1.105	6.33933e-17	2.7862e-16
gene1488	YALI0_B15125g	27699.9	29763.9	25368	17144.8	17935.2	18545.2	-0.627359	6.42199e-17	2.82066e-16
gene3215	YALI0_D06930g	6506.08	6089.33	5294.81	3465.53	3813.56	3533.18	-0.726823	6.59969e-17	2.8968e-16
gene1862	YALI0_B23364g	5161.03	5359.42	5476.44	3572.08	3366.04	3528.73	-0.611757	6.98706e-17	3.0648e-16
gene6205	YALI0_F12133g	1135.54	1159.1	1445.52	597.351	563.747	678.526	-1.02288	7.22761e-17	3.16822e-16
gene2582	YALI0_C16863g	554.84	491.648	550.688	986.728	1018.71	1238.57	1.02265	7.32473e-17	3.20868e-16
gene1718	YALI0_B20284g	45.0294	47.3581	35.5087	135.318	148.987	189.982	1.88461	7.39557e-17	3.23757e-16
gene6645	YALI0_F21945g	1869.51	1978.61	1929.72	2987.34	2992.67	3075.22	0.648089	7.61327e-17	3.33068e-16
gene8	YALI0_A00286g	14928.2	16175.1	17539	10356.5	10864	10428	-0.619998	7.63832e-17	3.33944e-16
gene5467	YALI0_E30965g	42608.3	41330.5	34375.6	65202.2	61921.1	62411.3	0.679779	7.68606e-17	3.3581e-16
gene4328	YALI0_E05269g	1095.56	1131.84	1258.98	661.457	580.28	638.383	-0.889892	7.7555e-17	3.38597e-16
gene3354	YALI0_D09977g	12729.8	11675.3	11236	8087.88	7836.3	7535.63	-0.603422	7.76005e-17	3.38597e-16
gene3630	YALI0_D16467g	20456.5	20268.1	20521.6	13745.6	14528.8	13820.9	-0.540977	8.16728e-17	3.56132e-16
gene6613	YALI0_F21241g	2996.85	3550.52	3551.18	1645.29	1528.68	2070.19	-0.945156	8.2442e-17	3.5925e-16
gene3101	YALI0_D04400g	257.9	241.269	210.269	587.67	549.092	502.14	1.20668	8.52246e-17	3.70961e-16
gene5937	YALI0_F06094g	1707.53	1371.45	1572.43	2513.14	2923.23	2887.83	0.839909	8.52411e-17	3.70961e-16
gene2415	YALI0_C12661g	5362.58	5195.73	4842.18	3158.04	3185.05	3464.35	-0.651148	9.39006e-17	4.08378e-16
gene4776	YALI0_E15554g	3269.96	3087.97	3155.37	4880.56	4793.01	4802.48	0.605717	9.479e-17	4.11977e-16
gene6521	YALI0_F19162g	2653.51	2301.11	2255.56	1429.57	1419.8	1397.54	-0.763727	9.52208e-17	4.13578e-16
gene4214	YALI0_E02706g	4735.1	4823.66	4832.31	7545.89	7208.61	6845.53	0.585864	9.64302e-17	4.18558e-16
gene4343	YALI0_E05599g	15925	14103.2	12679	8301.63	9069.88	8857.79	-0.703415	9.71011e-17	4.21194e-16
gene6508	YALI0_F18854g	1305.45	1419.61	1469.78	2714.67	2250.37	2373.83	0.807262	9.85841e-17	4.27348e-16
gene6064	YALI0_F08899g	9778.25	9419.39	9154.09	6466.12	6472.33	6311.8	-0.558643	1.01853e-16	4.41231e-16
gene4089	YALI0_D27236g	13019.5	12106.1	11591.8	7656.22	7607.88	8536.69	-0.625473	1.03124e-16	4.46443e-16
gene279	YALI0_A07106g	1072.88	1058.37	957.926	1694.42	1733.14	1781.1	0.752785	1.07059e-16	4.63177e-16
gene1801	YALI0_B22066g	418706	400917	362482	562282	645245	651333	0.653056	1.15998e-16	5.01525e-16
gene1757	YALI0_B21098g	7121.59	7378.85	7302.07	5124.64	4650.38	4712.76	-0.589576	1.18707e-16	5.12903e-16
gene5513	YALI0_E31867g	546.559	465.972	468.551	935.3	1032.9	930.009	0.968063	1.25903e-16	5.4364e-16
gene2023	YALI0_C03652g	1825.37	1779.14	1665.63	2646.86	3261.32	3185.33	0.786553	1.26225e-16	5.44678e-16
gene2869	YALI0_C23379g	2773.4	2670.83	2522.87	1535.42	1615.26	1716.61	-0.711127	1.31668e-16	5.67797e-16
gene56	YALI0_A01419g	8272.39	8695.87	9112.8	5751.31	5493.18	6018.41	-0.595123	1.57526e-16	6.78864e-16
gene5323	YALI0_E27852g	109.311	62.5503	69.282	306.854	298.783	255.455	1.83455	1.59505e-16	6.86948e-16
gene5888	YALI0_F05082g	11472.9	12461.9	14780.7	7644.3	7680.2	8088.45	-0.725443	1.62738e-16	7.00418e-16
gene4005	YALI0_D25278g	6242.12	6267.12	6366.31	8875.14	9334.68	9630.17	0.560678	1.74157e-16	7.49076e-16
gene2296	YALI0_C09904g	11470.6	11150.4	10905.8	6640.1	7675.89	7560.07	-0.616055	1.76184e-16	7.57305e-16
gene4386	YALI0_E06589g	481.198	460.677	513.036	202.929	211	237.725	-1.15778	1.84067e-16	7.90678e-16
gene3624	YALI0_D16335g	20855.7	19036.2	19049.1	13635.1	13139.1	13044.9	-0.565809	1.86013e-16	7.98519e-16
gene6584	YALI0_F20570g	1451.67	1427.74	1274.15	2211.43	2329.79	2421.35	0.744489	1.8974e-16	8.13993e-16
gene6913	YALI0_F28017g	1170.34	1346.02	1322.03	2197.86	2313.11	2048.5	0.772901	2.09138e-16	8.96635e-16
gene637	YALI0_A16467g	1542.99	1649.93	1797.71	1005.91	948.278	914.273	-0.798388	2.22318e-16	9.52527e-16
gene939	YALI0_B02244g	5383.09	5298.97	5007.4	3012.79	3295.63	3548.52	-0.67071	2.2662e-16	9.70329e-16
gene5375	YALI0_E28963g	35534.1	35286.1	37994.1	23645.9	25370.2	24943.7	-0.557023	2.28274e-16	9.76783e-16
gene2314	YALI0_C10311g	12944	14216	12942.7	20706.9	21084.9	18922.4	0.598211	2.33416e-16	9.98143e-16
gene3977	YALI0_D24541g	1858.11	1797.85	1654.66	975.86	976.283	1115.42	-0.791901	2.38639e-16	1.01982e-15
gene6115	YALI0_F10076g	11264.9	12240.1	11750.1	8043.37	7880.82	8113.25	-0.552571	2.4103e-16	1.02937e-15
gene2993	YALI0_D01782g	2772.65	3042.54	3614.12	5616.74	5340.05	5208.76	0.778131	2.5382e-16	1.0833e-15
gene4422	YALI0_E07425g	12348.1	12088.9	13796.5	20440.2	18878.4	18914.3	0.607172	2.55313e-16	1.08898e-15
gene2766	YALI0_C21109g	6583.08	6999.9	6677.78	4698.8	4515.86	4331.17	-0.580932	2.76228e-16	1.17743e-15
gene3208	YALI0_D06776g	2856.42	2889.73	2910.02	4586.17	4284.28	4291.55	0.604661	2.9322e-16	1.24905e-15
gene6835	YALI0_F26301g	833.457	960.041	846.674	1442.79	1617.31	1794.49	0.878054	3.05045e-16	1.29859e-15
gene6407	YALI0_F16709g	6827.56	6202.97	5803.04	3757.62	4125.73	3282.3	-0.754461	3.36374e-16	1.43032e-15
gene6005	YALI0_F07557g	536.481	596.988	483.007	999.969	1067.09	1014.19	0.929026	3.3642e-16	1.43032e-15
gene5686	YALI0_F00528g	2144.77	1988.87	1987.44	3037.74	3331.8	3527.22	0.693057	3.42865e-16	1.45637e-15
gene4670	YALI0_E13057g	22253.2	20566	20599.3	13374.2	14487.5	14709.8	-0.575038	3.42986e-16	1.45637e-15
gene4284	YALI0_E04290g	179.27	170.171	252.233	576.555	535.674	505.92	1.42659	3.64878e-16	1.54834e-15
gene3237	YALI0_D07436g	9744.57	9972.96	10271.5	15127.4	13991.3	14754.9	0.54902	3.96917e-16	1.68322e-15
gene2783	YALI0_C21538g	11359	11001.7	10962.8	7120.54	7959.19	7336.21	-0.572115	4.56964e-16	1.93663e-15
gene5692	YALI0_F00660g	1455	1719.85	1708.68	955.897	937.909	907.887	-0.801481	4.79979e-16	2.03287e-15
gene5602	YALI0_E33715g	305.226	359.855	360.141	748.269	711.447	667.575	1.05297	4.98958e-16	2.11191e-15
gene4640	YALI0_E12353g	9986.25	10764.3	11092.4	7406.42	6995.63	6892.76	-0.580368	5.031e-16	2.12808e-15
gene6766	YALI0_F24739g	188968	194849	190630	130809	135319	137785	-0.508128	5.20891e-16	2.20193e-15
gene4942	YALI0_E19382g	884.672	972.905	992.16	1631.77	1532.65	1711.04	0.77506	5.28901e-16	2.23437e-15
gene1778	YALI0_B21538g	2716.27	3111.81	2979.59	5550.65	5043.22	4390.77	0.766556	5.39727e-16	2.27865e-15
gene1384	YALI0_B12804g	50542.1	57461.9	60259.6	36284.6	35994.5	37956.6	-0.610106	5.40485e-16	2.28019e-15
gene4578	YALI0_E11033g	3025.45	3363.44	3389.71	2037.99	2098.13	2077.5	-0.654114	5.5406e-16	2.33471e-15
gene2853	YALI0_C23056g	409.547	396.61	446.956	796.866	849.91	781.305	0.954926	6.60417e-16	2.78112e-15
gene1559	YALI0_B16698g	2591.22	2562.19	2555.68	1695.68	1605.98	1594.24	-0.654892	6.75446e-16	2.84261e-15
gene1271	YALI0_B10219g	1916.66	2034.4	2195.99	3545.51	3397.97	3083.92	0.706336	6.78448e-16	2.85344e-15
gene5174	YALI0_E24475g	77094.2	81451.9	79080.6	52222.4	55523.2	56859	-0.529701	6.97885e-16	2.93333e-15
gene4324	YALI0_E05181g	1689.35	1844.31	1790.26	1117.63	1057.89	1024.22	-0.734517	7.23018e-16	3.03704e-15
gene6867	YALI0_F26983g	1919.77	2213.79	2153.23	4488.11	3331.11	3656.82	0.868264	7.30198e-16	3.06526e-15
gene4709	YALI0_E13992g	7998.86	7414.07	7504.04	11517.6	11141.3	10913.8	0.55087	7.75703e-16	3.25423e-15
gene970	YALI0_B02992g	5753.69	5739.67	5174.6	3738.32	3603.82	3590.48	-0.608682	8.57703e-16	3.59596e-15
gene1451	YALI0_B14355g	9121.97	9178.68	7848.92	5477.48	5463.93	4362	-0.773101	8.82103e-16	3.69593e-15
gene5500	YALI0_E31647g	6508.34	6606.16	6854.94	4649.78	4506.56	4437.51	-0.554692	9.34055e-16	3.91113e-15
gene3344	YALI0_D09757g	3648.77	3471.6	3503.84	5289.59	5388.58	5194.06	0.579108	9.70982e-16	4.0632e-15
gene4530	YALI0_E09977g	781.121	696.24	807.785	1296.27	1305.12	1496.96	0.843677	9.82096e-16	4.10712e-15
gene4592	YALI0_E11355g	4907.25	5472.41	6029.94	2613.8	2566.87	3471.65	-0.92323	1.02453e-15	4.28188e-15
gene3982	YALI0_D24651g	4019.51	4174.82	4350.21	6799.87	6053.66	6181.5	0.601829	1.03109e-15	4.3066e-15
gene466	YALI0_A11935g	371.618	363.968	359.782	140.008	171.554	165.468	-1.19912	1.05065e-15	4.3855e-15
gene3023	YALI0_D02497g	4087.98	3906.81	3928.13	5660.35	6098.04	6735.5	0.633305	1.07892e-15	4.5007e-15
gene2835	YALI0_C22682g	6761.17	6860	6644.29	10247	9505.41	9812.83	0.544824	1.10104e-15	4.5901e-15
gene2174	YALI0_C07128g	16327.6	16608.7	16355	9923.94	10985.1	11738.4	-0.594377	1.21586e-15	5.06241e-15
gene5989	YALI0_F07194g	1499.7	1370.58	1218.59	745.156	799.227	724.926	-0.850063	1.2203e-15	5.07769e-15
gene5027	YALI0_E21307g	2640.13	2245.16	2038.77	4329.64	3996.76	3721.32	0.798733	1.30473e-15	5.42563e-15
gene2280	YALI0_C09504g	2170.45	2108.14	2194.47	1227.16	1126.36	1410.28	-0.781761	1.39815e-15	5.81045e-15
gene2517	YALI0_C15246g	1493.81	1552.89	1671.13	2446.97	2509.76	2659.7	0.691501	1.39963e-15	5.81298e-15
gene4778	YALI0_E15598g	1386.91	1091.6	971.733	2220.02	2121.01	2291.99	0.942551	1.43971e-15	5.97568e-15
gene799	YALI0_A20350g	13890.8	13991.8	11221.4	20007.4	21231.9	22995.9	0.715898	1.58643e-15	6.58055e-15
gene3027	YALI0_D02607g	750.535	845.907	792.645	1324.88	1336.15	1534.85	0.812173	1.66616e-15	6.90698e-15
gene4898	YALI0_E18414g	11361	10208.4	10743.6	16397.2	16155.5	15166.6	0.562499	1.69915e-15	7.03932e-15
gene3117	YALI0_D04807g	1049.23	930.729	877.184	1618.8	1633.85	1624.84	0.77093	1.74235e-15	7.21379e-15
gene4608	YALI0_E11671g	9963.59	9703.21	9806.74	6597.97	6974.85	6815.34	-0.531714	1.7587e-15	7.27696e-15
gene4192	YALI0_E02222g	1406.34	1026.2	1025.77	2286.65	2264.61	2116.94	0.947019	1.7605e-15	7.27989e-15
gene6111	YALI0_F09988g	1833.64	1961.08	1746.55	1174.96	1059	1084.36	-0.740003	1.90881e-15	7.88825e-15
gene4059	YALI0_D26532g	293.779	294.84	253.734	578.982	564.675	601.506	1.04943	1.92468e-15	7.9489e-15
gene5745	YALI0_F01859g	2641.3	2353.52	2482.25	1543.97	1554.24	1580.58	-0.676113	1.96266e-15	8.10069e-15
gene6306	YALI0_F14465g	92003.8	93148.4	98828.8	62987.3	66752.3	67718.4	-0.524236	1.96763e-15	8.11616e-15
gene4715	YALI0_E14124g	9205.09	9884.93	10335.7	6696.06	6630.57	6628.71	-0.560181	1.98525e-15	8.18378e-15
gene6313	YALI0_F14619g	3392.96	3740.05	3547.27	5632.41	5475.46	5160.64	0.606938	2.09054e-15	8.61246e-15
gene1455	YALI0_B14443g	993.932	898.008	785.731	1651.31	1664.79	1487.76	0.842256	2.11979e-15	8.72756e-15
gene6348	YALI0_F15389g	15009.8	13977.7	13657	8824.2	9822.7	9842.63	-0.581996	2.19665e-15	9.03839e-15
gene5267	YALI0_E26587g	595.018	736.543	718.375	1225.38	1268.77	1216.47	0.855926	2.20024e-15	9.04753e-15
gene4435	YALI0_E07832g	209574	227501	219614	316002	302898	333190	0.535887	2.21078e-15	9.08528e-15
gene1960	YALI0_C02233g	1267.58	1375.08	1436.1	2186.37	2226.52	2636.1	0.789576	2.32016e-15	9.52885e-15
gene428	YALI0_A10813g	2424.26	2159.49	2294.29	1476.34	1170.84	1302.41	-0.799827	2.35759e-15	9.67659e-15
gene4191	YALI0_E02200g	1410.64	1285.1	1161.2	2171.1	2127.15	2162.49	0.743545	2.37027e-15	9.72263e-15
gene2214	YALI0_C08074g	566.209	601.807	586.001	1400.06	1007.53	1120.24	1.00805	2.45736e-15	1.00737e-14
gene930	YALI0_B02024g	8.23759	15.2547	14.7341	108.695	57.1495	84.065	2.69609	2.50024e-15	1.02431e-14
gene2721	YALI0_C20075g	1928.09	2335.38	2644.97	1191.18	1324.44	1114.54	-0.928193	2.53893e-15	1.03952e-14
gene977	YALI0_B03146g	101.342	107.061	87.9	289.282	226.737	298.74	1.45702	2.55539e-15	1.04562e-14
gene5350	YALI0_E28468g	32360.2	31816.3	31612.5	23041.5	22247.4	22186.2	-0.505505	2.69483e-15	1.10199e-14
gene3168	YALI0_D05863g	1882.63	1667.45	1682.77	3042.3	2765.21	2691.49	0.69966	2.77993e-15	1.13609e-14
gene3144	YALI0_D05357g	1344.39	1614.27	1452.2	2432.24	2708.07	2362.61	0.765818	2.80936e-15	1.14741e-14
gene2527	YALI0_C15422g	1798.7	1597.09	1653.84	2886.17	2595.67	2661.17	0.689545	2.83748e-15	1.15819e-14
gene5243	YALI0_E26081g	6010.88	6705.2	6965.08	2970.67	3961.37	4031.78	-0.844068	2.88451e-15	1.17666e-14
gene1912	YALI0_C01067g	76.6119	43.9688	51.5135	208.813	223.206	174.129	1.81463	2.90967e-15	1.18619e-14
gene2636	YALI0_C18205g	11509.6	12346.9	11468.2	8156.99	7762.99	8321.19	-0.543264	2.94377e-15	1.19936e-14
gene1438	YALI0_B14058g	1216.57	1531.83	1730.4	759.984	750.784	777.877	-0.968226	2.96091e-15	1.2056e-14
gene3280	YALI0_D08382g	24.6294	38.654	27.6674	100.654	179.683	174.112	2.317	2.98242e-15	1.21362e-14
gene6820	YALI0_F25993g	51.1203	33.3839	46.9839	0	2.09595	9.47239	-3.47909	3.03713e-15	1.23512e-14
gene985	YALI0_B03366g	18590.1	18421.7	16643.6	12213.7	12267.4	12234	-0.547459	3.09115e-15	1.25633e-14
gene3454	YALI0_D12122g	11148.2	11285.8	10966.6	8010.31	7548.9	7680.82	-0.523263	3.20024e-15	1.29986e-14
gene3517	YALI0_D13596g	35737.8	35654.7	36187.1	23936.8	24780.9	26151.3	-0.52295	3.2124e-15	1.30401e-14
gene3092	YALI0_D04202g	2586.14	2606.68	2652.38	3841.7	4487.95	5198.75	0.786127	3.24668e-15	1.31712e-14
gene5895	YALI0_F05236g	320.338	253.786	306.769	623.306	600.892	655.141	1.0938	3.30472e-15	1.33984e-14
gene6253	YALI0_F13277g	5381.16	5575.63	5797.23	3820.61	3768.14	3382.3	-0.610739	3.4742e-15	1.4077e-14
gene6270	YALI0_F13629g	1216.25	1165.65	1210.43	2176.2	1904.89	1885.06	0.732143	3.53737e-15	1.43242e-14
gene1826	YALI0_B22594g	2151.09	2355.15	2300.28	1220.31	1352.58	1475.7	-0.749488	3.60828e-15	1.46024e-14
gene6752	YALI0_F24409g	8124.98	8415.34	9292.62	5885.48	5238.86	5762.4	-0.613031	3.62321e-15	1.46539e-14
gene629	YALI0_A16214g	10723.3	10920.8	10915.2	17471.5	16032.5	14968.7	0.574105	3.64633e-15	1.47385e-14
gene7012	YALI0_F30481g	8449.28	7969.78	7148.27	11218.4	13608.4	13920.2	0.717145	3.66479e-15	1.4804e-14
gene6844	YALI0_F26499g	1582.87	1558.77	1822.23	2542.8	2889.11	2811.06	0.732322	3.8532e-15	1.55557e-14
gene3916	YALI0_D23199g	1124.29	1276.38	1344.93	752.212	644.35	643.582	-0.875965	3.8781e-15	1.56467e-14
gene470	YALI0_A12045g	14340.3	14291.3	13424.3	9609.51	9319.28	10046.8	-0.537514	3.93114e-15	1.58511e-14
gene2002	YALI0_C03179g	7503.36	7067.92	7145.63	9944.27	11389.3	11280	0.586608	4.1194e-15	1.66001e-14
gene3852	YALI0_D21648g	3561.86	3657.71	3823.95	2272.36	2364.99	2536.92	-0.62205	4.25783e-15	1.71475e-14
gene1214	YALI0_B08943g	28332.6	26102.4	27802.4	17549.1	19081.9	19422.7	-0.552956	4.27214e-15	1.71947e-14
gene989	YALI0_B03476g	701.309	661.719	748.038	1248.62	1147.98	1274.97	0.799497	4.38725e-15	1.76473e-14
gene5199	YALI0_E25025g	187958	194744	212649	127248	137791	139154	-0.558691	4.54162e-15	1.82572e-14
gene4499	YALI0_E09262g	3063.19	3082.1	2931.88	1618.17	1931.56	1979.97	-0.715277	4.76449e-15	1.91415e-14
gene417	YALI0_A10549g	2672.02	2343.59	2567.74	1647	1393.11	1507.5	-0.737214	4.89059e-15	1.96363e-14
gene2235	YALI0_C08569g	28.6314	27.71	18.092	1.89298	0.00528341	0	-5.0358	4.9322e-15	1.97914e-14
gene3405	YALI0_D11022g	3896.46	3532.91	3509.3	5455.78	5609.86	5388.05	0.588831	5.07143e-15	2.03378e-14
gene1522	YALI0_B15884g	3287.44	3517.61	3179.72	1753.9	2182.74	2077.68	-0.731717	5.29711e-15	2.123e-14
gene368	YALI0_A09405g	262.156	261.337	308.445	555.428	603.966	702.671	1.16258	5.97324e-15	2.39254e-14
gene6563	YALI0_F20108g	802.673	830.52	794.105	1410.31	1412.48	1261.44	0.75014	5.98655e-15	2.39643e-14
gene4922	YALI0_E18942g	1152.63	1040.35	932.357	2017.34	1703.33	1823.38	0.826409	6.03134e-15	2.4129e-14
gene5784	YALI0_F02739g	742.192	693.091	700.74	397.449	349.605	349.911	-0.960949	6.14721e-15	2.45777e-14
gene5974	YALI0_F06826g	3618.33	4265.87	4522.17	2406.33	2434.31	2665.34	-0.724723	6.81197e-15	2.72192e-14
gene2562	YALI0_C16412g	2599.48	2606.5	2823.34	1780.98	1613.19	1461.76	-0.725226	6.82254e-15	2.7245e-14
gene4027	YALI0_D25806g	2014.8	1932.87	1951.04	1035.67	1069.38	1300.46	-0.79228	6.89189e-15	2.75054e-14
gene3134	YALI0_D05137g	658.353	677.224	706.141	1114.29	1156.17	1291.84	0.80339	6.91434e-15	2.75785e-14
gene711	YALI0_A18227g	2693.66	2826.75	2736.09	1793.34	1828.23	1773.49	-0.614057	6.92e-15	2.75845e-14
gene2183	YALI0_C07304g	5383.27	6041.43	6008.82	11961.7	9955.2	8595.42	0.807532	6.94354e-15	2.76617e-14
gene4091	YALI0_D27280g	2071.14	1949.5	2154.13	1315.63	1192.27	1024.68	-0.805384	7.60193e-15	3.02664e-14
gene3278	YALI0_D08338g	9353.27	8115.18	8233.53	14173.8	12910.6	12386.1	0.618885	7.77682e-15	3.09442e-14
gene1915	YALI0_C01133g	1908.45	2017.56	2121.68	3246.19	3108.48	3015.8	0.632082	7.96102e-15	3.16581e-14
gene858	YALI0_B00374g	6.1801	10.7287	12.1785	75.2353	56.9146	47.6993	2.61784	8.08502e-15	3.2132e-14
gene1965	YALI0_C02365g	2041.53	2089.47	2272.01	3226.49	3265.65	3326.46	0.617295	8.1449e-15	3.23506e-14
gene5312	YALI0_E27632g	4094.18	4205.28	4029.06	6621.68	5874.76	5924.64	0.579261	8.31062e-15	3.29891e-14
gene4423	YALI0_E07491g	1037.13	1051.96	1056.21	1674.2	1754.74	1621.88	0.683167	8.77982e-15	3.48308e-14
gene5916	YALI0_F05676g	223173	224485	227378	155511	163105	163689	-0.485016	8.94989e-15	3.54843e-14
gene3009	YALI0_D02145g	189.463	168.322	247.596	509.877	485.031	491.385	1.29583	8.97171e-15	3.55496e-14
gene2829	YALI0_C22550g	7202.55	7263.46	8606.32	11607.8	11638.7	12075.2	0.614697	9.52129e-15	3.77048e-14
gene6347	YALI0_F15367g	790.242	757.65	631.553	1502.07	1403.2	1202.99	0.913632	9.58086e-15	3.7918e-14
gene6339	YALI0_F15191g	2856.23	2554.07	2375.41	1631.07	1600.71	1455.44	-0.732382	9.90307e-15	3.91699e-14
gene6240	YALI0_F13013g	883.432	774.713	820.052	1388.92	1412.51	1337.4	0.740107	1.01062e-14	3.99495e-14
gene3409	YALI0_D11110g	19589.3	18715.9	18530.1	13204.5	13359.4	13529.1	-0.503454	1.02807e-14	4.06152e-14
gene3566	YALI0_D14850g	10212.5	11851.5	10900.5	7075.51	6631.78	7705.35	-0.622443	1.04092e-14	4.10984e-14
gene2243	YALI0_C08745g	1025.81	1076.52	902.397	1834.36	1594.73	1725.56	0.777712	1.06068e-14	4.18538e-14
gene5508	YALI0_E31779g	7548.55	7757.74	8262.95	11224.6	11273.6	11399.9	0.524477	1.13314e-14	4.46854e-14
gene3981	YALI0_D24629g	16916.1	14660.9	14622.6	10546.1	10359.5	9941.06	-0.582795	1.13379e-14	4.46854e-14
gene5119	YALI0_E23342g	813.862	820.887	713.068	1677.79	1463.24	1260.16	0.905916	1.18258e-14	4.65808e-14
gene5086	YALI0_E22649g	50233.7	48381.3	46426.4	29322.2	33437.1	34393.9	-0.578155	1.18771e-14	4.6755e-14
gene6441	YALI0_F17446g	36.0005	81.1462	51.4744	203.847	226.412	225.497	1.9588	1.23291e-14	4.85055e-14
gene1967	YALI0_C02409g	3488.08	3458.37	3482.47	6137.09	5333.89	4991.36	0.658612	1.2354e-14	4.85747e-14
gene4424	YALI0_E07513g	2415.13	2385.95	2395.11	1618.68	1342.37	1285.36	-0.760799	1.26831e-14	4.98393e-14
gene1263	YALI0_B10043g	2081.33	2012.21	1942.8	1309.64	1257.47	1235.82	-0.666678	1.2741e-14	5.00372e-14
gene6581	YALI0_F20504g	14650.4	14015.4	12249.7	9072.17	8521	9260.66	-0.60761	1.36844e-14	5.37106e-14
gene6182	YALI0_F11627g	935.714	874.532	926.685	315.776	438.333	482.942	-1.14551	1.48777e-14	5.83595e-14
gene2681	YALI0_C19217g	1684.17	1695.35	1724.23	1044.68	1076.3	869.518	-0.771316	1.51021e-14	5.92047e-14
gene1198	YALI0_B08536g	11194.2	10660.7	10840.7	6730.64	7452.62	7830.91	-0.570664	1.5551e-14	6.09289e-14
gene4425	YALI0_E07535g	11104.3	12964.8	11981.6	7979.66	8393.53	7452.35	-0.597638	1.56647e-14	6.1338e-14
gene1320	YALI0_B11308g	1805.07	1992.88	2001.3	1226.84	988.86	1154.81	-0.782411	1.58375e-14	6.19783e-14
gene3223	YALI0_D07106g	507.696	440.113	464.289	881.011	826.361	917.51	0.89464	1.61335e-14	6.30994e-14
gene3782	YALI0_D19976g	12662.4	12773.8	12573.9	9329.26	8525.05	8166.42	-0.546713	1.70853e-14	6.67826e-14
gene4105	YALI0_E00330g	29019.5	26104.1	27530.2	37824.6	41657.1	43028	0.567757	1.71055e-14	6.6822e-14
gene6972	YALI0_F29623g	1633.81	1545.3	1266.52	844.185	843.753	772.878	-0.853818	1.72278e-14	6.72603e-14
gene1457	YALI0_B14487g	35019.1	34461.1	36992.7	24713.6	25053.8	25348.3	-0.503251	1.74685e-14	6.81601e-14
gene2046	YALI0_C04180g	770.869	743.999	718.456	1271.44	1469.15	1194.85	0.816691	1.79724e-14	7.00852e-14
gene1887	YALI0_C00495g	3662.04	3357.55	3424.32	5754.43	5643.94	4892.47	0.641355	1.81154e-14	7.0601e-14
gene695	YALI0_A17919g	21120	21484.8	21086.6	29456.5	29511.8	30266.4	0.486488	1.81387e-14	7.06505e-14
gene3795	YALI0_D20262g	7221.71	6497.54	6022.18	9479.78	10414.3	11168.4	0.653789	1.88652e-14	7.3437e-14
gene3549	YALI0_D14432g	2248.44	2538.26	2752.94	1581.24	1416.84	1511.26	-0.741084	1.90109e-14	7.39608e-14
gene6536	YALI0_F19514g	5385.12	5108.3	5044.43	3510.97	3543.8	3522.2	-0.554924	1.91731e-14	7.45482e-14
gene1388	YALI0_B12892g	1038.15	1086.03	1015.76	1727.95	1698.98	1610.77	0.68139	1.9188e-14	7.45626e-14
gene3022	YALI0_D02475g	515.888	467.069	452.421	865.234	857.3	896.153	0.866928	1.92999e-14	7.49503e-14
gene3656	YALI0_D17072g	1304.25	1284.42	1163.25	720.248	682.631	778.126	-0.782742	1.93103e-14	7.49503e-14
gene1847	YALI0_B23056g	2189.85	2131.51	2032.48	3328.36	3143.68	3154.46	0.599079	1.95289e-14	7.57545e-14
gene3143	YALI0_D05335g	1495.81	1479.77	1609.09	2588.81	2306.15	2416.44	0.673948	2.03088e-14	7.86876e-14
gene1776	YALI0_B21516g	970.833	1210.6	1333.93	2209.11	2190.13	2003.25	0.865261	2.06324e-14	7.98949e-14
gene4786	YALI0_E15796g	2478.67	2802.41	2376.39	1295.88	1585.09	1560.48	-0.786269	2.15113e-14	8.32496e-14
gene3759	YALI0_D19382g	6123.56	7565.47	7161.01	4411.29	4524.1	4487.53	-0.635397	2.20583e-14	8.53168e-14
gene5260	YALI0_E26433g	1915.54	2117.11	1753.4	1010.99	924.746	1217.39	-0.875808	2.32148e-14	8.97377e-14
gene6494	YALI0_F18546g	2471.42	2368.92	2419.97	3822.5	3529.41	3549.79	0.586591	2.42201e-14	9.35691e-14
gene942	YALI0_B02332g	27704.9	25974.5	25235.4	18524	18483.2	16366.3	-0.564216	2.43059e-14	9.38464e-14
gene3961	YALI0_D24189g	7782.81	6902.14	7207.83	11367.2	10585	10382.6	0.562695	2.47834e-14	9.56344e-14
gene1205	YALI0_B08734g	16572.4	17906	20013.3	11835.9	12405.9	11948.5	-0.590352	2.58431e-14	9.96654e-14
gene6128	YALI0_F10373g	927.494	837.939	898.136	341.809	494.985	427.752	-1.07472	2.65016e-14	1.02146e-13
gene6180	YALI0_F11605g	2302.5	2446.25	2060.75	1342.52	1436.27	1393.93	-0.707222	2.70671e-14	1.04265e-13
gene3392	YALI0_D10747g	4659.51	5093.95	5943.46	3212.67	3204.66	3302.46	-0.691153	2.77952e-14	1.07008e-13
gene6112	YALI0_F10010g	2794.7	2393.02	2080.25	4436.67	4215.95	3870.97	0.78464	2.83468e-14	1.09068e-13
gene2212	YALI0_C08030g	795.578	780.869	950.979	455.524	399.295	434.195	-0.970455	2.96515e-14	1.14022e-13
gene2547	YALI0_C15939g	64607.9	66591.5	57262.9	90728.3	90316.1	94112.4	0.545938	2.96822e-14	1.14074e-13
gene696	YALI0_A17941g	14840	15653.1	14511.6	22695.3	20978.6	20981.6	0.522618	3.01964e-14	1.15983e-13
gene6751	YALI0_F24387g	63937.3	62565.7	60971.9	44748.2	45084.1	45297.3	-0.472364	3.06546e-14	1.17675e-13
gene299	YALI0_A07623g	302.864	286.169	194.467	633.472	639.057	634.593	1.28287	3.15752e-14	1.21139e-13
gene1204	YALI0_B08712g	8526.17	8485.96	8089.1	13045.1	12780.2	11289.4	0.564111	3.31201e-14	1.26992e-13
gene3726	YALI0_D18678g	7766.5	7185.19	7712.35	11134.3	10852.7	10542.4	0.521492	3.40523e-14	1.30491e-13
gene6603	YALI0_F20988g	10225.6	10149.5	9037.99	6765.39	6796.99	6371.7	-0.561438	3.59501e-14	1.37684e-13
gene3303	YALI0_D08844g	3941.62	3836.47	3986.1	2417.23	2695.77	2688.26	-0.592585	3.68971e-14	1.4123e-13
gene1023	YALI0_B04290g	1295.06	1244.98	1233.33	2109.4	2116.67	1862.73	0.69004	3.90054e-14	1.49167e-13
gene6734	YALI0_F23991g	2347.58	2357.55	2340.4	1495.11	1377.58	1584.56	-0.660249	3.90291e-14	1.49167e-13
gene3592	YALI0_D15466g	1385.46	1791.32	1754.4	905.008	830.547	967.521	-0.86703	3.9038e-14	1.49167e-13
gene5893	YALI0_F05192g	5099.55	4768.8	5443.36	2969.37	3253.23	3522.68	-0.651587	3.98638e-14	1.52234e-13
gene525	YALI0_A13519g	3219.86	3319.76	3191.65	2226.68	2184.98	2020.82	-0.597445	4.0605e-14	1.54976e-13
gene5631	YALI0_E34353g	1439.61	1728.15	1572.76	2654.24	2577.96	2436.55	0.69351	4.09249e-14	1.56107e-13
gene6703	YALI0_F23309g	3622.2	3466.97	3771.64	2302.98	2233.76	2537.93	-0.61794	4.1253e-14	1.57268e-13
gene6293	YALI0_F14179g	196.637	213.672	219.743	507.496	430.288	426.488	1.1145	4.18339e-14	1.59391e-13
gene4972	YALI0_E20053g	1474.31	1492.4	1553.48	947.481	960.631	926.404	-0.673014	4.35156e-14	1.65704e-13
gene1097	YALI0_B06028g	54.2346	59.0761	38.3966	164.858	262.709	384.094	2.41996	4.37309e-14	1.66428e-13
gene1343	YALI0_B11858g	4.0856	1.70294	3.68812	31.3625	36.1408	29.4651	3.32702	4.49081e-14	1.7081e-13
gene2137	YALI0_C06325g	7729.67	7464.83	7803.24	10517.4	12576.5	13981.5	0.688998	4.57922e-14	1.74073e-13
gene468	YALI0_A12001g	3024.45	3277.7	3580.45	6159.26	5573.7	4795.31	0.74214	4.63653e-14	1.76151e-13
gene6250	YALI0_F13211g	1063.52	885.089	869.642	1610.53	1665.83	1540.57	0.772892	4.90396e-14	1.86205e-13
gene2550	YALI0_C16027g	6361.94	6380.85	6914.19	4493.51	4594.42	4527.22	-0.529608	5.24488e-14	1.99036e-13
gene5872	YALI0_F04664g	1939.18	1938.76	2314.53	3381.88	3193.33	3273.7	0.670279	5.49826e-14	2.08532e-13
gene1484	YALI0_B15037g	3033.6	3238.72	3280.4	2182.52	2071.24	1869.18	-0.64162	6.21046e-14	2.35409e-13
gene2583	YALI0_C16885g	115626	94678.8	90160.7	65193.8	63373	63524.4	-0.645412	6.30959e-14	2.3903e-13
gene3057	YALI0_D03333g	1543.84	1479.04	1462.31	2832.91	2594.47	2185.73	0.763172	6.68058e-14	2.5294e-13
gene609	YALI0_A15774g	863.891	763.557	670.055	340.379	394.919	387.187	-1.03349	6.87293e-14	2.60075e-13
gene4402	YALI0_E06941g	1026.94	1180.85	1007.55	1804.57	1789.97	1696.69	0.717582	7.32534e-14	2.77037e-13
gene5236	YALI0_E25916g	1772.25	1819.93	1901.71	1195.14	1099.35	1167.66	-0.665612	7.46747e-14	2.82228e-13
gene4905	YALI0_E18568g	15062.8	12041.7	11146.5	8103.67	6022.79	6058.22	-0.922228	7.47112e-14	2.82228e-13
gene390	YALI0_A09878g	1769.08	1725.65	1675.18	1081.32	1075.48	1115.06	-0.660082	7.51629e-14	2.83773e-13
gene2487	YALI0_C14586g	3682.68	3968.62	3882.95	5542.11	5799.28	6896.48	0.66101	7.54177e-14	2.84573e-13
gene966	YALI0_B02860g	18498.9	16824.5	17033.4	12436.4	12269.4	12052.8	-0.510296	7.58066e-14	2.85878e-13
gene6836	YALI0_F26323g	11328.2	10685	9826.73	6882.38	6816.8	7609.23	-0.579482	7.81059e-14	2.94382e-13
gene6735	YALI0_F24013g	2268.93	2614.94	2753.19	1420.8	1600.67	1592.71	-0.726795	8.00433e-14	3.01513e-13
gene1191	YALI0_B08382g	2084.58	2289.14	2370.48	1492.89	1326.77	1223.47	-0.73793	8.05996e-14	3.03437e-13
gene4052	YALI0_D26389g	5743.57	5987.81	5988.04	4232.35	4073.31	4103.19	-0.513884	8.16188e-14	3.07099e-13
gene5525	YALI0_E32109g	1097.54	1045.25	1199.38	1785.86	1948.06	1740.07	0.712453	8.50817e-14	3.19948e-13
gene811	YALI0_A20592g	1547.92	1560.47	1362.6	760.366	873.765	940.846	-0.796467	8.91076e-14	3.34897e-13
gene4210	YALI0_E02618g	8020.56	8713.83	8915.08	13449.6	13054.2	11645.1	0.572751	9.22987e-14	3.46695e-13
gene1530	YALI0_B16060g	8790.34	8918.49	8646.17	6041.14	6117.69	6446.06	-0.502429	9.35826e-14	3.51318e-13
gene1471	YALI0_B14773g	1156.91	1178.4	1159.68	747.386	675.344	685.287	-0.729149	9.36577e-14	3.51402e-13
gene1494	YALI0_B15268g	9940.04	9577.66	9830.26	6744.81	7007.98	7039.89	-0.497151	9.45367e-14	3.54499e-13
gene4376	YALI0_E06369g	2293.24	2097.26	2223.23	3422.52	3361.79	3181.11	0.591679	9.47407e-14	3.55064e-13
gene1275	YALI0_B10296g	385.004	432.103	386.223	746.978	826.052	713.735	0.925249	9.65215e-14	3.61534e-13
gene6595	YALI0_F20812g	1104.49	1005.78	853.201	478.962	554.114	509.859	-0.942042	9.66115e-14	3.61667e-13
gene375	YALI0_A09559g	412.439	328.63	367.127	715.576	783.681	693.474	0.984574	1.00385e-13	3.75581e-13
gene293	YALI0_A07447g	174.881	146.9	110.265	25.5288	39.2588	44.5974	-1.9768	1.07955e-13	4.03676e-13
gene2673	YALI0_C19063g	430.979	367.706	456.604	851.722	768.426	792.488	0.943576	1.09585e-13	4.09539e-13
gene5279	YALI0_E26873g	2442.87	2639.88	2606.29	4118.95	4010.12	3593.81	0.608371	1.10935e-13	4.14353e-13
gene1616	YALI0_B17930g	14421.2	14763.9	14041.2	20085.3	20426.3	19801.1	0.480464	1.178e-13	4.39748e-13
gene197	YALI0_A04961g	3306.86	3227.79	3293.29	2315.56	2129.21	1993.03	-0.610203	1.19468e-13	4.45724e-13
gene6049	YALI0_F08525g	2038.63	2422.6	2704.99	1418.62	1277.26	1412.55	-0.802178	1.19547e-13	4.45766e-13
gene509	YALI0_A13057g	4337.97	4626.86	5041.24	7083.07	7127.89	6610.91	0.572304	1.26183e-13	4.70246e-13
gene4444	YALI0_E08052g	363.393	345.258	333.964	119.573	173.462	139.389	-1.26944	1.27076e-13	4.73312e-13
gene827	YALI0_A20966g	2333.32	2441.18	2543.62	1613.38	1549.12	1595.32	-0.620798	1.27402e-13	4.74257e-13
gene4293	YALI0_E04488g	1484.52	1420.91	1568.05	2235.5	2374.2	2343.58	0.636838	1.30342e-13	4.84932e-13
gene5369	YALI0_E28853g	4208.79	4060.85	4014.13	2892.96	2295.94	2556.84	-0.665063	1.32507e-13	4.92711e-13
gene2185	YALI0_C07348g	38.8821	25.3272	46.3231	128.407	136.403	113.351	1.77753	1.34664e-13	5.00448e-13
gene4718	YALI0_E14190g	70846.8	69761.5	58084.7	41149.2	44590.8	44931.7	-0.604631	1.35575e-13	5.03554e-13
gene1533	YALI0_B16126g	6419.29	7061.52	6455.39	4290.14	4389.76	4811.22	-0.563498	1.39191e-13	5.16694e-13
gene2762	YALI0_C21021g	645.036	634.238	711.821	1072.78	1118.91	1209.52	0.773361	1.39699e-13	5.18003e-13
gene7004	YALI0_F30327g	1653.38	1595.68	1549.57	976.903	1058.77	962.341	-0.679029	1.50339e-13	5.57143e-13
gene3757	YALI0_D19338g	9144.69	10428.4	9626.51	15317.8	13456.7	14414.9	0.564673	1.53755e-13	5.69485e-13
gene4634	YALI0_E12243g	25855.1	27435.9	29352.9	39430.9	38815.5	39680.1	0.512964	1.60676e-13	5.9479e-13
gene5185	YALI0_E24717g	6685.55	7185.54	7828.16	4688.22	4788.89	5088.21	-0.574876	1.61468e-13	5.97388e-13
gene1341	YALI0_B11814g	319.435	296.802	349.769	611.946	730.847	619.573	1.02281	1.61787e-13	5.98235e-13
gene661	YALI0_A17127g	47446.9	45172.9	44803.6	31135.2	33786.6	33057.9	-0.488093	1.63244e-13	6.03285e-13
gene5198	YALI0_E25003g	629.462	523.734	532.053	1075.19	1029.93	949.254	0.857681	1.68869e-13	6.23727e-13
gene1700	YALI0_B19866g	1147.71	1150.62	1201.41	639.561	723.779	727.187	-0.743217	1.69102e-13	6.24239e-13
gene6237	YALI0_F12947g	4142.2	3895.29	3779.35	2696.62	2506.75	2717.79	-0.57702	1.71998e-13	6.34577e-13
gene729	YALI0_A18656g	2174.77	2505.3	2791.04	1411.79	1391.99	1580.02	-0.76871	1.75993e-13	6.48957e-13
gene319	YALI0_A08107g	2632.23	2629.67	2803.65	1865.82	1702.15	1622.67	-0.635511	1.97466e-13	7.27731e-13
gene4639	YALI0_E12331g	1176.58	1517.32	1422.75	3101.9	2769.2	2150.33	0.962291	1.97745e-13	7.28355e-13
gene1075	YALI0_B05522g	1239.69	1164.2	1028.12	2179.94	1992.67	1753.57	0.787438	1.99773e-13	7.35029e-13
gene1914	YALI0_C01111g	6109.03	6152.34	6195.95	4415.35	4344.12	3866.3	-0.547856	1.99778e-13	7.35029e-13
gene6649	YALI0_F22033g	1470.04	1337.51	1259.08	2144.1	2404.04	2091.03	0.706573	2.02258e-13	7.43742e-13
gene3546	YALI0_D14366g	638.827	674.208	568.753	311.328	233.771	185.765	-1.36377	2.03981e-13	7.49662e-13
gene1928	YALI0_C01441g	1219.21	1170.61	982.473	2037.46	2006.03	1749.05	0.779579	2.06307e-13	7.57789e-13
gene490	YALI0_A12573g	33.6845	17.484	21.4364	83.6308	124.877	95.9406	2.06425	2.12491e-13	7.80075e-13
gene90	YALI0_A02266g	480.19	449.798	539.762	922.721	890.349	856.11	0.861903	2.13989e-13	7.8514e-13
gene5661	YALI0_E35046g	2742.14	4475.93	3561.05	6417.47	7255.11	7790.39	0.993582	2.16503e-13	7.93925e-13
gene810	YALI0_A20570g	5927.8	6284.56	5575.07	2273.11	3322.3	3576.76	-0.955536	2.197e-13	8.05203e-13
gene3418	YALI0_D11286g	347.995	332.12	286.316	127.222	157.006	129.147	-1.22517	2.22657e-13	8.15591e-13
gene2395	YALI0_C12210g	2610.83	3010.36	2894.89	1829.41	1707.42	1909.64	-0.644712	2.23986e-13	8.20007e-13
gene3820	YALI0_D20856g	3067.13	2718.63	2592.92	1776.89	1827.09	1578.2	-0.693448	2.25399e-13	8.24724e-13
gene3779	YALI0_D19910g	9426.04	9059.9	8584.57	6557.79	6255.19	5933.8	-0.530187	2.26774e-13	8.29299e-13
gene3178	YALI0_D06149g	4974.46	4636.97	3892.99	6599.34	7634.59	8096.14	0.72528	2.46467e-13	9.0082e-13
gene3492	YALI0_D12969g	1379.03	1416.27	1273.84	2106.34	2048.62	2244.96	0.652705	2.51659e-13	9.1929e-13
gene3156	YALI0_D05621g	8031.71	8440.87	7652.66	5881.1	5314.22	5047.84	-0.570832	2.55922e-13	9.34347e-13
gene751	YALI0_A19162g	106.465	110.543	96.3982	233.602	240.908	231.797	1.16949	2.59125e-13	9.45523e-13
gene6877	YALI0_F27225g	750.41	716.262	730.399	1197.64	1142.81	1311.18	0.733188	2.60451e-13	9.4984e-13
gene6362	YALI0_F15697g	3008.01	3166.53	3291.36	4581.26	4554.15	4695.46	0.547322	2.61063e-13	9.51546e-13
gene997	YALI0_B03652g	7673.38	8396.74	6979.09	12732.3	11442.2	11015.2	0.61019	2.74995e-13	1.00123e-12
gene596	YALI0_A15444g	584.755	672.954	720.226	342.676	326.824	339.039	-0.971099	2.76294e-13	1.00541e-12
gene6210	YALI0_F12243g	630.61	556.534	641.229	1091.72	1020.71	1041.92	0.787743	2.80552e-13	1.02034e-12
gene876	YALI0_B00792g	17780.4	17869.6	18463.3	12564.5	12728.6	13431.4	-0.482678	2.86682e-13	1.04207e-12
gene434	YALI0_A10967g	3787.01	3766.42	3627.31	5243.46	6130.1	7280.05	0.738367	2.94293e-13	1.06914e-12
gene6395	YALI0_F16423g	98.3123	111.567	95.0594	35.6256	13.5486	13.6153	-2.27089	3.06787e-13	1.11378e-12
gene1831	YALI0_B22704g	7813.65	7613.4	8197.21	5714.56	5420.74	5485.09	-0.507085	3.06914e-13	1.11378e-12
gene2304	YALI0_C10098g	5163.1	5118.67	5896.98	3575.62	3489.08	3709.91	-0.586042	3.09516e-13	1.12261e-12
gene184	YALI0_A04631g	155.448	113.427	120.068	45.343	38.3136	42.4974	-1.62077	3.40756e-13	1.23524e-12
gene2108	YALI0_C05687g	34040.4	36814.8	35096.2	48654.1	49372.6	56882.5	0.548011	3.50055e-13	1.26826e-12
gene832	YALI0_A21120g	585.543	549.9	536.803	920.453	948.299	1025.67	0.79114	3.52905e-13	1.27789e-12
gene3123	YALI0_D04895g	2058.8	2014.11	1874.71	2813.37	3140.44	3163.1	0.615726	3.54258e-13	1.28209e-12
gene4114	YALI0_E00528g	486.077	397.53	363.742	733.183	1030.69	977.666	1.13588	3.73858e-13	1.35228e-12
gene4523	YALI0_E09823g	2172.81	2615.46	3208.78	1508.24	1396.1	1430.81	-0.883115	3.75874e-13	1.35883e-12
gene5564	YALI0_E32879g	4573.22	4436.66	4021.32	6902.36	6301.78	6134.26	0.569196	4.00768e-13	1.44804e-12
gene3743	YALI0_D19052g	854.986	878.947	1031.98	497.663	491.253	529.505	-0.864311	4.026e-13	1.45387e-12
gene2986	YALI0_D01606g	3553.68	3720.11	3814.12	2401.73	2416.73	2645.01	-0.570832	4.57694e-13	1.65193e-12
gene424	YALI0_A10703g	1755.74	1809.02	1470.25	2861.06	2520.29	2932.26	0.722836	4.61122e-13	1.66339e-12
gene4941	YALI0_E19360g	25187.5	26183.3	23318.5	33791.9	36172.3	37998.3	0.53148	4.72404e-13	1.70317e-12
gene3037	YALI0_D02827g	1759.99	1715.3	2064.53	2888.55	2814.86	3010.66	0.654412	5.11884e-13	1.8445e-12
gene6496	YALI0_F18590g	29742.3	29613.2	25793.7	38797.8	43988.9	45535.1	0.591637	5.15939e-13	1.85811e-12
gene4231	YALI0_E03102g	4030.68	4055.73	3852.6	5584.08	5799.1	5648.62	0.512265	5.16242e-13	1.85819e-12
gene2192	YALI0_C07524g	24995.2	28150.9	28176.4	19268.1	18679.8	19122.3	-0.510891	5.26807e-13	1.89519e-12
gene3167	YALI0_D05841g	382.763	290.997	363.874	894.819	693.024	684.944	1.13094	5.58512e-13	2.00817e-12
gene1486	YALI0_B15081g	21907.4	24039.2	24178.9	16104.2	15161.9	17226.2	-0.532126	5.64576e-13	2.02887e-12
gene4622	YALI0_E12001g	3683.6	3557.97	3578.45	5510.61	5040.23	5129.4	0.5353	5.85333e-13	2.10232e-12
gene1373	YALI0_B12540g	1460.83	1324.11	1266.4	1991.4	2342.04	2244.81	0.698831	6.01757e-13	2.16014e-12
gene2890	YALI0_C23859g	9444.06	6570.53	6411.39	4125.36	2465.72	2533.82	-1.29734	6.31587e-13	2.266e-12
gene1274	YALI0_B10274g	1616.77	1795.84	2054.41	984.078	1008.33	1161.68	-0.793011	6.38589e-13	2.28989e-12
gene6143	YALI0_F10725g	967.621	1098.53	1094.27	1864.02	1652.56	1631.05	0.703905	6.60905e-13	2.36863e-12
gene2894	YALI0_C23947g	6497.92	5911	5678.31	3019.8	3490.1	4179.98	-0.758737	6.63364e-13	2.37616e-12
gene3270	YALI0_D08162g	21343.2	21832.7	21921.2	14290.2	15478.2	16222.1	-0.501256	6.66053e-13	2.3845e-12
gene5491	YALI0_E31471g	6516.49	6258.81	6773.89	4224.52	4387.68	4814.02	-0.541826	6.76523e-13	2.42068e-12
gene1379	YALI0_B12694g	8726.71	7884.99	7400.58	5151.76	5245.98	5713.68	-0.57577	6.87005e-13	2.45687e-12
gene918	YALI0_B01760g	1409.93	1641.53	1609.38	1012.5	928.641	880.921	-0.723709	6.96707e-13	2.49022e-12
gene3959	YALI0_D24145g	16.3417	14.3153	6.79542	84.0958	111.336	50.0693	2.69489	7.17703e-13	2.56389e-12
gene4951	YALI0_E19558g	20642.8	18328.2	20870.4	27330.5	29099.2	30540.9	0.539465	7.22647e-13	2.58016e-12
gene5596	YALI0_E33583g	57.3772	70.6297	58.8015	150.156	162.418	198.196	1.44786	7.29426e-13	2.60296e-12
gene1812	YALI0_B22286g	9424.01	8811.33	8982	6668.54	6449.59	6159.24	-0.497596	7.63047e-13	2.72148e-12
gene6113	YALI0_F10032g	8414.64	8489.33	8762.39	6303.71	6038.07	6064.26	-0.479573	7.71515e-13	2.7502e-12
gene1506	YALI0_B15510g	50110.9	54068.7	49370.1	72110.5	72326	69032.6	0.475283	7.72592e-13	2.75257e-12
gene2412	YALI0_C12595g	1757.83	1717.61	1691.18	1149.94	1112.65	1038.91	-0.646189	7.76878e-13	2.76635e-12
gene6682	YALI0_F22781g	5023.8	5326.01	4804.72	7179.86	7020.49	7529.61	0.51965	7.87169e-13	2.80149e-12
gene6208	YALI0_F12199g	1614.62	1741.85	1745.16	2697.42	2973.78	2434.42	0.66781	8.48593e-13	3.01848e-12
gene5466	YALI0_E30943g	17246.9	17076.9	15896.7	12505	11074.2	11527.2	-0.516565	8.95469e-13	3.18352e-12
gene5675	YALI0_F00286g	10100.7	9515.33	9656.35	7034.14	7119.6	6480.61	-0.50453	9.09478e-13	3.23159e-12
gene2662	YALI0_C18777g	378.883	405.879	421.151	211.656	199.588	190.112	-1.0031	9.14343e-13	3.24714e-12
gene6412	YALI0_F16819g	240453	234404	218686	158968	168962	169616	-0.479159	9.52196e-13	3.37976e-12
gene2286	YALI0_C09636g	54873.5	50546.5	48774.4	36802.7	37037.8	36519.9	-0.482546	9.52977e-13	3.38073e-12
gene6101	YALI0_F09768g	1932.08	2175.18	2331.34	1232.7	1130.5	1421.38	-0.766145	9.67228e-13	3.42945e-12
gene7046	YALI0_F31207g	36378.7	37493.7	35374.1	26472.9	25931.8	26874.4	-0.462596	1.02211e-12	3.62211e-12
gene2650	YALI0_C18491g	1318.81	1539.17	1520.95	908.009	912.976	774.495	-0.754642	1.06046e-12	3.756e-12
gene5042	YALI0_E21626g	6259.5	6101.45	6315.25	4626.85	4266.71	4283.22	-0.503026	1.1002e-12	3.89467e-12
gene198	YALI0_A04983g	19639.5	19032.9	18305.2	13986.9	13262.2	13796.1	-0.473198	1.18297e-12	4.18546e-12
gene5191	YALI0_E24849g	1344.34	1292.44	1624.92	2367.86	2241.99	2360.23	0.710744	1.21242e-12	4.28738e-12
gene4281	YALI0_E04224g	1198.73	1140.31	960.087	507.252	643.017	621.92	-0.896956	1.22225e-12	4.31983e-12
gene3272	YALI0_D08206g	3126.63	3151.69	2813.15	4422.46	4474.46	4370.13	0.544686	1.22659e-12	4.33285e-12
gene6059	YALI0_F08789g	496.614	503.475	568.574	934.687	899.678	889.45	0.79699	1.32008e-12	4.66063e-12
gene1655	YALI0_B18788g	336.952	390.095	388.851	757.397	806.369	635.818	0.978773	1.37027e-12	4.83525e-12
gene6033	YALI0_F08165g	786.127	752.386	603.284	1191.94	1258.47	1303.61	0.808358	1.376e-12	4.85289e-12
gene391	YALI0_A09900g	20493.3	19666.6	18303.1	13127.7	14040.8	14108.4	-0.502277	1.40734e-12	4.9608e-12
gene1668	YALI0_B19052g	1762.94	1732.85	1641.81	2814.21	2574.92	2465.13	0.612054	1.45889e-12	5.1398e-12
gene1228	YALI0_B09251g	202.558	147.015	176.609	45.8773	49.7204	73.471	-1.63636	1.46255e-12	5.14993e-12
gene5781	YALI0_F02673g	189.295	159.003	162.211	387.013	420.668	330.162	1.15564	1.46502e-12	5.15589e-12
gene5238	YALI0_E25982g	16249.6	15209.8	12718.1	9780.45	9433	9795.38	-0.606927	1.52936e-12	5.37949e-12
gene1763	YALI0_B21230g	2278.72	1903.31	1773.57	1054.21	1273.72	1088.85	-0.801929	1.59813e-12	5.61841e-12
gene3066	YALI0_D03597g	916.131	847.427	712.557	443.318	451.833	416.394	-0.917146	1.69562e-12	5.95799e-12
gene3114	YALI0_D04741g	61603	61203.2	59706.5	79540.3	84399	88770.5	0.469475	1.72448e-12	6.05619e-12
gene2388	YALI0_C12056g	1571.52	1551.18	1545.42	786.971	971.929	1016.61	-0.75019	1.79419e-12	6.2977e-12
gene5681	YALI0_F00418g	3064.18	2854.71	2982.25	2117.98	1926.53	1797.17	-0.607419	1.83316e-12	6.43106e-12
gene5648	YALI0_E34749g	14016.6	12050	10724.7	6303.68	7762.74	7955.71	-0.740477	1.8396e-12	6.45025e-12
gene3312	YALI0_D09042g	79.8712	92.9755	70.5193	215.632	205.016	318.868	1.60185	1.89329e-12	6.635e-12
gene6445	YALI0_F17534g	1875.78	2086.95	2311.09	1243.09	1055.07	1347.38	-0.782674	1.93283e-12	6.77e-12
gene5263	YALI0_E26499g	2260.38	1925.39	1982.63	1165.41	977.574	1345.79	-0.821863	2.10365e-12	7.36444e-12
gene5607	YALI0_E33825g	769.916	819.138	744.711	1208.5	1411.29	1232.98	0.722245	2.20155e-12	7.70309e-12
gene7030	YALI0_F30877g	2341.31	2137.52	2076.19	1373.01	1406.38	1474.49	-0.623927	2.39837e-12	8.38734e-12
gene2913	YALI0_C24354g	13738.5	14927.6	15461.8	20925.7	20261.9	20624.3	0.486266	2.43556e-12	8.51292e-12
gene3081	YALI0_D03960g	3853.68	3931.6	4421.52	5902.79	5788.85	5931.37	0.530249	2.43849e-12	8.51867e-12
gene1238	YALI0_B09471g	7293.57	7313.7	7461.15	5566.26	4839.64	4828.09	-0.534555	2.45723e-12	8.57964e-12
gene678	YALI0_A17490g	732.183	797.192	937.122	1350.77	1542.64	1355.82	0.785354	2.46073e-12	8.58735e-12
gene4509	YALI0_E09493g	76535	64611.8	71742.2	98688.4	101691	102773	0.50996	2.59896e-12	9.06496e-12
gene4586	YALI0_E11209g	320.405	335.111	269.069	121.662	153.885	123.585	-1.21165	2.61521e-12	9.11687e-12
gene3892	YALI0_D22616g	1502.82	1449.1	1260.84	783.646	855.17	900.961	-0.73059	2.62328e-12	9.14018e-12
gene1436	YALI0_B14014g	26085.3	24066.4	23350.6	35063.1	33127	34872.1	0.487633	2.67035e-12	9.29932e-12
gene6145	YALI0_F10769g	2839.1	3008.95	3201.45	2029.75	2074.33	1997.02	-0.568502	2.6823e-12	9.33603e-12
gene2886	YALI0_C23771g	3547.5	3637.36	3635.39	2611.8	2456	2432.04	-0.528701	2.69947e-12	9.39089e-12
gene4126	YALI0_E00792g	163.756	134.72	167.24	497.797	318.899	405.49	1.39024	2.77235e-12	9.63936e-12
gene3992	YALI0_D24992g	5058.53	4908.21	4686.37	3509.39	3410.39	3178.26	-0.537298	2.86675e-12	9.96236e-12
gene5092	YALI0_E22781g	5416.79	4987.29	4706.72	6843.33	7824.79	7614.51	0.560099	3.03308e-12	1.05349e-11
gene6384	YALI0_F16159g	2271.69	2043.06	2055.97	2969.45	3300.73	3329.37	0.591371	3.07429e-12	1.06724e-11
gene4944	YALI0_E19426g	428.08	466.238	527.18	799.824	932.805	1138.1	1.01396	3.13018e-12	1.08553e-11
gene6803	YALI0_F25597g	846.672	850.896	821.527	1215.24	1591.3	1667.98	0.828537	3.13024e-12	1.08553e-11
gene6342	YALI0_F15257g	2826.74	2971.01	2793.66	1948.48	2017.43	1895.34	-0.552048	3.1985e-12	1.10863e-11
gene4626	YALI0_E12081g	3360.95	2889.31	2880.02	1891.99	1861.47	2110.25	-0.638765	3.21471e-12	1.11366e-11
gene22	YALI0_A00616g	3231.22	3347.83	3744.66	4920.05	5099.06	5149.94	0.555597	3.25963e-12	1.12863e-11
gene3899	YALI0_D22803g	17404.7	18570.2	18704.7	25034.1	25006.3	25033.3	0.457325	3.38634e-12	1.17189e-11
gene5053	YALI0_E21890g	832.248	802.053	704.47	335.55	457.771	379.53	-0.995858	3.55669e-12	1.23021e-11
gene3641	YALI0_D16753g	99368.9	92582.4	89797.6	65726.3	67448.3	70390.8	-0.468924	3.73769e-12	1.29214e-11
gene2855	YALI0_C23100g	1461.92	1409.73	1338.3	844.73	865.584	947.176	-0.663869	3.84168e-12	1.3274e-11
gene1131	YALI0_B06875g	4346.17	4674.03	5129.43	7431.49	6798.14	6647.88	0.56148	4.15546e-12	1.43507e-11
gene5341	YALI0_E28270g	4274.33	3926.91	4373.79	2714.68	2984.27	2897.82	-0.548474	4.22949e-12	1.45988e-11
gene2032	YALI0_C03850g	9680.11	10459.2	10237	7441.4	7357.49	6994.32	-0.479099	4.30091e-12	1.48376e-11
gene1581	YALI0_B17182g	55.3271	67.9523	56.3225	184.235	138.742	156.033	1.41192	4.3883e-12	1.51312e-11
gene2939	YALI0_D00539g	1659.53	1557.16	1627.28	2599.91	2348.5	2368.3	0.59529	4.53517e-12	1.56295e-11
gene3401	YALI0_D10945g	540.403	492.254	417.464	251.544	212.099	220.65	-1.08308	4.75208e-12	1.63685e-11
gene4189	YALI0_E02156g	2888.12	2802.38	2849.19	4099.29	4204.51	3895.16	0.514475	4.99516e-12	1.71969e-11
gene848	YALI0_B00132g	28.7423	41.1273	40.7099	112.766	112.671	98.6249	1.54857	5.22466e-12	1.79777e-11
gene217	YALI0_A05533g	1309.51	1276.58	1528.4	848.72	797.39	867.56	-0.709855	5.29475e-12	1.82094e-11
gene1772	YALI0_B21428g	43467.5	45673.4	43732.2	65266.1	59392.8	58966.6	0.466704	5.37575e-12	1.84784e-11
gene3464	YALI0_D12364g	1337.08	1357.32	1307.99	811.561	913.931	788.576	-0.671389	5.7862e-12	1.9879e-11
gene5740	YALI0_F01738g	1846.81	1699.73	1619.72	2585.63	2760.87	2499.38	0.602319	5.81985e-12	1.99843e-11
gene4116	YALI0_E00572g	1153.81	1168.67	1115.25	762.193	703.21	672.202	-0.685565	5.9261e-12	2.03386e-11
gene4109	YALI0_E00418g	28127.9	26817.9	29765	18629.5	20365.2	20918.3	-0.499621	5.97057e-12	2.04807e-11
gene5105	YALI0_E23067g	20740.2	20034.6	22026.1	14802	15126.6	15532.8	-0.466046	6.16803e-12	2.11471e-11
gene5844	YALI0_F04081g	5811.11	6117.95	5752.34	8166.19	7992.5	8276.77	0.466575	6.46536e-12	2.2155e-11
gene6509	YALI0_F18876g	310.02	265.17	223.326	616.343	579.052	509.425	1.0935	6.47102e-12	2.2163e-11
gene773	YALI0_A19690g	14018.8	13495.6	12428.2	17910	19674.6	22328.4	0.584869	6.52577e-12	2.2339e-11
gene4900	YALI0_E18458g	749.347	713.749	676.402	388.633	392.996	423.297	-0.828303	6.55462e-12	2.24262e-11
gene1458	YALI0_B14509g	84267.9	79456	84922.8	110176	120033	111522	0.458774	6.59834e-12	2.25641e-11
gene4450	YALI0_E08162g	37038.9	33532.8	33529	23001.3	24124.2	26062.7	-0.508298	6.74643e-12	2.30587e-11
gene4996	YALI0_E20603g	15099.1	15941.2	16090.7	10577	11669.6	11561.6	-0.47931	7.11694e-12	2.43125e-11
gene6943	YALI0_F28699g	1203.8	1099.23	937.764	1728.6	1819.92	1749.5	0.708144	7.24966e-12	2.47532e-11
gene5627	YALI0_E34265g	780.948	648.406	625.9	1333.04	1066.43	1260.14	0.832183	7.2951e-12	2.48956e-11
gene6821	YALI0_F26015g	1876.57	1790.49	1784.5	1270.26	1073.56	1137.01	-0.646937	7.5309e-12	2.5687e-11
gene5621	YALI0_E34133g	6311.73	6644.05	5964.4	4509.31	4583.01	4321.05	-0.496576	7.6631e-12	2.61246e-11
gene6010	YALI0_F07667g	5607.29	5563.4	5088.61	3837.01	3848.85	3755.82	-0.507245	7.72458e-12	2.63207e-11
gene2877	YALI0_C23540g	2399.76	2322.67	2366.44	3354.91	3408.32	3344.81	0.511915	8.24721e-12	2.80871e-11
gene726	YALI0_A18590g	1738.45	1719.14	1885.19	2659.61	2697.88	2552.1	0.566521	8.50189e-12	2.89395e-11
gene1571	YALI0_B16962g	1984.26	2182.32	2282.01	1465.8	1383.63	1333.64	-0.624096	8.89094e-12	3.02483e-11
gene2080	YALI0_C05060g	1025.81	1030.81	937.867	1679.14	1442.78	1660.17	0.674907	9.02807e-12	3.06991e-11
gene4959	YALI0_E19767g	17561.2	16125	16661.1	10440.1	12249.6	12180.7	-0.529926	9.15398e-12	3.11113e-11
gene6274	YALI0_F13717g	25134.2	24370.1	23070.6	17699.1	17991	17209.1	-0.456289	9.29917e-12	3.15886e-11
gene1277	YALI0_B10340g	16842.3	14065.4	14174.9	10917.8	9134.28	9563.27	-0.606191	9.56076e-12	3.24606e-11
gene4520	YALI0_E09757g	2298.21	2005.87	1794.9	3195.22	3121.95	3186	0.639352	9.74601e-12	3.30727e-11
gene3112	YALI0_D04697g	1909.64	2472.21	2381.64	3547	3613.06	3510.12	0.657687	9.82092e-12	3.33099e-11
gene2136	YALI0_C06303g	6289.1	5863.89	5648.26	3849.53	4199.38	4339.08	-0.523176	9.91333e-12	3.36061e-11
gene5939	YALI0_F06138g	249.705	203.245	232.477	454.189	525.082	431.017	1.04087	1.00133e-11	3.39276e-11
gene5033	YALI0_E21439g	414.708	433.361	462.048	192.709	192.471	246.302	-1.05213	1.0098e-11	3.41972e-11
gene6326	YALI0_F14905g	1462.92	1431.33	1254.46	2040.58	2244.89	2154.17	0.633407	1.01117e-11	3.42262e-11
gene4852	YALI0_E17369g	7754.46	8988.88	9552.45	5764.13	5628.64	6248.52	-0.575713	1.01943e-11	3.4488e-11
gene104	YALI0_A02585g	661.295	615.729	602.774	1031.56	1031.99	996.589	0.702603	1.13436e-11	3.83567e-11
gene3016	YALI0_D02321g	5030.97	5020.19	5218.92	6643.62	7759.72	8281.86	0.571093	1.14075e-11	3.85532e-11
gene6794	YALI0_F25399g	992.156	1169.35	997.475	531.383	644.082	623.707	-0.812611	1.15546e-11	3.90304e-11
gene3042	YALI0_D02937g	905.139	1008.66	982.643	1545.13	1505.62	1435.27	0.630971	1.1745e-11	3.96537e-11
gene6823	YALI0_F26059g	1024.56	832.611	783.091	515.809	432.377	438.543	-0.928836	1.21257e-11	4.09147e-11
gene3668	YALI0_D17314g	41.9751	54.8885	26.202	9.42017	2.1079	2.69488	-3.0677	1.21309e-11	4.09147e-11
gene5549	YALI0_E32571g	232.339	225.294	198.83	451.11	622.029	436.339	1.20119	1.28581e-11	4.33457e-11
gene4160	YALI0_E01518g	5117.91	5071.26	4619.6	7139.42	6648.26	7134.15	0.498302	1.28684e-11	4.33581e-11
gene3131	YALI0_D05071g	3883.32	4186.81	3894.75	5524.07	5552.03	5720.82	0.489126	1.37106e-11	4.61725e-11
gene2191	YALI0_C07502g	24850.5	22085.1	21888.6	16128.3	17027.1	15303.2	-0.50621	1.38308e-11	4.65535e-11
gene1545	YALI0_B16390g	2556.31	2386.88	2223.35	1653.32	1552.18	1468.43	-0.616882	1.39337e-11	4.68763e-11
gene4276	YALI0_E04114g	2186.75	1912.79	2148.18	3296.17	3038.21	2994.54	0.578883	1.40448e-11	4.72262e-11
gene3944	YALI0_D23793g	1855.05	1659.3	1797.61	1212.06	999.155	1116.83	-0.673938	1.41986e-11	4.7719e-11
gene1699	YALI0_B19844g	202.587	167.894	168.59	79.9254	43.6433	61.8792	-1.53706	1.43154e-11	4.80872e-11
gene6875	YALI0_F27181g	4192.46	4252.36	4154.56	3059.57	3008.14	2886.49	-0.492811	1.44831e-11	4.86261e-11
gene4015	YALI0_D25542g	3599.78	3933.9	3916.25	2716.02	2567.72	2690.91	-0.521684	1.48281e-11	4.97592e-11
gene396	YALI0_A10032g	1603.31	1675.09	1636.15	1112.34	1050.56	885.214	-0.689255	1.48971e-11	4.99655e-11
gene4861	YALI0_E17589g	220.111	197.988	239.122	403.092	447.773	500.231	1.04003	1.50209e-11	5.03552e-11
gene6102	YALI0_F09790g	165709	188502	198017	127522	127733	133746	-0.505482	1.53582e-11	5.146e-11
gene6593	YALI0_F20768g	11838.4	12765.5	14666.7	9199.7	8778.41	8845.64	-0.549771	1.53948e-11	5.15566e-11
gene4334	YALI0_E05401g	6436.56	5892.05	6302.8	4504.7	4512.73	4371.93	-0.476503	1.54727e-11	5.17913e-11
gene1362	YALI0_B12298g	464.478	332.19	321.536	166.517	153.033	134.539	-1.29925	1.5633e-11	5.23016e-11
gene4354	YALI0_E05841g	4315.1	3674.3	3559.74	2611.65	2528.38	2549.48	-0.586912	1.63791e-11	5.47701e-11
gene3651	YALI0_D16962g	61.4144	57.7652	59.7311	18.5321	13.4914	17.5796	-1.83935	1.65459e-11	5.53001e-11
gene3132	YALI0_D05093g	1043.24	974.958	1094	1518.79	1630.72	1678.66	0.63424	1.65858e-11	5.54056e-11
gene2844	YALI0_C22836g	57025.8	66915.7	60148.2	44284.7	42249.7	44405.1	-0.491523	1.74106e-11	5.81315e-11
gene2327	YALI0_C10648g	3138.97	3025.62	3219.45	4215.25	4706.01	4554.1	0.522195	1.76011e-11	5.8738e-11
gene1004	YALI0_B03850g	617.153	546.478	462.45	188.618	274.797	243.057	-1.2018	1.76623e-11	5.89129e-11
gene3871	YALI0_D22132g	6806.23	6826.93	6872.81	5049.54	4998.78	4965.04	-0.449761	1.76851e-11	5.89592e-11
gene4391	YALI0_E06699g	516.013	585.517	461.983	915.131	869.785	967.423	0.81462	1.80062e-11	5.99994e-11
gene830	YALI0_A21076g	10324.9	9923.21	9256.61	12870.8	14447.1	14656.3	0.508413	1.81333e-11	6.0393e-11
gene7085	YALI0_F32175g	494.692	601.941	625.748	964.831	976.235	1059.83	0.801266	1.81649e-11	6.04678e-11
gene5017	YALI0_E21065g	2017.07	2396.28	2358.21	1497.16	1475.57	1328.87	-0.65462	1.83382e-11	6.10139e-11
gene4644	YALI0_E12441g	8794.28	8227.9	7229.42	5461.26	5746.33	5453.64	-0.541834	1.97336e-11	6.56238e-11
gene4526	YALI0_E09889g	3038.7	3100.53	3293.77	2285.02	2124.03	2011.57	-0.554702	2.00695e-11	6.67074e-11
gene6606	YALI0_F21087g	1978.17	2392.85	2290.02	1186.02	1370.13	1489.62	-0.719354	2.06687e-11	6.86647e-11
gene6519	YALI0_F19118g	34.8247	32.764	41.7887	6.44867	4.17622	9.33324	-2.42257	2.10099e-11	6.97632e-11
gene6231	YALI0_F12749g	16130.9	14974.5	14393.7	20045.3	21366.3	22424	0.488462	2.14268e-11	7.11121e-11
gene5867	YALI0_F04554g	6162.22	5750.54	6278.78	4277.36	4339.04	4464.55	-0.475538	2.161e-11	7.16842e-11
gene5733	YALI0_F01584g	5269.45	4701.92	5385.15	3721.05	3231.69	3434.4	-0.563651	2.18263e-11	7.23658e-11
gene1248	YALI0_B09735g	681.881	675.277	729.6	383.977	413.576	404.633	-0.795153	2.21382e-11	7.33633e-11
gene4870	YALI0_E17765g	6183.69	5855.8	5930	7843.57	8497.03	8559.53	0.470578	2.27246e-11	7.5269e-11
gene1239	YALI0_B09515g	4168.75	3723.4	3589.37	5635.09	5522.02	5367.69	0.525116	2.32152e-11	7.68556e-11
gene2827	YALI0_C22506g	1968.94	2417.05	2210.85	3776.61	3242	3271.61	0.641262	2.37399e-11	7.85534e-11
[truncated: 4,388 more rows]

## Sheet: Upregulated genes
				Upregulated genes in ssn6Δ vs WT
Gene ID	Gene name	WT-1	WT-2	WT-3	ssn6Δ-1	ssn6Δ-2	ssn6Δ-3	log2FoldChange	Fold Change	P-value	Padj
gene1138	YALI0_B07029g	2.04182	1.79373	0.0706915	6245.76	5814.69	5511.6	11.9302	3902.56	0	0
gene6026	YALI0_F08041g	0.00401149	0	2.30432	847.725	792.26	906.522	10.0262	1042.79	1.76255e-214	1.48165e-212
gene5215	YALI0_E25443g	52.1618	36.0539	51.7794	40320.7	40337.8	49218.5	9.86452	932.218	0	0
gene323	YALI0_A08195g	12.3132	18.9	12.6776	10698.6	8432.08	7655.13	9.2279	599.616	0	0
gene4240	YALI0_E03300g	4.13139	12.7511	5.2331	2932.25	2827.17	2644.34	8.51052	364.688	0	0
gene2533	YALI0_C15576g	5.12922	0.684279	12.8345	1988.25	1839.8	2087.96	8.35926	328.389	0	0
gene5869	YALI0_F04598g	129.939	111.037	111.168	31360.7	35807.5	47539.8	8.34581	325.341	0	0
gene4601	YALI0_E11517g	662.535	767.522	755.908	179684	184769	221687	8.06663	268.1	0	0
gene2771	YALI0_C21274g	35.9965	77.4498	53.7261	11588.8	10519.9	11123.7	7.61975	196.686	0	0
gene4751	YALI0_E14971g	26.5729	17.5776	22.3849	3657.97	4341.04	4763.48	7.58221	191.634	0	0
gene592	YALI0_A15378g	0.0424269	5.21079	18.544	645.774	787.854	804.96	6.57539	95.3651	4.84569e-104	1.53239e-102
gene4542	YALI0_E10219g	18.3138		0.440622	847.716	1012.97	691.898	6.56319	94.5621	2.29264e-98	6.67782e-97
gene1139	YALI0_B07051g	15.4002	30.8577	10.7703	1685.05	1751.77	1879.21	6.49822	90.3978	6.50071020161699e-311	0
gene2504	YALI0_C15004g	218.398	337.003	361.012	19004.5	24824.2	29826.9	6.32792	80.3327	2.41785e-225	2.11276e-223
gene5388	YALI0_E29271g	72.7916	95.5536	90.5286	6669.5	6130.17	6358.98	6.20652	73.8498	0	0
gene3969	YALI0_D24365g	545.447	395.976	458.122	27926	30749.5	31735.3	6.01435	64.6396	0	0
gene6028	YALI0_F08085g	5.13962	6.18339	9.6548	440.468	527.003	360.392	5.97562	62.9274	6.92459e-91	1.78935e-89
gene2770	YALI0_C21252g	15.4206	20.3938	30.2174	1379.91	1256.52	1305.2	5.90643	59.981	3.97285e-239	3.7691e-237
gene3718	YALI0_D18480g	6.14518	10.9508	0.309089	356.251	372.283	393.727	5.89915	59.6791	4.55923e-108	1.51389e-106
gene6003	YALI0_F07535g	772.091	919.904	865.734	47113.9	51837.5	47322	5.83691	57.1592	0	0
gene462	YALI0_A11803g	6.1251	6.3269	0.225611	322.332	203.016	245.539	5.81686	56.3703	7.8029e-60	1.20509e-58
gene1918	YALI0_C01199g	4.12864	5.2286	13.011	386.621	375.559	485.695	5.81034	56.1159	5.6386e-92	1.49784e-90
gene2540	YALI0_C15785g	12.2809	15.3188	6.71577	508.997	716.242	600.363	5.69655	51.86	2.12198e-105	6.87418e-104
gene6290	YALI0_F14113g	24.6131	41.5739	18.3681	1504.54	1478.69	1347.38	5.64903	50.1798	2.4546e-226	2.17346e-224
gene4395	YALI0_E06787g	0	0	0	6.47329	3.14647	8.39818	5.63274	49.6163	2.37712e-05	5.03073e-05
gene4840	YALI0_E17083g	21.3992	10.5621	5.634	610.459	589.48	609.711	5.55645	47.0608	2.64494e-128	1.11879e-126
gene6109	YALI0_F09944g	10.2296	7.93005	9.90896	400.565	452.787	410.951	5.48178	44.6868	1.04452e-116	3.91903e-115
gene6801	YALI0_F25553g	111.483	98.8661	77.2421	3433.3	4305.9	5008.62	5.46446	44.1538	2.57187e-241	2.51174e-239
gene6146	YALI0_F10824g	11.2927	18.9422	11.4829	464.474	625.489	673.171	5.37732	41.5656	5.51127e-93	1.48782e-91
gene5682	YALI0_F00440g	154.46	149.087	94.4187	6103.51	4524.38	4428.66	5.23646	37.6992	4.08071e-202	3.22619e-200
gene2328	YALI0_C10670g	28.6608	26.6298	28.5722	1183.85	1104.19	745.097	5.17174	36.0454	2.48743e-107	8.13744e-106
gene6542	YALI0_F19646g	0.01581	5.49633	2.53385	86.6145	88.9907	107.466	5.04147	32.9331	9.86738e-41	9.88375e-40
gene1566	YALI0_B16852g	2.08966	12.8254	4.00311	237.711	195.575	208.671	5.01862	32.4157	7.6187e-63	1.27767e-61
gene934	YALI0_B02112g	0	0	0	3.68188	6.16663	1.77463	4.99816	31.9593	0.000859858	0.0015619
gene871	YALI0_B00682g	0	0	0	5.60482	2.09595	3.6832	4.9884	31.7438	0.000841262	0.00153022
gene5075	YALI0_E22396g	200.709	231.928	193.645	6410.46	6905.53	6637.03	4.98825	31.7404	0	0
gene2134	YALI0_C06259g	7.17693	5.19484	11.9891	208.066	229.715	319.697	4.95903	31.104	1.01923e-53	1.35918e-52
gene1666	YALI0_B19008g	21.5333	10.0596	45.0502	580.547	873.556	904.169	4.93306	30.5491	2.80045e-43	2.97565e-42
gene651	YALI0_A16841g	321.656	384.605	421.409	9570.2	10516.7	11740.4	4.82002	28.2469	0	0
gene2110	YALI0_C05731g	91.1864	96.8726	114.701	2442.74	2893.32	3139.49	4.80917	28.0353	1.41099e-257	1.48737e-255
gene1103	YALI0_B06160g	9.28613	15.0434	26.2971	456.104	489.021	448.781	4.79074	27.6794	4.07831e-94	1.12382e-92
gene4915	YALI0_E18788g	1181.55	1230.74	1316.62	35510.2	32508.7	33980.6	4.77442	27.3681	0	0
gene1904	YALI0_C00869g	209.113	289.602	316.525	6980.2	6952.28	7958.52	4.74797	26.8709	5.43867e-299	6.81475e-297
gene842	YALI0_A21373g	138.076	133.087	79.5437	3616.21	3150.86	2674.32	4.74424	26.8015	2.16438e-170	1.3955e-168
gene1609	YALI0_B17776g	12.3453	24.3426	17.5118	298.531	462.329	692.06	4.73447	26.6206	1.56352e-38	1.4749e-37
gene2197	YALI0_C07634g	36.893	57.7538	24.972	876.656	879.249	1249.27	4.63997	24.9328	2.12124e-79	4.51512e-78
gene4335	YALI0_E05423g	225.313	221.155	280.596	6393.51	5906.74	5690.85	4.6335	24.8212	0	0
gene3221	YALI0_D07062g	2792.17	3923.66	3184.53	85993.1	79490.3	80122.1	4.63237	24.8018	0	0
gene2224	YALI0_C08327g	628.695	626.128	742.257	16468.1	15715.1	17071.8	4.62675	24.7053	0	0
gene6074	YALI0_F09119g	62.3054	30.4888	48.3928	924.309	1048.77	1483.22	4.61174	24.4496	2.9445e-81	6.4113e-80
gene2728	YALI0_C20251g	46.1006	51.7164	49.7421	1772.14	907.412	864.208	4.58214	23.9531	1.79136e-60	2.83925e-59
gene5505	YALI0_E31757g	58.5564	108.496	91.6931	1978.8	1949.37	2206.32	4.56312	23.6394	1.99361e-198	1.53948e-196
gene6515	YALI0_F19030g	548.643	471.213	502.801	11414.7	11468.1	12894	4.55481	23.5037	0	0
gene5730	YALI0_F01518g	428.094	491.424	517.692	9694.7	11602.3	12022	4.53552	23.1914	0	0
gene859	YALI0_B00396g	35.8873	30.6782	60.398	913.132	748.097	1169.78	4.47797	22.2845	2.59131e-72	4.91683e-71
gene2390	YALI0_C12100g	449.431	461.256	417.607	9091.2	9710.03	9900.81	4.43102	21.571	0	0
gene5637	YALI0_E34485g	4.11207	7.20629	5.04782	158.779	138.394	64.4926	4.42999	21.5556	2.58963e-23	1.47747e-22
gene6641	YALI0_F21857g	164.621	117.929	114.362	2688.94	2742.43	2893.38	4.38773	20.9333	1.76638e-260	1.89202e-258
gene2501	YALI0_C14938g	18.3821	14.2379	9.20463	295.751	321.333	217.199	4.2965	19.6505	4.81754e-53	6.3353e-52
gene6899	YALI0_F27709g	21.5333	31.4805	20.3478	361.834	518.969	571.697	4.29523	19.6333	3.21991e-60	5.05518e-59
gene5657	YALI0_E34925g	9.18927	4.31328	7.4278	99.0016	176.455	134.828	4.28152	19.4476	5.54185e-33	4.4773e-32
gene6804	YALI0_F25619g	34.6838	17.5318	16.7897	1113.96	60.1268	149.083	4.25014	19.0291	1.91534e-06	4.50737e-06
gene6360	YALI0_F15675g	11.2616	5.05499	17.8885	182.345	268.461	191.783	4.24083	18.9068	6.42352e-40	6.32916e-39
gene3120	YALI0_D04851g	2074.41	2471.88	2478.65	41920.3	42404.9	46855.1	4.22299	18.6744	0	0
gene2881	YALI0_C23661g	111.537	115.204	81.141	1938.41	2117.55	1689.81	4.21416	18.5604	3.36793e-184	2.30581e-182
gene6236	YALI0_F12925g	26.5359	18.6692	10.7251	347.21	336.141	359.467	4.19719	18.3435	9.17098e-77	1.86824e-75
gene1627	YALI0_B18194g	2045.74	2514.93	2317.75	30053.6	40376.9	50625.1	4.13738	17.5985	1.89094e-150	1.04648e-148
gene3567	YALI0_D14872g	238.53	273.187	189.937	3832.94	4168.35	4244.79	4.11909	17.3768	4.04596e-262	4.40479e-260
gene5473	YALI0_E31108g	2264.93	2958.08	2927.44	47255.5	46342.6	47292.6	4.11157	17.2865	0	0
gene1318	YALI0_B11264g	0.0020079	0.912178	0.0177779	0	12.3316	11.2166	4.08376	16.9564	0.000132946	0.000263552
gene1690	YALI0_B19602g	63.5081	75.9857	61.4517	1112.65	1177.74	1122.27	4.07878	16.898	8.31399e-166	5.2584e-164
gene3087	YALI0_D04092g	194.409	193.633	131.667	2291.89	2986.33	3285.67	4.03931	16.4419	2.44951e-132	1.12188e-130
gene2970	YALI0_D01221g	205.754	209.373	182.541	3208.13	3170.53	3195.21	3.99757	15.9731	5.56626708245894e-317	8.03599558514032e-315
gene2975	YALI0_D01331g	14.3055	14.3761	5.55845	150.838	197.43	211.979	3.9958	15.9535	4.11091e-43	4.36111e-42
gene2050	YALI0_C04279g	47.0716	45.4262	40.2041	628.411	656.767	801.626	3.96896	15.6595	1.65286e-96	4.69087e-95
gene3389	YALI0_D10681g	245.89	300.109	324.53	3993.37	4296.73	5114.64	3.94532	15.405	1.14041e-212	9.34993e-211
gene5062	YALI0_E22088g	137.231	145.096	148.997	1793.29	2309	2506.87	3.93691	15.3154	4.00875e-162	2.4424e-160
gene4624	YALI0_E12045g	117.634	69.2357	125.309	1606.94	1527.42	1580.54	3.92192	15.1571	4.69313e-135	2.21043e-133
gene2044	YALI0_C04136g	537.557	569.671	576.916	8344.37	8215.87	8618.62	3.90225	14.9518	0	0
gene4366	YALI0_E06105g	261.058	251.716	262.361	3616.89	3879.86	3979.68	3.88827	14.8077	0	0
gene598	YALI0_A15488g	67.6692	81.9232	92.3897	1412.03	1231.53	939.289	3.88734	14.7981	6.68143e-94	1.83353e-92
gene1395	YALI0_B13046g	24.5274	21.4071	14.279	328.23	279.312	285.267	3.87158	14.6373	3.94338e-66	7.03979e-65
gene5329	YALI0_E27984g	76.7125	43.6133	85.6084	877.588	941.156	1184.26	3.86626	14.5835	1.4002e-72	2.67205e-71
gene40	YALI0_A01023g	822.081	735.384	859.924	10816.2	11516.6	12190.9	3.83769	14.2975	0	0
gene4666	YALI0_E12947g	70.677	83.0738	70.0678	1051.78	1085.74	1043.74	3.8234	14.1566	1.55002e-150	8.65017e-149
gene4056	YALI0_D26466g	28.683	37.7379	23.0713	354.832	455.892	464.117	3.81871	14.1106	2.13618e-65	3.75302e-64
gene2348	YALI0_C11165g	681.198	1042.38	991.338	13447.9	12735.8	11529.6	3.79591	13.8894	5.71027e-178	3.8305e-176
gene6814	YALI0_F25839g	3.10994	6.18311	11.8663	76.1592	116.648	99.8165	3.78852	13.8184	4.83359e-27	3.2132e-26
gene3146	YALI0_D05401g	59.4061	65.9998	61.0833	695.65	782.854	922.656	3.68301	12.8439	1.41078e-92	3.7931e-91
gene2628	YALI0_C18029g	145.608	212.367	212.792	2320.39	2326.81	2662.73	3.67864	12.805	2.73967e-162	1.68464e-160
gene1176	YALI0_B08052g	115.639	102.139	107.099	1262.83	1497.17	1395.8	3.67619	12.7833	3.0466e-157	1.75934e-155
gene1994	YALI0_C03025g	20.6607	74.4558	32.0846	504.885	473.837	620.589	3.65852	12.6277	8.67905e-25	5.29757e-24
gene6802	YALI0_F25575g	656.218	639.885	621.29	7096.15	7829.13	9119.94	3.64797	12.5357	1.04512e-274	1.21766e-272
gene2980	YALI0_D01463g	952.891	766.726	723.371	10221.8	10032.7	10355.2	3.64626	12.5208	3.33243e-305	4.2559e-303
gene2165	YALI0_C06908g	4.11222	3.44789	9.49469	67.3734	66.2123	72.1403	3.59892	12.1166	8.54059e-26	5.4172e-25
gene1730	YALI0_B20526g	173.156	246.816	175.418	2963.86	2710	1483.44	3.5888	12.0319	1.26106e-55	1.74837e-54
gene2874	YALI0_C23474g	234.527	241.865	278.696	3063.37	3000.86	2728.33	3.54368	11.6615	2.92244e-228	2.62269e-226
gene3026	YALI0_D02585g	152.396	132.698	101.282	1457.06	1498.4	1545.57	3.53633	11.6022	7.76677e-143	4.09358e-141
gene3792	YALI0_D20196g	51.1021	47.4146	25.0469	544.565	514.817	371.314	3.52618	11.5209	1.51468e-42	1.5891e-41
gene1142	YALI0_B07117g	1200.81	1197.47	982.509	12008.3	13900	12526.7	3.50535	11.3558	5.31542e-292	6.41813e-290
gene157	YALI0_A03949g	65.558	60.1519	84.6176	723.667	883.831	717.379	3.46831	11.0679	5.7992e-81	1.25448e-79
gene2876	YALI0_C23518g	607.005	528.21	557.586	5435.78	6124.89	6807.67	3.43982	10.8515	1.23201e-243	1.23966e-241
gene2340	YALI0_C10923g	58.3761	66.0783	56.3501	717.079	569.017	671.689	3.43179	10.7913	3.02209e-82	6.71226e-81
gene6136	YALI0_F10549g	174.022	172.733	160.993	2536.25	1584.52	1326.94	3.4226	10.7227	2.20722e-61	3.62825e-60
gene112	YALI0_A02783g	115.074	241.238	252.419	2349.76	1907.14	2237.47	3.41368	10.6566	3.98546e-58	5.94774e-57
gene5474	YALI0_E31130g	157.787	166.054	219.279	2161.65	1809.77	1742.63	3.39752	10.5379	2.99496e-128	1.25883e-126
gene2991	YALI0_D01738g	741.385	817.819	913.995	8609.49	8257.26	8699.87	3.37116	10.3471	1.21092846968195e-311	0
gene2746	YALI0_C20691g	254.099	353.353	304.832	3630.12	3082.65	2674.34	3.36198	10.2815	1.72947e-131	7.65694e-130
gene582	YALI0_A15125g	1922.78	2109.59	2014.37	19966	21529.6	20188.2	3.35027	10.1984	0	0
gene472	YALI0_A12111g	498.689	517.733	591.955	5229.37	5566.41	5437.14	3.33717	10.1062	1.21463e-297	1.49377e-295
gene1343	YALI0_B11858g	4.0856	1.70294	3.68812	31.3625	36.1408	29.4651	3.32702	10.0354	4.49081e-14	1.7081e-13
gene1112	YALI0_B06413g	3068.38	3448.49	2952.38	31049.5	31248	32405.8	3.32136	9.99605	0	0
gene3109	YALI0_D04576g	15.5076	45.0765	38.0907	295.115	317.519	368.157	3.30849	9.9073	3.66705e-32	2.87859e-31
gene849	YALI0_B00154g	324.527	386.599	242.987	3365.49	3029.97	3037.98	3.30216	9.86392	1.08244e-134	5.06232e-133
gene4132	YALI0_E00924g	72.8036	104.724	86.0271	794.766	916.032	843.32	3.27267	9.66432	2.93826e-88	7.36338e-87
gene5823	YALI0_F03619g	111.54	112.42	85.8438	907.346	1046.36	1010.68	3.25279	9.53204	2.69156e-100	8.05164e-99
gene4911	YALI0_E18700g	120.673	115.255	67.0069	1056	967.899	868.736	3.2511	9.52089	2.64309e-64	4.52391e-63
gene4349	YALI0_E05731g	10.3044	15.0258	26.337	179.449	130.558	179.503	3.24381	9.47291	4.84818e-28	3.333e-27
gene4482	YALI0_E08932g	56.3863	62.1501	79.7047	570.347	653.416	624.506	3.22259	9.33459	2.52209e-75	5.04494e-74
gene6480	YALI0_F18282g	7437.96	7533.45	7965.78	65464.8	67653.1	78086	3.20297	9.20852	1.19563886293582e-321	1.76450604755743e-319
gene1267	YALI0_B10131g	156.666	160.173	165.228	1293.21	1512.76	1536.5	3.17074	9.00511	2.81832e-132	1.28195e-130
gene1780	YALI0_B21582g	3620.25	4061.43	3787.5	36616.6	33122.9	33354.1	3.16786	8.98714	0	0
gene5749	YALI0_F01947g	642.977	704.476	617.994	5919.41	5775.43	5985.9	3.16714	8.98264	1.21229e-306	1.5786e-304
gene4211	YALI0_E02640g	40.9103	37.4147	30.4272	284.885	310.295	371.965	3.14459	8.84333	3.26917e-50	4.04293e-49
gene614	YALI0_A15906g	86.1177	132.742	88.1366	893.869	831.577	974.959	3.13266	8.77053	1.26037e-70	2.36443e-69
gene1885	YALI0_C00451g	2847.26	2957.34	3087.35	26469.3	25364.1	26124.2	3.1324	8.76894	0	0
gene6550	YALI0_F19822g	595.063	737.174	793.183	5798.99	5825.15	6891.76	3.12341	8.71448	7.17258e-170	4.58011e-168
gene6076	YALI0_F09163g	392.064	450.65	283.065	3660.36	3486.77	2666.74	3.12305	8.71229	1.86732e-86	4.49306e-85
gene1122	YALI0_B06688g	733.894	583.031	660.643	4985.06	5858.03	6272.75	3.11392	8.65734	1.34068e-175	8.90347e-174
gene4912	YALI0_E18722g	18399	23441.7	22321.2	173007	182842	198030	3.10977	8.63245	7.34914e-231	6.6857e-229
gene2760	YALI0_C20977g	95.204	100.809	84.0699	694.748	767.372	923.624	3.08711	8.49793	3.06279e-71	5.79487e-70
gene3356	YALI0_D10021g	18.4944	27.7054	29.4422	214.23	177.09	251.863	3.08328	8.4754	1.68726e-35	1.4609e-34
gene5294	YALI0_E27203g	116.488	74.281	72.0721	855.875	665.146	710.127	3.08298	8.47362	3.34458e-52	4.2962e-51
gene1790	YALI0_B21780g	404.14	330.069	271.113	2301.17	3139.22	3066.34	3.07982	8.4551	3.19829e-93	8.66931e-92
gene5762	YALI0_F02211g	115.61	92.1514	105.678	793.697	937.765	902.627	3.07096	8.40329	3.86282e-87	9.43125e-86
gene2990	YALI0_D01716g	912.194	902.403	898.429	7883.9	7635.65	6962.72	3.05055	8.28528	2.7281e-288	3.23524e-286
gene809	YALI0_A20548g	48.2062	42.0758	88.1533	497.774	388.196	594.903	3.04383	8.24678	1.19157e-27	8.07472e-27
gene5610	YALI0_E33891g	1273.35	1039.05	993.23	7955.84	9104.09	10173.8	3.04194	8.23599	2.4124e-162	1.49727e-160
gene3166	YALI0_D05819g	37.8345	16.2098	47.1084	324.758	208.265	305.177	3.04092	8.23015	7.43946e-21	3.8719e-20
gene1901	YALI0_C00803g	393.201	450.008	391.363	3693.5	3618.07	2750.83	3.02566	8.14355	3.37509e-129	1.44606e-127
gene2058	YALI0_C04455g	82.9078	81.9359	75.0575	598.098	591.654	725.789	2.99414	7.96758	5.40128e-70	1.00758e-68
gene2700	YALI0_C19646g	22.6363	44.0243	38.2819	355.949	183.515	254.798	2.91463	7.54035	1.32894e-20	6.85211e-20
gene5077	YALI0_E22440g	26.6453	36.8576	22.9909	257.347	208.957	189.835	2.91099	7.52134	1.38538e-34	1.16607e-33
gene2518	YALI0_C15268g	56.4882	105.974	78.5732	632.788	653.374	527.788	2.91012	7.51683	2.53185e-42	2.64371e-41
gene3989	YALI0_D24860g	1564.36	1489.48	1608.15	11449	11433.9	12139.1	2.90988	7.51557	9.88131291682493e-324	1.49207825044056e-321
gene2087	YALI0_C05236g	17.3782	14.2	12.6795	130.653	110.654	91.9522	2.89909	7.45954	4.70224e-26	3.00265e-25
gene3145	YALI0_D05379g	916.267	833.389	939.842	6708.05	6665.73	6651.81	2.89769	7.4523	5.48395e-273	6.1727e-271
gene3402	YALI0_D10967g	51.1408	49.0908	35.7104	320.278	346.351	333.465	2.86943	7.30775	1.68485e-53	2.23782e-52
gene3050	YALI0_D03135g	56706.2	52502.4	55499.3	377549	392656	430401	2.86579	7.28937	5.81085515957306e-313	8.21061470526067e-311
gene2505	YALI0_C15026g	652.217	628.709	752.283	4744.58	4655.58	5256.5	2.85153	7.21764	1.02216e-195	7.71381e-194
gene3279	YALI0_D08360g	44.0321	58.4603	29.8813	322.316	309.252	327.09	2.84473	7.1837	2.99497e-41	3.03195e-40
gene4788	YALI0_E15840g	46.9862	40.239	18.8576	299.872	204.029	258.7	2.8375	7.1478	4.30244e-23	2.43793e-22
gene170	YALI0_A04323g	2643.66	3157.11	3222.42	20222.6	22904.8	20917.9	2.82747	7.09829	9.75254e-217	8.30341e-215
gene231	YALI0_A05951g	126.934	127.359	117.406	914.466	1004.79	699.228	2.81493	7.03684	8.26358e-59	1.24724e-57
gene5987	YALI0_F07128g	459.571	375.761	435.099	2437.89	3075.28	3377.05	2.80714	6.99896	2.45997e-104	7.89209e-103
gene524	YALI0_A13497g	81.9913	103.571	95.6886	666.824	648.395	648.412	2.80114	6.96991	3.30651e-75	6.59414e-74
gene6284	YALI0_F13981g	17.4656	18.4415	35.9992	194.463	167.513	136.172	2.79266	6.92905	8.41706e-23	4.71313e-22
gene4789	YALI0_E15862g	289.628	273.383	230.433	1488.68	1767.27	2073.79	2.74615	6.70926	3.45235e-84	7.93323e-83
gene2428	YALI0_C13024g	0.0119491	0	6.84642	4.29099	12.4585	30.1149	2.73879	6.6751	0.00175885	0.00307868
gene3611	YALI0_D15906g	183.161	189.31	121.837	896.683	1190.04	1205.99	2.73423	6.65404	7.2513e-52	9.26075e-51
gene3965	YALI0_D24277g	413.457	343.107	349.077	2316.69	2454.91	2544.21	2.7256	6.61437	1.99793e-149	1.08756e-147
gene2883	YALI0_C23705g	2088.79	2631.43	2555.87	15162.1	15809.1	16189.6	2.6963	6.48136	7.57079e-196	5.77903e-194
gene930	YALI0_B02024g	8.23759	15.2547	14.7341	108.695	57.1495	84.065	2.69609	6.48042	2.50024e-15	1.02431e-14
gene3959	YALI0_D24145g	16.3417	14.3153	6.79542	84.0958	111.336	50.0693	2.69489	6.47504	7.17703e-13	2.56389e-12
gene2454	YALI0_C13750g	1204.96	1115.67	1187.96	7286.9	7508.49	7612.62	2.67553	6.38872	9.9727e-255	1.03482e-252
gene4562	YALI0_E10659g	57.2704	36.8317	57.8115	370.922	329.835	266.28	2.66992	6.36393	2.65622e-32	2.09004e-31
gene2794	YALI0_C21758g	1391.28	1266.92	1347.32	7812.95	8699.71	8963.34	2.66936	6.36148	7.62164e-221	6.57342e-219
gene2919	YALI0_D00110g	1.01794	0	0.0177837	1.80406	0.023434	6.6187	2.66696	6.35091	0.0308239	0.0447925
gene1407	YALI0_B13354g	240.567	204.934	260.073	1410.77	1483.92	1566.94	2.66321	6.33443	5.27045e-108	1.74135e-106
gene3453	YALI0_D12100g	1333.98	1205.3	1393.68	8506.16	8260.29	8103.81	2.6619	6.32865	9.98504e-235	9.20981e-233
gene2873	YALI0_C23452g	13564.6	17436.3	16105.6	95615.2	97054.2	97717.6	2.62394	6.1643	1.27716e-192	9.424e-191
gene3089	YALI0_D04136g	1650.39	1695.5	1663.56	9684.01	10022.4	11123.2	2.6214	6.15348	1.75546e-237	1.64197e-235
gene858	YALI0_B00374g	6.1801	10.7287	12.1785	75.2353	56.9146	47.6993	2.61784	6.13831	8.08502e-15	3.2132e-14
gene643	YALI0_A16610g	2.06043	4.52271	2.5662	3.28022	20.6618	33.7975	2.60139	6.06871	0.00022139	0.000428895
gene5801	YALI0_F03113g	502.825	603.961	563.467	3146.8	3629.44	3308.73	2.59318	6.03429	1.12169e-144	6.00739e-143
gene3713	YALI0_D18359g	703.234	688.325	561.93	3547.42	3881.98	4298.72	2.58412	5.99649	4.95912e-126	2.02046e-124
gene6191	YALI0_F11825g	70.6462	72.1258	69.7845	374.447	378.669	509.913	2.56857	5.9322	9.9802e-40	9.76933e-39
gene3240	YALI0_D07502g	56.2787	51.5634	50.0167	264.425	224.867	448.901	2.56713	5.92628	2.40416e-19	1.17311e-18
gene3212	YALI0_D06864g	143.288	131.574	133.32	599.987	826.165	973.799	2.55464	5.87519	1.19744e-39	1.16772e-38
gene4981	YALI0_E20251g	378.903	446.447	399.699	2313.99	2618.08	2269.32	2.55382	5.87187	6.40022e-128	2.65649e-126
gene4889	YALI0_E18194g	1002.16	891.505	869.354	5024.16	5110.59	6048.41	2.54975	5.85533	1.39622e-148	7.53844e-147
gene358	YALI0_A09086g	206.858	229.91	212.964	1532.35	1141.83	1061.54	2.52255	5.74598	9.05823e-59	1.36407e-57
gene2403	YALI0_C12364g	628.601	573.489	667.07	3313.03	3601.68	3686.88	2.50524	5.67742	6.8858e-155	3.8753e-153
gene2508	YALI0_C15092g	809.83	767.655	856.379	4158.74	4841.45	4771.32	2.50117	5.66144	5.80358e-161	3.50378e-159
gene2973	YALI0_D01287g	435.121	455.034	418.625	2459.15	2451.84	2504.32	2.50067	5.65949	3.75391e-159	2.22587e-157
gene346	YALI0_A08800g	2.03251	0	0.0355009	7.50427	2.10401	3.6597	2.49228	5.62665	0.0119704	0.0185998
gene3318	YALI0_D09185g	153.725	210.754	182.908	1050.14	1136.19	863.864	2.47706	5.56761	2.02984e-54	2.74545e-53
gene4475	YALI0_E08756g	497.583	457.75	554.678	2725.93	2755.87	2890.57	2.47316	5.55258	3.35755e-139	1.6892e-137
gene2530	YALI0_C15488g	8090.3	10141.9	9717.57	50690.6	50293.9	53185.3	2.46358	5.51585	7.26789e-174	4.73197e-172
gene3459	YALI0_D12232g	259.895	221.431	203.986	1314.33	1231.64	1217.32	2.45529	5.48425	1.9374e-84	4.48301e-83
gene4896	YALI0_E18348g	226.323	227.563	266.253	1073.04	1308.14	1565.84	2.45441	5.48087	9.26042e-58	1.35669e-56
gene796	YALI0_A20273g	310.288	339.226	341.736	2108.25	1680.57	1644.68	2.45439	5.4808	9.64033e-91	2.48145e-89
gene3129	YALI0_D05041g	1184.44	1098.96	1075.64	5995	5952.27	6383.28	2.44769	5.45542	3.82518e-200	2.98859e-198
gene2254	YALI0_C08965g	240.517	214.24	219.258	1309.87	1208.87	1132.14	2.43687	5.41467	1.63467e-85	3.86329e-84
gene5296	YALI0_E27247g	74.9011	90.504	131.858	605.498	568.614	425.873	2.4246	5.36879	6.60568e-26	4.20194e-25
gene3072	YALI0_D03740g	20.4054	16.1183	4.54442	85.2628	95.9071	40.7846	2.42043	5.35329	3.13976e-08	8.47952e-08
gene1097	YALI0_B06028g	54.2346	59.0761	38.3966	164.858	262.709	384.094	2.41996	5.35156	4.37309e-14	1.66428e-13
gene1294	YALI0_B10736g	15231	14733.4	14278.9	77556	81450.7	77038.6	2.41546	5.3349	1.94392e-274	2.22579e-272
gene2319	YALI0_C10450g	1003.33	1017.32	993.069	5358.92	5287.29	5223.66	2.39624	5.26429	1.42488e-208	1.15398e-206
gene3085	YALI0_D04048g	1193.77	1219.33	1206.88	6591.89	6213.88	6250.83	2.39607	5.26368	9.86185e-208	7.89067e-206
gene3993	YALI0_D25014g	5384.15	5280.06	5390.95	31512.9	26664.1	26255	2.39478	5.25899	2.10634e-184	1.4571e-182
gene4554	YALI0_E10483g	213.104	253.769	276.131	1341.02	1300.88	1262.59	2.39447	5.25784	3.30133e-83	7.45719e-82
gene3204	YALI0_D06688g	177.381	203.997	331.204	1110.35	1231.63	1398.26	2.38898	5.23788	1.18002e-34	9.9828e-34
gene3346	YALI0_D09801g	2907.59	2859.34	2939.8	16608.1	15020.1	13865.7	2.38555	5.22542	1.18268e-189	8.44533e-188
gene2127	YALI0_C06105g	437.907	325.131	319.98	2374.77	2104.08	1175.87	2.38433	5.22103	3.80285e-29	2.71556e-28
gene870	YALI0_B00660g	1557.06	1435.51	1315.29	7407.95	7095	7951.89	2.38124	5.20985	3.08977e-163	1.93577e-161
gene4521	YALI0_E09779g	1.04448	3.57712	4.79679	12.8044	22.6508	13.7636	2.35232	5.10645	8.57679e-06	1.89168e-05
gene5245	YALI0_E26125g	2674.28	2789.86	3101.46	14401.3	13937.5	15372.2	2.35191	5.10499	6.4585e-189	4.56286e-187
gene5411	YALI0_E29755g	624.309	577.078	432.156	2729.67	2871.57	2710.12	2.34511	5.081	2.69118e-85	6.33763e-84
gene1376	YALI0_B12606g	590.635	563.471	502.721	2601.92	2986.27	2806.32	2.33936	5.06077	3.28932e-120	1.27002e-118
gene3121	YALI0_D04873g	1717.78	1431.28	1559.1	8446.37	7721.59	7580.86	2.33492	5.04525	4.63694e-156	2.65465e-154
gene255	YALI0_A06589g	1144.44	1071.76	891.83	5481.95	4877.96	5317.13	2.33328	5.03949	1.30142e-122	5.14447e-121
gene5455	YALI0_E30701g	29.6871	34.0456	22.9928	148.709	106.842	183.647	2.33126	5.03244	1.80941e-17	8.17993e-17
gene4341	YALI0_E05555g	841.385	737.625	680.816	3753.84	3835.39	3737.38	2.32423	5.00797	2.06871e-136	9.88365e-135
gene5358	YALI0_E28622g	588.771	573.463	715.705	3504.32	3134.31	2723.4	2.3186	4.98847	1.42555e-85	3.38109e-84
gene771	YALI0_A19646g	432.08	455.835	441.755	2343.15	2184.02	2104.93	2.31775	4.98553	6.72251e-127	2.75582e-125
gene5094	YALI0_E22825g	65.5484	73.1546	66.1456	351.961	329.936	341.782	2.31755	4.98483	1.53885e-44	1.68084e-43
gene3280	YALI0_D08382g	24.6294	38.654	27.6674	100.654	179.683	174.112	2.317	4.98294	2.98242e-15	1.21362e-14
gene768	YALI0_A19580g	980.888	1050.24	1081.76	4812.71	5141.48	5478.13	2.30989	4.95845	7.20956e-159	4.23705e-157
gene2943	YALI0_D00627g	7617.06	7466.69	7681.41	36177.4	37976.8	38279.8	2.30423	4.93904	9.19248e-251	9.39188e-249
gene2201	YALI0_C07722g	11.2331	10.7919	2.99301	33.95	70.9205	19.7406	2.29985	4.92406	1.00834e-05	2.20638e-05
gene1665	YALI0_B18986g	589.512	453.067	512.774	2271.12	2616.17	2755.96	2.29722	4.9151	1.02693e-87	2.52587e-86
gene2959	YALI0_D00979g	566.239	619.66	606.954	2857.96	3147.58	2805.14	2.29651	4.91269	2.18557e-130	9.48653e-129
gene1580	YALI0_B17160g	94.312	139.739	101.53	428.436	553.219	662.382	2.29238	4.89864	4.1565e-26	2.65928e-25
gene3590	YALI0_D15422g	31.8988	58.1276	64.7463	252.079	211.219	296.226	2.29129	4.89495	3.79236e-19	1.83164e-18
gene178	YALI0_A04521g	2.08447	6.24143	9.5355	27.6437	19.7766	40.0818	2.28183	4.86295	2.24747e-07	5.70982e-07
gene4647	YALI0_E12507g	2.04182	1.79373	0.0706915	11.2427	10.2883	0	2.27817	4.85063	0.00761826	0.0121969
gene2772	YALI0_C21296g	206.857	254.536	185.647	1198.5	1065.07	873.027	2.27586	4.84285	3.524e-45	3.92008e-44
gene3703	YALI0_D18084g	473.794	406.716	335.713	1934.62	1994.69	1900	2.25877	4.78583	4.24268e-83	9.55106e-82
gene5497	YALI0_E31581g	856.014	951.579	967.259	4003.63	4563.33	4618.97	2.2486	4.75221	4.43983e-132	2.00578e-130
gene5207	YALI0_E25201g	184.394	245.701	186.394	1107	1029.83	790.705	2.24665	4.74579	3.81172e-40	3.76691e-39
gene4135	YALI0_E00990g	3260.69	3128.4	2800.95	14488.2	14132.9	14990.6	2.24599	4.74361	1.90005e-183	1.28758e-181
gene5148	YALI0_E23925g	965.341	844.976	908.238	4085.14	4238.74	4495.2	2.23781	4.71679	3.74043e-144	1.98722e-142
gene5146	YALI0_E23859g	23.4999	15.8604	17.5789	128.433	92.012	48.9789	2.23442	4.70572	1.8367e-09	5.36392e-09
gene1240	YALI0_B09537g	2615.59	2035.28	2309.31	11221.2	10611.8	10535.1	2.21767	4.65141	1.75403e-132	8.08922e-131
gene3104	YALI0_D04466g	2358.66	1984.06	2069.66	8924.69	10253.9	10527.3	2.2118	4.63253	1.22826e-131	5.47441e-130
gene3195	YALI0_D06501g	1349.17	1258.75	1000.57	4437.96	5926.18	6332.1	2.20969	4.62577	2.07543e-60	3.27385e-59
gene5494	YALI0_E31537g	582.46	527.466	541.477	2574.74	2533.5	2434.79	2.19137	4.56739	5.43724e-124	2.17522e-122
gene5636	YALI0_E34463g	134.33	178.096	210.654	630.645	782.846	978.468	2.19119	4.56682	1.40383e-26	9.15798e-26
gene3503	YALI0_D13255g	4.06697	0.839872	0.0882285	16.971	6.23843	1.65742	2.19008	4.56331	0.00669607	0.0108249
gene5862	YALI0_F04444g	3697.97	3807.49	3621.03	16458.7	16705.7	17615.9	2.19	4.56304	1.12161e-213	9.3108e-212
gene4033	YALI0_D25938g	1454.9	1584.41	1550.05	7657.97	6901.5	6218.94	2.17857	4.52705	1.26026e-125	5.07237e-124
gene2696	YALI0_C19558g	607.261	741.145	673.148	2404.49	3042.28	3671.2	2.17295	4.50945	6.76701e-55	9.30428e-54
gene3756	YALI0_D19316g	672.641	690.782	657.32	3047.45	2779.83	3269.54	2.16993	4.5	3.24117e-114	1.17621e-112
gene5178	YALI0_E24563g	309.03	288.666	217.547	1218.96	1344.07	1095.95	2.16416	4.48205	1.66447e-50	2.08561e-49
gene4447	YALI0_E08096g	15.3129	16.2859	0.550778	31.8579	43.4974	69.9422	2.14576	4.42526	5.88375e-05	0.00012045
gene2999	YALI0_D01936g	122.897	107.946	158.551	593.022	532.7	592.268	2.14234	4.41477	4.15043e-36	3.65073e-35
gene1266	YALI0_B10109g	103.386	82.1536	118.177	377.029	464.227	496.549	2.13886	4.40414	4.02256e-29	2.86629e-28
gene3218	YALI0_D06996g	4208.76	3903.15	3956.83	16051.1	18654.8	18233.8	2.13302	4.38635	3.23348e-160	1.93455e-158
gene7034	YALI0_F30965g	15.2961	8.83169	5.43016	58.6333	39.3582	33.8803	2.13245	4.3846	9.42961e-09	2.63228e-08
gene2193	YALI0_C07546g	57.535	100.2	99.717	321.693	386.696	418.938	2.12904	4.37426	1.64045e-21	8.72934e-21
gene3003	YALI0_D02024g	474.901	423.527	389.461	1931.12	1945.02	1742.71	2.12376	4.35829	4.31512e-89	1.08961e-87
gene6338	YALI0_F15169g	756.663	776.771	852.39	3666.48	3555.12	3162.39	2.12252	4.35454	1.16033e-110	4.03442e-109
gene2640	YALI0_C18293g	118.792	131.979	118.53	493.707	480.019	626.18	2.11345	4.32726	2.7875e-35	2.3948e-34
gene5905	YALI0_F05434g	453.514	446.803	429.691	2294.98	1863.49	1595.32	2.11259	4.32468	6.6488e-60	1.02925e-58
gene4589	YALI0_E11319g	926.413	885.756	755.819	3401.57	3701	4007.64	2.11186	4.32247	2.31642e-97	6.68842e-96
gene2000	YALI0_C03135g	1009.48	964.333	1080.21	4206.14	4390.73	4538.52	2.10571	4.30408	1.74886e-138	8.66729e-137
gene364	YALI0_A09262g	2.08434	10.0252	5.07986	17.2908	28.903	29.7056	2.10139	4.29124	1.07196e-06	2.5672e-06
gene923	YALI0_B01848g	467.794	418.855	435.643	2118.16	1750.89	1803.8	2.10111	4.29039	2.98167e-83	6.80456e-82
gene6992	YALI0_F30063g	383.692	309.439	277.964	1435.23	1391.88	1340.15	2.09982	4.28655	5.09047e-65	8.91974e-64
gene5391	YALI0_E29315g	196.458	199.972	129.384	748.943	778.573	710.116	2.08743	4.24991	1.80673e-34	1.51496e-33
gene5537	YALI0_E32329g	233.502	249.165	267.937	987.743	1038.28	1158.84	2.08549	4.24421	7.99835e-60	1.23241e-58
gene5001	YALI0_E20713g	1744.38	1493.82	1505.06	6853.15	6541.69	6676.76	2.08104	4.23111	2.08582e-134	9.68666e-133
gene4232	YALI0_E03124g	838.29	740.442	641.547	2987.14	3016.52	3380.41	2.0783	4.2231	3.19447e-83	7.24043e-82
gene2793	YALI0_C21736g	7.12671	2.60079	1.47122	10.899	15.5255	22.3879	2.07091	4.20152	3.98572e-05	8.28975e-05
gene4979	YALI0_E20207g	526.262	501.505	583.508	2447.66	2197.49	2108.54	2.06877	4.19527	1.0671e-88	2.68432e-87
gene490	YALI0_A12573g	33.6845	17.484	21.4364	83.6308	124.877	95.9406	2.06425	4.18217	2.12491e-13	7.80075e-13
gene1217	YALI0_B09009g	1109.7	879.94	1138.17	4283.88	4411.36	4274.06	2.05313	4.15004	3.26948e-95	9.20026e-94
gene2937	YALI0_D00495g	458.53	365.905	428.89	1690.73	1800.25	1700.5	2.05142	4.14515	5.06723e-82	1.11429e-80
gene5658	YALI0_E34947g	917.286	892.616	872.581	3373.85	3810.53	3879.06	2.04369	4.12299	1.37688e-115	5.05184e-114
gene5252	YALI0_E26279g	1724	1582.05	1636.24	6386.33	7028.59	6932.77	2.04165	4.11717	9.60548e-143	5.02283e-141
gene4846	YALI0_E17215g	383.865	353.092	362.225	1673.03	1254.72	1561.34	2.02991	4.08381	1.24661e-59	1.91194e-58
gene2567	YALI0_C16522g	137.999	104.898	80.2398	477.809	432.284	408.907	2.02721	4.07616	1.91209e-24	1.14812e-23
gene2586	YALI0_C16951g	743.395	805.427	863.554	3007.29	3354.5	3406.07	2.01813	4.05059	4.27701e-99	1.2568e-97
gene3915	YALI0_D23177g	914.119	822.161	786.12	3302.13	3494.11	3403.97	2.01491	4.04156	2.76473e-111	9.71457e-110
gene1073	YALI0_B05478g	1786.49	1673.7	1776.41	6173.56	7005.95	7960.6	2.01342	4.03739	1.40756e-97	4.08192e-96
gene4533	YALI0_E10043g	4686.75	4033.89	3880.76	17926.7	16312.8	15829.8	1.99016	3.97281	2.2721e-118	8.72198e-117
gene6685	YALI0_F22847g	903.995	894.435	874.974	3813.44	3297.86	3463.91	1.98367	3.95499	1.78844e-108	5.96834e-107
gene6705	YALI0_F23353g	3931.25	3501.7	3496.91	14573.2	14250.8	14340.1	1.98144	3.94888	2.43135e-157	1.41637e-155
gene5208	YALI0_E25223g	2070.03	1973.99	1840	7872.61	7420.71	7921.18	1.97959	3.94381	1.23113e-141	6.38745e-140
gene6399	YALI0_F16511g	1712.63	1499.4	1399.99	5660.44	6260.27	6257.58	1.97814	3.93985	4.38035e-104	1.39855e-102
gene6441	YALI0_F17446g	36.0005	81.1462	51.4744	203.847	226.412	225.497	1.9588	3.88739	1.23291e-14	4.85055e-14
gene4295	YALI0_E04532g	631.5	527.355	521.094	2200.66	1950.54	2379.14	1.95836	3.8862	4.56939e-69	8.4059e-68
gene5873	YALI0_F04686g	1128.95	914.612	802.447	3661.49	3798.12	3592.27	1.95642	3.88097	1.34688e-69	2.5055e-68
gene5638	YALI0_E34507g	170.909	151.97	155.762	639.208	607.042	602.163	1.94862	3.86005	6.19492e-45	6.83397e-44
gene5010	YALI0_E20911g	686.876	628.123	621.428	2560.95	2452.88	2413.58	1.93901	3.83442	9.80744e-99	2.86922e-97
gene5585	YALI0_E33363g	29.5883	22.3474	7.31035	75.6989	86.7468	67.1935	1.93836	3.8327	5.34201e-09	1.51543e-08
gene2768	YALI0_C21186g	1525.5	1557.44	1588.5	6286.33	5930.5	5650.2	1.93548	3.82506	2.82788e-131	1.24371e-129
gene2287	YALI0_C09658g	3230.01	3356.79	2657.52	12714.7	11393.6	10937.6	1.922	3.78947	6.41922e-92	1.69841e-90
gene2834	YALI0_C22660g	448.448	450.239	468.681	1640.73	1839.48	1690.33	1.91901	3.78164	9.30806e-84	2.13155e-82
gene1199	YALI0_B08558g	2473.31	2160.58	2058	7978.43	8376.1	8797.03	1.90976	3.75747	3.88089e-113	1.38564e-111
gene573	YALI0_A14861g	163.647	122.349	128.755	554.38	516.026	488.38	1.90919	3.75598	3.90591e-32	3.05526e-31
gene3173	YALI0_D06017g	1517.36	1631.42	1670.28	5615.18	6326.41	6145.73	1.90826	3.75356	3.95925e-117	1.50248e-115
gene2143	YALI0_C06460g	1878.51	1744.48	1508.72	6754.52	6496.1	5961.4	1.90368	3.74168	2.5311e-92	6.77782e-91
gene2250	YALI0_C08899g	77.7269	64.8462	60.3333	268.943	213.277	278.401	1.90345	3.74107	3.41621e-22	1.87651e-21
gene3052	YALI0_D03179g	2629.19	3101.72	2487.52	11062.6	9606.82	10086.2	1.90327	3.74059	8.93611e-95	2.504e-93
gene5498	YALI0_E31603g	65.7077	85.2007	126.693	345.358	365.965	327.703	1.9011	3.73499	2.08366e-17	9.38141e-17
gene129	YALI0_A03179g	0.0157882	7.40407	0.140072	7.28059	14.4104	9.19451	1.88642	3.69716	0.00125367	0.00223566
gene5320	YALI0_E27786g	215.036	214.286	239.322	925.006	714.841	829.547	1.88505	3.69365	5.63043e-38	5.22961e-37
gene1718	YALI0_B20284g	45.0294	47.3581	35.5087	135.318	148.987	189.982	1.88461	3.69253	7.39557e-17	3.23757e-16
gene2977	YALI0_D01375g	220.298	276.169	291.108	662.453	1013.3	1229.07	1.88203	3.68594	3.9472e-20	1.98658e-19
gene4283	YALI0_E04268g	454.337	407.018	297.816	1361.89	1534.39	1360.44	1.87513	3.66835	1.54165e-41	1.57026e-40
gene1779	YALI0_B21560g	2717.11	2543.23	2655.01	10365.4	9434.03	9160.4	1.87149	3.6591	1.62731e-130	7.10984e-129
gene1807	YALI0_B22176g	1322.55	1135.32	1076.41	4278.38	4168.47	4418.4	1.86339	3.63862	2.83144e-92	7.55163e-91
gene2279	YALI0_C09482g	11.229	7.98642	5.29219	44.8112	10.5754	35.2517	1.86193	3.63495	0.000291873	0.000559838
gene3347	YALI0_D09823g	2229.6	1986.52	1654.91	7289.96	6902.6	7130.34	1.86002	3.63012	1.73399e-78	3.57622e-77
gene3691	YALI0_D17842g	217.014	187.242	228.044	653.105	809.563	831.794	1.85964	3.62918	1.45082e-33	1.1954e-32
gene3017	YALI0_D02343g	219.153	251.41	223.128	936.044	778.829	804.359	1.85936	3.62848	5.06762e-41	5.10684e-40
gene2217	YALI0_C08140g	2866.5	2684.22	2420.28	9083.76	9365.79	10467.4	1.8586	3.62656	1.47256e-103	4.63473e-102
gene6660	YALI0_F22297g	845.63	877.925	762.708	2656.16	3182.77	3162.25	1.85496	3.61743	1.60888e-73	3.12414e-72
gene3823	YALI0_D20922g	170.976	145.286	198.73	528.457	659.614	671.953	1.85261	3.61153	2.10373e-27	1.41836e-26
gene6808	YALI0_F25707g	1458.83	1496.64	1202.84	4988.52	4929.53	5105.6	1.85177	3.60942	1.7241e-91	4.5256e-90
gene2896	YALI0_C23991g	1684.91	1462.22	1229.38	5631.69	5391.66	4726.2	1.84682	3.59705	3.71578e-62	6.15373e-61
gene5014	YALI0_E20999g	316.156	257.82	237.818	979.86	1119.55	800.027	1.83595	3.57007	1.78849e-30	1.3256e-29
gene5323	YALI0_E27852g	109.311	62.5503	69.282	306.854	298.783	255.455	1.83455	3.56661	1.59505e-16	6.86948e-16
gene6481	YALI0_F18304g	15.3957	13.9911	28.8008	57.8723	54.9714	94.9279	1.83201	3.56032	9.70314e-08	2.52304e-07
gene4863	YALI0_E17611g	128.924	121.138	101.832	428.592	439.39	385.789	1.83006	3.55552	3.11296e-30	2.29702e-29
gene384	YALI0_A09768g	54.2308	48.8658	48.7106	119.035	179.932	240.369	1.8262	3.54603	2.86378e-11	9.42437e-11
gene5368	YALI0_E28831g	17.4122	14.9754	21.9837	62.7451	52.8738	77.0186	1.82591	3.54531	1.89168e-10	5.91463e-10
gene5719	YALI0_F01254g	792.481	816.027	862.733	2783.05	3015.31	2952.33	1.82461	3.5421	1.81024e-93	4.92698e-92
gene1209	YALI0_B08800g	348.055	368.989	294.007	1217.22	1072.58	1292.74	1.82329	3.53887	3.74891e-47	4.32232e-46
gene2950	YALI0_D00781g	501.622	478.684	480.464	1667.59	1677.35	1823.77	1.82287	3.53785	9.25417e-79	1.92053e-77
gene1912	YALI0_C01067g	76.6119	43.9688	51.5135	208.813	223.206	174.129	1.81463	3.51768	2.90967e-15	1.18619e-14
gene719	YALI0_A18403g	694.112	684.397	668.459	2439.87	2457.97	2301.72	1.81386	3.51581	6.61262e-91	1.71541e-89
gene4657	YALI0_E12705g	752.589	807.237	847.663	2962.75	2872.65	2616.55	1.81213	3.5116	1.91349e-82	4.26425e-81
gene5670	YALI0_F00176g	7890.33	7639.64	6953.86	24784.5	26661.8	27041.7	1.80335	3.49029	1.04505e-127	4.31067e-126
gene3180	YALI0_D06193g	1019.56	867.213	907.442	3017.48	3395.83	3327.44	1.80156	3.48596	8.62378e-81	1.85341e-79
gene3732	YALI0_D18810g	788.281	852.514	651.724	2389.35	2789.85	2809.39	1.79949	3.48098	1.91652e-57	2.78504e-56
gene6454	YALI0_F17732g	44.0189	45.4744	40.1222	201.429	155.076	95.0643	1.79811	3.47764	5.65334e-10	1.69959e-09
gene3116	YALI0_D04785g	3409.09	2972.12	2962.06	11154.7	10834.1	10459.3	1.79599	3.47253	9.7275e-117	3.67047e-115
gene3396	YALI0_D10835g	17843.7	17129.3	16098.3	55706.6	59872.5	61736.4	1.79565	3.47173	1.00158e-131	4.49425e-130
gene1380	YALI0_B12716g	2355.69	2378.42	2035.96	7576.83	8006.87	7866.58	1.7914	3.4615	7.9973e-111	2.79527e-109
gene1155	YALI0_B07403g	2886.04	3109.56	2400.04	9201.09	9468.15	10379.5	1.79005	3.45827	3.72297e-79	7.84897e-78
gene6165	YALI0_F11275g	1188.74	1261.92	1358.73	4441	4053.81	4645.82	1.78704	3.45107	1.81813e-90	4.64392e-89
gene2185	YALI0_C07348g	38.8821	25.3272	46.3231	128.407	136.403	113.351	1.77753	3.42839	1.34664e-13	5.00448e-13
gene1976	YALI0_C02607g	614.341	701.958	603.071	2154.33	2306.92	2126.26	1.7774	3.42808	1.23841e-73	2.41892e-72
gene2462	YALI0_C13926g	2734.54	2765.37	2545.28	9568.23	9163.05	8854.73	1.7772	3.42759	6.32518e-128	2.64186e-126
gene4294	YALI0_E04510g	482.314	581.931	495.881	1702.61	1922.18	1725.36	1.77623	3.42529	2.28832e-62	3.80871e-61
gene3203	YALI0_D06655g	151.596	171.967	168.955	618.255	496.601	572.793	1.77614	3.42509	6.57013e-31	4.94136e-30
gene5830	YALI0_F03751g	119.859	127.129	148.226	429.216	419.964	495.587	1.76712	3.40375	5.42806e-28	3.7201e-27
gene5700	YALI0_F00858g	759.626	710.777	757.418	2814.44	2492.18	2255.19	1.76336	3.39487	1.74249e-65	3.06946e-64
gene2969	YALI0_D01199g	760.607	752.296	655.874	2698.04	2425.98	2173.89	1.74952	3.36246	3.94142e-60	6.12998e-59
gene5611	YALI0_E33913g	1410.67	1250.05	1267.14	4261.59	4363.87	4574.57	1.74861	3.36035	4.71098e-97	1.34852e-95
gene3182	YALI0_D06237g	1291.02	1337.88	1248.51	4212.66	4234.65	4576.5	1.74734	3.35739	2.97408e-102	9.18644e-101
gene6278	YALI0_F13805g	972.523	875.363	914.605	3546.01	2933.83	2790.99	1.74681	3.35615	3.5768e-61	5.77944e-60
gene5748	YALI0_F01925g	1762.05	1896.68	1914.29	6262.95	6059.82	6355.43	1.74495	3.35184	9.70919e-114	3.48534e-112
gene1257	YALI0_B09955g	1037.28	1199.04	1240.54	3337.54	4024.57	4266.39	1.7419	3.34476	1.59098e-59	2.43449e-58
gene601	YALI0_A15576g	925.467	850.425	916.642	2564.59	3239.59	3176.15	1.73793	3.33557	7.88546e-61	1.26491e-59
gene6743	YALI0_F24189g	33.6463	12.045	17.7628	30.476	84.6234	95.8575	1.72676	3.30983	0.000183297	0.000358445
gene2971	YALI0_D01243g	448.478	450.996	500.395	1549.6	1474.71	1594.56	1.72344	3.30222	8.91345e-65	1.55365e-63
gene2608	YALI0_C17545g	15609.7	15040.7	13164.1	42543.2	48591.7	53183.9	1.71969	3.29365	7.12408e-78	1.46022e-76
gene5006	YALI0_E20823g	2032.18	2049.08	1784.44	5643.5	6489.91	7191.05	1.71952	3.29326	2.32536e-68	4.20782e-67
gene3649	YALI0_D16929g	612.415	733.678	750.367	2319.78	2388.64	2188.06	1.71806	3.28994	6.62791e-64	1.12e-62
gene6623	YALI0_F21450g	988.909	885.089	945.503	3143.58	3152.87	2930.75	1.71076	3.27334	9.18888e-83	2.0616e-81
gene6387	YALI0_F16225g	6.17334	14.552	5.34704	22.8859	35.0741	29.5691	1.71049	3.27273	6.48325e-06	1.44821e-05
gene1676	YALI0_B19228g	382.957	362.539	454.742	1272.38	1372.12	1278.33	1.7103	3.27228	1.22383e-50	1.53929e-49
gene414	YALI0_A10483g	76.9098	106.326	99.1894	276.637	291.707	355.329	1.70813	3.26736	2.67342e-19	1.30068e-18
gene4383	YALI0_E06519g	1495.75	1447.83	1480.54	4808.45	4997.65	4648.04	1.70804	3.26716	1.71156e-107	5.62698e-106
gene3408	YALI0_D11088g	242.604	194.028	269.558	848.249	682.74	775.048	1.70751	3.26596	3.07625e-27	2.06566e-26
gene3388	YALI0_D10659g	7582.25	7548.71	7488.91	21424.5	24683.6	27592.8	1.70406	3.25817	1.05502e-84	2.44979e-83
gene3804	YALI0_D20482g	287.53	277.293	190.57	750.357	907.687	799.834	1.70134	3.25203	1.63061e-24	9.8355e-24
gene1674	YALI0_B19184g	430.932	385.06	395.937	1351.17	1298.84	1291.29	1.70127	3.25188	2.70456e-60	4.25616e-59
gene3091	YALI0_D04180g	649.011	571.761	626.819	1657.64	2056.72	2257.43	1.69262	3.23244	1.21289e-44	1.33138e-43
gene1767	YALI0_B21318g	5060.67	5436.38	4945.14	15160	16965.2	17769.4	1.69174	3.23046	1.27691e-101	3.87213e-100
gene5647	YALI0_E34727g	134.096	116.152	142.331	348.325	473.378	446.407	1.69134	3.22956	3.74959e-21	1.96846e-20
gene5370	YALI0_E28875g	687.773	611.546	493.974	1723.53	1864.54	2196.49	1.68868	3.22362	6.92033e-39	6.61265e-38
gene7080	YALI0_F32043g	1440.47	1365.78	1466.41	4510.09	4609.95	4645.54	1.68839	3.22296	1.20784e-104	3.89382e-103
gene4066	YALI0_D26730g	1108.82	1088.07	1231.71	3700.34	3863.22	3473.86	1.68757	3.22114	1.16792e-82	2.61151e-81
gene4203	YALI0_E02442g	140.11	93.5823	121.707	406.6	387.754	349.746	1.68652	3.2188	6.98555e-21	3.64368e-20
gene3500	YALI0_D13156g	2759.1	2467.22	2841.97	9073.3	8435.11	8432.65	1.68553	3.21658	8.30496e-102	2.54163e-100
gene5962	YALI0_F06578g	5103.34	4234.19	3794.67	14464.4	13765.8	13976.1	1.6841	3.21339	1.64363e-69	3.04899e-68
gene5824	YALI0_F03630g	759.514	627.668	690.583	2162.59	2376.16	2135.46	1.68384	3.21282	2.69919e-62	4.48134e-61
gene1929	YALI0_C01463g	1649.37	1669.52	1725.26	5234.93	5591.21	5366.88	1.68286	3.21064	1.39611e-108	4.68262e-107
gene6461	YALI0_F17886g	2185.75	2231.62	1900.33	6533.31	6836.31	6874.56	1.67909	3.20226	2.3337e-91	6.1016e-90
gene331	YALI0_A08360g	284.534	288.823	220.893	837.522	805.662	895.387	1.67433	3.19172	6.90086e-33	5.54826e-32
gene5426	YALI0_E30107g	635.724	532.218	669.217	2163.36	1824.28	1856.45	1.67068	3.18365	1.47156e-49	1.80307e-48
gene3471	YALI0_D12496g	752.239	610.153	567.859	1904.72	1945.24	2286.9	1.66809	3.17794	2.36848e-44	2.58277e-43
gene3619	YALI0_D16247g	1687.2	1638.29	1677.09	6066.15	4620.62	5187.59	1.66606	3.17348	1.07665e-64	1.86685e-63
gene6365	YALI0_F15763g	244.547	201.681	202.263	830.33	689.72	531.965	1.6613	3.16302	2.13595e-19	1.04377e-18
gene2893	YALI0_C23925g	27.7687	43.6665	55.9296	112.221	142.627	147.145	1.65649	3.15249	1.09152e-10	3.47496e-10
gene1839	YALI0_B22880g	68.4399	34.0108	53.363	118.321	192.1	180.447	1.65265	3.14411	5.82789e-09	1.64974e-08
gene6202	YALI0_F12067g	9515.04	8090.08	8629.95	26435.7	27298.9	28646.3	1.65087	3.14022	9.07024e-102	2.76309e-100
gene4980	YALI0_E20229g	92.1541	97.1232	91.0294	316.139	275.169	285.336	1.64308	3.12333	5.69349e-24	3.33132e-23
gene3828	YALI0_D21076g	944.94	902.218	936.74	2745.16	3096.91	2835.76	1.64026	3.11721	9.70266e-75	1.91203e-73
gene1381	YALI0_B12738g	1312.53	1313.5	1357.06	4264.74	4168.38	3943.18	1.63583	3.10766	1.52625e-93	4.17112e-92
gene2234	YALI0_C08547g	75.6901	86.208	35.8674	255.78	236.557	117.867	1.63533	3.10658	5.36971e-06	1.21005e-05
gene4966	YALI0_E19921g	430.941	379.603	409.264	1313.38	1350.35	1120.84	1.63355	3.10276	3.90004e-45	4.33113e-44
gene4595	YALI0_E11407g	1576.57	1390.46	1530.02	5269.15	4643.04	3980.52	1.62747	3.08971	3.06284e-55	4.22875e-54
gene6513	YALI0_F18964g	4706.11	3997.65	3396.94	11243.5	13628	12513	1.6271	3.08892	1.62122e-50	2.03526e-49
gene722	YALI0_A18469g	874.097	727.671	682.178	2368.72	2350.48	2335.16	1.62618	3.08695	4.43037e-56	6.22032e-55
gene5655	YALI0_E34881g	2189.85	2202.08	1970.8	6462.33	6474.44	6642.69	1.62085	3.07557	1.68827e-96	4.77097e-95
gene4555	YALI0_E10505g	3762.26	3196.33	3172.53	9937.13	10257.1	10923.5	1.61881	3.07121	2.60406e-84	6.00471e-83
gene3478	YALI0_D12661g	1408.62	1268.88	1236.37	3452.98	3661.92	4906.35	1.61878	3.07115	2.65177e-40	2.6245e-39
gene3251	YALI0_D07722g	628.595	668.9	561.296	1978.27	1963.66	1768.57	1.61745	3.06832	8.61863e-57	1.22825e-55
gene6455	YALI0_F17754g	2478.62	2561.57	2408.05	7459.6	7678.07	7720.67	1.61727	3.06793	2.83572e-115	1.03473e-113
gene6824	YALI0_F26081g	1167.03	1024.76	1093.68	3430.81	3277.07	3305.07	1.60806	3.04841	4.57035e-78	9.3968e-77
gene3136	YALI0_D05181g	1159.94	1140.04	1120.08	3493.48	3371.2	3562.07	1.60796	3.0482	1.42526e-87	3.49267e-86
gene2983	YALI0_D01529g	5517.23	5452.88	5278.33	15439.9	17404.6	16635.6	1.60638	3.04486	1.04798e-109	3.60603e-108
gene5933	YALI0_F06028g	300.879	226.922	293.99	831.1	849.976	817.41	1.60506	3.04209	8.992e-31	6.73994e-30
gene3235	YALI0_D07392g	163.77	166.687	139.149	415.919	479.805	533.535	1.60404	3.03994	9.11826e-23	5.0886e-22
gene840	YALI0_A21307g	25427	22814.8	24020.4	68954.6	73819.3	76663.1	1.60251	3.03672	5.53732e-109	1.87619e-107
gene554	YALI0_A14366g	335.788	341.942	312.974	1026.08	1122.74	861.136	1.60222	3.03611	6.42174e-34	5.32419e-33
gene6991	YALI0_F30041g	1177.13	958.908	937.016	2807.71	3474.23	3049.14	1.60195	3.03554	5.31696e-47	6.11957e-46
gene3312	YALI0_D09042g	79.8712	92.9755	70.5193	215.632	205.016	318.868	1.60185	3.03532	1.89329e-12	6.635e-12
gene6094	YALI0_F09581g	199.578	161.323	203.214	553.009	565.664	591.36	1.60097	3.03348	7.84006e-28	5.34009e-27
gene2215	YALI0_C08096g	959.424	1036.78	1124.67	3270.19	3128.13	3050	1.59882	3.02895	1.74266e-70	3.26e-69
gene6528	YALI0_F19316g	575.246	562.002	441.482	1521.61	1549.13	1715.78	1.59842	3.02812	1.90166e-43	2.02712e-42
gene5678	YALI0_F00352g	2.05705	3.59839	2.53401	6.38039	4.20043	15.0288	1.59789	3.027	0.00997152	0.0156773
gene3930	YALI0_D23485g	10.1914	4.3473	3.97592	25.1549	24.7288	7.03976	1.5972	3.02555	0.00266715	0.00456391
gene2043	YALI0_C04114g	2655.69	2541.63	2535.96	8312.47	7844.56	7215.81	1.59558	3.02216	1.14906e-94	3.19285e-93
gene1057	YALI0_B05038g	5477.19	5013.98	4720.47	15872.7	15626	14440.5	1.5943	3.01949	2.25208e-94	6.23169e-93
gene5803	YALI0_F03157g	633.57	514.641	562.585	1483.27	1620.55	2049.92	1.59094	3.01246	2.66779e-34	2.22853e-33
gene4977	YALI0_E20163g	1350.27	1177.86	1233.28	4310.64	3594.6	3382.16	1.58543	3.00097	2.62891e-53	3.48475e-52
gene322	YALI0_A08165g	2046.46	1782.04	1929.66	5853.01	5754.69	5615.27	1.58098	2.99173	1.23455e-86	2.98132e-85
gene6832	YALI0_F26213g	424.993	497.956	468.934	1130.28	1151.33	1882.71	1.58074	2.99122	1.43792e-19	7.04741e-19
gene1071	YALI0_B05434g	575.511	599.46	729.299	1646.77	1957.44	2056.73	1.57255	2.97429	9.98852e-40	9.76933e-39
gene2847	YALI0_C22924g	925.447	910.63	821.092	2605.94	2600.76	2701.14	1.57225	2.97369	6.96086e-69	1.27699e-67
gene7016	YALI0_F30569g	547.835	600.856	618.873	1503.57	1899.41	1845	1.56996	2.96897	3.65072e-44	3.95505e-43
gene6994	YALI0_F30107g	372.741	453.003	359.547	1090.24	1270.7	1156.44	1.56747	2.96383	9.60945e-37	8.61219e-36
gene5598	YALI0_E33627g	3352.87	3251.13	3051.69	9624.38	9843.38	9098.55	1.56445	2.95764	1.14688e-99	3.38508e-98
gene1396	YALI0_B13090g	31.5907	13.0802	10.702	37.3863	53.7891	73.5246	1.56348	2.95565	6.49027e-05	0.000132458
gene940	YALI0_B02266g	4745.24	4506.69	4429.85	13191.5	14291.9	12944.1	1.56292	2.9545	1.92406e-102	5.97088e-101
gene4465	YALI0_E08492g	10.2331	13.5604	4.24199	6.83923	23.8413	52.6216	1.55933	2.94716	0.0138539	0.0213367
gene1696	YALI0_B19756g	14262.5	14748.1	12958.3	43687.5	38573.7	41417.6	1.55907	2.94665	2.63185e-91	6.85416e-90
gene1441	YALI0_B14124g	362.535	434.017	388.438	1133.87	1155.1	1203.8	1.55831	2.94508	1.33242e-43	1.4249e-42
gene3241	YALI0_D07524g	1202.79	1069.61	986.897	3244.2	3149.87	3192.42	1.55563	2.93963	3.09424e-64	5.28249e-63
gene1279	YALI0_B10384g	630.746	753.803	619.481	2006.8	1896.6	1982.39	1.5527	2.93366	1.33723e-52	1.73448e-51
gene6106	YALI0_F09878g	209.061	259.938	301.518	672.683	866.232	721.227	1.55215	2.93254	9.26525e-21	4.81836e-20
gene848	YALI0_B00132g	28.7423	41.1273	40.7099	112.766	112.671	98.6249	1.54857	2.92527	5.22466e-12	1.79777e-11
gene1866	YALI0_B23452g	1240.95	1309.04	1428.28	2702.3	4194.03	4649.45	1.537	2.90191	2.15764e-23	1.23738e-22
gene4804	YALI0_E16236g	765.867	871.933	757.293	2450.27	2303.96	2186.18	1.53372	2.89531	1.423e-56	2.01067e-55
gene5353	YALI0_E28534g	6306.48	5758.77	5644.45	17493.3	16959	16761.1	1.53186	2.89159	7.4956e-102	2.30455e-100
gene5541	YALI0_E32417g	2151.81	1857.13	1724.89	5861.57	5404.19	5302.94	1.53043	2.88873	1.51733e-62	2.53819e-61
gene1567	YALI0_B16874g	4218.02	3960.92	4192.63	11702	11856.8	12140.8	1.52909	2.88604	1.07924e-108	3.63818e-107
gene494	YALI0_A12705g	316.659	439.108	491.412	1227.4	1187.16	1182.3	1.5281	2.88405	1.20928e-26	7.89658e-26
gene4878	YALI0_E17941g	3052.02	3387.73	3120.82	9920.3	8364.95	9244.8	1.52562	2.8791	3.17731e-76	6.43309e-75
gene5080	YALI0_E22506g	1502.87	1343.33	1476.45	4089.93	4401.95	3949.63	1.52558	2.87902	1.74599e-72	3.32238e-71
gene4926	YALI0_E19030g	283.47	263.58	219.354	655.137	743.482	803.188	1.52123	2.87035	1.49311e-24	9.02252e-24
gene3797	YALI0_D20306g	1287.84	1267.66	1078.04	3800.61	3198.62	3381.67	1.51361	2.85525	5.57799e-53	7.29202e-52
gene6622	YALI0_F21428g	54312.6	60126.8	55473.8	155001	157741	170478	1.50786	2.84387	1.04472e-99	3.09733e-98
gene2739	YALI0_C20471g	549.63	529.063	408.063	1372.12	1424.95	1430.94	1.50588	2.83998	3.70802e-37	3.36406e-36
gene3029	YALI0_D02651g	245.681	254.88	213.912	630.393	721.651	678.027	1.50466	2.83758	8.05567e-28	5.48132e-27
gene3260	YALI0_D07898g	8074.65	8069.6	7315.78	23725.1	22488.2	20347.6	1.50427	2.83682	3.42623e-82	7.58453e-81
gene709	YALI0_A18183g	5142.58	5319.45	5265.34	13093.1	14737.8	16724.1	1.50228	2.8329	1.41767e-67	2.55142e-66
gene2929	YALI0_D00319g	7038.66	7218.57	7269.57	19933.8	19376.8	21555.8	1.49955	2.82755	7.59634e-101	2.29306e-99
gene2426	YALI0_C12980g	446.362	457.678	417.542	1109.44	1201.69	1421.46	1.4971	2.82274	1.08067e-35	9.40592e-35
gene1753	YALI0_B21010g	24.5575	24.0707	20.2069	92.2001	52.8803	49.4728	1.49161	2.81202	1.60766e-06	3.80351e-06
gene4034	YALI0_D26015g	1315.54	1263.63	1270.5	4131.48	3425.02	3263.03	1.4908	2.81045	7.13017e-52	9.1236e-51
gene3014	YALI0_D02277g	1445.41	1181.23	1247.26	3430.37	3976.84	3445.27	1.48608	2.80127	5.40389e-51	6.83566e-50
gene4145	YALI0_E01210g	6123.35	5929.57	6360.88	15327	16440	19811.4	1.48607	2.80125	3.76641e-60	5.88535e-59
gene4774	YALI0_E15510g	699.106	701.123	500.731	1647.06	1690.85	1987.61	1.48517	2.7995	1.01506e-29	7.36722e-29
gene2500	YALI0_C14872g	914.147	853.455	797.359	2521.37	2484.81	2143.44	1.47817	2.78596	2.6892e-49	3.2649e-48
gene6225	YALI0_F12617g	3348.82	3294.65	3245.14	8752.3	9220.94	9577.55	1.47812	2.78586	1.09698e-94	3.06096e-93
gene4827	YALI0_E16775g	1770.2	1909.36	1777.12	5919.46	5041.19	4236.27	1.47747	2.78461	3.43772e-42	3.57275e-41
gene4043	YALI0_D26213g	320.42	283.366	335.048	1006.46	789.211	809.776	1.4729	2.77579	2.01685e-25	1.26836e-24
gene1246	YALI0_B09669g	1713.84	1719.43	1713.29	5234.76	4720.63	4319.8	1.47176	2.77359	1.97219e-64	3.39308e-63
gene4836	YALI0_E16973g	1104.78	1262.51	1168.46	3841.72	3137.51	2783.35	1.465	2.76064	2.76901e-37	2.52944e-36
gene5618	YALI0_E34067g	500.696	543.148	520.127	1791.03	1367.18	1153.65	1.46284	2.7565	3.18406e-24	1.88461e-23
gene3255	YALI0_D07810g	857.047	1027.78	909.9	2705.11	2600.7	2399.5	1.46229	2.75545	2.42001e-50	3.01526e-49
gene4967	YALI0_E19943g	885.61	828.893	980.197	2411.02	2564.44	2441.36	1.46185	2.75461	1.88575e-54	2.55577e-53
gene564	YALI0_A14608g	4333.69	4018.74	4240.03	12440.4	11595.2	10642.8	1.4616	2.75413	4.55435e-79	9.54115e-78
gene1773	YALI0_B21450g	8288.81	9072.48	9366.55	26312.6	23494.5	23705.7	1.45974	2.75058	3.80772e-81	8.26374e-80
gene6458	YALI0_F17820g	31039.5	27324.1	30331.6	74926.5	80902.8	87794.3	1.45776	2.74682	1.24531e-76	2.52909e-75
gene977	YALI0_B03146g	101.342	107.061	87.9	289.282	226.737	298.74	1.45702	2.74541	2.55539e-15	1.04562e-14
gene6029	YALI0_F08107g	666.344	522.391	626.549	1587.19	1813.56	1575.62	1.4555	2.74252	4.31958e-38	4.02333e-37
gene6466	YALI0_F17996g	5843.82	5863.26	5555.95	17116.9	15409	14742.5	1.45304	2.73784	5.0126e-82	1.10594e-80
gene4251	YALI0_E03564g	1297.08	1145.69	1287.16	3334.51	3425.91	3440.06	1.45216	2.73617	6.708e-66	1.19112e-64
gene1448	YALI0_B14289g	1788.5	1655.1	1677.48	4600.6	4934.52	4473.42	1.45164	2.73519	1.94475e-73	3.76533e-72
gene4598	YALI0_E11473g	34.949	61.8417	57.9329	136.586	182.646	103.67	1.45067	2.73335	2.63638e-07	6.65965e-07
gene325	YALI0_A08217g	6.12941	5.36061	2.71428	9.08472	6.3028	24.4418	1.45057	2.73315	0.00931495	0.0146937
gene6658	YALI0_F22231g	4353.23	4805.65	4114.56	12311.7	11757.6	12211.9	1.45018	2.73243	6.31651e-81	1.36195e-79
gene5596	YALI0_E33583g	57.3772	70.6297	58.8015	150.156	162.418	198.196	1.44786	2.72804	7.29426e-13	2.60296e-12
gene3609	YALI0_D15862g	4191.32	3753.52	3830.07	10265.9	10904.4	10898.4	1.44542	2.72341	4.18536e-86	9.99819e-85
gene2132	YALI0_C06215g	1930.9	1868.63	2027.28	5462.47	5126.04	5253.26	1.44353	2.71986	6.47829e-79	1.34866e-77
gene2088	YALI0_C05258g	1869.33	1722.02	1616.15	5613.01	4537.66	3960.1	1.43794	2.70934	8.79529e-36	7.67536e-35
gene1033	YALI0_B04510g	1343.06	1155.68	1151.77	3180.21	3198.5	3501.32	1.4362	2.70608	1.4715e-54	1.99842e-53
gene1774	YALI0_B21472g	15287.1	11804.5	13052	34610.2	37812.3	36162.5	1.43561	2.70496	9.2748e-58	1.35669e-56
gene6807	YALI0_F25685g	2636.22	2466.75	2520.89	7347.48	6819.82	6406.66	1.43225	2.69868	2.69748e-73	5.20755e-72
gene3357	YALI0_D10043g	2729.45	2390.38	3042.4	7244.49	6970.9	7769.9	1.43023	2.6949	3.65857e-56	5.14758e-55
gene4399	YALI0_E06875g	7.17321	5.21176	10.8416	40.42	8.43667	14.5579	1.42955	2.69362	0.0139183	0.0214309
gene1927	YALI0_C01419g	917.432	907.195	1128.55	2801.18	2707.18	2433.6	1.42821	2.69112	2.40521e-41	2.44236e-40
gene4284	YALI0_E04290g	179.27	170.171	252.233	576.555	535.674	505.92	1.42659	2.68811	3.64878e-16	1.54834e-15
gene4098	YALI0_E00176g	6275.94	6212.57	6824.52	15739	17672.5	18337.5	1.42213	2.67982	7.58891e-74	1.48667e-72
gene6615	YALI0_F21285g	55.1462	27.0084	41.0549	141.082	100.405	89.1374	1.42035	2.6765	7.44348e-07	1.80541e-06
gene670	YALI0_A17314g	1695.65	2075.82	2143.46	5778.67	4950.32	5067.4	1.41735	2.67094	7.54867e-46	8.52563e-45
gene1581	YALI0_B17182g	55.3271	67.9523	56.3225	184.235	138.742	156.033	1.41192	2.66091	4.3883e-12	1.51312e-11
gene1574	YALI0_B17028g	37.942	40.7647	56.1657	136.112	107.659	114.427	1.41029	2.65791	5.32303e-10	1.60318e-09
gene3004	YALI0_D02046g	881.2	690.122	652.543	1935.5	1873.88	2076.88	1.40375	2.64589	4.39032e-34	3.65365e-33
gene1045	YALI0_B04796g	4040.74	3582.88	3287.62	9331.41	9349.25	10179.9	1.40297	2.64445	2.44455e-61	3.99859e-60
gene6256	YALI0_F13343g	1399.69	1642.49	1584.65	4277.75	4014.36	3941.39	1.4026	2.64378	5.25892e-59	7.97363e-58
gene666	YALI0_A17237g	34.8793	40.8582	52.566	135.331	114.769	89.0845	1.40152	2.6418	1.84983e-08	5.07004e-08
gene901	YALI0_B01364g	20313.2	18601.5	21331.7	50263.8	52580.2	56259.7	1.40111	2.64105	1.68506e-75	3.39106e-74
gene1408	YALI0_B13376g	280.455	301.562	210.116	651.642	745.43	696.483	1.40096	2.64077	3.70357e-19	1.79136e-18
gene4934	YALI0_E19206g	2895.28	3001.39	2661.28	7249.89	7368.95	7950.01	1.3984	2.63609	1.32874e-73	2.58773e-72
gene3777	YALI0_D19866g	1000.33	1040.3	1108.91	2676.94	2653.57	2960.97	1.39705	2.63362	3.36336e-53	4.43175e-52
gene824	YALI0_A20900g	666.327	607.951	518.284	1456.82	1791.73	1472.09	1.39584	2.63141	7.1491e-31	5.36465e-30
gene6482	YALI0_F18326g	550.53	394.239	437.422	1258.88	1301.74	1071.87	1.39387	2.62782	6.40803e-25	3.94034e-24
gene2957	YALI0_D00935g	181.23	181.477	190.059	479.226	509.701	463.521	1.39357	2.62727	5.17154e-24	3.03394e-23
gene1586	YALI0_B17292g	1097.58	1153.45	1181.46	2891.15	3120.77	2991.96	1.3914	2.62333	1.44791e-60	2.30588e-59
gene3875	YALI0_D22242g	41.955	40.0622	36.3914	98.6865	108.534	104.389	1.39113	2.62284	4.16431e-11	1.35965e-10
gene4126	YALI0_E00792g	163.756	134.72	167.24	497.797	318.899	405.49	1.39024	2.62123	2.77235e-12	9.63936e-12
gene775	YALI0_A19734g	3243.38	3189.6	3175.34	8622.52	8461.91	8086.18	1.3893	2.61951	8.89726e-88	2.20473e-86
gene3242	YALI0_D07535g	47237.3	56366	51743.3	124523	125255	157069	1.38899	2.61894	2.003e-47	2.32551e-46
gene6511	YALI0_F18920g	1718.84	1461.54	1627.15	3971.51	4287.27	4323.26	1.38842	2.61791	5.91928e-58	8.73554e-57
gene3858	YALI0_D21802g	516.058	588.877	512.108	1399.02	1463.14	1351.22	1.38003	2.60274	6.6497e-41	6.68088e-40
gene900	YALI0_B01342g	5983.89	5466.37	4563.8	12947.5	13394.6	15270	1.37742	2.59803	1.36951e-44	1.50081e-43
gene4127	YALI0_E00814g	15.2776	7.03036	2.99373	12.6236	18.6686	35.5766	1.37666	2.59666	0.00610392	0.00993532
gene3054	YALI0_D03245g	94243.8	98090.1	85050.5	220362	226993	268138	1.36703	2.5794	3.22592e-57	4.67759e-56
gene5622	YALI0_E34155g	2680.19	2489.19	2341.47	5968.83	6638.76	6748.16	1.36532	2.57633	3.84534e-60	5.99458e-59
gene189	YALI0_A04741g	88.9014	78.6982	35.9627	203.698	166.553	152.954	1.36439	2.57467	2.74994e-06	6.38544e-06
gene1997	YALI0_C03091g	13.3275	10.4579	21.6535	38.7798	56.6211	21.6854	1.36321	2.57256	0.000678384	0.00124486
gene2509	YALI0_C15114g	1942.05	1862.8	1710.73	5171.93	4801.22	4208.85	1.362	2.57042	6.33616e-49	7.5817e-48
gene1244	YALI0_B09625g	11881.1	11012.4	10508.2	28002	28442.6	29415.6	1.36197	2.57035	1.142e-81	2.50298e-80
gene4550	YALI0_E10395g	3281.2	3248.67	2873.08	8420.39	8137.2	7595.56	1.36046	2.56766	4.95529e-66	8.82254e-65
gene5567	YALI0_E32967g	27332.3	27962.4	24131.4	74123.2	66096.8	62607.7	1.3525	2.55354	1.18766e-60	1.90054e-59
gene5470	YALI0_E31031g	774.05	839.558	795.21	1793.61	1997.92	2350.81	1.35013	2.54936	2.4024e-34	2.0119e-33
gene2478	YALI0_C14344g	480.336	602.285	559.586	1647.51	1316.53	1223.3	1.35011	2.54932	9.74846e-25	5.94486e-24
gene4583	YALI0_E11143g	1118.93	1180.05	881.098	2929.69	2843.61	2334.46	1.34945	2.54815	7.96013e-29	5.61777e-28
gene3445	YALI0_D11880g	1590.07	1744.52	1773.51	4608.44	4246.01	4144.56	1.34772	2.54509	6.04714e-59	9.14785e-58
gene5706	YALI0_F00990g	4665.38	4478.32	4275.85	9565.24	11458.7	13119.8	1.34719	2.54416	1.86132e-41	1.89296e-40
gene1867	YALI0_B23474g	88.1588	123.468	99.8573	203.254	299.659	289.492	1.347	2.54382	3.21457e-10	9.86504e-10
gene5984	YALI0_F07062g	3128.51	2729.4	2460.5	5834.39	7639.61	7678.62	1.34624	2.54249	1.80379e-32	1.43289e-31
gene423	YALI0_A10681g	403.54	507.073	463.935	1318.47	1112.78	1064.62	1.34623	2.54248	3.90119e-26	2.49834e-25
gene5472	YALI0_E31086g	1332.98	1322.48	1314	3323.47	3540.58	3225.46	1.34557	2.54131	7.46912e-61	1.20103e-59
gene2553	YALI0_C16148g	1532.56	1435.34	1434.95	3464.43	3838.46	3883.62	1.34505	2.5404	1.09967e-57	1.60504e-56
gene6812	YALI0_F25795g	4430.13	4990.3	5103.93	11924.5	12870.1	12048.2	1.34298	2.53674	1.89499e-68	3.43842e-67
gene1675	YALI0_B19206g	2111.04	2090.61	2002.47	5693.64	5057.81	4977.73	1.34188	2.53482	3.21342e-61	5.20495e-60
gene1326	YALI0_B11440g	470.957	528.505	418.414	1243.17	1153.1	1200.86	1.34117	2.53356	1.98014e-32	1.56735e-31
gene3861	YALI0_D21912g	833.284	759.778	768.059	1957.64	2092.87	1929.51	1.34039	2.53219	6.7253e-48	7.84933e-47
gene1258	YALI0_B09977g	1286.88	1159.94	1322.94	2996.32	3401.96	3123.99	1.33743	2.52701	3.13275e-49	3.78265e-48
gene4332	YALI0_E05357g	85.8882	66.5226	64.1112	217.641	159.429	170.675	1.33685	2.526	1.82203e-10	5.70222e-10
gene3708	YALI0_D18249g	1780.33	1648.79	1725.63	4259.83	4541.59	4204.68	1.33533	2.52332	4.28351e-64	7.29405e-63
gene478	YALI0_A12243g	27.5863	12.9267	26.8946	70.5576	29.2656	71.53	1.33416	2.52129	0.000673666	0.00123654
gene17	YALI0_A00506g	1888.96	1979.44	1955.76	5124.56	5090.71	4469.47	1.33405	2.52109	2.92636e-59	4.45732e-58
gene1835	YALI0_B22792g	1054.55	1147.63	1038.31	2471.59	2767.18	2932.37	1.3336	2.52031	2.79488e-44	3.03778e-43
gene6553	YALI0_F19888g	2357.64	2109.97	1969.74	5340.31	5545.74	5339.12	1.33318	2.51957	6.92588e-57	9.95557e-56
gene2710	YALI0_C19844g	695.126	727.598	612.379	1512.94	1811.58	1806.21	1.33272	2.51877	2.53717e-34	2.12208e-33
gene1579	YALI0_B17138g	33.7373	31.256	20.6759	68.2316	85.6695	62.5657	1.32743	2.50955	3.39829e-07	8.5034e-07
gene7020	YALI0_F30657g	762.628	689.481	688.59	1611.83	1818.92	1936.6	1.32582	2.50676	4.75353e-38	4.42132e-37
gene3041	YALI0_D02915g	785.222	652.185	870.092	1960.61	2041.14	1772.22	1.32428	2.50408	1.93735e-31	1.49778e-30
gene1163	YALI0_B07601g	5000.15	4957.46	4310.32	13313.3	11497.1	10887.6	1.32279	2.50149	2.35369e-49	2.8628e-48
gene877	YALI0_B00814g	1951.08	1630.21	1441.87	4214.72	4273.83	4057.8	1.32002	2.4967	2.37999e-38	2.23241e-37
gene2211	YALI0_C07975g	791.244	738.866	622.859	1781.32	1766.26	1830.96	1.31944	2.49569	3.69412e-37	3.35604e-36
gene4076	YALI0_D26950g	354.145	276.743	362.09	864.601	780.853	826.754	1.31682	2.49117	5.88435e-22	3.19526e-21
gene4400	YALI0_E06897g	410.572	402.009	444.595	1076.92	1009.34	1041.04	1.31563	2.48911	8.72745e-33	6.99143e-32
gene3363	YALI0_D10153g	667.394	604.153	574.571	1525.53	1467.47	1603.85	1.31547	2.48884	1.97055e-39	1.91602e-38
gene4017	YALI0_D25586g	79.7578	71.3251	51.0813	183.121	175.735	145.539	1.31535	2.48864	5.06117e-10	1.5257e-09
gene5112	YALI0_E23192g	2849.19	2759.74	2717.7	5770.72	6405.32	8532.11	1.31435	2.4869	6.72733e-29	4.76292e-28
gene7032	YALI0_F30921g	1020.61	904.766	915.035	2164.15	2504.4	2387.94	1.31257	2.48384	4.68678e-42	4.84811e-41
gene3263	YALI0_D07964g	3070.38	3054.29	3118.98	7289.54	7954.09	7700.31	1.31161	2.48218	1.00581e-75	2.03027e-74
gene5624	YALI0_E34199g	810.827	811.762	771.932	2295.69	2083.56	1560	1.31026	2.47987	1.0115e-24	6.15706e-24
gene6279	YALI0_F13849g	2480.78	2668.19	2787.28	6392.06	6940.64	6336.64	1.30959	2.47871	9.8588e-62	1.62462e-60
gene3829	YALI0_D21098g	3649.66	3157.24	3106.58	7778.03	8553.85	8240.69	1.30937	2.47834	5.58526e-58	8.2794e-57
gene5695	YALI0_F00726g	6.1116	3.55714	0.174667	9.25149	11.3329	5.42854	1.309	2.47769	0.0259686	0.0382135
gene5837	YALI0_F03927g	1360.54	1213.48	1287.75	3063.83	3417.47	3080.47	1.30811	2.47617	1.68748e-49	2.06382e-48
gene6714	YALI0_F23573g	3921.99	3308.35	3411.03	8744.24	9315.92	8246.78	1.30569	2.47203	9.49234e-55	1.29709e-53
gene2396	YALI0_C12232g	113.582	110.536	89.413	165.911	237.967	369.338	1.3028	2.46708	4.07329e-06	9.2862e-06
gene4090	YALI0_D27258g	792.311	759.333	662.246	1935.93	1674.38	1842.92	1.2995	2.46144	3.40253e-36	3.01283e-35
gene3980	YALI0_D24607g	10.315	26.2271	17.5108	39.5521	40.3872	53.8543	1.29746	2.45795	5.01946e-05	0.000103362
gene5852	YALI0_F04213g	1988.14	1993	1727.29	4813.25	5042.01	4173.76	1.29653	2.45637	1.25785e-43	1.34732e-42
gene3773	YALI0_D19756g	1543.71	1301.52	1334.5	3445.47	3454.86	3364.15	1.29609	2.45562	3.12878e-49	3.78265e-48
gene548	YALI0_A14212g	453.624	505.826	483.931	1168.11	1212.92	1164.75	1.296	2.45548	4.34446e-36	3.81634e-35
gene3009	YALI0_D02145g	189.463	168.322	247.596	509.877	485.031	491.385	1.29583	2.45519	8.97171e-15	3.55496e-14
gene1218	YALI0_B09031g	766.741	694.763	714.413	1635.01	1775.54	1931.07	1.29564	2.45485	2.0844e-38	1.95792e-37
gene3956	YALI0_D24079g	433.96	377.97	371.558	994.711	991.633	914.22	1.29267	2.4498	8.33761e-28	5.66156e-27
gene6272	YALI0_F13673g	716.634	746.21	646.97	1699.1	1727.95	1731.11	1.28815	2.44214	3.91912e-42	4.0667e-41
gene6701	YALI0_F23265g	393.137	376.201	407.584	984.552	944.154	942.127	1.28704	2.44028	1.12224e-30	8.39276e-30
gene3741	YALI0_D19008g	689.079	707.417	756.882	1767.56	1821.96	1660.6	1.28625	2.43893	3.43332e-42	3.57275e-41
gene4387	YALI0_E06611g	757.806	899.124	946.626	1955.48	2299.59	2093.12	1.28604	2.43858	4.7228e-33	3.82489e-32
gene3140	YALI0_D05269g	687.942	626.137	679.007	1634.58	1579.11	1640.63	1.28498	2.43678	1.19763e-42	1.25845e-41
gene1032	YALI0_B04488g	2082.44	2108.27	2176.9	5376.63	4967.85	5149.81	1.28318	2.43375	1.60718e-64	2.77227e-63
gene299	YALI0_A07623g	302.864	286.169	194.467	633.472	639.057	634.593	1.28287	2.43323	3.15752e-14	1.21139e-13
gene1490	YALI0_B15180g	739.272	746.332	869.236	2119.04	1818.04	1783.38	1.28142	2.43079	2.82609e-33	2.3085e-32
gene3551	YALI0_D14476g	816.955	739.94	835.357	2078.19	1917.22	1811.1	1.28011	2.42858	2.08904e-39	2.02826e-38
gene3601	YALI0_D15664g	13437.2	12621.7	11028	30784.7	30860.2	28388.9	1.2794	2.42738	1.14271e-55	1.59093e-54
gene3035	YALI0_D02783g	786.04	667.344	583.15	1688.22	1594.64	1653.51	1.27632	2.4222	3.36842e-30	2.48276e-29
gene4845	YALI0_E17193g	326.689	369.601	364.177	822.604	884.073	861.874	1.27591	2.42151	1.03942e-26	6.82096e-26
gene6742	YALI0_F24167g	31935.3	30292.7	28553.9	70345.4	72516.4	76841.4	1.27503	2.42005	9.80803e-73	1.88252e-71
gene4746	YALI0_E14839g	1056.49	1062.1	913.55	2455.5	2492.11	2394.2	1.27447	2.4191	2.13648e-43	2.27377e-42
gene1546	YALI0_B16412g	3553.6	3438.6	3630.1	8834.03	8950.93	7880.87	1.27289	2.41645	2.64209e-63	4.44206e-62
gene3376	YALI0_D10417g	1685.24	1739.82	1831.92	3906.74	4371	4401.84	1.27046	2.41238	7.83094e-53	1.01772e-51
gene439	YALI0_A11099g	938.729	810.152	905.41	1921.18	2305.81	2171.8	1.26979	2.41126	3.52605e-35	3.01371e-34
gene1820	YALI0_B22462g	724.856	799.001	654.718	1721.23	1768.27	1769.93	1.26972	2.41115	1.05758e-37	9.74113e-37
gene1836	YALI0_B22814g	56.2986	49.6147	59.3522	125.432	118.021	154.721	1.26875	2.40953	1.56858e-09	4.59504e-09
gene587	YALI0_A15257g	1884.8	1899.33	1810.82	4373.38	4750.44	4320.11	1.26425	2.40203	3.91504e-58	5.85581e-57
gene2140	YALI0_C06391g	763.795	757.117	830.197	1719.02	1953.3	1970.59	1.26367	2.40105	3.78109e-38	3.52672e-37
gene2906	YALI0_C24211g	60.3791	41.1971	72.1107	137.565	150.87	128.182	1.26312	2.40014	2.52373e-08	6.86045e-08
gene6858	YALI0_F26785g	1953.26	1815.6	1624.08	4205.3	4528.14	4204.7	1.2617	2.39777	1.395e-47	1.62246e-46
gene4710	YALI0_E14014g	355.309	348.523	405.568	945.035	913.033	800.396	1.26148	2.39742	2.68759e-23	1.53204e-22
gene3246	YALI0_D07612g	1621.66	1535.82	1606.07	3833.33	3723.8	3860.37	1.26145	2.39736	3.37066e-59	5.12232e-58
gene2380	YALI0_C11858g	327.666	357.152	337.327	898.116	770.516	775.696	1.25731	2.3905	1.75991e-23	1.01543e-22
gene5060	YALI0_E22044g	943.797	840.829	802.369	1767.66	2103.28	2308.16	1.25571	2.38784	1.9259e-28	1.34207e-27
gene4237	YALI0_E03234g	618.562	762.351	742.052	1657.51	1724.81	1686.73	1.25544	2.3874	1.27025e-34	1.07325e-33
gene4437	YALI0_E07898g	3456.38	3615.27	3478.96	7849.05	8653.16	8686.1	1.25521	2.38702	1.39481e-65	2.46354e-64
gene822	YALI0_A20834g	124.822	109.346	103.887	302.436	177.361	326.9	1.25279	2.38302	2.35998e-07	5.98877e-07
gene5408	YALI0_E29689g	2167.39	2179.56	2164.95	4946.75	5598.32	4914.94	1.24718	2.37376	1.3961e-54	1.89989e-53
gene5931	YALI0_F05984g	1661.55	1647.6	1459.59	3137.92	3710.34	4451.62	1.24432	2.36907	4.2717e-27	2.85109e-26
gene6416	YALI0_F16896g	3469.76	3426.7	4150.78	8528.97	8818.66	8786.63	1.24283	2.36663	4.21657e-50	5.19522e-49
gene1245	YALI0_B09647g	6812.19	5952.63	5899.66	15673.4	15184.4	13300.3	1.2423	2.36576	3.39888e-49	4.09654e-48
gene3390	YALI0_D10703g	11.322	17.8196	23.0289	30.1475	40.3433	53.0229	1.24148	2.36441	0.00022351	0.000432749
gene2204	YALI0_C07821g	357.371	411.748	356.52	897.658	903.753	860.767	1.24043	2.3627	1.2739e-25	8.04943e-25
gene3438	YALI0_D11726g	1135.17	1002.13	852.091	2284.48	2374.24	2405.53	1.2397	2.3615	1.26909e-31	9.84583e-31
gene3736	YALI0_D18898g	1683.17	1741.73	1756.52	4063.22	4180.75	3973.77	1.23755	2.35798	2.80361e-58	4.20288e-57
gene6684	YALI0_F22825g	11937.5	11070.5	13140.7	28934	29381.4	26719.7	1.23428	2.35265	9.54511e-56	1.33451e-54
gene713	YALI0_A18271g	540.739	578.975	725.105	1291.36	1513.79	1531.87	1.23392	2.35206	2.96061e-23	1.68478e-22
gene3103	YALI0_D04444g	3227.91	3018.8	2770.96	7526.59	7188.93	6498.95	1.23381	2.35188	2.08161e-49	2.53651e-48
gene2284	YALI0_C09592g	8.19359	2.40681	15.3442	25.0817	8.4302	27.9655	1.23059	2.34663	0.0315879	0.0458021
gene1659	YALI0_B18854g	7119.28	5575.56	6310.61	15431.3	14795.7	14261.4	1.22713	2.34101	2.03736e-45	2.2855e-44
gene4953	YALI0_E19635g	1838.78	1826.91	1947.7	4567.71	4226.39	4294.36	1.22183	2.33242	6.86168e-55	9.41496e-54
gene5831	YALI0_F03795g	2062.7	1630.61	1679.49	4214.73	4082.63	4225.24	1.22073	2.33064	3.46552e-38	3.24606e-37
gene183	YALI0_A04609g	1722.03	1646.13	1774.86	4348.17	3846.9	3784.25	1.2203	2.32995	1.2503e-46	1.43159e-45
gene3689	YALI0_D17798g	5026.88	4848.14	5407.37	11623.5	11747.2	12175.9	1.21821	2.32657	7.20542e-65	1.25924e-63
gene326	YALI0_A08239g	6248.21	6235.28	5846	14321.1	14977.6	13318.1	1.21701	2.32465	2.3605e-63	3.97869e-62
gene4439	YALI0_E07942g	4202.44	3651.47	3181.3	8655.68	8700.76	8292.21	1.21639	2.32364	1.294e-39	1.26004e-38
gene6926	YALI0_F28325g	27.5264	14.0782	9.44361	66.4475	31.1373	21.6597	1.21457	2.32072	0.00996947	0.0156773
gene6697	YALI0_F23177g	1040.39	1212.2	1351.58	3248.76	2782.73	2328.77	1.21397	2.31976	8.5179e-22	4.58406e-21
gene5447	YALI0_E30547g	826.257	870.525	863.303	2170.68	1847.04	1912.88	1.21201	2.3166	1.814e-35	1.56655e-34
gene7069	YALI0_F31713g	228.411	255.503	270.373	484.98	734.671	527.017	1.21124	2.31537	2.62007e-11	8.64804e-11
gene3326	YALI0_D09339g	4504.52	3720.28	3950.79	10090.2	9375.03	8717.81	1.21089	2.3148	2.4125e-44	2.62646e-43
gene1599	YALI0_B17556g	510.867	538.836	470.104	1035.52	1182.98	1299.34	1.20975	2.31297	8.22025e-25	5.02677e-24
gene2722	YALI0_C20097g	843.541	818.875	754.98	1542.19	1965.66	2078.12	1.20784	2.30992	6.82911e-25	4.19151e-24
gene2669	YALI0_C18975g	71.7395	80.0476	92.4464	173.356	195.387	195.027	1.20738	2.30918	3.48606e-11	1.14382e-10
gene3762	YALI0_D19470g	969.465	886.987	920.803	2243.36	2196.33	1971.75	1.20703	2.30861	9.11541e-38	8.43112e-37
gene3101	YALI0_D04400g	257.9	241.269	210.269	587.67	549.092	502.14	1.20668	2.30806	8.52246e-17	3.70961e-16
gene1127	YALI0_B06787g	32.7725	36.6162	31.3468	77.5627	82.6725	72.8474	1.20427	2.3042	1.2051e-07	3.11403e-07
gene2409	YALI0_C12518g	68.7325	79.8183	115.976	259.521	189.346	162.839	1.20423	2.30415	2.37631e-06	5.5489e-06
gene5549	YALI0_E32571g	232.339	225.294	198.83	451.11	622.029	436.339	1.20119	2.29929	1.28581e-11	4.33457e-11
gene479	YALI0_A12265g	10.2717	24.6629	3.29508	28.5857	27.9474	32.4145	1.20027	2.29782	0.00501435	0.008259
gene6869	YALI0_F27027g	2285.15	2429.06	2269.86	5258.09	5461.99	5329.01	1.19987	2.2972	1.2725e-57	1.85322e-56
gene1027	YALI0_B04378g	662.51	710.137	773.874	1752.17	1572.95	1595.14	1.19756	2.29351	4.81327e-33	3.89341e-32
gene1260	YALI0_B09991g	8590.61	7637.18	8220.21	18137.6	19084	18775.9	1.19575	2.29063	5.64222e-64	9.55866e-63
gene3813	YALI0_D20680g	38104.8	40538.5	37353.7	87148	85538.7	92862.7	1.19486	2.28922	7.03131e-69	1.28636e-67
gene1052	YALI0_B04928g	3855.57	3802.12	3502.21	8866.41	8361.67	8286.69	1.19263	2.28569	1.9978e-59	3.04997e-58
gene4994	YALI0_E20559g	107.68	151.713	153.291	435.627	250.598	257.944	1.19173	2.28426	2.48207e-06	5.77757e-06
gene6176	YALI0_F11517g	1089.1	920.832	860.109	2139.57	2267.65	2117.98	1.18424	2.27243	5.30897e-31	4.01559e-30
gene3941	YALI0_D23749g	437.019	388.823	355.886	902.256	891.395	892.307	1.18347	2.27123	4.96266e-23	2.80486e-22
gene3032	YALI0_D02717g	776.002	618.159	878.343	1703.73	1652.57	1800.62	1.18331	2.27097	4.77961e-23	2.70369e-22
gene4279	YALI0_E04169g	1301.16	1171.69	1234.27	3242.25	2530.65	2633.24	1.18131	2.26783	5.23211e-29	3.70827e-28
gene6120	YALI0_F10175g	1987.16	1887.38	1960.72	4232.92	4445.52	4537.56	1.17958	2.26511	1.65678e-53	2.20495e-52
gene770	YALI0_A19624g	247.745	242.016	242.704	522.422	556.328	579.402	1.17834	2.26316	2.55112e-19	1.24299e-18
gene1613	YALI0_B17864g	969.409	828.909	888.494	2302.04	1940.05	1819.22	1.17389	2.25619	1.12412e-26	7.35497e-26
gene2498	YALI0_C14828g	3073.25	2627.66	2600.19	6088.26	6508.42	6080.82	1.16971	2.24966	1.33575e-43	1.42616e-42
gene751	YALI0_A19162g	106.465	110.543	96.3982	233.602	240.908	231.797	1.16949	2.24933	2.59125e-13	9.45523e-13
gene6898	YALI0_F27687g	1567.42	1485.04	1588.39	3014.37	3440.43	3970.11	1.16774	2.2466	1.23041e-30	9.19137e-30
gene6405	YALI0_F16665g	1383.08	1198.08	1386.47	3144.72	2822.15	2938.35	1.16718	2.24573	3.5389e-37	3.21943e-36
gene4796	YALI0_E16038g	2721.23	2679.7	2626.83	5789.9	6049.39	6167.02	1.16525	2.24272	1.10557e-56	1.56882e-55
gene4869	YALI0_E17743g	2160.15	2033.4	2038.33	4742.08	4600.68	4631.58	1.16498	2.2423	5.07254e-54	6.81918e-53
gene5378	YALI0_E29029g	75.7568	68.2704	81.6049	149.253	210.598	145.539	1.16307	2.23934	6.06128e-08	1.59924e-07
gene368	YALI0_A09405g	262.156	261.337	308.445	555.428	603.966	702.671	1.16258	2.23858	5.97324e-15	2.39254e-14
gene5354	YALI0_E28548g	162.015	231.76	254.348	491.351	563.243	396.422	1.1619	2.23752	9.17038e-09	2.56207e-08
gene2577	YALI0_C16753g	6099.64	5404.5	5266.47	12885.2	12474.2	12133.1	1.16053	2.2354	6.70081e-53	8.74264e-52
gene5781	YALI0_F02673g	189.295	159.003	162.211	387.013	420.668	330.162	1.15564	2.22783	1.46502e-12	5.15589e-12
gene4265	YALI0_E03872g	7198.36	7874.19	6844.21	15913.9	16825.5	16055.4	1.15437	2.22586	1.79134e-55	2.47839e-54
gene3748	YALI0_D19162g	401.367	413.846	422.711	929.984	927.556	897.753	1.1543	2.22577	1.3747e-25	8.67815e-25
gene3269	YALI0_D08140g	13800.8	14067	13437.7	32035.2	28698.1	31147.6	1.15339	2.22435	2.65674e-61	4.32437e-60
gene5083	YALI0_E22572g	18.3738	13.337	8.00219	14.3338	39.1537	35.2917	1.14952	2.21839	0.00634797	0.0102997
gene6442	YALI0_F17468g	2707.74	2322.49	2229.73	5489.19	5367.94	5232.83	1.14782	2.21579	1.7999e-40	1.79747e-39
gene5619	YALI0_E34089g	1775.18	1639.11	1632.9	4079.47	3810.55	3291.55	1.14741	2.21516	1.15455e-34	9.77978e-34
gene2288	YALI0_C09680g	15757.4	17609.6	15473.7	35732.4	36909.6	35343	1.14454	2.21075	8.8269e-57	1.25523e-55
gene6692	YALI0_F23067g	84.8812	61.8703	73.4111	158.766	176.709	151.286	1.14443	2.21059	2.79236e-09	8.05213e-09
gene5074	YALI0_E22374g	25885.7	24798.9	23817	49436.1	55400.1	59549.2	1.14171	2.20642	1.49859e-48	1.77717e-47
gene6015	YALI0_F07777g	1093.25	868.629	998.9	2096.98	2167.45	2255.04	1.13933	2.20278	8.53767e-30	6.21696e-29
gene5802	YALI0_F03135g	349.267	467.497	365.542	906.13	852.132	846.937	1.13872	2.20186	2.60723e-17	1.16833e-16
gene5511	YALI0_E31823g	390.121	392.258	436.941	879.979	863.539	935.982	1.13674	2.19884	1.3301e-22	7.39179e-22
gene532	YALI0_A13695g	164.687	123.175	137.15	369.204	262.928	302.865	1.13649	2.19846	2.27395e-09	6.59158e-09
gene5133	YALI0_E23628g	1201.89	1075.41	1209.93	2422.87	2788.7	2452.3	1.13639	2.1983	7.84053e-33	6.28852e-32
gene4114	YALI0_E00528g	486.077	397.53	363.742	733.183	1030.69	977.666	1.13588	2.19753	3.73858e-13	1.35228e-12
gene558	YALI0_A14476g	779.089	788.709	731.072	1640.85	1649.42	1762.74	1.13539	2.19678	1.3018e-34	1.09851e-33
gene4247	YALI0_E03476g	11600.6	11692.8	10312.1	25101.7	25890.3	22742	1.13345	2.19382	2.60343e-48	3.06007e-47
gene5980	YALI0_F06974g	39.0088	64.662	48.7486	113.622	90.1724	130.675	1.13117	2.19036	3.48902e-06	8.00919e-06
gene3167	YALI0_D05841g	382.763	290.997	363.874	894.819	693.024	684.944	1.13094	2.19002	5.58512e-13	2.00817e-12
gene3516	YALI0_D13574g	1103.78	1317.93	1161.31	2452.36	2767.07	2629.9	1.13059	2.18948	6.24073e-32	4.8587e-31
gene2837	YALI0_C22719g	363.424	369.555	334.245	779.396	719.892	838.2	1.13026	2.18898	1.13727e-19	5.61531e-19
gene5233	YALI0_E25850g	1675	1713.08	1815.72	4152.43	3786.83	3430.23	1.1278	2.18526	2.18374e-36	1.95184e-35
gene5110	YALI0_E23177g	618.229	550.756	513.839	1230.99	1181.01	1265.68	1.12711	2.1842	3.69964e-26	2.37385e-25
gene3088	YALI0_D04114g	985.88	935.152	961.762	2074.95	2008.3	2211.72	1.12695	2.18397	3.08616e-36	2.73634e-35
gene6545	YALI0_F19712g	56.3806	63.1065	76.2068	145.034	169.347	113.051	1.12662	2.18346	5.54568e-07	1.357e-06
gene1846	YALI0_B23034g	275.353	253.422	262.594	576.248	537.858	609.019	1.12263	2.17744	2.04309e-17	9.21126e-17
gene2309	YALI0_C10208g	19680.5	19739.6	19162.1	38630.7	42260	46547.7	1.12124	2.17534	5.14211e-48	6.0227e-47
gene5559	YALI0_E32769g	5657.46	5548.17	5210.3	11636.4	11785.5	12266.5	1.12012	2.17365	4.29552e-58	6.39609e-57
gene4557	YALI0_E10549g	2729.41	2771.66	2506.89	6336.41	5448.76	5615.21	1.11924	2.17233	2.15563e-40	2.14626e-39
gene3034	YALI0_D02761g	2203.04	1970.27	1819.31	4298.66	4301.82	4410.01	1.11788	2.17029	2.69239e-39	2.61024e-38
gene2221	YALI0_C08228g	104.37	103.479	79.5722	192.75	231.466	200.32	1.11665	2.16843	1.16294e-09	3.4325e-09
gene2034	YALI0_C03894g	1815.11	1776.61	1576.6	3936.1	3702.05	3569.06	1.1159	2.1673	1.08861e-38	1.0313e-37
gene6293	YALI0_F14179g	196.637	213.672	219.743	507.496	430.288	426.488	1.1145	2.1652	4.18339e-14	1.59391e-13
gene5382	YALI0_E29117g	1487.56	1508.72	1398.01	3159.14	3286.24	3070.32	1.11393	2.16434	2.0891e-42	2.18828e-41
gene5471	YALI0_E31064g	5002.26	4818.99	4966.68	10697.4	10925.1	10381.7	1.1139	2.1643	5.59494e-61	9.01844e-60
gene4832	YALI0_E16885g	53.1554	32.4294	48.1842	105.484	84.9166	98.8889	1.11374	2.16405	2.38355e-06	5.56189e-06
gene4866	YALI0_E17677g	3738.95	3593.21	4119.32	7947.1	7941.88	8882.17	1.11359	2.16384	4.31844e-44	4.66321e-43
gene2441	YALI0_C13420g	2987.04	2326.03	1969.06	5504.11	5238.69	5002.69	1.11228	2.16187	3.28178e-20	1.66115e-19
gene6131	YALI0_F10461g	4900.8	4236.54	4571.16	9449.54	9978.91	10202.9	1.1122	2.16175	1.35898e-48	1.61448e-47
gene4368	YALI0_E06149g	985.871	1041.92	836.826	1989.86	2134.27	2066.4	1.11023	2.15879	1.94905e-28	1.35677e-27
gene1164	YALI0_B07623g	2705.88	2562.77	2749.16	5989.81	5561.4	5716.97	1.10721	2.15429	2.00486e-48	2.36069e-47
gene2968	YALI0_D01177g	231.348	214.24	228.751	483.892	487.043	479.376	1.105	2.15099	6.33933e-17	2.7862e-16
gene5159	YALI0_E24145g	800.506	687.37	757.537	1468.77	1701.97	1649.93	1.10256	2.14735	5.1043e-27	3.38617e-26
gene4833	YALI0_E16907g	2977.15	2836.2	2820.95	6502.41	5815.85	6189.98	1.10001	2.14356	1.57772e-46	1.7972e-45
gene3515	YALI0_D13552g	1345.29	1397.48	1324.23	3046.78	2792.13	2865.36	1.09739	2.13967	2.82851e-39	2.73423e-38
gene5600	YALI0_E33671g	440.255	444.95	455.132	930.712	998.827	937.491	1.09687	2.1389	1.35495e-23	7.8563e-23
gene4571	YALI0_E10879g	1089.34	1236.21	972.352	2594.58	2361.85	2101.84	1.09686	2.13889	3.39609e-23	1.92765e-22
gene5895	YALI0_F05236g	320.338	253.786	306.769	623.306	600.892	655.141	1.0938	2.13435	3.30472e-15	1.33984e-14
gene4396	YALI0_E06809g	1772.37	2091.01	2052.22	4754.73	4388.56	3481.53	1.0936	2.13407	1.22452e-22	6.81074e-22
gene6509	YALI0_F18876g	310.02	265.17	223.326	616.343	579.052	509.425	1.0935	2.13391	6.47102e-12	2.2163e-11
gene6332	YALI0_F15037g	1522.28	1405.14	1352.08	2959.54	2950.33	3220.47	1.09288	2.133	2.1956e-36	1.9598e-35
gene3010	YALI0_D02167g	1558.3	1806.56	1540.07	7021.01	1632.96	1801.62	1.09177	2.13135	0.00530337	0.00870051
gene6518	YALI0_F19096g	1115.99	1144.48	1179.04	2316.68	2501.39	2501.62	1.08973	2.12834	3.89624e-36	3.43625e-35
gene3907	YALI0_D22957g	1753.38	1304.03	1225.39	2942.89	2813.93	3358.38	1.08953	2.12805	2.38314e-18	1.11611e-17
gene1493	YALI0_B15246g	660.316	602.051	672.472	1534.52	1358.81	1213.19	1.08617	2.1231	4.88434e-22	2.66094e-21
gene4258	YALI0_E03718g	29247.9	28602.7	27912.6	51563.4	63288	67197	1.08588	2.12266	1.57586e-34	1.32304e-33
gene6815	YALI0_F25861g	11731.5	10459.7	9555.91	21513.7	22828.4	23043.7	1.08568	2.12237	3.55782e-41	3.59627e-40
gene3128	YALI0_D05005g	703.166	567.163	606.392	1301.05	1336.02	1339.47	1.08341	2.11904	2.64996e-24	1.5741e-23
gene6117	YALI0_F10131g	7023.19	6793.17	6425.88	14460.6	14234.2	14171.9	1.0823	2.1174	7.39583e-57	1.05853e-55
gene5521	YALI0_E32035g	3765.19	3038.03	2673.97	6389.17	6844.56	6834.85	1.08213	2.11717	1.64436e-24	9.90941e-24
gene1233	YALI0_B09361g	673.024	851.236	1206.38	1675.38	2193.99	1913.94	1.08178	2.11664	1.92271e-10	6.00599e-10
gene2145	YALI0_C06490g	22044.5	22095.2	22560.6	43578.7	46927.9	50464.2	1.07965	2.11352	2.17441e-50	2.71433e-49
gene1719	YALI0_B20306g	39434.6	38911.4	34968.1	76150.3	79263.8	83856.2	1.07826	2.11149	2.47515e-50	3.07818e-49
gene4540	YALI0_E10175g	19416.3	18501.5	17743	40108.9	39881.6	37497.9	1.07772	2.1107	5.73938e-55	7.90772e-54
gene1782	YALI0_B21626g	2307.63	2308.64	2249.81	4073.44	5107.21	5308.36	1.07723	2.10999	1.64095e-28	1.14711e-27
gene1880	YALI0_C00341g	68.5791	64.8972	66.0017	146.964	157.031	116.853	1.07564	2.10765	7.20864e-08	1.89145e-07
gene5929	YALI0_F05940g	6229.7	6204.48	5089.81	14769.2	11629.5	10532.6	1.0754	2.10731	9.28005e-21	4.82228e-20
gene298	YALI0_A07601g	109.463	90.5202	93.6362	246.318	184.226	187.207	1.07205	2.10242	3.34555e-08	9.00599e-08
gene1420	YALI0_B13662g	1313.6	1312.41	1466.88	2762.79	2931.58	2905.22	1.07188	2.10217	2.21024e-35	1.90379e-34
gene5230	YALI0_E25806g	1261.15	1101.52	1055.05	2367.69	2437.3	2382.28	1.07187	2.10215	1.44687e-30	1.07721e-29
gene1126	YALI0_B06776g	132.001	117.338	114.916	282.043	240.008	243.693	1.07095	2.10081	6.7908e-11	2.19454e-10
gene1297	YALI0_B10802g	903.964	859.58	858.788	1796.01	1749.79	1960.54	1.07021	2.09973	5.62044e-31	4.24232e-30
gene1182	YALI0_B08206g	7421.39	6627.27	6618.57	13303.9	14742.9	15263.2	1.06729	2.0955	2.30123e-42	2.40668e-41
gene4152	YALI0_E01364g	208.663	155.237	160.077	290.98	315.648	491.993	1.067	2.09507	3.57579e-06	8.19987e-06
gene6652	YALI0_F22099g	1381.02	1353.9	1188.48	2848.17	2645.28	2727.76	1.06637	2.09416	3.72999e-32	2.92454e-31
gene6894	YALI0_F27599g	2853.26	2737.54	2617.31	6034.2	5701.97	5455.31	1.06629	2.09404	8.70053e-43	9.15693e-42
gene6632	YALI0_F21659g	1533.6	1488.94	1427.74	3261.95	2979.31	3075.06	1.06555	2.09297	5.92722e-38	5.49758e-37
gene6417	YALI0_F16918g	7715.34	7783.8	7448.21	15821.6	16301.3	15857.7	1.06397	2.09068	1.71311e-58	2.57393e-57
gene4931	YALI0_E19162g	205.582	162.649	142.16	369.544	321.774	374.329	1.06105	2.08645	1.32625e-09	3.9041e-09
gene2840	YALI0_C22770g	3355.04	3173.88	3801.6	7263.09	7247.89	7029.51	1.06077	2.08605	2.50443e-40	2.48238e-39
gene4830	YALI0_E16841g	2465.36	2720.32	2426.96	5585.41	5302.79	4991.55	1.06019	2.08521	9.35383e-39	8.87411e-38
gene3666	YALI0_D17270g	124.938	168.52	93.0742	246.263	321.26	236.038	1.05949	2.08419	4.73971e-06	1.07245e-05
gene1563	YALI0_B16786g	103.353	89.6552	95.8486	229.505	198.564	174.146	1.05931	2.08393	8.28316e-09	2.32201e-08
gene4088	YALI0_D27214g	62.5045	63.8799	81.1119	153.481	160.142	118.669	1.05906	2.08358	5.23226e-07	1.28409e-06
gene386	YALI0_A09812g	4536.35	4476.04	3799.25	7991.98	9672.62	9028.69	1.05862	2.08294	2.1768e-31	1.67704e-30
gene6531	YALI0_F19404g	619.481	625.326	722.564	1543.81	1320.61	1230.82	1.05837	2.08258	5.63831e-20	2.81746e-19
gene5885	YALI0_F05016g	6984.27	6780.83	6161.31	14574.4	13682	13213.8	1.05715	2.08082	1.28806e-45	1.45229e-44
gene4409	YALI0_E07139g	3102.12	3166.62	3088.27	6317.25	6882.72	6272.9	1.05711	2.08076	4.13541e-46	4.69458e-45
gene2301	YALI0_C10032g	428.998	400.854	482.552	855.747	940.943	932.171	1.05708	2.08072	1.31824e-18	6.21763e-18
gene6757	YALI0_F24519g	119.737	94.6546	124.834	257.995	285.064	163.393	1.05673	2.08021	8.62985e-06	1.90212e-05
gene5057	YALI0_E21978g	155.738	171.598	207.365	439.431	316.698	356.392	1.05605	2.07922	1.07437e-08	2.99032e-08
gene3884	YALI0_D22440g	3356.07	3346.9	3671.74	7401.72	6894.36	7267.1	1.05598	2.07913	1.39593e-46	1.59285e-45
gene1584	YALI0_B17248g	255.809	198.727	226.476	554.879	459.19	401.171	1.05481	2.07745	1.09009e-09	3.22608e-09
gene5269	YALI0_E26631g	648.952	628.72	498.728	1204.07	1298.69	1190.52	1.05438	2.07682	1.39072e-19	6.82613e-19
gene43	YALI0_A01089g	1541.13	2232.54	1931.97	3686.08	4026.68	4128.44	1.05313	2.07503	3.9691e-20	1.99537e-19
gene5602	YALI0_E33715g	305.226	359.855	360.141	748.269	711.447	667.575	1.05297	2.0748	4.98958e-16	2.11191e-15
gene3905	YALI0_D22913g	292.747	307.62	232.102	497.118	547.136	682.6	1.05246	2.07406	6.61746e-10	1.98073e-09
gene1542	YALI0_B16324g	3485.05	3727.58	3446.96	7602.12	7498.12	7009.03	1.05212	2.07357	2.59387e-47	3.00103e-46
gene6968	YALI0_F29491g	4976.67	4980.38	4749.65	11067.3	10304.6	9117.62	1.05169	2.07295	3.43286e-39	3.31361e-38
gene3175	YALI0_D06061g	952.087	887	933.003	1860.62	1995.69	1888.04	1.05133	2.07244	2.02942e-31	1.56714e-30
gene6212	YALI0_F12331g	8829.1	8162.8	7449.29	15627.3	17471.8	17521.7	1.05023	2.07086	4.45333e-39	4.28616e-38
gene4059	YALI0_D26532g	293.779	294.84	253.734	578.982	564.675	601.506	1.04943	2.06971	1.92468e-15	7.9489e-15
gene1419	YALI0_B13640g	6387.39	5963.53	5844.63	12837.2	12536.2	12267.1	1.04859	2.06851	1.53649e-51	1.95101e-50
gene5153	YALI0_E24035g	754.666	850.165	859.025	1726.04	1608.13	1755.28	1.04686	2.06603	1.48584e-27	1.00483e-26
gene1031	YALI0_B04466g	116.765	110.822	147.759	295.118	265.717	214.615	1.04618	2.06506	6.70575e-08	1.76228e-07
gene2927	YALI0_D00275g	2196.95	1954.9	1986.25	4382.04	4152.93	4124.35	1.04432	2.06239	1.80374e-38	1.6991e-37
gene5481	YALI0_E31273g	204.499	160.165	115.711	347.424	257.867	384.949	1.04411	2.06209	7.19453e-06	1.59956e-05
gene4446	YALI0_E08085g	3832.29	5074.24	4099.36	8186.93	8699.84	9933.59	1.04395	2.06186	1.69992e-23	9.82522e-23
gene5150	YALI0_E23969g	10952.5	11002.2	9518.51	22567.8	21449	20873.5	1.04367	2.06146	6.43733e-43	6.80738e-42
gene5076	YALI0_E22418g	1361.59	1333.29	1238.91	3012.06	2619.42	2473.3	1.04243	2.0597	5.79611e-27	3.82624e-26
gene6433	YALI0_F17270g	1574.6	1536.81	1597.25	3331.1	3191.22	3165.53	1.04114	2.05785	7.37513e-40	7.25603e-39
gene5939	YALI0_F06138g	249.705	203.245	232.477	454.189	525.082	431.017	1.04087	2.05747	1.00133e-11	3.39276e-11
gene4861	YALI0_E17589g	220.111	197.988	239.122	403.092	447.773	500.231	1.04003	2.05626	1.50209e-11	5.03552e-11
gene4811	YALI0_E16390g	24.5274	21.4071	14.279	54.8986	27.0694	42.5102	1.03858	2.0542	0.00159464	0.00280781
gene2251	YALI0_C08921g	17.4691	38.1105	14.5591	60.4016	52.679	30.9355	1.03828	2.05378	0.00556478	0.00909343
gene2253	YALI0_C08960g	592.77	602.669	567.871	1169.87	1257.35	1189.7	1.03555	2.0499	2.1339e-25	1.3407e-24
gene1645	YALI0_B18568g	6038.37	6100.84	5904.03	11382.2	12334.6	13260.7	1.03509	2.04924	6.3279e-44	6.79993e-43
gene2965	YALI0_D01111g	3973.29	3239.18	4218.33	7415.12	7185.03	8773.47	1.03227	2.04524	2.29359e-23	1.31308e-22
gene6551	YALI0_F19844g	1157.91	1092.51	1196.24	2272.46	2409.36	2362.02	1.03173	2.04448	2.58044e-32	2.03282e-31
gene4638	YALI0_E12309g	209.745	186.018	158.2	464.579	366.124	301.241	1.0308	2.04315	1.90891e-07	4.88332e-07
gene2888	YALI0_C23815g	1321.79	1387.52	1415.41	2922.06	2632.94	2862.77	1.02943	2.04122	3.0581e-33	2.48883e-32
gene6447	YALI0_F17578g	214.931	223.005	164.841	466.018	408.475	356.002	1.02895	2.04054	4.01003e-09	1.1459e-08
gene1701	YALI0_B19888g	907.26	968.804	1184.28	2171.3	1955.6	2112.67	1.02869	2.04017	2.49464e-21	1.31902e-20
gene3400	YALI0_D10923g	879.45	850.545	916.361	1994.35	1701.2	1697.52	1.02764	2.03869	3.54635e-25	2.21347e-24
gene787	YALI0_A19998g	437.149	440.648	418.501	927.429	898.574	811.578	1.02413	2.03374	9.05394e-19	4.30711e-18
gene1341	YALI0_B11814g	319.435	296.802	349.769	611.946	730.847	619.573	1.02281	2.03187	1.61787e-13	5.98235e-13
gene1234	YALI0_B09383g	7333.4	6675.24	7055.72	13648.5	14334.5	14811.4	1.02271	2.03173	2.29894e-47	2.66445e-46
gene2582	YALI0_C16863g	554.84	491.648	550.688	986.728	1018.71	1238.57	1.02265	2.03165	7.32473e-17	3.20868e-16
gene2863	YALI0_C23254g	320.234	268.715	222.28	601.643	660.343	378.32	1.01717	2.02394	3.19273e-06	7.35192e-06
gene2852	YALI0_C23034g	690.939	575.15	644.325	1385.59	1304.99	1174.53	1.01703	2.02375	3.94864e-20	1.98658e-19
gene5084	YALI0_E22605g	622.379	550.483	583.588	1172.75	1221.18	1154.54	1.01469	2.02047	2.38973e-23	1.36694e-22
gene4944	YALI0_E19426g	428.08	466.238	527.18	799.824	932.805	1138.1	1.01396	2.01944	3.13018e-12	1.08553e-11
gene3325	YALI0_D09333g	623.397	508.197	622.382	1169.05	1261.42	1108.17	1.01338	2.01863	7.83735e-19	3.73639e-18
gene2561	YALI0_C16390g	949.945	838.069	824.511	1881.47	1883.93	1507.71	1.01285	2.0179	1.22868e-19	6.04866e-19
gene2376	YALI0_C11781g	1656.45	1574.22	1570.5	3019.36	3210.85	3454.25	1.01218	2.01695	3.1712e-33	2.57771e-32
gene1992	YALI0_C02981g	44714.3	42624.4	36990.5	78443.2	84965.6	87180.7	1.01111	2.01546	1.41811e-36	1.26923e-35
gene310	YALI0_A07865g	126.782	102.297	79.9849	261.328	194.504	166.543	1.00964	2.01341	1.92221e-05	4.10594e-05
gene4881	YALI0_E18007g	25.529	13.0468	19.8719	46.3939	36.2358	34.9665	1.00962	2.01339	0.00115276	0.00206347
gene6221	YALI0_F12529g	2742.82	2871.1	2928.33	6665.58	5827.04	4703.59	1.0094	2.01308	1.0095e-20	5.21721e-20
gene2456	YALI0_C13794g	467.757	385.604	436.511	867.138	866.563	860.894	1.00881	2.01225	1.90298e-17	8.59709e-17
gene2214	YALI0_C08074g	566.209	601.807	586.001	1400.06	1007.53	1120.24	1.00805	2.01119	2.45736e-15	1.00737e-14
gene4264	YALI0_E03850g	1856.03	1699.67	1646.94	3771.88	3480.74	3210.46	1.00771	2.01072	1.39523e-29	1.00714e-28
gene6702	YALI0_F23287g	808.886	811.277	946.371	1751.91	1749.63	1655.13	1.0077	2.01071	1.1504e-24	6.97701e-24
gene5553	YALI0_E32659g	124.948	139.05	130.722	268.779	268.84	256.679	1.00756	2.0105	3.26517e-11	1.07347e-10
gene2765	YALI0_C21087g	6172.44	6277.33	5525.62	11135.6	12295.2	12665.7	1.00552	2.00767	1.52755e-37	1.4031e-36
gene723	YALI0_A18524g	118.75	100.038	133.263	236.417	278.905	191.488	1.00499	2.00693	5.95067e-07	1.45235e-06
gene4057	YALI0_D26488g	13113.8	12718.3	13288.8	23889.5	28933.5	25687.2	1.00494	2.00686	7.37763e-38	6.83331e-37
gene1821	YALI0_B22484g	6448.81	6162.21	5700.84	12301.5	12031.6	12397.5	1.00396	2.0055	5.52681e-45	6.11726e-44
gene5496	YALI0_E31559g	5777.34	5768.6	6119.46	10169.3	11668.7	13579.8	1.00362	2.00502	9.20108e-27	6.04395e-26
gene952	YALI0_B02552g	854.638	714.376	654.985	1451.56	1605.74	1398.22	1.00164	2.00228	1.25294e-18	5.91384e-18
gene2265	YALI0_C09185g	907.032	909.826	807.466	1740.69	1782.72	1732.87	1.00088	2.00122	5.66094e-27	3.74073e-26
gene6483	YALI0_F18348g	1976.86	1901.09	1730.71	3438.52	3949.04	3836.42	1.00021	2.00029	3.40805e-30	2.50919e-29

## Sheet: Downregulated genes
				Downregulated genes in ssn6Δ vs WT
Gene ID	Gene name	WT-1	WT-2	WT-3	ssn6Δ-1	ssn6Δ-2	ssn6Δ-3	log2FoldChange	Fold Change	P-value	Padj
gene1162	YALI0_B07579g	11970.1	10717.6	10403.7	5478.51	5017.39	4553.5	-1.13678	2.1989	4.74112e-41	4.78507e-40
gene4019	YALI0_D25630g	47284	41320.8	42266.9	307.479	270.117	350.623	-7.13728	140.778	0	0
gene2865	YALI0_C23298g	2915.93	3000.51	3631.71	16.303	41.1413	22.9712	-6.89572	119.074	0	0
gene403	YALI0_A10208g	8.19341	5.17836	12.0286	0	0	0	-6.09609	68.4079	4.74716e-07	1.16936e-06
gene6921	YALI0_F28193g	970.787	1057.68	1368.79	28.0245	6.36332	22.2752	-5.88762	59.2041	3.15212e-121	1.22417e-119
gene6648	YALI0_F22011g	2962.81	2758.63	2830.67	67.268	56.0257	93.8728	-5.29305	39.2074	0	0
gene549	YALI0_A14234g	89.9971	74.6352	67.949	0	2.06867	3.76473	-5.2506	38.0704	4.50045e-37	4.07742e-36
gene125	YALI0_A03091g	73.6863	81.4239	53.5462	5.70103	0.0157193	0	-5.09598	34.2014	3.71442e-30	2.73172e-29
gene2235	YALI0_C08569g	28.6314	27.71	18.092	1.89298	0.00528341	0	-5.0358	32.804	4.9322e-15	1.97914e-14
gene1792	YALI0_B21824g	5934.92	6370.37	4994.1	164.861	219.008	188.4	-4.91868	30.2463	0	0
gene2819	YALI0_C22297g	5.09655	0.782806	3.68823	0	0	0	-4.70902	26.1551	0.005531	0.00904936
gene2067	YALI0_C04730g	4149.74	4261.81	6478.9	204.167	172.884	219.265	-4.64115	24.9532	5.19117e-156	2.94654e-154
gene3701	YALI0_D18040g	8.12042	0	0.140427	0	0	0	-4.53578	23.1956	0.0160261	0.0244721
gene515	YALI0_A13255g	1.04166	4.5458	2.53393	0	0	0	-4.52611	23.0407	0.0102333	0.0160698
gene5961	YALI0_F06556g	1447.57	1413.47	1266.68	40.0907	99.7958	43.8911	-4.48712	22.4263	6.21113e-79	1.29711e-77
gene4432	YALI0_E07766g	3919.01	3816.41	3399.39	159.36	187.133	199.839	-4.34883	20.3764	1.24585e-307	1.65473e-305
gene4740	YALI0_E14707g	4331.69	4479.51	4136.45	227.422	220.203	188.059	-4.34819	20.3675	0	0
gene1793	YALI0_B21846g	7935.36	8073.58	6389.03	378.521	414.537	368.363	-4.26971	19.2891	0	0
gene633	YALI0_A16379g	124977	106065	106658	6225.25	5713.46	6116.15	-4.22519	18.7029	0	0
gene4187	YALI0_E02112g	9916.32	8887.18	7953.59	547.187	488.112	443.87	-4.17676	18.0855	0	0
gene465	YALI0_A11891g	13.3018	7.77706	16.9339	0	2.04526	0	-4.05504	16.6222	6.90758e-08	1.81389e-07
gene6986	YALI0_F29975g	244.716	226.432	282.224	19.529	8.37437	18.575	-4.00078	16.0087	4.14446e-57	5.98335e-56
gene6846	YALI0_F26543g	6205.13	5764.26	5438.26	376.922	317.693	394.793	-3.99646	15.9608	0	0
gene792	YALI0_A20152g	960.556	1312.19	1102.71	79.5936	71.3708	67.2846	-3.94852	15.4392	8.77145e-116	3.25426e-114
gene5161	YALI0_E24189g	306.857	249.239	180.795	15.6381	13.5	22.349	-3.82526	14.1749	5.14215e-39	4.92771e-38
gene4990	YALI0_E20471g	3846.15	3246.35	2954.55	284.755	200.981	297.965	-3.67887	12.8071	5.07579e-141	2.57315e-139
gene4569	YALI0_E10835g	3.13162	14.5046	11.0611	0	2.04526	0	-3.66296	12.6666	1.72303e-05	3.69117e-05
gene1685	YALI0_B19470g	711.691	690.623	970.52	56.0292	65.1756	80.7293	-3.55298	11.7369	4.98045e-67	8.93923e-66
gene693	YALI0_A17875g	1543.79	1577.69	1233.01	111.459	143.558	119.04	-3.54126	11.6419	1.74994e-122	6.8361e-121
gene6820	YALI0_F25993g	51.1203	33.3839	46.9839	0	2.09595	9.47239	-3.47909	11.1509	3.03713e-15	1.23512e-14
gene757	YALI0_A19316g	20.3698	5.96735	7.83739	0.915485	1.03587	0.915799	-3.41222	10.6458	8.39504e-06	1.85467e-05
gene6391	YALI0_F16335g	7.1767	8.94661	7.5285	0	2.04526	0	-3.3922	10.4992	6.93105e-05	0.000141064
gene5273	YALI0_E26719g	101.773	166.774	302.004	21.3438	28.7862	5.1721	-3.3693	10.3338	1.14313e-10	3.63231e-10
gene5562	YALI0_E32835g	1832.51	1691.6	1696.28	216.844	135.773	174.553	-3.30537	9.88585	6.88129e-123	2.73645e-121
gene767	YALI0_A19558g	471.543	365.922	228.265	41.7345	23.9403	41.7466	-3.30336	9.87213	1.6282e-25	1.02589e-24
gene5274	YALI0_E26763g	94.324	93.6831	158.604	11.048	12.4027	12.0093	-3.28146	9.7234	1.35572e-23	7.8563e-23
gene3880	YALI0_D22352g	24902.8	23090.2	21433.8	2435.84	2695.72	2516.18	-3.18256	9.07917	0	0
gene2303	YALI0_C10076g	6.15267	10.9027	2.87178	1.89298	0.00528341	0	-3.1758	9.03673	0.000442921	0.00083068
gene2337	YALI0_C10868g	4.12516	11.8508	4.03145	0	2.04526	0	-3.16883	8.99319	0.000479646	0.000896517
gene2302	YALI0_C10054g	997.187	1023.63	978.3	89.0814	108.612	137.298	-3.16088	8.94372	3.1973e-90	8.1043e-89
gene4330	YALI0_E05313g	233.322	212.7	190.226	16.3663	39.0665	18.2757	-3.10657	8.61332	5.12798e-30	3.76713e-29
gene6928	YALI0_F28369g	870.131	822.365	758.842	64.8669	102.309	120.692	-3.08872	8.50741	1.1445e-56	1.62061e-55
gene3668	YALI0_D17314g	41.9751	54.8885	26.202	9.42017	2.1079	2.69488	-3.0677	8.38436	1.21309e-11	4.09147e-11
gene3951	YALI0_D23947g	32656	29752.2	30888.4	3661.41	3828.13	3721.71	-3.05689	8.32178	0	0
gene2824	YALI0_C22394g	13850.1	16800	14726.7	1891.45	1665.09	1910.55	-3.05283	8.2984	1.84203e-240	1.77289e-238
gene208	YALI0_A05225g	5.10106	1.68707	3.72364	0	0.00264722	0.941161	-3.01603	8.08936	0.0159393	0.0243676
gene2018	YALI0_C03542g	2.0637	5.44765	2.59735	0	1.02511	0	-2.99566	7.97595	0.0160489	0.0244958
gene4183	YALI0_E02024g	39064.1	38512.2	41547.6	4840.52	5397.77	4977.91	-2.96885	7.8291	0	0
gene4518	YALI0_E09713g	11.197	4.36492	1.61311	0	2.04526	0	-2.95141	7.73506	0.00245668	0.00422445
gene3889	YALI0_D22550g	2.0605	1.70283	5.89793	0.940942	0.00264722	0	-2.87942	7.35855	0.0164258	0.0250305
gene6656	YALI0_F22187g	34195	32630.1	38582.9	4821.19	5061.82	5117.63	-2.81281	7.0265	5.55221e-264	6.14537e-262
gene4510	YALI0_E09515g	5.146	13.7003	2.92075	0.915477	2.05184	0	-2.78542	6.89438	0.000928188	0.00167868
gene3056	YALI0_D03311g	4.08131	0	4.75665	0.940942	0.00264722	0	-2.72181	6.59699	0.0289722	0.0423239
gene2237	YALI0_C08613g	10.2221	1.48688	15.3876	0	0.010523	3.79806	-2.71995	6.58852	0.0014243	0.00252841
gene2529	YALI0_C15466g	180.308	202.885	228.876	20.9285	38.1601	34.2789	-2.71056	6.54575	4.71752e-31	3.57638e-30
gene4359	YALI0_E05951g	4162.58	3752.06	3384.77	492.361	600.773	680.589	-2.67132	6.37013	1.11105e-109	3.80336e-108
gene608	YALI0_A15752g	9.24907	9.64158	19.1563	0	2.06867	3.76473	-2.64195	6.24174	2.37039e-05	5.01969e-05
gene4314	YALI0_E04961g	721.611	736.952	482.685	122.318	116.726	74.1629	-2.62859	6.18423	1.30679e-29	9.44333e-29
gene2839	YALI0_C22748g	7249.45	6488.21	7096.46	1267.4	1165.44	1094.27	-2.56209	5.90563	6.66965e-191	4.81447e-189
gene4103	YALI0_E00286g	653.029	612.548	502.315	86.4928	95.1864	117.738	-2.56	5.89709	2.48808e-45	2.7864e-44
gene783	YALI0_A19910g	671.392	575.708	502.184	103.482	102.362	96.8934	-2.52921	5.77257	5.1157e-49	6.14347e-48
gene6868	YALI0_F27005g	599.86	570.521	524.858	95.0347	93.1232	106.418	-2.523	5.74775	1.11629e-59	1.71604e-58
gene2338	YALI0_C10879g	2.0701	1.65643	9.31881	0	2.04526	0	-2.51363	5.71057	0.0146359	0.0224888
gene766	YALI0_A19536g	9128.02	8171.55	7598.57	1472.96	1429.16	1480.82	-2.506	5.68043	3.35054e-186	2.3422e-184
gene6507	YALI0_F18832g	27.578	13.8847	23.4506	9.47051	0.0310542	1.77479	-2.47352	5.55397	2.9945e-06	6.91945e-06
gene5340	YALI0_E28259g	5023.85	5364.07	5246.64	1114.62	763.579	959.828	-2.46117	5.50664	9.76628e-103	3.05933e-101
gene5589	YALI0_E33429g	1297.05	1178.06	1182.5	249.781	230.542	185.105	-2.45817	5.4952	2.05789e-75	4.12884e-74
gene2105	YALI0_C05621g	17890	19954.1	21184.6	3576.51	3346.49	3917.12	-2.44481	5.44455	1.65289e-175	1.08682e-173
gene1622	YALI0_B18084g	26.6365	29.4168	28.6012	3.63604	3.13409	8.44118	-2.44008	5.42673	2.15874e-09	6.26583e-09
gene6519	YALI0_F19118g	34.8247	32.764	41.7887	6.44867	4.17622	9.33324	-2.42257	5.36126	2.10099e-11	6.97632e-11
gene6535	YALI0_F19492g	367.518	396.651	312.717	73.1208	73.3444	54.1658	-2.4225	5.36099	5.41846e-37	4.89578e-36
gene3207	YALI0_D06754g	8559.61	6556.63	6225.7	1224.1	1496.02	1263.41	-2.42164	5.35781	9.02345e-88	2.22768e-86
gene4512	YALI0_E09581g	69.4753	36.7079	55.819	1.61236	6.26412	22.6722	-2.40627	5.30101	1.0892e-05	2.3755e-05
gene4914	YALI0_E18766g	6467.17	5961.1	5227.62	1068.1	1174.66	1186.27	-2.36447	5.14965	3.0217e-137	1.47552e-135
gene4965	YALI0_E19899g	2173.43	1921.81	2075.17	335.455	483.553	385.024	-2.35786	5.12609	1.96897e-80	4.21804e-79
gene73	YALI0_A01870g	2.06691	4.47913	4.87367	0	2.04526	0	-2.35631	5.12058	0.0302951	0.0440916
gene1637	YALI0_B18392g	3406.25	3364.56	3846.7	720.48	653.669	707.671	-2.34957	5.09671	1.69553e-138	8.46619e-137
gene5313	YALI0_E27654g	9377.9	8980.78	8217.96	1603.63	1974.77	1640.25	-2.34882	5.09408	1.91819e-141	9.87495e-140
gene794	YALI0_A20207g	2617.85	2668.29	2547.31	502.15	528.412	547.96	-2.31101	4.96231	3.09908e-141	1.58316e-139
gene3441	YALI0_D11792g	2058.85	2066.61	1988.65	368.002	422.894	445.589	-2.30592	4.94481	9.47586e-116	3.49606e-114
gene2931	YALI0_D00363g	76.0184	100.955	177.313	9.74194	29.9016	32.6285	-2.30071	4.927	5.28373e-08	1.40189e-07
gene3419	YALI0_D11308g	2462.2	2366.31	2370.41	468.009	494.269	500.781	-2.29863	4.91991	6.23722e-137	3.02346e-135
gene5298	YALI0_E27291g	5228.4	4960.89	4318.02	912.935	967.944	1070.14	-2.29753	4.91614	1.55839e-122	6.12383e-121
gene5625	YALI0_E34221g	906.069	961.585	856.921	139.607	215.878	198.851	-2.29681	4.91372	1.97956e-45	2.22441e-44
gene6395	YALI0_F16423g	98.3123	111.567	95.0594	35.6256	13.5486	13.6153	-2.27089	4.82622	3.06787e-13	1.11378e-12
gene4385	YALI0_E06567g	8664.24	8039.25	6916.17	1679.87	1615.3	1658.12	-2.25357	4.76862	2.89328e-135	1.37245e-133
gene1667	YALI0_B19030g	1924.65	1946.89	1597.17	355.199	413.499	387.992	-2.24176	4.72974	7.30051e-87	1.77592e-85
gene1193	YALI0_B08426g	114.682	130.365	104.123	27.8071	27.8746	18.2677	-2.2355	4.70925	1.96523e-20	1.00859e-19
gene222	YALI0_A05665g	5.19865	15.1933	21.5332	1.80393	6.14756	0.857619	-2.22355	4.67042	0.000414286	0.000780061
gene460	YALI0_A11759g	8.20449	6.06037	14.3635	0	6.12602	0	-2.22223	4.66614	0.00108508	0.00194863
gene6984	YALI0_F29909g	50028.8	44431.3	44287.7	9754.4	10215.7	9980.05	-2.21185	4.63269	1.29793e-193	9.68491e-192
gene4771	YALI0_E15400g	3267.71	2681.9	2583.32	537.797	663.714	641.278	-2.21127	4.63084	9.83426e-80	2.09998e-78
gene72	YALI0_A01848g	15.2872	5.13122	7.65788	1.83758	4.09955	0	-2.20809	4.62062	0.00124639	0.0022233
gene1686	YALI0_B19492g	18402.6	15807.2	15842	3369.28	3749.53	3817.14	-2.19437	4.57691	1.94448e-149	1.06721e-147
gene4272	YALI0_E04026g	560.073	608.154	574.993	112.338	127.2	143.513	-2.18513	4.54767	2.60131e-47	3.0044e-46
gene3350	YALI0_D09889g	85626.4	85035.9	75139.3	18571.9	17906.3	18282.6	-2.16629	4.48867	3.57995e-191	2.61258e-189
gene782	YALI0_A19888g	13295.9	12187.3	10837.6	2759.42	2810.55	2532.54	-2.16452	4.48316	6.90386e-137	3.32236e-135
gene1072	YALI0_B05456g	1874.45	1859.66	1496.67	435.331	378.578	385.036	-2.12512	4.3624	1.35843e-72	2.59981e-71
gene4119	YALI0_E00638g	36613.9	33471.8	29096.3	8014.83	7903.51	7685.35	-2.07111	4.20209	9.30078e-130	4.01081e-128
gene1794	YALI0_B21868g	953.163	971.066	942.097	237.481	219.285	225.353	-2.0703	4.19975	1.48592e-64	2.5698e-63
gene2013	YALI0_C03443g	32502.4	28368.2	28383.3	8015.45	6777.53	6607.99	-2.06019	4.1704	1.20414e-117	4.59581e-116
gene4997	YALI0_E20625g	6691.38	6401.97	5156.17	1421.98	1553.05	1407.58	-2.05828	4.1649	2.52395e-90	6.42205e-89
gene946	YALI0_B02409g	9511.09	10142.7	8690.89	2417.95	2426.85	2007.55	-2.04864	4.13716	1.19535e-110	4.13453e-109
gene1426	YALI0_B13794g	12.3894	42.8501	13.3763	6.49891	4.15863	5.54035	-2.03997	4.11238	0.00025033	0.000482707
gene1428	YALI0_B13838g	5776.08	5103.81	4715.92	1302.21	1260.57	1244.17	-2.0345	4.0968	1.08595e-111	3.83606e-110
gene3684	YALI0_D17688g	172.094	221.506	174.998	32.8586	53.6778	52.8437	-2.02541	4.07107	9.77324e-19	4.64264e-18
gene3739	YALI0_D18964g	28436.8	25208.4	21678.8	5765.7	5908.89	6900.98	-2.0197	4.05498	8.13386e-88	2.02311e-86
gene5829	YALI0_F03729g	61.3738	53.318	50.199	19.6087	6.30644	14.8133	-2.00012	4.00033	1.54325e-10	4.86413e-10
gene657	YALI0_A17020g	9322.61	9029.85	7974.44	2120.08	2330.68	2132.75	-1.99994	3.99983	4.57326e-129	1.94686e-127
gene2551	YALI0_C16049g	10116.1	10355.3	8604.37	2285.24	2411.51	2590.52	-1.9965	3.9903	3.64744e-114	1.31645e-112
gene5617	YALI0_E34045g	6410.94	6395.71	5478.76	1552.4	1475.73	1572.33	-1.99089	3.97482	7.13647e-116	2.66254e-114
gene293	YALI0_A07447g	174.881	146.9	110.265	25.5288	39.2588	44.5974	-1.9768	3.9362	1.07955e-13	4.03676e-13
gene4645	YALI0_E12463g	4548.69	4370.54	4328.91	1214.64	1219.05	1018.29	-1.94049	3.83837	4.60131e-104	1.46207e-102
gene6566	YALI0_F20174g	4009.09	3692.28	3639.94	1180.18	1111.4	720.068	-1.91289	3.76563	5.87824e-41	5.91476e-40
gene1111	YALI0_B06391g	77.6743	61.3703	46.0744	20.4508	4.28436	24.2977	-1.90424	3.7431	2.37617e-06	5.5489e-06
gene2639	YALI0_C18263g	1771.06	1678.57	1520.57	476.833	407.589	446.183	-1.90077	3.73412	1.16579e-70	2.1932e-69
gene4998	YALI0_E20647g	6493.89	6506.89	5753.34	1595.46	1771.27	1683.04	-1.89329	3.71481	6.70861e-112	2.38245e-110
gene46	YALI0_A01155g	2949.48	2806.93	2680.83	720.982	782.734	769.544	-1.89225	3.71213	2.89981e-97	8.33664e-96
gene874	YALI0_B00748g	79.883	107.72	58.98	18.3417	21.7231	25.9962	-1.89097	3.70884	2.29993e-10	7.13064e-10
gene2831	YALI0_C22594g	109.439	100.766	72.4863	10.6557	26.8651	38.3317	-1.89024	3.70697	5.93956e-08	1.56838e-07
gene262	YALI0_A06721g	131.972	110.118	110	12.3995	48.3498	34.2657	-1.88391	3.69073	6.24221e-08	1.64437e-07
gene2117	YALI0_C05885g	1703.66	1942.7	1644.75	487.635	523.078	435.575	-1.87185	3.66002	1.39337e-65	2.46354e-64
gene6099	YALI0_F09691g	1767.12	1587.62	2093.76	544.299	524.196	438.207	-1.85398	3.61497	2.61766e-50	3.24932e-49
gene1397	YALI0_B13112g	11.2159	5.22955	5.20497	0	2.06867	3.76473	-1.84952	3.60381	0.00896208	0.0141741
gene3391	YALI0_D10725g	2677.4	3079.6	3129.38	759.627	858.198	849.999	-1.84831	3.60078	4.36811e-79	9.17995e-78
gene1833	YALI0_B22748g	335.664	293.552	271.175	57.5604	95.0093	98.2906	-1.84195	3.58494	1.07801e-17	4.93727e-17
gene3651	YALI0_D16962g	61.4144	57.7652	59.7311	18.5321	13.4914	17.5796	-1.83935	3.57849	1.65459e-11	5.53001e-11
gene6394	YALI0_F16401g	13249.8	12350.3	10485.9	3603.74	3247.12	3255.06	-1.83628	3.57087	1.04098e-90	2.66916e-89
gene4871	YALI0_E17787g	42350.3	37143.4	36297.8	12618.9	10664.7	10300.1	-1.78567	3.44779	1.04052e-86	2.52194e-85
gene3577	YALI0_D15114g	4815.9	4827.48	4333.54	1297.2	1402.16	1389.4	-1.77365	3.41919	1.0472e-100	3.14683e-99
gene261	YALI0_A06699g	181.31	204.799	214.507	72.4227	52.8118	50.5782	-1.76962	3.40964	1.0336e-18	4.90645e-18
gene5693	YALI0_F00682g	4804.74	5541.08	4448.5	1364.55	1427.08	1568.93	-1.76263	3.39317	4.74329e-74	9.31959e-73
gene2198	YALI0_C07656g	1466.03	1500.91	1294.21	416.444	455.866	386.706	-1.75966	3.38618	1.80929e-56	2.55106e-55
gene2811	YALI0_C22121g	631.549	537.968	562.762	209.417	129.583	173.701	-1.75584	3.37724	7.07107e-22	3.82402e-21
gene6217	YALI0_F12463g	7956.16	10154.7	9012.98	2641.01	2715.48	2686.23	-1.75388	3.37265	3.89597e-86	9.34048e-85
gene3945	YALI0_D23815g	5414.82	5651.94	4656.53	1782.14	1670.91	1226.54	-1.74851	3.36011	3.08206e-45	3.43999e-44
gene2638	YALI0_C18249g	23.6146	39.5917	27.6667	3.51904	10.3214	13.0863	-1.74424	3.35018	1.19707e-05	2.60476e-05
gene1913	YALI0_C01089g	862.048	905.424	828.085	281.037	251.338	246.444	-1.73629	3.33176	8.04598e-43	8.49497e-42
gene1642	YALI0_B18502g	2496.93	2310.24	2214.37	709.217	748.559	668.508	-1.72381	3.30306	6.72853e-73	1.29519e-71
gene3986	YALI0_D24816g	10980.3	11905.7	10444.8	3260.55	2857.56	4011.02	-1.71824	3.29034	6.78044e-58	9.98424e-57
gene1720	YALI0_B20328g	3225.93	3034.59	3064.71	830.507	956.505	1048.07	-1.71767	3.28905	1.1647e-68	2.12495e-67
gene5328	YALI0_E27962g	22979.2	24243	23087.5	6927.6	7249.96	7371.57	-1.70613	3.26285	4.02846e-138	1.9817e-136
gene3557	YALI0_D14608g	11876.1	11438.4	12443.6	3580.13	3803.28	3613.57	-1.70111	3.2515	1.10006e-125	4.45459e-124
gene105	YALI0_A02607g	3713.18	3330.91	3239.62	1033.23	1141.45	999.195	-1.6964	3.2409	6.74225e-75	1.3326e-73
gene5482	YALI0_E31280g	826.351	875.441	1031.77	281.647	266.886	296.717	-1.69232	3.23176	5.92232e-36	5.18183e-35
gene5588	YALI0_E33407g	971.722	1005.26	1210.76	335.29	342.212	309.208	-1.69119	3.22923	8.33766e-40	8.19089e-39
gene951	YALI0_B02544g	2956.61	2517	2818.99	939.6	831.492	820.948	-1.67719	3.19805	9.01506e-65	1.56725e-63
gene4252	YALI0_E03586g	2292.35	2557.51	2256.56	702.494	745.567	776.164	-1.67609	3.1956	3.11867e-69	5.76911e-68
gene992	YALI0_B03542g	946.836	894.795	704.356	266.878	284.266	249.159	-1.66945	3.18092	3.86358e-29	2.75597e-28
gene1983	YALI0_C02783g	37.8412	35.684	26.7774	16.8632	6.2682	8.22786	-1.66184	3.16421	3.81282e-06	8.71034e-06
gene1280	YALI0_B10406g	10526.6	10466.4	9168.8	2936.16	3182.93	3452.47	-1.65601	3.15144	5.07177e-85	1.18181e-83
gene861	YALI0_B00440g	7.19095	8.86764	12.142	2.7597	6.14756	0	-1.65374	3.14649	0.00778213	0.0124323
gene6122	YALI0_F10219g	7119.53	6826.48	7736.31	2304.05	2201.68	2389	-1.65251	3.1438	9.64054e-97	2.74776e-95
gene1228	YALI0_B09251g	202.558	147.015	176.609	45.8773	49.7204	73.471	-1.63636	3.10881	1.46255e-12	5.14993e-12
gene3295	YALI0_D08690g	5592.87	5343.64	4560.82	1793.77	1654.56	1554.28	-1.63143	3.0982	8.94636e-67	1.60142e-65
gene3313	YALI0_D09064g	10.1914	3.41577	5.113	1.83758	4.09955	0	-1.63128	3.09787	0.0282118	0.0412766
gene3106	YALI0_D04510g	1920.57	1748.42	1826.54	607.741	557.502	616.304	-1.62435	3.08302	2.0571e-64	3.53002e-63
gene3330	YALI0_D09427g	4961.29	4755.85	4790.32	1354.91	1682.29	1676.94	-1.62187	3.07774	4.44114e-69	8.19268e-68
gene184	YALI0_A04631g	155.448	113.427	120.068	45.343	38.3136	42.4974	-1.62077	3.07539	3.40756e-13	1.23524e-12
gene101	YALI0_A02497g	9687.08	9493.65	8117.82	2802.33	3072.22	3144.66	-1.59796	3.02714	7.57937e-78	1.54876e-76
gene6866	YALI0_F26961g	72.7888	88.1792	97.4249	24.8114	30.9884	29.5916	-1.59353	3.01787	5.01471e-11	1.62849e-10
gene3772	YALI0_D19734g	15027.2	14365	13534.1	4945.32	4530.47	4886.68	-1.5795	2.98866	1.45637e-102	4.54073e-101
gene3870	YALI0_D22110g	4912.16	5131.21	4386.12	1619.78	1496.49	1712.95	-1.57916	2.98796	3.3155e-71	6.25519e-70
gene2626	YALI0_C17963g	6.24716	14.0379	35.3396	11.2733	2.12629	5.50472	-1.56547	2.95974	0.0146399	0.0224899
gene2516	YALI0_C15237g	3186.17	3442.51	3551.33	1089.41	1010.58	1347.72	-1.56157	2.95175	1.64247e-48	1.94432e-47
gene2305	YALI0_C10120g	34.7578	32.1562	20.7273	10.1617	7.28039	12.0843	-1.55714	2.94271	2.0497e-05	4.36843e-05
gene5022	YALI0_E21175g	8158.63	7971.39	7919.5	2650.16	2776.48	2770.36	-1.55289	2.93403	1.13396e-109	3.86186e-108
gene6607	YALI0_F21109g	175.255	203.566	263.672	97.6315	74.4418	47.4021	-1.55145	2.93111	7.6382e-09	2.14483e-08
gene1844	YALI0_B22990g	110.553	90.2042	124.5	18.8739	28.0428	64.6592	-1.54881	2.92576	3.03143e-05	6.35872e-05
gene5775	YALI0_F02497g	70870.3	62334.1	58474.7	21297.6	22036.4	22423.9	-1.54347	2.91495	4.91946e-86	1.17097e-84
gene2578	YALI0_C16775g	6802.27	8202	7124.87	2346.1	2365.12	2891.17	-1.54138	2.91074	2.48533e-54	3.35469e-53
gene1699	YALI0_B19844g	202.587	167.894	168.59	79.9254	43.6433	61.8792	-1.53706	2.90202	1.43154e-11	4.80872e-11
gene2598	YALI0_C17237g	11627.1	10131.1	9718.48	3743.89	3623.45	3524.81	-1.53104	2.88993	2.62211e-79	5.5634e-78
gene5171	YALI0_E24409g	601.149	742.832	707.438	208.269	244	258.977	-1.5278	2.88345	1.54028e-24	9.29911e-24
gene6330	YALI0_F14993g	10.2787	19.8856	11.4825	3.64719	0.0385822	10.3894	-1.52547	2.87881	0.00645253	0.0104584
gene5561	YALI0_E32813g	10101.7	9513.8	8759.21	3129.34	3362.79	3373.63	-1.52427	2.87641	3.15802e-85	7.38465e-84
gene2641	YALI0_C18315g	4132.78	3544.73	2964.06	1199.39	1298.71	1231.29	-1.51291	2.85386	7.85334e-42	8.0609e-41
gene1213	YALI0_B08921g	33805.8	33317.7	33335.6	11314	11421.6	12468	-1.51278	2.85359	2.92237e-106	9.51347e-105
gene4434	YALI0_E07810g	9148.65	8946.75	9037.82	3193.37	3016.55	3297.97	-1.51265	2.85333	3.64326e-100	1.08497e-98
gene5952	YALI0_F06380g	61.4425	65.9702	61.1354	31.741	19.6842	14.5377	-1.50942	2.84696	5.46061e-08	1.44651e-07
gene6848	YALI0_F26587g	4527.25	5027.41	4092.7	1513.25	1666.85	1628.63	-1.50533	2.8389	1.26632e-60	2.02154e-59
gene4887	YALI0_E18139g	1611.07	1259	1055.73	393.678	529.159	461.868	-1.50307	2.83445	6.69802e-22	3.62818e-21
gene4732	YALI0_E14509g	694.069	644.127	652.23	302.103	209.061	194.298	-1.49609	2.82078	7.50984e-18	3.45859e-17
gene4787	YALI0_E15818g	12884.3	11769.2	9481.25	4042.88	4116.67	4048.71	-1.4835	2.79627	4.13535e-52	5.30171e-51
gene6044	YALI0_F08415g	63567.6	63744.4	54848.1	21871.3	22361	20982.5	-1.48198	2.79332	2.93228e-85	6.88102e-84
gene954	YALI0_B02596g	32.8393	32.5473	60.3599	21.4752	14.4879	9.03854	-1.48124	2.79189	7.14552e-05	0.000145029
gene2821	YALI0_C22341g	6102.82	5993.15	5651.93	2188.77	2025.89	2160.71	-1.47699	2.78367	2.03252e-81	4.44012e-80
gene7062	YALI0_F31548g	1792.92	2220.9	2306.31	712.597	634.25	935.052	-1.46949	2.76924	6.20188e-26	3.95266e-25
gene2737	YALI0_C20427g	2190.93	2279.53	2098.45	700.34	812.737	863.214	-1.46716	2.76478	1.8675e-48	2.20677e-47
gene1505	YALI0_B15488g	234.4	172.419	267.803	64.2056	73.5144	107.829	-1.46041	2.75187	3.47644e-09	9.99005e-09
gene3806	YALI0_D20526g	56060.4	58356.5	70782.8	21065.7	21982.7	24322.5	-1.45885	2.74889	4.51328e-57	6.50167e-56
gene1737	YALI0_B20702g	18.5028	32.3383	27.2789	13.056	0.074893	14.9849	-1.4561	2.74366	0.00547113	0.00895638
gene5778	YALI0_F02607g	1310.39	1287.98	1164.52	496.265	477.667	401.281	-1.45248	2.73679	7.81691e-37	7.01514e-36
gene1336	YALI0_B11704g	5224.45	5319.47	5154.96	1801.34	1898.61	2056.63	-1.44736	2.72708	4.06379e-75	8.056e-74
gene3271	YALI0_D08184g	8163.97	11237.9	7940.27	3398.38	3221.29	3490.07	-1.43543	2.70462	3.50693e-36	3.10113e-35
gene1531	YALI0_B16082g	609.175	618.568	614.637	218.722	269.6	194.405	-1.43216	2.69851	2.83103e-21	1.49332e-20
gene2697	YALI0_C19580g	3222.86	3282.64	2833.38	1148.75	1083.87	1234.46	-1.42958	2.69368	7.32396e-53	9.53694e-52
gene2763	YALI0_C21043g	20745.2	20412.3	19960.9	7406.96	7020.6	8301.26	-1.427	2.68887	1.39899e-78	2.89429e-77
gene3860	YALI0_D21890g	3154.23	2992.96	2827.79	1170.28	986.781	1187.34	-1.42379	2.6829	1.96575e-49	2.39973e-48
gene1261	YALI0_B09999g	3306.72	2837.55	2998.8	1031.95	1145.75	1232.7	-1.42259	2.68066	1.20672e-48	1.43616e-47
gene2147	YALI0_C06534g	719.676	722.945	635.801	272.595	245.175	262.367	-1.41338	2.6636	1.11349e-26	7.29257e-26
gene6843	YALI0_F26477g	39.0359	50.5464	76.4271	23.1538	12.5268	26.993	-1.40398	2.6463	3.34494e-05	6.99645e-05
gene681	YALI0_A17556g	12.2849	13.4133	10.168	9.43642	2.10401	1.75607	-1.40346	2.64535	0.00634046	0.0102901
gene1307	YALI0_B11022g	2973.3	3441.79	3558.36	1283.72	1202.75	1284.1	-1.4029	2.64432	1.94359e-52	2.50143e-51
gene2945	YALI0_D00671g	246.682	256.789	199.476	110.444	96.0904	59.3686	-1.39978	2.63861	2.09445e-09	6.08719e-09
gene4531	YALI0_E09999g	5767.21	6352.66	6763.29	2246.45	2550.93	2372.11	-1.39714	2.6338	6.62304e-60	1.02765e-58
gene393	YALI0_A09933g	150003	167622	165144	61182.1	59111.6	63548.7	-1.39286	2.62598	6.05666e-88	1.51211e-86
gene4650	YALI0_E12573g	2605.49	2778.54	2069.48	975.325	928.655	935.681	-1.39251	2.62534	1.0542e-35	9.18758e-35
gene4770	YALI0_E15378g	53622.4	48861.7	47589.9	20251	17911.6	19053	-1.39117	2.62292	3.39965e-75	6.75959e-74
gene6022	YALI0_F07931g	1613.47	1562.72	1543.14	608.621	540.002	651.635	-1.38967	2.62019	4.27883e-43	4.53201e-42
gene4406	YALI0_E07073g	10915.6	10271.1	9782.79	3889.54	3918.17	4015.59	-1.38927	2.61947	3.18548e-83	7.24043e-82
gene5925	YALI0_F05852g	1407.54	1233.31	1147.42	463.393	552.943	432.772	-1.38677	2.61493	4.52476e-29	3.21379e-28
gene5134	YALI0_E23650g	39.8912	29.9886	38.3563	16.7261	13.4502	10.985	-1.38419	2.61025	1.44358e-05	3.11665e-05
gene5635	YALI0_E34441g	2442.87	2680.93	2584.1	854.436	1041.21	1074.74	-1.37582	2.59515	1.47575e-41	1.50776e-40
gene3546	YALI0_D14366g	638.827	674.208	568.753	311.328	233.771	185.765	-1.36377	2.57357	2.03981e-13	7.49662e-13
gene2210	YALI0_C07953g	62083.3	74960.5	61959.3	24465.9	26382.6	26534.5	-1.36273	2.57172	1.92248e-60	3.03981e-59
gene4906	YALI0_E18590g	729.966	751.358	699.831	281.635	278.199	288.275	-1.36259	2.57146	1.62364e-28	1.1362e-27
gene6038	YALI0_F08283g	7509.37	6605.14	6192.64	2781.77	2551.17	2580.8	-1.35957	2.56609	1.00723e-55	1.40526e-54
gene957	YALI0_B02684g	2463.13	2343.45	2070.78	1012.78	877.985	794.778	-1.35673	2.56105	1.71495e-35	1.48294e-34
gene4651	YALI0_E12595g	3273.99	3322.95	2575.74	1226.47	1177.87	1191.58	-1.35129	2.5514	3.61522e-38	3.3815e-37
gene6315	YALI0_F14663g	9272.72	10484.9	10899.1	3986.54	3665.02	4398.45	-1.34695	2.54374	4.00562e-54	5.39581e-53
gene5445	YALI0_E30503g	27.5537	9.33748	22.126	7.37064	9.28305	6.41549	-1.3404	2.53222	0.00292306	0.00497872
gene6147	YALI0_F10857g	25697	20456.5	17608.4	9831.26	7697.95	7675.76	-1.33898	2.52972	2.96555e-26	1.91206e-25
gene6304	YALI0_F14421g	1939	1843.97	1771.25	850.368	677.496	675.784	-1.33339	2.51994	9.36329e-35	7.94145e-34
gene79	YALI0_A02024g	135.092	140.117	104.696	30.8766	64.9501	54.6333	-1.33191	2.51736	5.35053e-07	1.31166e-06
gene4157	YALI0_E01452g	44235.6	53097.5	57249.2	19588.2	19647.8	22343.9	-1.32781	2.51022	3.33821e-45	3.71964e-44
gene1926	YALI0_C01411g	32.8313	42.822	45.5618	6.1651	20.6109	21.4399	-1.32688	2.50859	0.000163244	0.000320931
gene5399	YALI0_E29491g	22.4835	15.8773	17.5477	8.34228	9.27762	4.51699	-1.32558	2.50634	0.00142529	0.00252949
gene4629	YALI0_E12133g	41685	39948.7	40920.1	16026.6	16340.6	16610.7	-1.32319	2.5022	1.41792e-91	3.73666e-90
gene2949	YALI0_D00759g	108.749	146.805	190.199	46.7593	88.5488	42.9843	-1.32147	2.49921	2.35265e-05	4.98428e-05
gene3299	YALI0_D08778g	2547.13	2413.56	2302.63	981.697	1008.15	919.776	-1.32011	2.49685	1.87724e-48	2.21434e-47
gene6678	YALI0_F22693g	16669.4	15691.2	13848.4	6362.82	6243.79	5925.54	-1.31826	2.49364	2.67761e-61	4.34768e-60
gene1051	YALI0_B04906g	5921.53	5336.85	5313.4	2364.43	2159.24	2128.06	-1.31684	2.4912	5.89041e-58	8.7123e-57
gene5461	YALI0_E30833g	4535.29	4159.63	3895.61	1715.88	1766.11	1582.95	-1.31402	2.48633	8.24754e-52	1.05128e-50
gene1299	YALI0_B10846g	29.6797	35.9603	18.3466	10.1137	16.4603	7.25225	-1.30966	2.47883	0.00089026	0.00161404
gene272	YALI0_A06952g	49.0493	31.7009	37.5127	9.96551	27.7217	9.96935	-1.30826	2.47643	0.000643741	0.00118522
gene15	YALI0_A00440g	4849.79	4998.09	5079.66	2109.45	1872.9	2053.57	-1.30594	2.47244	4.89962e-62	8.09413e-61
gene2822	YALI0_C22363g	64.4741	70.6846	47.1796	12.5703	34.9967	25.9122	-1.30554	2.47175	5.5052e-05	0.000113049
gene6487	YALI0_F18403g	2488.06	3034.39	3060.71	1126.47	1143.73	1204.76	-1.30429	2.46962	4.20385e-39	4.05193e-38
gene4458	YALI0_E08360g	3810.47	3478.66	3435.92	1315.44	1532.38	1501.26	-1.30241	2.46641	3.05168e-48	3.5806e-47
gene3206	YALI0_D06732g	67.374	39.7465	32.3272	18.4501	15.5615	22.2859	-1.30178	2.46533	0.000126461	0.00025107
gene5886	YALI0_F05038g	4004.92	3828.2	3041.15	1561.9	1521.06	1333.38	-1.30026	2.46274	9.98502e-33	7.97001e-32
gene1362	YALI0_B12298g	464.478	332.19	321.536	166.517	153.033	134.539	-1.29925	2.461	1.5633e-11	5.23016e-11
gene2890	YALI0_C23859g	9444.06	6570.53	6411.39	4125.36	2465.72	2533.82	-1.29734	2.45776	6.31587e-13	2.266e-12
gene3678	YALI0_D17556g	62.3972	56.99	47.9688	6.95267	34.9631	25.982	-1.29392	2.45193	0.000963546	0.00173789
gene2298	YALI0_C09966g	24.6224	24.6781	41.1504	3.43568	20.5424	12.955	-1.2933	2.45088	0.00320824	0.00543518
gene6499	YALI0_F18656g	5563.22	5165.25	4990.08	2263.73	2140.56	2009.72	-1.29324	2.45077	3.70901e-57	5.36635e-56
gene882	YALI0_B00924g	6119.16	6040.53	5278.28	2277.02	2349.47	2499.92	-1.29118	2.44728	5.37735e-53	7.04359e-52
gene6831	YALI0_F26191g	12082.9	12134	11533	4894.34	4991.49	4798.7	-1.28376	2.43472	3.46623e-79	7.33096e-78
gene2782	YALI0_C21516g	2490.71	2113.24	2095.06	1114.81	799.634	837.389	-1.28332	2.43399	2.39273e-24	1.42512e-23
gene426	YALI0_A10747g	17341	16437.8	14998.9	6562.01	6725.68	6778.46	-1.28155	2.43101	6.28315e-68	1.13387e-66
gene5440	YALI0_E30393g	274.353	242.44	288.994	140.127	98.3593	92.9058	-1.28135	2.43066	4.83811e-11	1.57422e-10
gene6737	YALI0_F24057g	22.4994	13.9451	24.4386	13.112	4.19655	7.34989	-1.28031	2.42891	0.0017475	0.00306043
gene6156	YALI0_F11077g	3963.19	4611.04	3759	1753.84	1672.15	1655.21	-1.27962	2.42775	1.13559e-44	1.24859e-43
gene5847	YALI0_F04114g	1644.34	2521.28	1110.73	788.155	987.755	395.215	-1.27786	2.42479	1.05378e-05	2.30353e-05
gene1632	YALI0_B18298g	3582.42	4170.94	3961.25	1483.56	1611.12	1750.93	-1.27356	2.41757	4.00957e-44	4.33673e-43
gene6854	YALI0_F26719g	2359.81	2205.03	2309.1	897.324	897.711	1051.76	-1.27131	2.41381	2.32693e-40	2.31334e-39
gene4444	YALI0_E08052g	363.393	345.258	333.964	119.573	173.462	139.389	-1.26944	2.41068	1.27076e-13	4.73312e-13
gene6046	YALI0_F08459g	2299.58	2353.57	2772.39	1022.24	1043.36	1015.12	-1.26866	2.40938	7.22087e-39	6.88992e-38
gene3657	YALI0_D17086g	1796.89	1940.14	2067.9	850.801	836.486	721.865	-1.26854	2.40918	3.80823e-36	3.36309e-35
gene6484	YALI0_F18359g	4995.28	5739.75	5790.77	2313.33	2292.57	2254.76	-1.26819	2.4086	7.28606e-54	9.75539e-53
gene5079	YALI0_E22484g	17315.5	15703.8	17466.5	6176.36	7562.07	7307	-1.26237	2.39889	6.45571e-50	7.93933e-49
gene3099	YALI0_D04356g	14.3572	22.5651	11.6853	1.69515	5.19631	13.1914	-1.26208	2.39842	0.0131559	0.0203419
gene4357	YALI0_E05907g	3549.35	3341.18	2835.24	1613.41	1289.62	1154.84	-1.2611	2.39679	3.88066e-25	2.41758e-24
gene844	YALI0_A21417g	9746.57	9782.59	9576.77	4159.42	4217.94	3784.17	-1.2591	2.39347	1.52354e-68	2.772e-67
gene5656	YALI0_E34903g	1386.01	1166.38	1123.64	573.084	501.579	464.209	-1.25615	2.38858	6.4146e-25	3.94074e-24
gene2049	YALI0_C04257g	770.045	907.351	875.473	300.406	367.051	403.291	-1.2533	2.38386	3.58247e-19	1.73532e-18
gene2539	YALI0_C15741g	10059.9	10560.4	10932	4470.55	4778.3	3989.08	-1.25313	2.38358	1.19133e-55	1.65516e-54
gene1606	YALI0_B17710g	8522.2	9108.05	9285.99	3603.09	3654.54	4062.1	-1.24948	2.37756	3.74114e-60	5.85965e-59
gene6410	YALI0_F16753g	708.538	792.555	722.049	294.359	330.802	310.352	-1.24903	2.37681	2.85884e-23	1.62826e-22
gene3682	YALI0_D17644g	20.4273	10.4112	17.2899	10.294	2.12979	7.41025	-1.24844	2.37585	0.00763573	0.012222
gene3170	YALI0_D05929g	3656.05	3915.25	3779.88	1582.77	1586.3	1610.13	-1.24801	2.37514	8.4799e-58	1.24591e-56
gene1174	YALI0_B08008g	7967.3	8264.1	8985.5	3412.91	3618.22	3593.41	-1.24684	2.3732	1.53741e-62	2.56531e-61
gene4860	YALI0_E17567g	63.5454	81.3359	71.0282	33.3381	26.9357	30.4827	-1.24611	2.37201	2.3924e-07	6.06872e-07
gene1594	YALI0_B17446g	7951.98	8431.45	9215.47	3600.57	3642.03	3562.79	-1.24414	2.36877	1.71579e-60	2.72598e-59
gene6373	YALI0_F15917g	6193.92	6029.6	5698	2463.66	2573.79	2532.9	-1.24345	2.36765	2.41096e-61	3.95338e-60
gene5125	YALI0_E23474g	10014.7	9023.11	8950.21	3870.12	3972.94	3978.59	-1.24341	2.36758	4.72935e-64	8.03263e-63
gene5764	YALI0_F02255g	8189.26	8062.62	6822.7	3095.16	3283.21	3388.49	-1.24057	2.36292	4.53365e-49	5.45434e-48
gene4960	YALI0_E19789g	898.75	870.816	691.706	342.533	313.508	387.512	-1.23763	2.35811	1.21437e-17	5.54654e-17
gene6798	YALI0_F25487g	1116.74	886.617	928.977	592.961	338.492	314.914	-1.23479	2.35346	1.21199e-09	3.57249e-09
gene5555	YALI0_E32703g	3956.94	3892.78	3735.66	1649.32	1673.11	1604.4	-1.23377	2.35181	8.52471e-57	1.21748e-55
gene4908	YALI0_E18634g	15797.1	14956.1	13023.7	6381.26	6318.23	5991.14	-1.22798	2.34239	1.78467e-52	2.31033e-51
gene1944	YALI0_C01826g	90.2255	134.325	102.519	30.9626	53.6778	54.7504	-1.22665	2.34023	3.12013e-06	7.19223e-06
gene3418	YALI0_D11286g	347.995	332.12	286.316	127.222	157.006	129.147	-1.22517	2.33783	2.22657e-13	8.15591e-13
gene7031	YALI0_F30899g	6201.23	6521.75	6681.94	2504.82	2864.33	2934.12	-1.22466	2.337	9.46344e-51	1.19254e-49
gene4958	YALI0_E19745g	10258.6	11452.3	11683.3	4439.62	4713.39	5139.2	-1.22429	2.3364	1.81178e-52	2.34086e-51
gene5039	YALI0_E21560g	30.7527	43.1116	29.1425	14.7724	12.4452	16.6935	-1.22385	2.33569	0.000202243	0.000393869
gene2828	YALI0_C22528g	2042.69	2431.72	2531.69	912.843	854.487	1241.83	-1.21906	2.32795	8.34217e-20	4.13435e-19
gene2538	YALI0_C15719g	5662.83	6438.11	7005.42	2759.34	3015.14	2441.76	-1.21749	2.32542	3.78045e-35	3.22699e-34
gene5569	YALI0_E33011g	792.499	822.223	887.347	334.001	328.993	413.547	-1.21599	2.32301	3.39932e-20	1.71803e-19
gene4724	YALI0_E14322g	1474.21	1508.07	1281.92	587.119	606	645.013	-1.21446	2.32054	5.6215e-31	4.24232e-30
gene4321	YALI0_E05115g	6489.14	8101.66	8904.58	3316.04	3233.7	3586.29	-1.21272	2.31775	4.59805e-32	3.58821e-31
gene1020	YALI0_B04224g	84416.6	98592.5	111077	39936.7	40762.7	46201.3	-1.21252	2.31743	2.4242e-37	2.22056e-36
gene4586	YALI0_E11209g	320.405	335.111	269.069	121.662	153.885	123.585	-1.21165	2.31602	2.61521e-12	9.11687e-12
gene6130	YALI0_F10439g	1294.13	1295.59	1400.08	573.452	528.585	622.056	-1.20947	2.31253	2.10431e-31	1.62308e-30
gene3670	YALI0_D17380g	2101.05	2566.33	2528.49	908.967	968.065	1244.38	-1.20479	2.30504	1.52213e-22	8.43778e-22
gene1004	YALI0_B03850g	617.153	546.478	462.45	188.618	274.797	243.057	-1.2018	2.30026	1.76623e-11	5.89129e-11
gene908	YALI0_B01540g	4651.25	5323.41	5050.03	2150.67	2073.46	2308.75	-1.20143	2.29968	5.49061e-48	6.41957e-47
gene3935	YALI0_D23617g	15771.5	15166	13988.4	7040.02	6136.42	6370.88	-1.20057	2.29831	5.74711e-54	7.71042e-53
gene4859	YALI0_E17545g	6134.76	6748.69	7201.22	2743.28	2837.6	3159.65	-1.20008	2.29752	1.50549e-44	1.64711e-43
gene466	YALI0_A11935g	371.618	363.968	359.782	140.008	171.554	165.468	-1.19912	2.296	1.05065e-15	4.3855e-15
gene4621	YALI0_E11979g	1724.03	1789.35	1515.82	742.54	821.825	627.466	-1.19877	2.29543	1.40894e-25	8.88584e-25
gene5343	YALI0_E28314g	106.463	99.5016	108.018	42.3829	56.7246	37.6418	-1.19858	2.29513	4.02695e-08	1.07531e-07
gene758	YALI0_A19338g	9.25561	10.5417	20.3455	3.61469	4.16316	9.37615	-1.19803	2.29426	0.0156993	0.0240228
gene2003	YALI0_C03201g	3618.18	3884.96	3794.66	1542.77	1469.69	1923.22	-1.19446	2.28859	2.11164e-32	1.66747e-31
gene976	YALI0_B03124g	9005.19	8062.85	7871.73	3435.89	3633.78	3834.74	-1.19358	2.28719	1.51765e-51	1.93078e-50
gene5457	YALI0_E30745g	1283.73	1189.82	1123.32	494.713	530.465	547.977	-1.19327	2.28671	2.34093e-29	1.68066e-28
gene5035	YALI0_E21472g	1661.52	1603.93	1414.98	610.824	662.915	775.674	-1.19154	2.28396	3.38519e-26	2.17628e-25
gene4522	YALI0_E09801g	1487.69	1711.1	1574.1	767.875	688.736	640.669	-1.18638	2.2758	5.19092e-30	3.80916e-29
gene6679	YALI0_F22715g	1855.17	1980.5	1869.09	773.488	887.111	847.129	-1.18623	2.27557	6.45556e-37	5.80913e-36
gene2610	YALI0_C17589g	645.069	674.545	717.05	302.951	290.625	301.17	-1.18584	2.27496	3.16775e-21	1.66696e-20
gene5356	YALI0_E28578g	2596.42	2751.96	2723.33	1161.61	1158.23	1231.55	-1.1843	2.27253	2.82979e-44	3.07069e-43
gene3430	YALI0_D11572g	3369.52	3988.36	4030.06	1546.4	1652.5	1813.76	-1.1837	2.27159	3.07693e-35	2.64004e-34
gene2150	YALI0_C06600g	2481.7	2536.54	2462.49	1092.42	1024.93	1176.28	-1.18318	2.27077	1.85389e-40	1.8486e-39
gene306	YALI0_A07777g	35.7881	39.559	16.2166	10.9922	11.4078	17.7044	-1.18264	2.26991	0.00244457	0.00420798
gene2439	YALI0_C13354g	2022.04	2056.66	2128.32	901.232	900.72	934.941	-1.18097	2.2673	2.47154e-41	2.50588e-40
gene1560	YALI0_B16720g	3834.1	3590.62	3903.67	1592.73	1711.35	1692.37	-1.18076	2.26695	5.34307e-49	6.40494e-48
gene5978	YALI0_F06908g	63.4299	51.3445	59.6027	37.3388	13.603	25.8606	-1.17769	2.26215	0.000107896	0.000215565
gene2020	YALI0_C03586g	15.436	19.3735	37.1154	5.35895	4.22623	22.6392	-1.16924	2.24893	0.034347	0.0495005
gene3021	YALI0_D02453g	224.245	226.843	242.097	132.775	100.334	75.1339	-1.16875	2.24816	2.58603e-08	7.02407e-08
gene2228	YALI0_C08415g	714.641	680.367	788.764	290.469	360.698	323.285	-1.16388	2.24059	7.0656e-18	3.25852e-17
gene4212	YALI0_E02662g	8439.17	8511.77	8213.29	3968.45	3511.92	3768.87	-1.16143	2.23678	7.16119e-57	1.02716e-55
gene2564	YALI0_C16456g	6798.15	7490.21	7545.34	3312.55	3288.37	3166.41	-1.16046	2.23529	6.84542e-56	9.59081e-55
gene6291	YALI0_F14135g	1474.23	1552.7	1290.72	692.019	641.149	601.956	-1.15828	2.23191	5.63901e-27	3.72994e-26
gene2699	YALI0_C19624g	3380.48	2977.31	3188.84	1645.52	1319.67	1312.21	-1.15792	2.23136	5.20296e-30	3.81378e-29
gene4763	YALI0_E15224g	2495.09	2751.24	2661.17	1056.82	1263.49	1224.14	-1.15789	2.23131	4.81202e-34	3.99958e-33
gene4386	YALI0_E06589g	481.198	460.677	513.036	202.929	211	237.725	-1.15778	2.23114	1.84067e-16	7.90678e-16
gene3248	YALI0_D07656g	13814.9	12362.7	10027.5	5784.04	5535.41	4924.85	-1.15634	2.22892	4.85817e-28	3.33641e-27
gene4340	YALI0_E05533g	3225.91	3264.88	2752.79	1442.65	1317.55	1405.06	-1.15026	2.21955	3.40229e-35	2.91167e-34
gene6182	YALI0_F11627g	935.714	874.532	926.685	315.776	438.333	482.942	-1.14551	2.21224	1.48777e-14	5.83595e-14
gene307	YALI0_A07799g	3641.83	4003.89	4472.15	1848.83	1726.02	1904.05	-1.14468	2.21098	5.58511e-36	4.89323e-35
gene1067	YALI0_B05346g	12164.8	12766.8	12463.1	5402.91	5748.45	5828.02	-1.13909	2.20242	2.58848e-61	4.22362e-60
gene427	YALI0_A10769g	63.219	16.9593	35.1286	9.91052	14.5243	28.0998	-1.13653	2.19852	0.0184048	0.0277534
gene2796	YALI0_C21789g	5173.37	5555.24	5810.63	2654.34	2225.63	2654.21	-1.13398	2.19463	2.50419e-37	2.29068e-36
gene4884	YALI0_E18073g	77.8289	65.3197	99.269	37.892	40.2831	32.1856	-1.13292	2.19302	4.64663e-06	1.05282e-05
gene3491	YALI0_D12947g	40.9581	24.2139	61.4986	13.6657	27.7864	16.532	-1.13244	2.19229	0.00332693	0.00562336
gene2278	YALI0_C09460g	6979.08	6225.08	6021.74	2764.53	3269.49	2757.95	-1.12904	2.18713	4.09924e-36	3.61048e-35
gene5130	YALI0_E23562g	73746.5	83388.7	80743.7	33314.4	34861.2	40593.4	-1.12895	2.187	4.77649e-42	4.93323e-41
gene7063	YALI0_F31559g	2737.74	2910.22	3046.12	1339.07	1374.22	1265.27	-1.12766	2.18504	2.7488e-39	2.66105e-38
gene759	YALI0_A19360g	501.495	382.675	458.767	239.762	190.38	184.408	-1.12746	2.18473	4.24749e-11	1.38544e-10
gene745	YALI0_A19030g	3117.42	2844.75	3108.74	1425.05	1299.99	1427.33	-1.12669	2.18358	4.97297e-39	4.77247e-38
gene3729	YALI0_D18744g	5035.22	5723.59	5981.99	2427.5	2375.47	2866.11	-1.12599	2.18252	1.50499e-32	1.19839e-31
gene4603	YALI0_E11561g	59.5257	92.169	84.1952	29.3412	30.0704	48.4352	-1.12567	2.18203	3.86726e-05	8.05346e-05
gene3369	YALI0_D10274g	1608.38	1718.21	1469.53	660.717	773.38	765.991	-1.12495	2.18093	4.16899e-27	2.78534e-26
gene6939	YALI0_F28611g	209.722	165.12	168.662	78.3701	90.9152	80.2888	-1.12213	2.17668	2.67888e-09	7.73497e-09
gene3328	YALI0_D09383g	1263.22	1169.51	1028.24	487.213	579.933	524.627	-1.12111	2.17514	1.55238e-21	8.26734e-21
gene4150	YALI0_E01320g	1306.28	1188.68	1223.27	505.534	620.27	584.841	-1.12025	2.17385	1.27138e-24	7.70368e-24
gene1308	YALI0_B11044g	2178.55	2042.4	1957.98	890.832	917.31	1035.05	-1.11979	2.17316	3.1954e-31	2.43916e-30
gene4731	YALI0_E14487g	14146.8	12694	13772.9	6181.6	6005.04	6525.54	-1.11782	2.17019	9.06041e-54	1.21067e-52
gene108	YALI0_A02673g	18546	16131	17300.5	8216.21	7793.97	7939.48	-1.11779	2.17014	4.89443e-53	6.4237e-52
gene2589	YALI0_C17017g	21.451	15.9658	12.8576	5.45788	10.2997	7.37292	-1.11665	2.16842	0.00998147	0.0156892
gene2738	YALI0_C20449g	12192.4	11521.4	11302.8	5397.64	4988.62	5781.16	-1.11484	2.16571	6.6838e-49	7.98329e-48
gene1491	YALI0_B15202g	2109.83	1803.68	1698.66	852.279	902.661	838.598	-1.11394	2.16437	4.51067e-27	3.00154e-26
gene933	YALI0_B02090g	22.4873	16.795	17.5784	7.33523	15.3963	3.52938	-1.11372	2.16402	0.00916882	0.0144839
gene6754	YALI0_F24453g	144.118	102.056	85.0643	66.0074	32.2811	54.5929	-1.11313	2.16314	0.000152608	0.000301
gene4420	YALI0_E07381g	144.316	142.531	125.203	77.0242	60.021	53.2998	-1.11269	2.16248	5.33164e-08	1.41347e-07
gene182	YALI0_A04587g	1774.38	1870.46	2147.98	844.69	906.862	928.549	-1.11143	2.1606	8.31941e-28	5.65498e-27
gene2542	YALI0_C15829g	2511.34	2449.19	2378.15	1141.43	1167.42	1089.81	-1.11078	2.15963	1.98934e-38	1.87127e-37
gene6893	YALI0_F27577g	1320.68	1373.63	1211.77	551.825	656.462	603.191	-1.10931	2.15742	2.82155e-25	1.76773e-24
gene3925	YALI0_D23386g	35.8723	42.8411	40.9812	16.5585	30.8194	7.99985	-1.10897	2.15691	0.00293599	0.00499818
gene595	YALI0_A15433g	214.846	185.973	158.276	95.3359	101.179	63.1873	-1.10441	2.15011	5.67659e-07	1.38699e-06
gene5506	YALI0_E31766g	8300.07	9279.13	9206.43	4263.77	3843.89	4358.47	-1.10326	2.1484	8.15286e-45	8.97896e-44
gene3520	YALI0_D13662g	115.67	118.551	102.706	31.7729	58.8586	65.9957	-1.10289	2.14784	1.47632e-05	3.18422e-05
gene5634	YALI0_E34419g	8.23464	12.4526	16.9319	5.52631	6.20006	5.52807	-1.10143	2.14567	0.0186967	0.0281553
gene7015	YALI0_F30547g	8210.87	8351.65	7929.76	3664.08	3963.55	3793.76	-1.10079	2.14473	9.66213e-55	1.31758e-53
gene5727	YALI0_F01452g	11360	11017.9	10254.4	4326.51	5391.57	5516.13	-1.09909	2.1422	2.86902e-33	2.34069e-32
gene6937	YALI0_F28567g	2086.32	1782.19	1772.73	1023.11	798.519	815.294	-1.0969	2.13894	1.14771e-21	6.15168e-21
gene6201	YALI0_F12045g	3081.76	3357.05	3510.06	1701.54	1460.27	1494.4	-1.09495	2.13606	1.29434e-33	1.06779e-32
gene1724	YALI0_B20416g	3229.04	3430.59	2859.66	1462.67	1430.23	1567.87	-1.09386	2.13444	5.96472e-33	4.81309e-32
gene1192	YALI0_B08404g	1462.04	1489.7	1578.12	733.399	629.994	759.664	-1.09239	2.13226	8.51181e-27	5.60227e-26
gene2891	YALI0_C23881g	320.202	214.365	261.453	94.4962	129.22	150.202	-1.09008	2.12886	8.9094e-07	2.14452e-06
gene6653	YALI0_F22121g	887.602	902.707	813.465	447.373	402.288	373.754	-1.08976	2.12839	3.51809e-19	1.70538e-18
gene4346	YALI0_E05665g	4490.1	3638.58	3489.24	1823.84	1769.39	1871.63	-1.08811	2.12595	4.07571e-28	2.80485e-27
gene747	YALI0_A19074g	15921	14639	13934.8	6914.83	6818.83	7207.18	-1.08734	2.12482	2.94424e-50	3.64789e-49
gene6878	YALI0_F27247g	5888.87	5558.4	5938.08	2747.33	2580.18	2857.38	-1.08648	2.12355	2.95766e-45	3.30671e-44
gene3401	YALI0_D10945g	540.403	492.254	417.464	251.544	212.099	220.65	-1.08308	2.11855	4.75208e-12	1.63685e-11
gene6715	YALI0_F23595g	7806.3	7042.22	6504.95	3557.51	3205.78	3317.99	-1.08283	2.11818	7.75182e-39	7.37533e-38
gene3851	YALI0_D21626g	7109.39	7756.19	8050.16	3450.73	3523.19	3847.74	-1.08224	2.11732	8.6501e-44	9.28035e-43
gene2141	YALI0_C06424g	70612.3	64331.4	57860.3	28387.8	30803.3	32054.9	-1.07932	2.11305	1.08083e-39	1.05556e-38
gene3496	YALI0_D13090g	5106.78	5285.47	5549.53	2384.09	2462.21	2697.71	-1.07916	2.11281	1.48816e-41	1.5181e-40
gene1210	YALI0_B08844g	7069.35	6837.28	7469.23	3390.05	3253.33	3478.96	-1.07809	2.11124	3.92603e-50	4.84624e-49
gene5240	YALI0_E26026g	28155.5	27950.4	26641.2	13035.6	13551.6	12687.3	-1.07518	2.10699	5.31926e-58	7.90274e-57
gene1041	YALI0_B04708g	946.969	902.285	908.465	449.856	386.966	471.456	-1.07508	2.10683	1.17645e-19	5.80446e-19
gene6128	YALI0_F10373g	927.494	837.939	898.136	341.809	494.985	427.752	-1.07472	2.10632	2.65016e-14	1.02146e-13
gene271	YALI0_A06930g	122.836	129.347	105.452	41.1358	57.8946	70.6104	-1.07425	2.10563	2.8055e-06	6.50536e-06
gene947	YALI0_B02420g	1257.26	1283.32	1313.51	606.682	611.144	612.45	-1.074	2.10526	2.23372e-29	1.60542e-28
gene6401	YALI0_F16577g	39.9334	40.9601	39.8724	10.8148	13.525	32.8368	-1.07382	2.10499	0.00260366	0.00446447
gene2682	YALI0_C19239g	116.777	118.106	145.558	64.7675	69.1737	46.7484	-1.07336	2.10433	6.84682e-07	1.66434e-06
gene2386	YALI0_C12012g	5639.09	5477.52	5789.97	2720.59	2608.04	2719.55	-1.07055	2.10024	1.19524e-47	1.39256e-46
gene3247	YALI0_D07634g	15773.6	15642.5	13327.2	6723.42	7312.98	7274.56	-1.07023	2.09977	1.74036e-40	1.74062e-39
gene3628	YALI0_D16423g	14717	13891.5	13224.2	6823.62	6491.02	6614.85	-1.06975	2.09907	1.904e-52	2.45523e-51
gene4546	YALI0_E10307g	2787.75	2620.74	2665.24	1136.18	1393.75	1319.24	-1.06888	2.09781	2.5241e-29	1.80826e-28
gene6524	YALI0_F19228g	146.39	143.257	141.976	63.5836	80.5164	61.7069	-1.0684	2.0971	1.90222e-08	5.2072e-08
gene2075	YALI0_C04906g	1621.78	1728.43	1756.26	764.331	809.699	862.149	-1.06744	2.09572	8.53102e-30	6.21696e-29
gene1520	YALI0_B15840g	12363.4	13467.7	11542.5	5802.89	5992.51	6043.18	-1.0672	2.09536	5.19819e-46	5.88095e-45
gene4537	YALI0_E10131g	4781.25	5023.76	5455.69	2353.72	2383.62	2565.51	-1.06295	2.0892	6.8789e-39	6.58253e-38
gene67	YALI0_A01738g	2251.39	2320.11	2414.34	993.077	1173.57	1182.69	-1.06052	2.08568	1.18861e-28	8.36182e-28
gene6805	YALI0_F25641g	469.854	498.233	368.148	225.513	215.082	200.232	-1.05974	2.08456	9.08563e-11	2.90504e-10
gene5826	YALI0_F03663g	61.2658	39.8484	31.0064	26.0253	22.728	14.5655	-1.05733	2.08108	0.00169637	0.00297559
gene6863	YALI0_F26917g	15816.6	14784.1	13877.6	7045.02	7096.95	7244.96	-1.05644	2.0798	3.055e-49	3.70224e-48
gene965	YALI0_B02852g	6633.18	6421.85	6574.22	3260.02	2911.14	3268.39	-1.05593	2.07905	6.06922e-44	6.53252e-43
gene3171	YALI0_D05973g	19.46	16.7421	24.4369	3.50138	15.4148	10.1763	-1.05553	2.07847	0.0107786	0.0168545
gene6096	YALI0_F09625g	1768.16	1811.89	1911.56	880.978	872.792	888.674	-1.05486	2.07752	1.94693e-32	1.54291e-31
gene3822	YALI0_D20900g	29.7435	32.8103	43.954	16.6042	23.6789	10.8829	-1.05482	2.07747	0.00147391	0.00260672
gene305	YALI0_A07755g	362.65	473.094	475.322	194.588	230.459	206.852	-1.05261	2.07428	1.75532e-10	5.49862e-10
gene913	YALI0_B01650g	71.8105	96.2635	108.264	42.4205	58.7452	31.9775	-1.05261	2.07428	8.17715e-05	0.000165512
gene1804	YALI0_B22125g	2016.05	2320.32	2470.64	1114.71	968.166	1197.66	-1.05255	2.07419	1.72249e-22	9.53255e-22
gene5652	YALI0_E34826g	44299	51700.1	57384.6	23737.4	23752	26472	-1.05227	2.07379	6.97201e-31	5.23768e-30
gene5033	YALI0_E21439g	414.708	433.361	462.048	192.709	192.471	246.302	-1.05213	2.0736	1.0098e-11	3.41972e-11
gene7056	YALI0_F31427g	2186.7	1878.16	2004.57	885.122	1048.4	997.739	-1.05007	2.07063	1.71523e-25	1.0797e-24
gene5729	YALI0_F01496g	35522.8	39801.1	33031.1	16472.4	16774	19116.4	-1.04918	2.06936	4.60145e-35	3.92275e-34
gene5945	YALI0_F06259g	3126.88	3810.61	3644.89	1707.48	1627.76	1783.05	-1.04779	2.06735	5.4429e-30	3.98526e-29
gene1187	YALI0_B08316g	2292.27	2189.04	2320.02	1020.06	1038.35	1232.91	-1.0467	2.0658	4.41011e-27	2.93757e-26
gene5918	YALI0_F05720g	11802.3	11998	10742.3	5608.22	5603.7	5511.87	-1.04664	2.06572	1.13138e-48	1.34892e-47
gene4653	YALI0_E12628g	3871.17	4473.28	4592.37	2188.86	1758.33	2324.74	-1.0442	2.06222	9.10725e-23	5.08673e-22
gene5741	YALI0_F01771g	14737.6	15157.9	15494.7	7156.68	6637.01	8226.58	-1.04342	2.06111	3.25036e-37	2.961e-36
gene1671	YALI0_B19118g	1995.33	1920.5	1877.98	842.609	937.918	1032.33	-1.04248	2.05977	3.5842e-26	2.302e-25
gene5557	YALI0_E32736g	10308.7	11625.3	10696.6	4821.82	5948.78	5096.05	-1.04042	2.05683	2.93764e-33	2.39373e-32
gene4336	YALI0_E05445g	2970.09	3059.74	3106.4	1334.8	1446.75	1665.24	-1.03865	2.0543	1.55972e-28	1.09263e-27
gene3661	YALI0_D17160g	15236.2	15223.9	14446.9	7192.77	7268.6	7401.99	-1.03849	2.05407	6.91241e-55	9.46501e-54
gene6565	YALI0_F20152g	48.1188	58.2971	35.8732	20.2176	28.8681	20.2242	-1.03731	2.0524	0.000494954	0.000923571
gene4414	YALI0_E07271g	12605.1	13877	12110.8	6736.15	6655.23	5442.83	-1.03511	2.04926	5.70089e-31	4.29247e-30
gene609	YALI0_A15774g	863.891	763.557	670.055	340.379	394.919	387.187	-1.03349	2.04697	6.87293e-14	2.60075e-13
gene4007	YALI0_D25322g	12334.7	11679.9	11337.8	5960.21	5899.41	5442.33	-1.03095	2.04337	1.39236e-46	1.59151e-45
gene625	YALI0_A16148g	35.7816	34.9106	19.6498	11.9034	17.5374	14.7764	-1.03086	2.04324	0.003118	0.00528905
gene7078	YALI0_F31999g	19450	17079.7	18407.7	9394.66	8697.78	8793.86	-1.03082	2.04319	6.00231e-45	6.63251e-44
gene4773	YALI0_E15488g	28573.1	26714.9	26442.1	11720.8	13890.8	14411.7	-1.03005	2.0421	1.22961e-35	1.06883e-34
gene3411	YALI0_D11132g	3118.45	3248.02	2773.65	1490.43	1506.65	1499.22	-1.02396	2.03349	5.80625e-32	4.52574e-31
gene6205	YALI0_F12133g	1135.54	1159.1	1445.52	597.351	563.747	678.526	-1.02288	2.03197	7.22761e-17	3.16822e-16
gene3444	YALI0_D11858g	1538.57	1244.35	1335.49	713.174	588.668	725.483	-1.02193	2.03063	3.61615e-18	1.68054e-17
gene4807	YALI0_E16294g	5196.96	5514	6313.42	2708.33	2779.64	2903.51	-1.02028	2.02831	3.60987e-32	2.83706e-31
gene280	YALI0_A07128g	250.89	282.495	257.837	106.643	167.168	117.044	-1.01639	2.02285	1.99321e-07	5.08916e-07
gene5047	YALI0_E21758g	2499.05	2501.92	2296.53	1102.17	1288.31	1219.4	-1.01595	2.02224	6.73965e-28	4.60474e-27
gene3544	YALI0_D14322g	16883.6	17671.2	18526.3	8726.69	8718.39	8828.2	-1.01452	2.02023	7.49863e-51	9.46738e-50
gene1453	YALI0_B14399g	13831.5	14007.3	13467.5	6675.58	6927.31	6871.72	-1.01261	2.01755	2.79676e-53	3.69986e-52
gene6698	YALI0_F23199g	19.4106	14.1639	12.7404	5.45834	2.13999	15.0756	-1.01249	2.01739	0.0329994	0.0476929
gene3001	YALI0_D01980g	4412.52	4349.42	4045.82	2139.71	2212.84	2001.43	-1.01164	2.0162	5.59691e-37	5.05015e-36
gene580	YALI0_A15081g	1204.02	1289.04	1192.44	602.96	598.777	628.276	-1.01015	2.01412	1.39156e-24	8.42422e-24
gene6161	YALI0_F11187g	281.366	234.767	211.701	148.372	112.791	100.256	-1.00898	2.01248	5.70547e-07	1.39301e-06
gene1464	YALI0_B14619g	2900.32	2878.59	2409.57	1306.49	1414.53	1353.25	-1.0076	2.01057	7.13572e-26	4.53477e-25
gene4218	YALI0_E02794g	14315.8	14659.6	14586.8	7073.6	7364.71	7238.41	-1.00696	2.00967	3.1844e-53	4.2043e-52
gene5948	YALI0_F06314g	15969.2	15922.6	15056.6	7703.45	7600.6	8068.12	-1.00631	2.00877	9.13418e-50	1.12126e-48
gene2515	YALI0_C15230g	782.056	680.424	700.926	400.343	404.094	272.471	-1.00618	2.00858	4.66767e-10	1.41221e-09
gene2006	YALI0_C03267g	3523.96	3576.7	3728.26	1458.07	2052.31	1885.61	-1.00502	2.00697	4.05583e-20	2.03743e-19
gene1964	YALI0_C02343g	1871.47	1847.66	1759.93	944.891	835.725	948.889	-1.005	2.00695	3.7434e-27	2.50351e-26
gene5307	YALI0_E27511g	1448.68	1474.82	1417.5	781.654	611.469	770.725	-1.00386	2.00536	3.51916e-20	1.77724e-19
gene527	YALI0_A13563g	453.304	380.841	317.037	144.208	210.804	218.478	-1.00381	2.00529	9.79957e-07	2.35282e-06
gene2662	YALI0_C18777g	378.883	405.879	421.151	211.656	199.588	190.112	-1.0031	2.0043	9.14343e-13	3.24714e-12
gene2469	YALI0_C14124g	737.438	933.675	1091.84	479.462	510.621	390.082	-1.00134	2.00185	2.01232e-10	6.2682e-10
gene3319	YALI0_D09207g	3159.33	2981.46	2723.68	1551.68	1483.91	1395.47	-1.00066	2.00091	4.9348e-29	3.50128e-28
